# Supplementary material for: Antibody Mediated Rejection and T-cell Mediated Rejection Molecular Signatures Using Next-Generation Sequencing in Kidney Transplant Biopsies
Source: Transpl Int. 2024 Jul 10;37:13043. doi: 10.3389/ti.2024.13043 (PMC11267505; doi:10.3389/ti.2024.13043)
Supplement: Supplementary file 1 [file DataSheet4.CSV]

	ID	Description	GeneRatio	BgRatio	pvalue	p.adjust	qvalue	geneID	Count
R-HSA-9012999	R-HSA-9012999	RHO GTPase cycle	109/1354	449/10955	9.14568465865450e-13	1.2785667152799e-09	1.12347515754209e-09	CHN1/MOSPD2/VRK2/NCK1/GNA13/CDC42SE2/TAGAP/NCF2/PKN3/ARAP2/EFHD2/STK10/GFOD1/CCDC88A/TRA2B/LBR/DOCK10/TMPO/DOCK5/GOPC/WIPF1/PLEKHG1/FMNL1/CYBB/ARHGAP31/SNAP23/FMNL3/ARHGAP25/DOCK4/NCKAP1L/PLEKHG5/GIT2/VIM/FAM13B/WAS/ARHGAP30/ARMCX3/RBMX/TAOK3/DIAPH2/SRGAP2/PEAK1/SLK/DOCK2/GMIP/RAC2/IQGAP1/SH3BP1/ARHGAP23/ARHGAP45/CPNE8/ARHGAP15/VAMP3/ARHGAP9/PIK3CA/ARHGAP12/ARHGEF6/PKN2/SOS1/LEMD3/DOCK11/RHOG/ABI…	109
R-HSA-9013149	R-HSA-9013149	RAC1 GTPase cycle	57/1354	185/10955	1.88817311559882e-11	1.31983300780357e-08	1.15973580310727e-08	CHN1/VRK2/GNA13/TAGAP/NCF2/ARAP2/LBR/DOCK10/TMPO/DOCK5/WIPF1/PLEKHG1/FMNL1/CYBB/ARHGAP31/SNAP23/ARHGAP25/DOCK4/NCKAP1L/GIT2/FAM13B/WAS/ARHGAP30/TAOK3/SRGAP2/DOCK2/GMIP/IQGAP1/SH3BP1/ARHGAP23/ARHGAP45/ARHGAP15/VAMP3/ARHGAP9/PIK3CA/ARHGAP12/ARHGEF6/PKN2/SOS1/LEMD3/DOCK11/ABI1/AMIGO2/PAK2/PREX1/VAV1/DOCK8/ARHGAP26/MYO9B/PIK3R1/DEF6/RAC1/NCF4/ARHGAP4/ITGB1/ARHGAP27/ECT2	57
R-HSA-6798695	R-HSA-6798695	Neutrophil degranulation	100/1354	481/10955	6.39816055474919e-08	2.98154281851312e-05	2.61987837452362e-05	FGL2/FGR/CFP/FCN1/ARPC5/RAB31/SDCBP/CLEC12A/MOSPD2/PLAC8/CD300A/HK3/RAB27A/RAP1B/LILRB3/GLIPR1/ITGAL/ACTR2/HBB/APAF1/STK10/CD33/CMTM6/ADGRE5/PLEKHO2/MNDA/FCGR3B/SLC15A4/BIN2/RAB14/TMEM30A/CYBB/SNAP23/SCAMP1/NCKAP1L/RAB10/CD53/RAP1A/PGM2/TCIRG1/PYCARD/DOCK2/RAB37/ADA2/ENPP4/YPEL5/RAP2B/NRAS/TYROBP/ERP44/IQGAP1/AGA/OSTF1/ARHGAP45/OSCAR/ARHGAP9/RAB6A/GMFG/ATP8A1/NDUFC2/HSPA6/DSN1/RHOG/GCA/RNASET2/CD…	100
R-HSA-9013148	R-HSA-9013148	CDC42 GTPase cycle	42/1354	155/10955	4.72872545536679e-07	0.000165268954665069	0.000145221647537185	CHN1/GNA13/CDC42SE2/TAGAP/ARAP2/LBR/DOCK10/TMPO/WIPF1/PLEKHG1/FMNL1/ARHGAP31/SNAP23/FMNL3/GIT2/FAM13B/WAS/ARHGAP30/SRGAP2/GMIP/IQGAP1/ARHGAP45/CPNE8/VAMP3/ARHGAP9/ARHGEF6/DOCK11/PAK2/PREX1/FMNL2/FNBP1/DOCK8/ARHGAP26/MYO9B/PIK3R1/DEF6/CDC42EP3/DAAM1/CDC42EP2/ARHGAP4/ARHGAP27/ECT2	42
R-HSA-9013404	R-HSA-9013404	RAC2 GTPase cycle	27/1354	88/10955	4.20473396116366e-06	0.00117564361554136	0.00103303674372168	VRK2/NCF2/LBR/DOCK10/TMPO/CYBB/DOCK4/NCKAP1L/GIT2/ARMCX3/TAOK3/DOCK2/RAC2/IQGAP1/VAMP3/PIK3CA/LEMD3/ABI1/PAK2/PREX1/VAV1/ARHGAP26/PIK3R1/DEF6/NCF4/ITGB1/LMAN1	27
R-HSA-9607240	R-HSA-9607240	FLT3 Signaling	15/1354	38/10955	2.13473071591351e-05	0.00497392256807848	0.0043705802552124	SH2B3/HCK/CDKN1B/FLT3LG/NRAS/GRAP2/PIK3CA/KRAS/AKT3/SLA2/CBL/SOS1/CSK/PIK3R1/SOCS2	15
R-HSA-3108214	R-HSA-3108214	SUMOylation of DNA damage response and repair proteins	23/1354	77/10955	3.44148560104612e-05	0.00687313838608925	0.00603941909236213	EID3/RNF2/NUP43/NUP42/PHC3/NDC1/PIAS1/SMC6/SMC5/SUMO2/NUP50/PML/RNF168/STAG1/NUP107/NUP155/SMC3/TDG/STAG2/PIAS2/NSMCE4A/WRN/NUP54	23
R-HSA-195258	R-HSA-195258	RHO GTPase Effectors	65/1354	326/10955	5.25969854855051e-05	0.00919132321359202	0.00807640553441901	ARPC5/NCK1/NCF2/PKN3/ACTR2/YWHAQ/NUP43/BUB3/GOPC/KIF2A/WIPF1/KNTC1/CALM2/FMNL1/ACTR3/CYBB/MIS12/FMNL3/NCKAP1L/CDKN1B/PPP2R5E/SKA2/ARPC2/NDC80/WAS/DIAPH2/SRGAP2/PPP2R5C/PPP1CC/XPO1/RAC2/IQGAP1/ZWILCH/PPP2R5A/PKN2/PRKCB/ARPC1B/DSN1/NSL1/PPP1CB/RHOG/YWHAZ/ABI1/PAK2/CENPH/RHOQ/FMNL2/ROCK1/PPP1R12A/TUBB6/PRC1/PPP2CA/H2BC12/YWHAB/NUP107/CENPU/RAC1/NCF4/MAPRE1/DAAM1/KIF5B/H3-3B/TAOK1/EVL/ITGB1	65
R-HSA-9658195	R-HSA-9658195	Leishmania infection	38/1354	164/10955	7.89505278398647e-05	0.010598912584734	0.00931325275685914	FGR/GNB4/LYN/P2RX7/ARPC5/GNG2/FCGR3A/CYSLTR1/NCK1/GNAI3/HCK/ADCY7/CYSLTR2/CREB1/ACTR2/PRKACB/WIPF1/CALM2/ACTR3/DPEP2/NCKAP1L/RHBDF2/ARPC2/GNAI2/WAS/PYCARD/ENTPD1/ADCY4/ELMO1/ADAM17/SUGT1/ARPC1B/GNGT2/ABI1/VAV1/MYO9B/RAC1/PRKAR2B	38
R-HSA-9824443	R-HSA-9824443	Parasitic Infection Pathways	38/1354	164/10955	7.89505278398647e-05	0.010598912584734	0.00931325275685914	FGR/GNB4/LYN/P2RX7/ARPC5/GNG2/FCGR3A/CYSLTR1/NCK1/GNAI3/HCK/ADCY7/CYSLTR2/CREB1/ACTR2/PRKACB/WIPF1/CALM2/ACTR3/DPEP2/NCKAP1L/RHBDF2/ARPC2/GNAI2/WAS/PYCARD/ENTPD1/ADCY4/ELMO1/ADAM17/SUGT1/ARPC1B/GNGT2/ABI1/VAV1/MYO9B/RAC1/PRKAR2B	38
R-HSA-8980692	R-HSA-8980692	RHOA GTPase cycle	35/1354	147/10955	8.33963078913265e-05	0.010598912584734	0.00931325275685914	TAGAP/PKN3/ARAP2/STK10/LBR/TMPO/ARHGAP31/SNAP23/FMNL3/PLEKHG5/ARHGAP30/SLK/DOCK2/GMIP/IQGAP1/ARHGAP23/ARHGAP45/VAMP3/ARHGAP9/PKN2/PREX1/VAV1/ROCK1/ARHGAP26/MYO9B/PIK3R1/SCFD1/DEF6/ARHGAP19/DAAM1/TMEM87A/ARHGAP4/ARHGEF3/ECT2/LMAN1	35
R-HSA-9664407	R-HSA-9664407	Parasite infection	18/1354	59/10955	0.000177945367689138	0.0177691160021011	0.0156137025634003	FGR/LYN/ARPC5/FCGR3A/NCK1/HCK/ACTR2/WIPF1/ACTR3/NCKAP1L/ARPC2/WAS/ELMO1/ARPC1B/ABI1/VAV1/MYO9B/RAC1	18
R-HSA-9664417	R-HSA-9664417	Leishmania phagocytosis	18/1354	59/10955	0.000177945367689138	0.0177691160021011	0.0156137025634003	FGR/LYN/ARPC5/FCGR3A/NCK1/HCK/ACTR2/WIPF1/ACTR3/NCKAP1L/ARPC2/WAS/ELMO1/ARPC1B/ABI1/VAV1/MYO9B/RAC1	18
R-HSA-9664422	R-HSA-9664422	FCGR3A-mediated phagocytosis	18/1354	59/10955	0.000177945367689138	0.0177691160021011	0.0156137025634003	FGR/LYN/ARPC5/FCGR3A/NCK1/HCK/ACTR2/WIPF1/ACTR3/NCKAP1L/ARPC2/WAS/ELMO1/ARPC1B/ABI1/VAV1/MYO9B/RAC1	18
R-HSA-429947	R-HSA-429947	Deadenylation of mRNA	10/1354	24/10955	0.000305763382578615	0.0284971472563269	0.0250404117522276	CNOT8/CNOT6L/TUT7/CNOT2/PAN3/CNOT9/CNOT10/CNOT11/PABPC1/CNOT7	10
R-HSA-2555396	R-HSA-2555396	Mitotic Metaphase and Anaphase	48/1354	237/10955	0.00033271082825538	0.0288351830366279	0.0253374434182251	UBE2E1/VRK2/SPAST/LBR/TMPO/NUP43/BUB3/CDC27/KIF2A/KNTC1/MIS12/PPP2R5E/PSMA4/SKA2/NDC80/UBE2D1/PPP2R5C/PPP1CC/XPO1/PSMD10/NDC1/CHMP2B/ZWILCH/ANAPC4/PPP2R5A/PDS5A/LEMD3/DSN1/NSL1/PSMA3/CENPH/FBXO5/TUBB6/PPP2CA/PDS5B/STAG1/LMNB1/NUP107/PSMD12/NUP155/SMC3/CENPU/MAPRE1/STAG2/PPP2R2A/TAOK1/TNPO1/NUP54	48
R-HSA-9013423	R-HSA-9013423	RAC3 GTPase cycle	24/1354	94/10955	0.000350642426053415	0.0288351830366279	0.0253374434182251	VRK2/NCF2/ARAP2/LBR/DOCK10/TMPO/CYBB/SNAP23/NCKAP1L/GIT2/TAOK3/SRGAP2/ARHGAP15/VAMP3/LEMD3/ABI1/AMIGO2/PAK2/PREX1/ARHGAP26/PIK3R1/NCF4/ITGB1/LMAN1	24
R-HSA-1660499	R-HSA-1660499	Synthesis of PIPs at the plasma membrane	16/1354	53/10955	0.0004584906021922	0.0332292068743383	0.0291984673009207	PTEN/PIK3R5/INPP4A/RAB14/PIP4K2A/PLEKHA2/PIK3C2A/SYNJ2/MTMR6/PIK3CA/PI4K2B/MTMR9/PLEKHA3/PIK3R1/RAB5A/SYNJ1	16
R-HSA-8934593	R-HSA-8934593	Regulation of RUNX1 Expression and Activity	8/1354	17/10955	0.000461828479395426	0.0332292068743383	0.0291984673009207	CBFB/CDK6/CCND1/AGO4/AGO3/CCND2/CCND3/PML	8
R-HSA-2470946	R-HSA-2470946	Cohesin Loading onto Chromatin	6/1354	10/10955	0.000475382072594253	0.0332292068743383	0.0291984673009207	PDS5A/PDS5B/STAG1/SMC3/STAG2/NIPBL	6
R-HSA-9013406	R-HSA-9013406	RHOQ GTPase cycle	17/1354	59/10955	0.000563515419406803	0.0359052689496459	0.0315499200845093	GFOD1/GOPC/SNAP23/GIT2/SRGAP2/IQGAP1/CPNE8/VAMP3/PAK2/PREX1/RHOQ/FNBP1/ARHGAP26/CDC42EP3/CDC42EP2/SLC4A7/ARL13B	17
R-HSA-68882	R-HSA-68882	Mitotic Anaphase	47/1354	236/10955	0.000565032844701152	0.0359052689496459	0.0315499200845093	UBE2E1/VRK2/SPAST/LBR/TMPO/NUP43/BUB3/CDC27/KIF2A/KNTC1/MIS12/PPP2R5E/PSMA4/SKA2/NDC80/UBE2D1/PPP2R5C/PPP1CC/XPO1/PSMD10/NDC1/CHMP2B/ZWILCH/ANAPC4/PPP2R5A/PDS5A/LEMD3/DSN1/NSL1/PSMA3/CENPH/TUBB6/PPP2CA/PDS5B/STAG1/LMNB1/NUP107/PSMD12/NUP155/SMC3/CENPU/MAPRE1/STAG2/PPP2R2A/TAOK1/TNPO1/NUP54	47
R-HSA-8953750	R-HSA-8953750	Transcriptional Regulation by E2F6	12/1354	35/10955	0.000657073721538349	0.0370955592363631	0.0325958268419816	RYBP/RNF2/APAF1/MAX/PHC3/SUZ12/CBX3/PCGF6/EED/EPC1/RBBP4/YAF2	12
R-HSA-936440	R-HSA-936440	Negative regulators of DDX58/IFIH1 signaling	12/1354	35/10955	0.000657073721538349	0.0370955592363631	0.0325958268419816	UBE2L6/ATG12/CYLD/IFIH1/UBE2D3/UBE2D1/UBE2K/UBE2D2/ATG5/UBA7/RIGI/TRAF3	12
R-HSA-8873719	R-HSA-8873719	RAB geranylgeranylation	18/1354	65/10955	0.000663368369748983	0.0370955592363631	0.0325958268419816	RAB31/RAB8B/RAB27A/RAB2B/RAB14/RAB10/RAB11A/RAB7B/RAB23/RAB37/RAB22A/RAB2A/RAB6A/RAB33B/PTP4A2/RAB18/RAB30/RAB5A	18
R-HSA-9680350	R-HSA-9680350	Signaling by CSF1 (M-CSF) in myeloid cells	11/1354	31/10955	0.000789188636446943	0.0385091902663013	0.0338379828633187	LYN/HCK/GAB3/CSF1R/GRAP2/PIK3CA/KRAS/CBL/SOS1/IL34/PIK3R1	11
R-HSA-4420097	R-HSA-4420097	VEGFA-VEGFR2 Pathway	24/1354	99/10955	0.000789399720597134	0.0385091902663013	0.0338379828633187	NCK1/NCF2/SPHK1/RASA1/PRKACB/CALM2/SH2D2A/CYBB/NCKAP1L/NRAS/ELMO1/PIK3CA/KRAS/AKT3/PRKCB/ABI1/ITGAV/PAK2/VAV1/RICTOR/ROCK1/PIK3R1/RAC1/NCF4	24
R-HSA-5663220	R-HSA-5663220	RHO GTPases Activate Formins	31/1354	140/10955	0.000792375714257679	0.0385091902663013	0.0338379828633187	NUP43/BUB3/KIF2A/KNTC1/FMNL1/MIS12/FMNL3/PPP2R5E/SKA2/NDC80/DIAPH2/SRGAP2/PPP2R5C/PPP1CC/XPO1/ZWILCH/PPP2R5A/DSN1/NSL1/CENPH/FMNL2/TUBB6/PPP2CA/NUP107/CENPU/RAC1/MAPRE1/DAAM1/TAOK1/EVL/ITGB1	31
R-HSA-9009391	R-HSA-9009391	Extra-nuclear estrogen signaling	20/1354	77/10955	0.000838273494619213	0.0385091902663013	0.0338379828633187	GNB4/GNG2/GNAI3/CREB1/SPHK1/CALM2/CCND1/CDKN1B/GNAI2/XPO1/NRAS/PIK3CA/KRAS/AKT3/CAV2/GNGT2/ZDHHC21/STRN/UHMK1/PIK3R1	20
R-HSA-5663202	R-HSA-5663202	Diseases of signal transduction by growth factor receptors and second messengers	76/1354	433/10955	0.000862465308982587	0.0385091902663013	0.0338379828633187	LYN/PTEN/RAP1B/TCF7L2/CREB1/FGF2/DUSP6/PTPN12/HGF/FBXW7/TBL1XR1/BIN2/SPRED1/QKI/CALM2/RBPJ/ERLEC1/RAP1A/CDKN1B/PPP2R5E/PSMA4/TNKS2/FLT3LG/MDM2/DUSP7/CPSF6/CSNK1A1/PPP2R5C/ETV6/PPP1CC/CAMK2D/PSMD10/NRAS/APBB1IP/RAC2/IQGAP1/ADAM17/PIK3CA/SHOC2/KRAS/AKT3/CBL/PPP2R5A/SOS1/PIK3AP1/PSMA3/ARRB1/PPP1CB/RHOG/TENT4A/CSK/VAV1/SEL1L/RICTOR/WDCP/FRS2/ADAM10/STRN/ZMYM2/PPP2CA/KAT2B/PIK3R1/YWHAB/AGGF1/PSMD12/RA…	76
R-HSA-5673000	R-HSA-5673000	RAF activation	12/1354	36/10955	0.000876163782636354	0.0385091902663013	0.0338379828633187	CALM2/PPP2R5E/PPP2R5C/PPP1CC/CAMK2D/NRAS/SHOC2/KRAS/PPP2R5A/PPP1CB/PPP2CA/YWHAB	12
R-HSA-1445148	R-HSA-1445148	Translocation of SLC2A4 (GLUT4) to the plasma membrane	19/1354	72/10955	0.000909589565811148	0.0385091902663013	0.0338379828633187	YWHAQ/RALA/RAB14/CALM2/SNAP23/EXOC1/RAB10/RAB11A/EXOC8/C2CD5/EXOC5/YWHAZ/RHOQ/LNPEP/TUBB6/YWHAB/RAC1/EXOC6/EXOC2	19
R-HSA-2468052	R-HSA-2468052	Establishment of Sister Chromatid Cohesion	6/1354	11/10955	0.000936561136662549	0.0385091902663013	0.0338379828633187	ESCO1/PDS5A/PDS5B/STAG1/SMC3/STAG2	6
R-HSA-5655291	R-HSA-5655291	Signaling by FGFR4 in disease	6/1354	11/10955	0.000936561136662549	0.0385091902663013	0.0338379828633187	NRAS/PIK3CA/KRAS/SOS1/FRS2/PIK3R1	6
R-HSA-983169	R-HSA-983169	Class I MHC mediated antigen processing & presentation	68/1354	381/10955	0.00100962810856583	0.0403274313078581	0.0354356692540248	VHL/ERAP2/UBE2L6/UBE2E1/RNF138/NCF2/ERAP1/UBE2J1/SEC24D/FBXW7/UBE2A/CDC27/TLR1/UBA3/CYBB/HECTD2/GLMN/SNAP23/UBA6/CBLB/TRIM21/RNF19A/PSMA4/LONRF1/FBXO11/UBE2D3/UBE2D1/MEX3C/UBE2K/KLHL11/FBXL3/UBE2D2/LRR1/PSMD10/UBE2Q2/DTX3L/ANAPC4/VAMP3/SMURF2/CUL2/FBXO30/PSMA3/UBE2N/ITGAV/SEC61G/SKP2/RCHY1/KLHL5/RBBP6/HERC4/UBE2W/UBE2B/KLHL9/LNPEP/PJA2/PSMD12/LTN1/KLHL42/UBA7/NCF4/RLIM/TPP2/UBR1/RNF144B/ATG14/SIA…	68
R-HSA-111447	R-HSA-111447	Activation of BAD and translocation to mitochondria	7/1354	15/10955	0.00113173451344153	0.0436022867851399	0.0383132811371571	BID/YWHAQ/PPP3R1/AKT3/YWHAZ/PPP3CC/YWHAB	7
R-HSA-9662851	R-HSA-9662851	Anti-inflammatory response favouring Leishmania parasite infection	20/1354	79/10955	0.00118518376096947	0.0436022867851399	0.0383132811371571	FGR/GNB4/LYN/GNG2/FCGR3A/CYSLTR1/GNAI3/HCK/ADCY7/CYSLTR2/CREB1/PRKACB/CALM2/DPEP2/RHBDF2/GNAI2/ADCY4/ADAM17/GNGT2/PRKAR2B	20
R-HSA-9664433	R-HSA-9664433	Leishmania parasite growth and survival	20/1354	79/10955	0.00118518376096947	0.0436022867851399	0.0383132811371571	FGR/GNB4/LYN/GNG2/FCGR3A/CYSLTR1/GNAI3/HCK/ADCY7/CYSLTR2/CREB1/PRKACB/CALM2/DPEP2/RHBDF2/GNAI2/ADCY4/ADAM17/GNGT2/PRKAR2B	20
R-HSA-194138	R-HSA-194138	Signaling by VEGF	25/1354	108/10955	0.00126806577479635	0.0454552808503921	0.0399415049713181	NCK1/NCF2/SPHK1/RASA1/PRKACB/CALM2/SH2D2A/CYBB/NCKAP1L/NRAS/ELMO1/NRP2/PIK3CA/KRAS/AKT3/PRKCB/ABI1/ITGAV/PAK2/VAV1/RICTOR/ROCK1/PIK3R1/RAC1/NCF4	25
R-HSA-2990846	R-HSA-2990846	SUMOylation	38/1354	188/10955	0.00137967051426075	0.0482194844734133	0.0423704076353236	VHL/RWDD3/EID3/RNF2/NUP43/UHRF2/NR2C1/NUP42/SP3/MDM2/PHC3/NDC1/PIAS1/ZNF131/SUZ12/SMC6/DDX5/SMC5/SUMO2/TOP2B/SENP1/CASP8AP2/NUP50/PML/RNF168/STAG1/NR3C1/NUP107/NUP155/SMC3/SENP5/TDG/STAG2/PIAS2/NSMCE4A/DDX17/WRN/NUP54	38
R-HSA-2029480	R-HSA-2029480	Fcgamma receptor (FCGR) dependent phagocytosis	21/1354	86/10955	0.00148404832073698	0.0491748269705497	0.0432098660301419	FGR/LYN/ARPC5/FCGR3A/NCK1/HCK/ACTR2/WIPF1/ACTR3/NCKAP1L/ARPC2/WAS/ELMO1/PIK3CA/ARPC1B/ABI1/VAV1/MYO9B/PIK3R1/PLPP5/RAC1	21
R-HSA-3232142	R-HSA-3232142	SUMOylation of ubiquitinylation proteins	12/1354	38/10955	0.0014982614053354	0.0491748269705497	0.0432098660301419	VHL/NUP43/NUP42/MDM2/NDC1/PIAS1/NUP50/PML/NUP107/NUP155/PIAS2/NUP54	12
R-HSA-1433557	R-HSA-1433557	Signaling by SCF-KIT	13/1354	43/10955	0.00151253044330017	0.0491748269705497	0.0432098660301419	SH2B3/LYN/FES/NRAS/GRAP2/PIK3CA/KRAS/CBL/SOS1/VAV1/PIK3R1/RAC1/FER	13
R-HSA-69620	R-HSA-69620	Cell Cycle Checkpoints	54/1354	293/10955	0.0015495246483061	0.0492326240529984	0.0432606522625172	MDM4/UBE2E1/YWHAQ/RMI1/NUP43/BUB3/CDC27/KIF2A/KNTC1/MIS12/CDKN1B/PPP2R5E/PSMA4/SKA2/NDC80/UBE2D1/MDM2/PPP2R5C/PPP1CC/XPO1/MRE11/PSMD10/ZWILCH/DBF4/ANAPC4/ABRAXAS1/CCNA2/PPP2R5A/DSN1/NSL1/PSMA3/UBE2N/YWHAZ/ORC5/CENPH/TOPBP1/ORC2/RNF168/WEE1/PPP2CA/H2BC12/YWHAB/NUP107/PSMD12/NBN/ORC3/CENPU/CHEK2/MAPRE1/COP1/TAOK1/WRN/ORC4/UBE2V2	54
