# Supplementary material for: Antibody Mediated Rejection and T-cell Mediated Rejection Molecular Signatures Using Next-Generation Sequencing in Kidney Transplant Biopsies
Source: Transpl Int. 2024 Jul 10;37:13043. doi: 10.3389/ti.2024.13043 (PMC11267505; doi:10.3389/ti.2024.13043)
Supplement: Supplementary file 2 [file DataSheet6.CSV]

	ID	Description	GeneRatio	BgRatio	pvalue	p.adjust	qvalue	geneID	Count
R-HSA-449147	R-HSA-449147	Signaling by Interleukins	96/308	461/10704	7.91996150869162e-58	5.74989205531011e-55	3.72655030987911e-55	PTPN7/STAT4/JAK2/IL16/IL21R/PIK3CD/CCL5/IL2RB/IRF4/LCK/IL12RB1/IL15/JAK3/STAT1/CD86/INPP5D/CD4/IL2RA/CCR5/IL2RG/PTPN2/PTPN6/FYN/IL10RA/BATF/IL27RA/CASP1/ITGB2/IL7R/PSMB9/CASP3/PSMB8/CCR2/CXCL10/ITGAX/PSME2/TNFRSF1B/IL33/CSF2RB/PSMB10/RHOU/TNF/MYD88/STAT5A/ALOX5/IL17RA/EBI3/IL10RB/IL18BP/IKBKB/CCL4/JAK1/STAT5B/CCL19/ITGAM/S100B/MAPK14/NFKB2/IL18/SOCS1/NOD1/NFKB1/MEF2C/PSME1/BCL2/ICAM1/CCR1/CCL2/AN…	96
R-HSA-877300	R-HSA-877300	Interferon gamma signaling	38/308	91/10704	4.38684352490857e-35	1.59242419954181e-32	1.03206266086007e-32	B2M/JAK2/HLA-DRA/HLA-DPA1/GBP2/IRF4/HLA-DPB1/GBP5/IRF8/STAT1/GBP1/PTPN2/PTPN6/FCGR1A/HLA-F/IRF1/HLA-E/HLA-B/CIITA/HLA-DQA1/IFNGR1/GBP4/SP100/TRIM22/HLA-DQB1/HLA-DRB1/HLA-A/HLA-G/IFI30/CD44/HLA-C/JAK1/SOCS1/ICAM1/IFNGR2/VCAM1/OASL/IRF7	38
R-HSA-913531	R-HSA-913531	Interferon Signaling	48/308	199/10704	2.33656594771825e-31	5.65448959347817e-29	3.66471922326336e-29	B2M/JAK2/HLA-DRA/HLA-DPA1/GBP2/IRF4/HLA-DPB1/GBP5/IRF8/STAT1/GBP1/PTPN2/PTPN6/FCGR1A/HLA-F/IRF1/SAMHD1/HLA-E/HLA-B/CIITA/HLA-DQA1/IFNAR2/IFNGR1/GBP4/SP100/TRIM22/ISG20/PSMB8/HLA-DQB1/HLA-DRB1/HLA-A/HLA-G/IFI30/CD44/HLA-C/JAK1/SOCS1/ICAM1/IFNGR2/ABCE1/VCAM1/XAF1/BST2/MX2/IFITM1/IFNAR1/OASL/IRF7	48
R-HSA-198933	R-HSA-198933	Immunoregulatory interactions between a Lymphoid and a non-Lymphoid cell	38/308	132/10704	5.09481321560147e-28	9.24708598631668e-26	5.99310922993121e-26	CD8A/ITGA4/B2M/CD96/SLAMF6/KLRG1/SH2D1A/CD3G/CD3D/CD3E/SELL/CD247/CD22/FCGR1A/HLA-F/LAIR1/HLA-E/MICB/HLA-B/SLAMF7/CD40LG/ITGB2/LILRB4/KLRB1/CD19/CD1D/HLA-A/HLA-G/CD40/LILRB1/HLA-C/FCGR2B/ICAM1/KLRF1/VCAM1/C3/IFITM1/ICAM2	38
R-HSA-6785807	R-HSA-6785807	Interleukin-4 and Interleukin-13 signaling	32/308	108/10704	3.71406726647709e-24	5.39282567092473e-22	3.49513277497949e-22	JAK2/IRF4/JAK3/STAT1/IL2RG/BATF/ITGB2/ITGAX/TNFRSF1B/RHOU/TNF/ALOX5/JAK1/ITGAM/IL18/SOCS1/BCL2/ICAM1/CCL2/ANXA1/FOXO1/ZEB1/S1PR1/VCAM1/TGFB1/IL1B/IL4R/MMP9/RORA/TP53/MYC/TIMP1	32
R-HSA-909733	R-HSA-909733	Interferon alpha/beta signaling	26/308	70/10704	1.07452217836066e-22	1.30017183581639e-20	8.42651603030198e-21	GBP2/IRF4/IRF8/STAT1/PTPN6/HLA-F/IRF1/SAMHD1/HLA-E/HLA-B/IFNAR2/ISG20/PSMB8/HLA-A/HLA-G/HLA-C/JAK1/SOCS1/ABCE1/XAF1/BST2/MX2/IFITM1/IFNAR1/OASL/IRF7	26
R-HSA-6783783	R-HSA-6783783	Interleukin-10 signaling	21/308	47/10704	1.41238769743696e-20	1.46484781191319e-18	9.49379399630559e-19	CCL5/CD86/CCR5/IL10RA/CCR2/CXCL10/TNFRSF1B/TNF/IL10RB/CCL4/JAK1/CCL19/IL18/ICAM1/CCR1/CCL2/FPR1/IL1B/CSF1/IL1R1/TIMP1	21
R-HSA-389948	R-HSA-389948	PD-1 signaling	16/308	23/10704	3.06958787325737e-20	2.78565099498106e-18	1.80540234124479e-18	PDCD1/CD274/HLA-DRA/CD3G/HLA-DPA1/CD3D/PDCD1LG2/CD3E/CD247/LCK/HLA-DPB1/CD4/PTPN6/HLA-DQA1/HLA-DQB1/HLA-DRB1	16
R-HSA-202430	R-HSA-202430	Translocation of ZAP-70 to Immunological synapse	14/308	19/10704	2.03501979188241e-18	1.64158263211848e-16	1.06392262803677e-16	PTPN22/HLA-DRA/CD3G/HLA-DPA1/CD3D/CD3E/CD247/ZAP70/LCK/HLA-DPB1/CD4/HLA-DQA1/HLA-DQB1/HLA-DRB1	14
R-HSA-168898	R-HSA-168898	Toll-like Receptor Cascades	31/308	155/10704	6.02817104030286e-18	4.37645217525987e-16	2.8364131105425e-16	BIRC3/LY96/CASP8/BTK/TLR8/CTSS/TLR7/TLR2/ITGB2/TLR4/MYD88/TANK/IKBKB/ITGAM/S100B/MAPK14/NFKB2/SOCS1/NOD1/NFKB1/MEF2C/CD14/TBK1/NFKBIA/HMGB1/AGER/IRF7/TRAF6/MAP3K1/S100A9/TLR3	31
R-HSA-1236975	R-HSA-1236975	Antigen processing-Cross presentation	25/308	98/10704	2.32383801134969e-17	1.5337330874908e-15	9.94024489065372e-16	B2M/LY96/BTK/TAP1/CTSS/FCGR1A/HLA-F/TLR2/HLA-E/TAP2/HLA-B/PSMB9/TLR4/PSMB8/MRC1/HLA-A/HLA-G/PSME2/PSMB10/TAPBP/MYD88/HLA-C/IKBKB/PSME1/CD14	25
R-HSA-202403	R-HSA-202403	TCR signaling	27/308	120/10704	3.8181978186323e-17	2.31000968027254e-15	1.49713546046372e-15	PTPN22/PTPRC/HLA-DRA/LCP2/CD3G/HLA-DPA1/CD3D/CD3E/CD247/ZAP70/LCK/HLA-DPB1/TRAT1/INPP5D/CD4/HLA-DQA1/PSMB9/PSMB8/HLA-DQB1/HLA-DRB1/PSME2/PSMB10/IKBKB/NFKB1/PSME1/NFKBIA/TRAF6	27
R-HSA-202427	R-HSA-202427	Phosphorylation of CD3 and TCR zeta chains	14/308	22/10704	5.1763959561695e-17	2.89081804936851e-15	1.87356193717228e-15	PTPN22/PTPRC/HLA-DRA/CD3G/HLA-DPA1/CD3D/CD3E/CD247/LCK/HLA-DPB1/CD4/HLA-DQA1/HLA-DQB1/HLA-DRB1	14
R-HSA-451927	R-HSA-451927	Interleukin-2 family signaling	18/308	44/10704	5.845654794971e-17	3.03138955796353e-15	1.96466743861056e-15	STAT4/JAK2/IL21R/PIK3CD/IL2RB/LCK/IL15/JAK3/STAT1/INPP5D/IL2RA/IL2RG/PTPN6/CSF2RB/STAT5A/JAK1/STAT5B/SYK	18
R-HSA-380108	R-HSA-380108	Chemokine receptors bind chemokines	20/308	59/10704	8.31055680339102e-17	4.02230949284125e-15	2.60689044990582e-15	CCR6/CXCR6/CCL5/CXCR4/CCR5/CXCR3/CCR7/CXCL9/CCR2/CXCL10/CXCL11/CCL4/CCL19/CXCL13/CCL21/CCR1/CCL2/CCL13/CX3CR1/CXCL16	20
R-HSA-1236974	R-HSA-1236974	ER-Phagosome pathway	22/308	83/10704	8.4266912569635e-16	3.82361115784719e-14	2.4781124946465e-14	B2M/LY96/BTK/TAP1/HLA-F/TLR2/HLA-E/TAP2/HLA-B/PSMB9/TLR4/PSMB8/HLA-A/HLA-G/PSME2/PSMB10/TAPBP/MYD88/HLA-C/IKBKB/PSME1/CD14	22
R-HSA-446652	R-HSA-446652	Interleukin-1 family signaling	27/308	140/10704	2.37551957652322e-15	1.01448659562109e-13	6.57496749663083e-14	PTPN7/PTPN2/PTPN6/CASP1/PSMB9/PSMB8/PSME2/IL33/PSMB10/MYD88/ALOX5/IL18BP/IKBKB/S100B/NFKB2/IL18/NOD1/NFKB1/PSME1/TBK1/NFKBIA/HMGB1/IL1B/AGER/IL1R1/TRAF6/SMAD3	27
R-HSA-166016	R-HSA-166016	Toll Like Receptor 4 (TLR4) Cascade	26/308	129/10704	2.60500661179005e-15	1.05068600008865e-13	6.80957868695994e-14	BIRC3/LY96/CASP8/BTK/TLR2/ITGB2/TLR4/MYD88/TANK/IKBKB/ITGAM/S100B/MAPK14/NFKB2/SOCS1/NOD1/NFKB1/MEF2C/CD14/TBK1/NFKBIA/HMGB1/AGER/IRF7/TRAF6/MAP3K1	26
R-HSA-202424	R-HSA-202424	Downstream TCR signaling	23/308	98/10704	3.34059650383223e-15	1.27645950620116e-13	8.27283455519671e-14	HLA-DRA/CD3G/HLA-DPA1/CD3D/CD3E/CD247/LCK/HLA-DPB1/TRAT1/INPP5D/CD4/HLA-DQA1/PSMB9/PSMB8/HLA-DQB1/HLA-DRB1/PSME2/PSMB10/IKBKB/NFKB1/PSME1/NFKBIA/TRAF6	23
R-HSA-388841	R-HSA-388841	Costimulation by the CD28 family	19/308	69/10704	3.81538161682496e-14	1.38498352690746e-12	8.97618727747768e-13	CD28/PDCD1/CD274/HLA-DRA/CD3G/HLA-DPA1/CD3D/PDCD1LG2/CD3E/CD247/LCK/HLA-DPB1/CD86/CD4/PTPN6/FYN/HLA-DQA1/HLA-DQB1/HLA-DRB1	19
R-HSA-202433	R-HSA-202433	Generation of second messenger molecules	14/308	34/10704	1.64953303328709e-13	5.70267134364967e-12	3.69594619488386e-12	HLA-DRA/LCP2/CD3G/HLA-DPA1/CD3D/CD3E/CD247/ZAP70/LCK/HLA-DPB1/CD4/HLA-DQA1/HLA-DQB1/HLA-DRB1	14
R-HSA-202733	R-HSA-202733	Cell surface interactions at the vascular wall	24/308	137/10704	8.21151504611376e-13	2.70979996521754e-11	1.75624269168079e-11	ITGA4/CD84/CD2/SIRPG/SELL/LCK/CD48/INPP5D/PTPN6/FYN/CD74/ITGB2/FCER1G/CD47/SELPLG/CD244/ITGAX/CD44/ITGAM/SELE/CD58/TGFB1/THBD/CAV1	24
R-HSA-9020558	R-HSA-9020558	Interleukin-2 signaling	9/308	12/10704	2.45750429969429e-12	7.75716574599153e-11	5.02748019205193e-11	IL2RB/LCK/JAK3/IL2RA/IL2RG/STAT5A/JAK1/STAT5B/SYK	9
R-HSA-983705	R-HSA-983705	Signaling by the B Cell Receptor (BCR)	21/308	112/10704	5.92537855223889e-12	1.79242701205226e-10	1.16168605826789e-10	NFATC1/NFATC2/PIK3CD/REL/CD22/BTK/PTPN6/FYN/PSMB9/CD19/PSMB8/PSME2/PSMB10/CD79A/IKBKB/PPP3CA/NFKB1/PSME1/SYK/NFKBIA/FKBP1A	21
R-HSA-168181	R-HSA-168181	Toll Like Receptor 7/8 (TLR7/8) Cascade	19/308	93/10704	1.26878912897441e-11	3.68456363054169e-10	2.38799469748026e-10	LY96/TLR8/TLR7/TLR4/MYD88/IKBKB/S100B/MAPK14/NFKB2/NOD1/NFKB1/MEF2C/CD14/NFKBIA/HMGB1/AGER/IRF7/TRAF6/MAP3K1	19
R-HSA-5260271	R-HSA-5260271	Diseases of Immune System	11/308	24/10704	1.67719503125472e-11	4.50979108404047e-10	2.92283110709887e-10	LY96/BTK/TLR2/TLR4/MYD88/IKBKB/NFKB2/NFKB1/CD14/NFKBIA/TLR3	11
R-HSA-5602358	R-HSA-5602358	Diseases associated with the TLR signaling cascade	11/308	24/10704	1.67719503125472e-11	4.50979108404047e-10	2.92283110709887e-10	LY96/BTK/TLR2/TLR4/MYD88/IKBKB/NFKB2/NFKB1/CD14/NFKBIA/TLR3	11
R-HSA-9020958	R-HSA-9020958	Interleukin-21 signaling	8/308	10/10704	1.83930163413658e-11	4.56608323035256e-10	2.95931449031114e-10	STAT4/IL21R/JAK3/STAT1/IL2RG/STAT5A/JAK1/STAT5B	8
R-HSA-166058	R-HSA-166058	MyD88:MAL(TIRAP) cascade initiated on plasma membrane	19/308	95/10704	1.8868112522118e-11	4.56608323035256e-10	2.95931449031114e-10	LY96/BTK/TLR2/TLR4/MYD88/IKBKB/S100B/MAPK14/NFKB2/SOCS1/NOD1/NFKB1/MEF2C/CD14/NFKBIA/HMGB1/AGER/TRAF6/MAP3K1	19
R-HSA-168188	R-HSA-168188	Toll Like Receptor TLR6:TLR2 Cascade	19/308	95/10704	1.8868112522118e-11	4.56608323035256e-10	2.95931449031114e-10	LY96/BTK/TLR2/TLR4/MYD88/IKBKB/S100B/MAPK14/NFKB2/SOCS1/NOD1/NFKB1/MEF2C/CD14/NFKBIA/HMGB1/AGER/TRAF6/MAP3K1	19
R-HSA-168179	R-HSA-168179	Toll Like Receptor TLR1:TLR2 Cascade	19/308	98/10704	3.35604653953383e-11	7.61403058656738e-10	4.9347131683277e-10	LY96/BTK/TLR2/TLR4/MYD88/IKBKB/S100B/MAPK14/NFKB2/SOCS1/NOD1/NFKB1/MEF2C/CD14/NFKBIA/HMGB1/AGER/TRAF6/MAP3K1	19
R-HSA-181438	R-HSA-181438	Toll Like Receptor 2 (TLR2) Cascade	19/308	98/10704	3.35604653953383e-11	7.61403058656738e-10	4.9347131683277e-10	LY96/BTK/TLR2/TLR4/MYD88/IKBKB/S100B/MAPK14/NFKB2/SOCS1/NOD1/NFKB1/MEF2C/CD14/NFKBIA/HMGB1/AGER/TRAF6/MAP3K1	19
R-HSA-512988	R-HSA-512988	Interleukin-3, Interleukin-5 and GM-CSF signaling	14/308	48/10704	3.97289432221871e-11	8.39310280554696e-10	5.4396360070748e-10	JAK2/PIK3CD/IL2RB/JAK3/INPP5D/IL2RA/IL2RG/PTPN6/FYN/CSF2RB/STAT5A/JAK1/STAT5B/SYK	14
R-HSA-166166	R-HSA-166166	MyD88-independent TLR4 cascade	19/308	99/10704	4.04626168311493e-11	8.39310280554696e-10	5.4396360070748e-10	BIRC3/LY96/CASP8/TLR4/TANK/IKBKB/S100B/MAPK14/NFKB2/NOD1/NFKB1/MEF2C/CD14/TBK1/NFKBIA/HMGB1/AGER/IRF7/TRAF6	19
R-HSA-937061	R-HSA-937061	TRIF(TICAM1)-mediated TLR4 signaling	19/308	99/10704	4.04626168311493e-11	8.39310280554696e-10	5.4396360070748e-10	BIRC3/LY96/CASP8/TLR4/TANK/IKBKB/S100B/MAPK14/NFKB2/NOD1/NFKB1/MEF2C/CD14/TBK1/NFKBIA/HMGB1/AGER/IRF7/TRAF6	19
R-HSA-1236977	R-HSA-1236977	Endosomal/Vacuolar pathway	8/308	11/10704	6.57604523917062e-11	1.32616912323274e-09	8.59500649681073e-10	B2M/CTSS/HLA-F/HLA-E/HLA-B/HLA-A/HLA-G/HLA-C	8
R-HSA-975155	R-HSA-975155	MyD88 dependent cascade initiated on endosome	18/308	92/10704	9.5462303561909e-11	1.87312519962016e-09	1.21398718896652e-09	LY96/TLR7/TLR4/MYD88/IKBKB/S100B/MAPK14/NFKB2/NOD1/NFKB1/MEF2C/CD14/NFKBIA/HMGB1/AGER/IRF7/TRAF6/MAP3K1	18
R-HSA-168138	R-HSA-168138	Toll Like Receptor 9 (TLR9) Cascade	18/308	96/10704	2.00310895255088e-10	3.82699236724195e-09	2.48030388307547e-09	LY96/TLR7/TLR4/MYD88/IKBKB/S100B/MAPK14/NFKB2/NOD1/NFKB1/MEF2C/CD14/NFKBIA/HMGB1/AGER/IRF7/TRAF6/MAP3K1	18
R-HSA-168643	R-HSA-168643	Nucleotide-binding domain, leucine rich repeat containing receptor (NLR) signaling pathways	14/308	56/10704	3.88449447724943e-10	7.23113587303355e-09	4.68655608996085e-09	BIRC3/CASP8/PSTPIP1/CASP1/TNFAIP3/CASP4/NLRP3/IKBKB/MAPK14/NFKB2/NOD1/NFKB1/BCL2/TRAF6	14
R-HSA-375276	R-HSA-375276	Peptide ligand-binding receptors	25/308	201/10704	6.0889437034371e-10	1.09487600470824e-08	7.09597758597339e-09	CCR6/CXCR6/CCL5/CXCR4/CCR5/CXCR3/CCR7/C3AR1/CXCL9/CCR2/CXCL10/CXCL11/CCL4/CCL19/CXCL13/CCL21/CCR1/CCL2/ANXA1/CCL13/FPR1/C3/CX3CR1/CXCL16/ACKR1	25
R-HSA-5621481	R-HSA-5621481	C-type lectin receptors (CLRs)	21/308	142/10704	6.18318404862782e-10	1.09487600470824e-08	7.09597758597339e-09	NFATC1/NFATC2/CASP8/FYN/PSMB9/FCER1G/PSMB8/PSME2/PSMB10/IKBKB/PPP3CA/NFKB2/NFKB1/PSME1/CD209/RELB/SYK/NFKBIA/IL1B/TRAF6/ICAM2	21
R-HSA-975138	R-HSA-975138	TRAF6 mediated induction of NFkB and MAP kinases upon TLR7/8 or 9 activation	17/308	91/10704	6.86050871266221e-10	1.18588793461732e-08	7.6858330690727e-09	LY96/TLR7/TLR4/MYD88/IKBKB/S100B/MAPK14/NFKB2/NOD1/NFKB1/MEF2C/CD14/NFKBIA/HMGB1/AGER/TRAF6/MAP3K1	17
R-HSA-983170	R-HSA-983170	Antigen Presentation: Folding, assembly and peptide loading of class I MHC	10/308	25/10704	7.50146150825884e-10	1.26652582674324e-08	8.20845359655251e-09	B2M/TAP1/HLA-F/HLA-E/TAP2/HLA-B/HLA-A/HLA-G/TAPBP/HLA-C	10
R-HSA-877312	R-HSA-877312	Regulation of IFNG signaling	8/308	14/10704	1.10961764996503e-09	1.83086912244229e-08	1.18660069266595e-08	JAK2/STAT1/PTPN2/PTPN6/IFNGR1/JAK1/SOCS1/IFNGR2	8
R-HSA-168164	R-HSA-168164	Toll Like Receptor 3 (TLR3) Cascade	17/308	94/10704	1.16265752652748e-09	1.87575414279766e-08	1.2156910277375e-08	BIRC3/CASP8/TANK/IKBKB/S100B/MAPK14/NFKB2/NOD1/NFKB1/MEF2C/TBK1/NFKBIA/HMGB1/AGER/IRF7/TRAF6/TLR3	17
R-HSA-912526	R-HSA-912526	Interleukin receptor SHC signaling	10/308	27/10704	1.83939458823112e-09	2.9030445022952e-08	1.88148599757279e-08	JAK2/PIK3CD/IL2RB/JAK3/INPP5D/IL2RA/IL2RG/PTPN6/CSF2RB/JAK1	10
R-HSA-5607764	R-HSA-5607764	CLEC7A (Dectin-1) signaling	17/308	101/10704	3.67917962487822e-09	5.68315831417359e-08	3.68329964685457e-08	NFATC1/NFATC2/CASP8/PSMB9/PSMB8/PSME2/PSMB10/IKBKB/PPP3CA/NFKB2/NFKB1/PSME1/RELB/SYK/NFKBIA/IL1B/TRAF6	17
R-HSA-168928	R-HSA-168928	DDX58/IFIH1-mediated induction of interferon-alpha/beta	15/308	78/10704	4.649061044207e-09	7.03170482936309e-08	4.55730326043976e-08	CASP8/NLRC5/TNFAIP3/TANK/IKBKB/S100B/NFKB2/NFKB1/TBK1/NFKBIA/HMGB1/AGER/IRF7/TRAF6/MAP3K1	15
R-HSA-9020702	R-HSA-9020702	Interleukin-1 signaling	17/308	103/10704	5.01936879824805e-09	7.43686070924098e-08	4.8198879759761e-08	PSMB9/PSMB8/PSME2/PSMB10/MYD88/IKBKB/S100B/NFKB2/NOD1/NFKB1/PSME1/NFKBIA/HMGB1/IL1B/AGER/IL1R1/TRAF6	17
R-HSA-9679191	R-HSA-9679191	Potential therapeutics for SARS	15/308	81/10704	8.01805330097598e-09	1.16422133930171e-07	7.54541015902371e-08	PDCD1/ITGA4/JAK2/JAK3/TLR7/IFNAR2/IFNGR1/JAK1/IFNGR2/TBK1/IMPDH1/S1PR1/FKBP1A/IFNAR1/IL1R1	15
R-HSA-2454202	R-HSA-2454202	Fc epsilon receptor (FCERI) signaling	19/308	134/10704	8.49034727515609e-09	1.2086259062281e-07	7.83319965323998e-08	NFATC1/LCP2/NFATC2/BTK/FYN/PSMB9/FCER1G/PSMB8/PSME2/PSMB10/IKBKB/PPP3CA/NFKB1/PSME1/SYK/NFKBIA/TRAF6/MAP3K1/FCER1A	19
R-HSA-8984722	R-HSA-8984722	Interleukin-35 Signalling	7/308	12/10704	1.06829056693282e-08	1.42065498654028e-07	9.20737681576781e-08	STAT4/JAK2/STAT1/IL27RA/EBI3/JAK1/IL6ST	7
R-HSA-933542	R-HSA-933542	TRAF6 mediated NF-kB activation	9/308	24/10704	1.07625377768203e-08	1.42065498654028e-07	9.20737681576781e-08	IKBKB/S100B/NFKB2/NFKB1/NFKBIA/HMGB1/AGER/TRAF6/MAP3K1	9
R-HSA-9660826	R-HSA-9660826	Purinergic signaling in leishmaniasis infection	9/308	24/10704	1.07625377768203e-08	1.42065498654028e-07	9.20737681576781e-08	PSTPIP1/CASP1/C3AR1/NLRP3/NFKB2/IL18/NFKB1/IL1B/C3	9
R-HSA-9664424	R-HSA-9664424	Cell recruitment (pro-inflammatory response)	9/308	24/10704	1.07625377768203e-08	1.42065498654028e-07	9.20737681576781e-08	PSTPIP1/CASP1/C3AR1/NLRP3/NFKB2/IL18/NFKB1/IL1B/C3	9
R-HSA-6798695	R-HSA-6798695	Neutrophil degranulation	38/308	480/10704	1.20533453918912e-08	1.56263013473446e-07	1.0127528928901e-07	B2M/PTPRC/SELL/CTSS/PTPN6/LAIR1/TLR2/HLA-B/ITGB2/FCER1G/CD47/C3AR1/HLA-A/ITGAX/TNFRSF1B/ADAM8/CD44/ALOX5/CR1/HLA-C/NFAM1/ITGAM/CD68/MAPK14/NFKB1/FCGR2A/CD14/IMPDH1/PTX3/CD58/FPR1/CD55/HMGB1/C3/BST2/MMP9/PLAUR/S100A9	38
R-HSA-8983432	R-HSA-8983432	Interleukin-15 signaling	7/308	14/10704	4.40450189341575e-08	5.6099445168769e-07	3.63584920841522e-07	IL2RB/IL15/JAK3/IL2RG/STAT5A/JAK1/STAT5B	7
R-HSA-977606	R-HSA-977606	Regulation of Complement cascade	11/308	47/10704	6.47646268579176e-08	8.1067446722152e-07	5.25404504636827e-07	C1QB/C1QA/C3AR1/CD19/CR1/C1S/CFH/CD55/C3/SERPING1/CFB	11
R-HSA-5602498	R-HSA-5602498	MyD88 deficiency (TLR2/4)	6/308	10/10704	1.03051704388058e-07	1.26805995569034e-06	8.21839640704048e-07	LY96/BTK/TLR2/TLR4/MYD88/CD14	6
R-HSA-5668541	R-HSA-5668541	TNFR2 non-canonical NF-kB pathway	15/308	102/10704	1.99034182362376e-07	2.40831360658475e-06	1.56084700905232e-06	BIRC3/CD27/TNFSF8/CD40LG/PSMB9/LTB/PSMB8/CD40/PSME2/TNFRSF1B/PSMB10/TNF/NFKB2/PSME1/RELB	15
R-HSA-5603041	R-HSA-5603041	IRAK4 deficiency (TLR2/4)	6/308	11/10704	2.2123764037506e-07	2.59062140181119e-06	1.67900212644571e-06	LY96/BTK/TLR2/TLR4/MYD88/CD14	6
R-HSA-9020956	R-HSA-9020956	Interleukin-27 signaling	6/308	11/10704	2.2123764037506e-07	2.59062140181119e-06	1.67900212644571e-06	JAK2/STAT1/IL27RA/EBI3/JAK1/IL6ST	6
R-HSA-140534	R-HSA-140534	Caspase activation via Death Receptors in the presence of ligand	7/308	17/10704	2.31648539846987e-07	2.66947364966528e-06	1.73010688908276e-06	LY96/CASP8/TLR4/FAS/CD14/CFLAR/TNFSF10	7
R-HSA-445989	R-HSA-445989	TAK1 activates NFkB by phosphorylation and activation of IKKs complex	9/308	33/10704	2.52604303675163e-07	2.86548006981513e-06	1.85714019313812e-06	IKBKB/S100B/NFKB2/NOD1/NFKB1/NFKBIA/HMGB1/AGER/TRAF6	9
R-HSA-8854691	R-HSA-8854691	Interleukin-20 family signaling	8/308	25/10704	3.02962408097199e-07	3.38385705043949e-06	2.19310439545665e-06	STAT4/JAK2/JAK3/STAT1/STAT5A/IL10RB/JAK1/STAT5B	8
R-HSA-373076	R-HSA-373076	Class A/1 (Rhodopsin-like receptors)	28/308	335/10704	3.83034467231658e-07	4.21337913954824e-06	2.7307241922257e-06	CCR6/CXCR6/CCL5/CXCR4/CCR5/CXCR3/CCR7/C3AR1/CXCL9/CCR2/CXCL10/CMKLR1/PTGER4/CXCL11/CCL4/CCL19/CXCL13/CCL21/CCR1/CCL2/ANXA1/S1PR1/CCL13/FPR1/C3/CX3CR1/CXCL16/ACKR1	28
R-HSA-2029481	R-HSA-2029481	FCGR activation	6/308	12/10704	4.31792375080793e-07	4.6788248404277e-06	3.03238321541421e-06	CD3G/CD247/FYN/FCGR1A/FCGR2A/SYK	6
R-HSA-5357801	R-HSA-5357801	Programmed Cell Death	20/308	190/10704	5.36566742035576e-07	5.72863903996806e-06	3.71277606331118e-06	CARD8/BIRC3/LY96/CASP8/PSMB9/CASP3/TLR4/PSMB8/FAS/PSME2/PSMB10/GZMB/PSME1/CD14/BCL2/CFLAR/HMGB1/BCL2L11/TNFSF10/TP53	20
R-HSA-8878159	R-HSA-8878159	Transcriptional regulation by RUNX3	14/308	96/10704	5.67500955703598e-07	5.97109701218568e-06	3.86991498397419e-06	LEF1/ITGA4/TCF7/PSMB9/PSMB8/PSME2/PSMB10/RUNX1/PSME1/TGFB1/BCL2L11/TP53/SMAD3/MYC	14
R-HSA-5357769	R-HSA-5357769	Caspase activation via extrinsic apoptotic signalling pathway	8/308	27/10704	5.91379650895475e-07	6.13345180785878e-06	3.97513840526733e-06	LY96/CASP8/CASP3/TLR4/FAS/CD14/CFLAR/TNFSF10	8
R-HSA-1168372	R-HSA-1168372	Downstream signaling events of B Cell Receptor (BCR)	13/308	83/10704	6.23276256339343e-07	6.37321918454032e-06	4.13053352978037e-06	NFATC1/NFATC2/REL/PSMB9/PSMB8/PSME2/PSMB10/IKBKB/PPP3CA/NFKB1/PSME1/NFKBIA/FKBP1A	13
R-HSA-166658	R-HSA-166658	Complement cascade	11/308	58/10704	6.38370700064559e-07	6.4369045589843e-06	4.17180852235172e-06	C1QB/C1QA/C3AR1/CD19/CR1/C1S/CFH/CD55/C3/SERPING1/CFB	11
R-HSA-168638	R-HSA-168638	NOD1/2 Signaling Pathway	9/308	37/10704	7.36215714727368e-07	7.32181656016533e-06	4.74532695721894e-06	BIRC3/CASP8/CASP1/TNFAIP3/CASP4/IKBKB/MAPK14/NOD1/TRAF6	9
R-HSA-168142	R-HSA-168142	Toll Like Receptor 10 (TLR10) Cascade	13/308	85/10704	8.26699941033661e-07	7.89715996303208e-06	5.11821154628874e-06	MYD88/IKBKB/S100B/MAPK14/NFKB2/NOD1/NFKB1/MEF2C/NFKBIA/HMGB1/AGER/TRAF6/MAP3K1	13
R-HSA-168176	R-HSA-168176	Toll Like Receptor 5 (TLR5) Cascade	13/308	85/10704	8.26699941033661e-07	7.89715996303208e-06	5.11821154628874e-06	MYD88/IKBKB/S100B/MAPK14/NFKB2/NOD1/NFKB1/MEF2C/NFKBIA/HMGB1/AGER/TRAF6/MAP3K1	13
R-HSA-975871	R-HSA-975871	MyD88 cascade initiated on plasma membrane	13/308	85/10704	8.26699941033661e-07	7.89715996303208e-06	5.11821154628874e-06	MYD88/IKBKB/S100B/MAPK14/NFKB2/NOD1/NFKB1/MEF2C/NFKBIA/HMGB1/AGER/TRAF6/MAP3K1	13
R-HSA-109581	R-HSA-109581	Apoptosis	19/308	178/10704	8.37581497241639e-07	7.8971969739926e-06	5.11823553338363e-06	CARD8/LY96/CASP8/PSMB9/CASP3/TLR4/PSMB8/FAS/PSME2/PSMB10/GZMB/PSME1/CD14/BCL2/CFLAR/HMGB1/BCL2L11/TNFSF10/TP53	19
R-HSA-1606322	R-HSA-1606322	ZBP1(DAI) mediated induction of type I IFNs	7/308	21/10704	1.25405908351386e-06	1.15246442358362e-05	7.46921266263416e-06	MYD88/IKBKB/NFKB2/NFKB1/TBK1/NFKBIA/TLR3	7
R-HSA-9008059	R-HSA-9008059	Interleukin-37 signaling	7/308	21/10704	1.25405908351386e-06	1.15246442358362e-05	7.46921266263416e-06	PTPN7/PTPN2/PTPN6/CASP1/IL18BP/TBK1/SMAD3	7
R-HSA-983695	R-HSA-983695	Antigen activates B Cell Receptor (BCR) leading to generation of second messengers	8/308	32/10704	2.47122432861061e-06	2.24263607821412e-05	1.45347009853808e-05	PIK3CD/CD22/BTK/PTPN6/FYN/CD19/CD79A/SYK	8
R-HSA-1433557	R-HSA-1433557	Signaling by SCF-KIT	9/308	43/10704	2.86670935382006e-06	2.56942097638687e-05	1.6652619638175e-05	JAK2/LCK/STAT1/PTPN6/FYN/STAT5A/STAT5B/SOCS1/MMP9	9
R-HSA-2871809	R-HSA-2871809	FCERI mediated Ca+2 mobilization	8/308	33/10704	3.18118273658994e-06	2.81651056922475e-05	1.82540267426919e-05	NFATC1/LCP2/NFATC2/BTK/FCER1G/PPP3CA/SYK/FCER1A	8
R-HSA-449836	R-HSA-449836	Other interleukin signaling	7/308	24/10704	3.46499641146651e-06	3.03082818641528e-05	1.96430360929046e-05	IL16/CD4/CASP3/IL10RB/JAK1/CSF1/CSF3R	7
R-HSA-2172127	R-HSA-2172127	DAP12 interactions	9/308	45/10704	4.28247641191992e-06	3.70128318458793e-05	2.39883077209048e-05	B2M/LCP2/LCK/BTK/FYN/HLA-E/HLA-B/HLA-C/SYK	9
R-HSA-447115	R-HSA-447115	Interleukin-12 family signaling	10/308	57/10704	4.376084850101e-06	3.73769129549803e-05	2.42242715541195e-05	STAT4/JAK2/IL12RB1/STAT1/IL27RA/PSME2/EBI3/JAK1/SOD2/IL6ST	10
R-HSA-1810476	R-HSA-1810476	RIP-mediated NFkB activation via ZBP1	6/308	17/10704	5.1190106155255e-06	4.32139733357153e-05	2.80073163419816e-05	MYD88/IKBKB/NFKB2/NFKB1/NFKBIA/TLR3	6
R-HSA-1266695	R-HSA-1266695	Interleukin-7 signaling	8/308	36/10704	6.43085435470917e-06	5.36643708220558e-05	3.47803012287356e-05	JAK3/IL2RG/IL7R/STAT5A/JAK1/STAT5B/SOCS1/BRWD1	8
R-HSA-936964	R-HSA-936964	Activation of IRF3/IRF7 mediated by TBK1/IKK epsilon	6/308	18/10704	7.49363657023318e-06	6.18225017044238e-05	4.00676500824669e-05	LY96/TLR4/TANK/CD14/TBK1/IRF7	6
R-HSA-5686938	R-HSA-5686938	Regulation of TLR by endogenous ligand	6/308	19/10704	1.06886587160049e-05	8.66006788026948e-05	5.61265817381536e-05	LY96/TLR2/TLR4/CD14/HMGB1/S100A9	6
R-HSA-164952	R-HSA-164952	The role of Nef in HIV-1 replication and disease pathogenesis	7/308	28/10704	1.0735621339177e-05	8.66006788026948e-05	5.61265817381536e-05	CD28/B2M/CD247/LCK/CD4/FYN/HLA-A	7
R-HSA-73887	R-HSA-73887	Death Receptor Signalling	15/308	141/10704	1.26976177237459e-05	0.000101301873268566	6.56545416138165e-05	BIRC3/CASP8/CASP3/TNFAIP3/FGD2/FAS/TNF/MYD88/IKBKB/NFKB1/NFKBIA/CFLAR/TRAF6/BCL2L11/TNFSF10	15
R-HSA-622312	R-HSA-622312	Inflammasomes	6/308	20/10704	1.49022049681034e-05	0.000115095753264288	7.45944638380987e-05	PSTPIP1/CASP1/NLRP3/NFKB2/NFKB1/BCL2	6
R-HSA-9669938	R-HSA-9669938	Signaling by KIT in disease	6/308	20/10704	1.49022049681034e-05	0.000115095753264288	7.45944638380987e-05	JAK2/LCK/STAT1/FYN/STAT5A/STAT5B	6
R-HSA-9670439	R-HSA-9670439	Signaling by phosphorylated juxtamembrane, extracellular and kinase domain KIT mutants	6/308	20/10704	1.49022049681034e-05	0.000115095753264288	7.45944638380987e-05	JAK2/LCK/STAT1/FYN/STAT5A/STAT5B	6
R-HSA-2424491	R-HSA-2424491	DAP12 signaling	7/308	30/10704	1.75671644251763e-05	0.0001342501197124	8.70085595352222e-05	B2M/LCP2/LCK/BTK/FYN/HLA-E/SYK	7
R-HSA-5663202	R-HSA-5663202	Diseases of signal transduction by growth factor receptors and second messengers	27/308	387/10704	1.86972917172759e-05	0.000141398268611899	9.16413311142798e-05	CD28/JAK2/PIK3CD/LCK/TRAT1/STAT1/CD86/FYN/PSMB9/CD19/PSMB8/ARRB2/PSME2/PSMB10/STAT5A/STAT5B/PSME1/FOXO1/TGFB1/SMAD2/TGFBR1/FKBP1A/VWF/BCL2L11/SMAD3/MYC/TGFBR2	27
R-HSA-9679506	R-HSA-9679506	SARS-CoV Infections	15/308	147/10704	2.09830701966591e-05	0.000157048546007984	0.000101784399109133	PDCD1/ITGA4/JAK2/JAK3/TLR7/IFNAR2/IFNGR1/JAK1/IFNGR2/TBK1/IMPDH1/S1PR1/FKBP1A/IFNAR1/IL1R1	15
R-HSA-2871837	R-HSA-2871837	FCERI mediated NF-kB activation	11/308	82/10704	2.12328532521717e-05	0.000157296443480374	0.000101945063412683	PSMB9/FCER1G/PSMB8/PSME2/PSMB10/IKBKB/NFKB1/PSME1/NFKBIA/TRAF6/FCER1A	11
R-HSA-983169	R-HSA-983169	Class I MHC mediated antigen processing & presentation	26/308	370/10704	2.37034958809106e-05	0.000173825636460011	0.000112657763516928	B2M/LY96/BTK/TAP1/CTSS/FCGR1A/HLA-F/TLR2/HLA-E/TAP2/HLA-B/PSMB9/TLR4/PSMB8/MRC1/HLA-A/HLA-G/PSME2/PSMB10/TAPBP/MYD88/HLA-C/IKBKB/SOCS1/PSME1/CD14	26
R-HSA-844456	R-HSA-844456	The NLRP3 inflammasome	5/308	15/10704	4.52255520519323e-05	0.000328337507897029	0.000212798123865408	PSTPIP1/CASP1/NLRP3/NFKB2/NFKB1	5
R-HSA-982772	R-HSA-982772	Growth hormone receptor signaling	6/308	24/10704	4.69516892171855e-05	0.00033749432051165	0.000218732726212422	JAK2/STAT1/PTPN6/STAT5A/STAT5B/SOCS1	6
R-HSA-114604	R-HSA-114604	GPVI-mediated activation cascade	7/308	35/10704	5.12816517052637e-05	0.000365004697431583	0.000236562418083105	LCP2/LCK/PIK3CG/PTPN6/FYN/FCER1G/SYK	7
R-HSA-937041	R-HSA-937041	IKK complex recruitment mediated by RIP1	6/308	25/10704	6.02960090852445e-05	0.000424999054329005	0.000275445233123192	BIRC3/LY96/TLR4/IKBKB/CD14/TRAF6	6
R-HSA-193639	R-HSA-193639	p75NTR signals via NF-kB	5/308	16/10704	6.42398669415843e-05	0.000448443686534521	0.000290639883834901	MYD88/IKBKB/NFKB1/NFKBIA/TRAF6	5
R-HSA-1834949	R-HSA-1834949	Cytosolic sensors of pathogen-associated DNA	9/308	63/10704	7.26007313960511e-05	0.00050198219993841	0.000325338615880048	CGAS/MYD88/IKBKB/NFKB2/NFKB1/TBK1/NFKBIA/IRF7/TLR3	9
R-HSA-912694	R-HSA-912694	Regulation of IFNA signaling	6/308	26/10704	7.65046905243827e-05	0.000523984955855678	0.000339598775217468	STAT1/PTPN6/IFNAR2/JAK1/SOCS1/IFNAR1	6
R-HSA-500792	R-HSA-500792	GPCR ligand binding	29/308	467/10704	7.78048886722751e-05	0.000527909805383848	0.00034214250109697	CCR6/CXCR6/CCL5/CXCR4/CCR5/CXCR3/CCR7/C3AR1/CXCL9/CCR2/CXCL10/CMKLR1/PTGER4/CXCL11/CCL4/CCL19/CXCL13/CCL21/CCR1/CCL2/ANXA1/S1PR1/CCL13/FPR1/CD55/C3/CX3CR1/CXCL16/ACKR1	29
R-HSA-9617828	R-HSA-9617828	FOXO-mediated transcription of cell cycle genes	5/308	17/10704	8.88735570774423e-05	0.000597427800353918	0.00038719766095143	FOXO1/SMAD2/CAV1/SMAD3/KLF4	5
R-HSA-1169091	R-HSA-1169091	Activation of NF-kappaB in B cells	9/308	67/10704	0.000118590518005814	0.000789878129102943	0.000511926234172851	REL/PSMB9/PSMB8/PSME2/PSMB10/IKBKB/NFKB1/PSME1/NFKBIA	9
R-HSA-9658195	R-HSA-9658195	Leishmania infection	19/308	252/10704	0.000121658189980581	0.000797872670633865	0.000517107559479973	CD3G/CD247/BTK/FYN/FCGR1A/PSTPIP1/CASP1/C3AR1/CD163/PTGER4/NLRP3/MAPK14/NFKB2/IL18/NFKB1/FCGR2A/SYK/IL1B/C3	19
R-HSA-2562578	R-HSA-2562578	TRIF-mediated programmed cell death	4/308	10/10704	0.000123087794918723	0.000797872670633865	0.000517107559479973	LY96/CASP8/TLR4/CD14	4
R-HSA-8877330	R-HSA-8877330	RUNX1 and FOXP3 control the development of regulatory T lymphocytes (Tregs)	4/308	10/10704	0.000123087794918723	0.000797872670633865	0.000517107559479973	NFATC2/IL2RA/RUNX1/CR1	4
R-HSA-5688426	R-HSA-5688426	Deubiquitination	21/308	297/10704	0.000134059100987334	0.000861300064750483	0.000558215352970083	BIRC3/PSMB9/TNFAIP3/PSMB8/ARRB2/PSME2/IL33/PSMB10/NLRP3/NOD1/PSME1/NFKBIA/TGFB1/SMAD2/TGFBR1/ATXN3/TRAF6/TP53/SMAD3/MYC/TGFBR2	21
R-HSA-216083	R-HSA-216083	Integrin cell surface interactions	10/308	85/10704	0.000155681871161901	0.000991447705820526	0.000642565063798427	ITGA4/ITGB2/CD47/ITGAX/CD44/ITGAM/ICAM1/VCAM1/VWF/ICAM2	10
R-HSA-1059683	R-HSA-1059683	Interleukin-6 signaling	4/308	11/10704	0.000189051217977904	0.00115337129623495	0.000747509017568538	JAK2/STAT1/JAK1/IL6ST	4
R-HSA-2025928	R-HSA-2025928	Calcineurin activates NFAT	4/308	11/10704	0.000189051217977904	0.00115337129623495	0.000747509017568538	NFATC1/NFATC2/PPP3CA/FKBP1A	4
R-HSA-3371378	R-HSA-3371378	Regulation by c-FLIP	4/308	11/10704	0.000189051217977904	0.00115337129623495	0.000747509017568538	CASP8/FAS/CFLAR/TNFSF10	4
R-HSA-5218900	R-HSA-5218900	CASP8 activity is inhibited	4/308	11/10704	0.000189051217977904	0.00115337129623495	0.000747509017568538	CASP8/FAS/CFLAR/TNFSF10	4
R-HSA-69416	R-HSA-69416	Dimerization of procaspase-8	4/308	11/10704	0.000189051217977904	0.00115337129623495	0.000747509017568538	CASP8/FAS/CFLAR/TNFSF10	4
R-HSA-2173789	R-HSA-2173789	TGF-beta receptor signaling activates SMADs	6/308	32/10704	0.000260371963577299	0.00157525037964266	0.00102093217297415	TGFB1/SMAD2/TGFBR1/FKBP1A/SMAD3/TGFBR2	6
R-HSA-164938	R-HSA-164938	Nef-mediates down modulation of cell surface receptors by recruiting them to clathrin adapters	5/308	21/10704	0.000265849041786164	0.00158201970767832	0.0010253194277689	CD28/B2M/LCK/CD4/HLA-A	5
R-HSA-5621575	R-HSA-5621575	CD209 (DC-SIGN) signaling	5/308	21/10704	0.000265849041786164	0.00158201970767832	0.0010253194277689	FYN/NFKB1/CD209/RELB/ICAM2	5
R-HSA-210990	R-HSA-210990	PECAM1 interactions	4/308	12/10704	0.00027717234890211	0.00160981700242345	0.001043335073341	LCK/INPP5D/PTPN6/FYN	4
R-HSA-389359	R-HSA-389359	CD28 dependent Vav1 pathway	4/308	12/10704	0.00027717234890211	0.00160981700242345	0.001043335073341	CD28/LCK/CD86/FYN	4
R-HSA-9013973	R-HSA-9013973	TICAM1-dependent activation of IRF3/IRF7	4/308	12/10704	0.00027717234890211	0.00160981700242345	0.001043335073341	TANK/TBK1/IRF7/TLR3	4
R-HSA-9607240	R-HSA-9607240	FLT3 Signaling	20/308	294/10704	0.000321929477483258	0.0018549269893083	0.00120219278558911	PTPN7/JAK2/IL2RB/DUSP2/JAK3/IL2RA/IL2RG/FYN/PSMB9/PSMB8/ARRB2/PSME2/CSF2RB/PSMB10/STAT5A/JAK1/STAT5B/PSME1/VWF/FLT3	20
R-HSA-162909	R-HSA-162909	Host Interactions of HIV factors	12/308	130/10704	0.00036055291398803	0.00206111350830952	0.00133582389185785	CD28/B2M/CD247/LCK/CD4/FYN/PSMB9/PSMB8/HLA-A/PSME2/PSMB10/PSME1	12
R-HSA-1679131	R-HSA-1679131	Trafficking and processing of endosomal TLR	4/308	13/10704	0.000391326521247868	0.00220234925911591	0.00142735989390287	TLR8/CTSS/TLR7/TLR3	4
R-HSA-209560	R-HSA-209560	NF-kB is activated and signals survival	4/308	13/10704	0.000391326521247868	0.00220234925911591	0.00142735989390287	IKBKB/NFKB1/NFKBIA/TRAF6	4
R-HSA-166663	R-HSA-166663	Initial triggering of complement	5/308	23/10704	0.000419315466393549	0.00234171560462859	0.00151768431965924	C1QB/C1QA/C1S/C3/CFB	5
R-HSA-5357905	R-HSA-5357905	Regulation of TNFR1 signaling	6/308	35/10704	0.000433742498762978	0.00240379430612154	0.00155791801484171	BIRC3/CASP8/TNFAIP3/TNF/IKBKB/CFLAR	6
R-HSA-5683057	R-HSA-5683057	MAPK family signaling cascades	21/308	325/10704	0.000457051502751801	0.00251378326513491	0.00162920272512006	PTPN7/JAK2/IL2RB/DUSP2/JAK3/IL2RA/IL2RG/FYN/PSMB9/PSMB8/ARRB2/PSME2/CSF2RB/PSMB10/JAK1/PSME1/FOXO1/IL6ST/VWF/FLT3/MYC	21
R-HSA-1236978	R-HSA-1236978	Cross-presentation of soluble exogenous antigens (endosomes)	7/308	49/10704	0.000464071491188043	0.00253320227520691	0.00164178833843336	FCGR1A/PSMB9/PSMB8/MRC1/PSME2/PSMB10/PSME1	7
R-HSA-6783589	R-HSA-6783589	Interleukin-6 family signaling	5/308	24/10704	0.00051730593407154	0.0027971389428518	0.0018128477707043	JAK2/STAT1/JAK1/IL6ST/OSMR	5
R-HSA-9614085	R-HSA-9614085	FOXO-mediated transcription	8/308	65/10704	0.000520129142265831	0.0027971389428518	0.0018128477707043	FOXO1/SOD2/SMAD2/ATXN3/BCL2L11/CAV1/SMAD3/KLF4	8
R-HSA-975110	R-HSA-975110	TRAF6 mediated IRF7 activation in TLR7/8 or 9 signaling	4/308	14/10704	0.000535507159598072	0.00285866321961912	0.00185272213885711	TLR7/MYD88/IRF7/TRAF6	4
R-HSA-5684996	R-HSA-5684996	MAPK1/MAPK3 signaling	19/308	286/10704	0.000605996708273087	0.00321134022048366	0.0020812948797393	PTPN7/JAK2/IL2RB/DUSP2/JAK3/IL2RA/IL2RG/FYN/PSMB9/PSMB8/ARRB2/PSME2/CSF2RB/PSMB10/JAK1/PSME1/IL6ST/VWF/FLT3	19
R-HSA-1257604	R-HSA-1257604	PIP3 activates AKT signaling	18/308	264/10704	0.000620088342052989	0.00326220388645268	0.00211426002210287	CD28/PIK3CD/EZH2/LCK/TRAT1/CD86/FYN/PSMB9/CD19/PSMB8/PSME2/IL33/PSMB10/MYD88/PSME1/FOXO1/TRAF6/TP53	18
R-HSA-2029485	R-HSA-2029485	Role of phospholipids in phagocytosis	5/308	25/10704	0.000631558415318113	0.00327508149657822	0.0021226061026105	CD3G/CD247/FCGR1A/FCGR2A/SYK	5
R-HSA-9006335	R-HSA-9006335	Signaling by Erythropoietin	5/308	25/10704	0.000631558415318113	0.00327508149657822	0.0021226061026105	JAK2/PIK3CD/PIK3CG/STAT5A/STAT5B	5
R-HSA-418594	R-HSA-418594	G alpha (i) signalling events	24/308	405/10704	0.000640265552918533	0.00329668646396351	0.00213660845206856	CCR6/CXCR6/CCL5/CXCR4/CCR5/CXCR3/CCR7/C3AR1/CXCL9/CCR2/CXCL10/CXCL11/CCL4/CCL19/PPP3CA/CXCL13/CCL21/CCR1/ANXA1/CCL13/FPR1/C3/CX3CR1/CXCL16	24
R-HSA-349425	R-HSA-349425	Autodegradation of the E3 ubiquitin ligase COP1	7/308	52/10704	0.000671466094363112	0.0034329886232931	0.00222494695463537	ATM/PSMB9/PSMB8/PSME2/PSMB10/PSME1/TP53	7
R-HSA-6811558	R-HSA-6811558	PI5P, PP2A and IER3 Regulate PI3K/AKT Signaling	10/308	103/10704	0.000744550386592759	0.00378002503962477	0.00244986398827356	CD28/PIK3CD/LCK/TRAT1/CD86/FYN/CD19/IL33/MYD88/TRAF6	10
R-HSA-109606	R-HSA-109606	Intrinsic Pathway for Apoptosis	7/308	53/10704	0.000754908289008875	0.00380599595708641	0.00246669594434917	CARD8/CASP8/CASP3/GZMB/BCL2/BCL2L11/TP53	7
R-HSA-2173788	R-HSA-2173788	Downregulation of TGF-beta receptor signaling	5/308	26/10704	0.000763714064078524	0.00382383731393799	0.00247825906818947	TGFB1/SMAD2/TGFBR1/SMAD3/TGFBR2	5
R-HSA-2132295	R-HSA-2132295	MHC class II antigen presentation	11/308	123/10704	0.000822328015346034	0.00408911054206316	0.00265018473583041	LAG3/HLA-DRA/HLA-DPA1/HLA-DPB1/HLA-DMB/CTSS/CD74/HLA-DQA1/HLA-DQB1/HLA-DRB1/IFI30	11
R-HSA-9664323	R-HSA-9664323	FCGR3A-mediated IL10 synthesis	6/308	40/10704	0.000909125171436936	0.00447287422879015	0.00289890500256517	CD3G/CD247/FYN/FCGR1A/FCGR2A/SYK	6
R-HSA-1433559	R-HSA-1433559	Regulation of KIT signaling	4/308	16/10704	0.000930308551718061	0.00447287422879015	0.00289890500256517	LCK/PTPN6/FYN/SOCS1	4
R-HSA-2173791	R-HSA-2173791	TGF-beta receptor signaling in EMT (epithelial to mesenchymal transition)	4/308	16/10704	0.000930308551718061	0.00447287422879015	0.00289890500256517	TGFB1/TGFBR1/FKBP1A/TGFBR2	4
R-HSA-2730905	R-HSA-2730905	Role of LAT2/NTAL/LAB on calcium mobilization	4/308	16/10704	0.000930308551718061	0.00447287422879015	0.00289890500256517	FYN/FCER1G/SYK/FCER1A	4
R-HSA-975163	R-HSA-975163	IRAK2 mediated activation of TAK1 complex upon TLR7/8 or 9 stimulation	4/308	16/10704	0.000930308551718061	0.00447287422879015	0.00289890500256517	LY96/TLR4/CD14/TRAF6	4
R-HSA-170834	R-HSA-170834	Signaling by TGF-beta Receptor Complex	8/308	73/10704	0.00113582914812632	0.00542507869434019	0.00351603621338272	TGFB1/SMAD2/TGFBR1/FKBP1A/SERPINE1/SMAD3/MYC/TGFBR2	8
R-HSA-69541	R-HSA-69541	Stabilization of p53	7/308	57/10704	0.00117398380887317	0.00557011381416944	0.00361003461640386	ATM/PSMB9/PSMB8/PSME2/PSMB10/PSME1/TP53	7
R-HSA-6788467	R-HSA-6788467	IL-6-type cytokine receptor ligand interactions	4/308	17/10704	0.0011892116269921	0.00557011381416944	0.00361003461640386	JAK2/JAK1/IL6ST/OSMR	4
R-HSA-937072	R-HSA-937072	TRAF6-mediated induction of TAK1 complex within TLR4 complex	4/308	17/10704	0.0011892116269921	0.00557011381416944	0.00361003461640386	LY96/TLR4/CD14/TRAF6	4
R-HSA-5673001	R-HSA-5673001	RAF/MAP kinase cascade	18/308	280/10704	0.00122286914989575	0.00569104488989943	0.0036884109986734	PTPN7/JAK2/IL2RB/DUSP2/JAK3/IL2RA/IL2RG/FYN/PSMB9/PSMB8/ARRB2/PSME2/CSF2RB/PSMB10/JAK1/PSME1/VWF/FLT3	18
R-HSA-199418	R-HSA-199418	Negative regulation of the PI3K/AKT network	10/308	110/10704	0.00124063999387607	0.00573697220098104	0.00371817685057058	CD28/PIK3CD/LCK/TRAT1/CD86/FYN/CD19/IL33/MYD88/TRAF6	10
R-HSA-5213460	R-HSA-5213460	RIPK1-mediated regulated necrosis	5/308	29/10704	0.00128475936460906	0.00579338694848558	0.00375473969258091	BIRC3/CASP8/FAS/CFLAR/TNFSF10	5
R-HSA-5218859	R-HSA-5218859	Regulated Necrosis	5/308	29/10704	0.00128475936460906	0.00579338694848558	0.00375473969258091	BIRC3/CASP8/FAS/CFLAR/TNFSF10	5
R-HSA-5675482	R-HSA-5675482	Regulation of necroptotic cell death	5/308	29/10704	0.00128475936460906	0.00579338694848558	0.00375473969258091	BIRC3/CASP8/FAS/CFLAR/TNFSF10	5
R-HSA-9615017	R-HSA-9615017	FOXO-mediated transcription of oxidative stress, metabolic and neuronal genes	5/308	29/10704	0.00128475936460906	0.00579338694848558	0.00375473969258091	FOXO1/SOD2/SMAD2/ATXN3/SMAD3	5
R-HSA-5676590	R-HSA-5676590	NIK-->noncanonical NF-kB signaling	7/308	59/10704	0.00144252426527683	0.0064646457814258	0.00418978782702238	PSMB9/PSMB8/PSME2/PSMB10/NFKB2/PSME1/RELB	7
R-HSA-5676594	R-HSA-5676594	TNF receptor superfamily (TNFSF) members mediating non-canonical NF-kB pathway	4/308	18/10704	0.00149465108427461	0.00665715759008201	0.00431455624585567	BIRC3/CD40LG/LTB/CD40	4
R-HSA-75893	R-HSA-75893	TNF signaling	6/308	44/10704	0.0015184763167077	0.00672203540201091	0.00435660406654905	BIRC3/CASP8/TNFAIP3/TNF/IKBKB/CFLAR	6
R-HSA-5607761	R-HSA-5607761	Dectin-1 mediated noncanonical NF-kB signaling	7/308	60/10704	0.00159361269205358	0.00701189584503574	0.0045444649017413	PSMB9/PSMB8/PSME2/PSMB10/NFKB2/PSME1/RELB	7
R-HSA-5689880	R-HSA-5689880	Ub-specific processing proteases	15/308	220/10704	0.00173419272639821	0.00758448144195843	0.00491556213506658	BIRC3/PSMB9/PSMB8/ARRB2/PSME2/IL33/PSMB10/PSME1/NFKBIA/SMAD2/TGFBR1/TRAF6/TP53/SMAD3/MYC	15
R-HSA-2871796	R-HSA-2871796	FCERI mediated MAPK activation	5/308	32/10704	0.00203037587183334	0.00882666396976651	0.00572063041102744	LCP2/FCER1G/SYK/MAP3K1/FCER1A	5
R-HSA-9020591	R-HSA-9020591	Interleukin-12 signaling	6/308	47/10704	0.00214915627150953	0.0092874253161662	0.00601925346719775	STAT4/JAK2/IL12RB1/PSME2/JAK1/SOD2	6
R-HSA-168927	R-HSA-168927	TICAM1, RIP1-mediated IKK complex recruitment	4/308	20/10704	0.00226158922384964	0.00971546613322391	0.00629667009069318	BIRC3/IKBKB/TRAF6/TLR3	4
R-HSA-110056	R-HSA-110056	MAPK3 (ERK1) activation	3/308	10/10704	0.00243591679883638	0.010402797623266	0.00674213504074219	JAK2/JAK1/IL6ST	3
R-HSA-1474244	R-HSA-1474244	Extracellular matrix organization	18/308	301/10704	0.00271618634166286	0.0115318788540774	0.00747390147567435	ITGA4/CTSS/ITGB2/CASP3/CD47/ITGAX/ADAM8/CD44/ITGAM/ICAM1/VCAM1/TGFB1/MMP9/VWF/VCAN/ICAM2/SERPINE1/TIMP1	18
R-HSA-69563	R-HSA-69563	p53-Dependent G1 DNA Damage Response	7/308	66/10704	0.00277579980283355	0.0116487321205616	0.00754963499766716	ATM/PSMB9/PSMB8/PSME2/PSMB10/PSME1/TP53	7
R-HSA-69580	R-HSA-69580	p53-Dependent G1/S DNA damage checkpoint	7/308	66/10704	0.00277579980283355	0.0116487321205616	0.00754963499766716	ATM/PSMB9/PSMB8/PSME2/PSMB10/PSME1/TP53	7
R-HSA-9006925	R-HSA-9006925	Intracellular signaling by second messengers	18/308	306/10704	0.00323864932949942	0.0134987807260509	0.00874866606429571	CD28/PIK3CD/EZH2/LCK/TRAT1/CD86/FYN/PSMB9/CD19/PSMB8/PSME2/IL33/PSMB10/MYD88/PSME1/FOXO1/TRAF6/TP53	18
R-HSA-389357	R-HSA-389357	CD28 dependent PI3K/Akt signaling	4/308	22/10704	0.00326343553505826	0.0134987807260509	0.00874866606429571	CD28/LCK/CD86/FYN	4
R-HSA-2586552	R-HSA-2586552	Signaling by Leptin	3/308	11/10704	0.00327849139165831	0.0134987807260509	0.00874866606429571	JAK2/STAT5A/STAT5B	3
R-HSA-69615	R-HSA-69615	G1/S DNA Damage Checkpoints	7/308	68/10704	0.00329102505304547	0.0134987807260509	0.00874866606429571	ATM/PSMB9/PSMB8/PSME2/PSMB10/PSME1/TP53	7
R-HSA-180534	R-HSA-180534	Vpu mediated degradation of CD4	6/308	52/10704	0.0036145993969017	0.0147426919221946	0.00955485470381466	CD4/PSMB9/PSMB8/PSME2/PSMB10/PSME1	6
R-HSA-112409	R-HSA-112409	RAF-independent MAPK1/3 activation	4/308	23/10704	0.00386219765477715	0.015664555851219	0.0101523219740393	JAK2/DUSP2/JAK1/IL6ST	4
R-HSA-6803207	R-HSA-6803207	TP53 Regulates Transcription of Caspase Activators and Caspases	3/308	12/10704	0.00427893107257705	0.017163005296635	0.0111234788568883	ATM/CASP1/TP53	3
R-HSA-9027276	R-HSA-9027276	Erythropoietin activates Phosphoinositide-3-kinase (PI3K)	3/308	12/10704	0.00427893107257705	0.017163005296635	0.0111234788568883	JAK2/PIK3CD/PIK3CG	3
R-HSA-448424	R-HSA-448424	Interleukin-17 signaling	7/308	72/10704	0.00453715564133671	0.0180987637121453	0.0117299512531955	IL17RA/IKBKB/MAPK14/NOD1/NFKB1/MEF2C/TRAF6	7
R-HSA-8941858	R-HSA-8941858	Regulation of RUNX3 expression and activity	6/308	55/10704	0.0047907232159193	0.019005819971352	0.0123178215560306	PSMB9/PSMB8/PSME2/PSMB10/PSME1/TGFB1	6
R-HSA-209543	R-HSA-209543	p75NTR recruits signalling complexes	3/308	13/10704	0.00544521243797579	0.021140236523906	0.0137011537279774	MYD88/IKBKB/TRAF6	3
R-HSA-5357786	R-HSA-5357786	TNFR1-induced proapoptotic signaling	3/308	13/10704	0.00544521243797579	0.021140236523906	0.0137011537279774	CASP8/TNFAIP3/TNF	3
R-HSA-5607763	R-HSA-5607763	CLEC7A (Dectin-1) induces NFAT activation	3/308	13/10704	0.00544521243797579	0.021140236523906	0.0137011537279774	NFATC1/NFATC2/PPP3CA	3
R-HSA-879415	R-HSA-879415	Advanced glycosylation endproduct receptor signaling	3/308	13/10704	0.00544521243797579	0.021140236523906	0.0137011537279774	S100B/HMGB1/AGER	3
R-HSA-2219530	R-HSA-2219530	Constitutive Signaling by Aberrant PI3K in Cancer	7/308	75/10704	0.00568368026927189	0.021948680188784	0.0142251124320523	CD28/PIK3CD/LCK/TRAT1/CD86/FYN/CD19	7
R-HSA-193704	R-HSA-193704	p75 NTR receptor-mediated signalling	8/308	97/10704	0.00675582639411145	0.0257871511784776	0.0167128557007097	CASP3/FGD2/MYD88/IKBKB/NFKB1/NFKBIA/TRAF6/BCL2L11	8
R-HSA-162594	R-HSA-162594	Early Phase of HIV Life Cycle	3/308	14/10704	0.00678422296844246	0.0257871511784776	0.0167128557007097	CD4/CXCR4/CCR5	3
R-HSA-166786	R-HSA-166786	Creation of C4 and C2 activators	3/308	14/10704	0.00678422296844246	0.0257871511784776	0.0167128557007097	C1QB/C1QA/C1S	3
R-HSA-162906	R-HSA-162906	HIV Infection	14/308	234/10704	0.00775182890856347	0.0293116030605056	0.0189970807134204	CD28/B2M/CD247/LCK/CD4/CXCR4/CCR5/FYN/PSMB9/PSMB8/HLA-A/PSME2/PSMB10/PSME1	14
R-HSA-2029482	R-HSA-2029482	Regulation of actin dynamics for phagocytic cup formation	6/308	61/10704	0.00795250848573272	0.0299146174126526	0.0193878990625717	CD3G/CD247/BTK/FCGR1A/FCGR2A/SYK	6
R-HSA-1170546	R-HSA-1170546	Prolactin receptor signaling	3/308	15/10704	0.0083018308654221	0.0308445524931137	0.0199905973095865	JAK2/STAT5A/STAT5B	3
R-HSA-75892	R-HSA-75892	Platelet Adhesion to exposed collagen	3/308	15/10704	0.0083018308654221	0.0308445524931137	0.0199905973095865	FYN/FCER1G/VWF	3
R-HSA-157118	R-HSA-157118	Signaling by NOTCH	14/308	236/10704	0.00832717946095081	0.0308445524931137	0.0199905973095865	IKZF1/STAT1/PSMB9/PSMB8/ARRB2/PSME2/PSMB10/RUNX1/GZMB/PSME1/NOTCH2/TP53/SMAD3/MYC	14
R-HSA-2219528	R-HSA-2219528	PI3K/AKT Signaling in Cancer	8/308	101/10704	0.00856429802094769	0.0315618292548631	0.0204554700259878	CD28/PIK3CD/LCK/TRAT1/CD86/FYN/CD19/FOXO1	8
R-HSA-933541	R-HSA-933541	TRAF6 mediated IRF7 activation	4/308	29/10704	0.00905003779326509	0.0328327320081659	0.0212791521062058	TANK/TBK1/IRF7/TRAF6	4
R-HSA-5689603	R-HSA-5689603	UCH proteinases	8/308	102/10704	0.00906820758049043	0.0328327320081659	0.0212791521062058	PSMB9/PSMB8/PSME2/PSMB10/PSME1/TGFB1/TGFBR1/TGFBR2	8
R-HSA-9006936	R-HSA-9006936	Signaling by TGFB family members	8/308	102/10704	0.00906820758049043	0.0328327320081659	0.0212791521062058	TGFB1/SMAD2/TGFBR1/FKBP1A/SERPINE1/SMAD3/MYC/TGFBR2	8
R-HSA-76002	R-HSA-76002	Platelet activation, signaling and aggregation	15/308	263/10704	0.00909005390308726	0.0328327320081659	0.0212791521062058	LCP2/LCK/PIK3CG/PTPN6/FYN/CTSW/FCER1G/ARRB2/MAPK14/SYK/TGFB1/VWF/SERPING1/SERPINE1/TIMP1	15
R-HSA-9013694	R-HSA-9013694	Signaling by NOTCH4	7/308	82/10704	0.00918838266034266	0.033023593125786	0.0214028506991827	PSMB9/PSMB8/PSME2/PSMB10/PSME1/NOTCH2/SMAD3	7
R-HSA-3858494	R-HSA-3858494	Beta-catenin independent WNT signaling	10/308	146/10704	0.00949347865713974	0.0339520468230712	0.0220045888500983	LEF1/TCF7/NFATC1/PSMB9/PSMB8/ARRB2/PSME2/PSMB10/PPP3CA/PSME1	10
R-HSA-195253	R-HSA-195253	Degradation of beta-catenin by the destruction complex	7/308	83/10704	0.00979496595794875	0.0348585553209353	0.0225921041444948	LEF1/TCF7/PSMB9/PSMB8/PSME2/PSMB10/PSME1	7
R-HSA-450294	R-HSA-450294	MAP kinase activation	6/308	64/10704	0.00999858408665017	0.0352531199802469	0.0228478246065976	IKBKB/MAPK14/NOD1/NFKB1/MEF2C/TRAF6	6
R-HSA-391160	R-HSA-391160	Signal regulatory protein family interactions	3/308	16/10704	0.0100029513993538	0.0352531199802469	0.0228478246065976	SIRPG/PTPN6/CD47	3
R-HSA-5357956	R-HSA-5357956	TNFR1-induced NFkappaB signaling pathway	4/308	30/10704	0.0102106748328413	0.0358113523122839	0.0232096193759474	BIRC3/TNFAIP3/TNF/IKBKB	4
R-HSA-2029480	R-HSA-2029480	Fcgamma receptor (FCGR) dependent phagocytosis	7/308	86/10704	0.0117900977176696	0.0411519756876353	0.0266709194321778	CD3G/CD247/BTK/FYN/FCGR1A/FCGR2A/SYK	7
R-HSA-2173796	R-HSA-2173796	SMAD2/SMAD3:SMAD4 heterotrimer regulates transcription	4/308	32/10704	0.0128111386330568	0.0445018499885133	0.0288419993400978	SMAD2/SERPINE1/SMAD3/MYC	4
R-HSA-68867	R-HSA-68867	Assembly of the pre-replicative complex	6/308	68/10704	0.0132748495515675	0.0458930513068476	0.0297436478674219	PSMB9/PSMB8/MCM6/PSME2/PSMB10/PSME1	6
R-HSA-1839117	R-HSA-1839117	Signaling by cytosolic FGFR1 fusion mutants	3/308	18/10704	0.0139710016895483	0.0479354240827453	0.0310673257430581	STAT1/STAT5A/STAT5B	3
R-HSA-211733	R-HSA-211733	Regulation of activated PAK-2p34 by proteasome mediated degradation	5/308	50/10704	0.0140439926318619	0.0479354240827453	0.0310673257430581	PSMB9/PSMB8/PSME2/PSMB10/PSME1	5
R-HSA-5687128	R-HSA-5687128	MAPK6/MAPK4 signaling	7/308	89/10704	0.014063698801136	0.0479354240827453	0.0310673257430581	PSMB9/PSMB8/PSME2/PSMB10/PSME1/FOXO1/MYC	7
R-HSA-389356	R-HSA-389356	CD28 co-stimulation	4/308	33/10704	0.0142557820222463	0.0483630735894897	0.0313444887552587	CD28/LCK/CD86/FYN	4
