# Supplementary material for: Antibody Mediated Rejection and T-cell Mediated Rejection Molecular Signatures Using Next-Generation Sequencing in Kidney Transplant Biopsies
Source: Transpl Int. 2024 Jul 10;37:13043. doi: 10.3389/ti.2024.13043 (PMC11267505; doi:10.3389/ti.2024.13043)
Supplement: Supplementary file 3 [file DataSheet3.CSV]

	ID	Description	GeneRatio	BgRatio	pvalue	p.adjust	qvalue	geneID	Count
R-HSA-449147	R-HSA-449147	Signaling by Interleukins	67/255	461/10704	7.24146337295106e-35	4.93867802035262e-32	3.11764054688104e-32	CCL4/IL15/CXCL10/S1PR1/ICAM1/PSMB9/JAK2/PSMB8/CSF2RB/CASP1/IL18BP/CSF1/ZEB1/ITGAX/TNF/PSMB10/TNFRSF1B/EBI3/STAT1/IL6ST/CASP3/IL12RB1/CD86/ITGAM/ANXA1/IL2RB/IL10RA/ITGB2/NFKBIA/MYD88/CCL5/NOD1/STAT4/IL1B/PSME2/CCR2/IL2RG/MEF2C/CCR5/TGFB1/PTPN6/INPP5D/FYN/S100B/IL7R/HMGB1/TBK1/IL17RA/CSF3R/TRAF6/CD4/VCAM1/CCR1/IL16/IL21R/S100A12/IL10RB/NFKB1/PIK3CD/RORA/PSME1/IL27RA/PTPN2/IRF4/LCK/IL1RL1/FPR1	67
R-HSA-877300	R-HSA-877300	Interferon gamma signaling	33/255	91/10704	6.73561825407783e-31	2.29684582464054e-28	1.44993045574623e-28	GBP4/GBP1/IRF1/ICAM1/HLA-E/CIITA/B2M/HLA-C/HLA-DQA1/JAK2/GBP5/GBP2/HLA-DPA1/HLA-B/HLA-F/HLA-DRB1/HLA-DRA/HLA-DPB1/TRIM22/IFNGR1/HLA-A/STAT1/HLA-DQB1/IRF8/SP100/PTPN6/FCGR1A/HLA-G/IFI30/VCAM1/IFNGR2/PTPN2/IRF4	33
R-HSA-913531	R-HSA-913531	Interferon Signaling	42/255	199/10704	2.19952217002627e-28	5.00024706652638e-26	3.15650725452892e-26	GBP4/GBP1/IRF1/ICAM1/HLA-E/CIITA/B2M/HLA-C/HLA-DQA1/JAK2/GBP5/GBP2/PSMB8/HLA-DPA1/HLA-B/HLA-F/HLA-DRB1/HLA-DRA/HLA-DPB1/TRIM22/IFNGR1/SAMHD1/HLA-A/STAT1/IFNAR1/HLA-DQB1/ISG20/IFNAR2/IFI27/IRF8/SP100/ABCE1/PTPN6/FCGR1A/BST2/HLA-G/IFI30/XAF1/VCAM1/IFNGR2/PTPN2/IRF4	42
R-HSA-198933	R-HSA-198933	Immunoregulatory interactions between a Lymphoid and a non-Lymphoid cell	31/255	132/10704	1.36502372521666e-22	2.32736545149441e-20	1.46919658845688e-20	KLRF1/ICAM1/HLA-E/B2M/ICAM2/HLA-C/MICB/KLRG1/HLA-B/HLA-F/SLAMF7/ITGA4/KLRB1/LILRB1/HLA-A/CD247/CD40/ITGB2/CD1D/CD34/SH2D1A/LAIR1/FCGR1A/HLA-G/CD8A/CD96/VCAM1/SLAMF6/CD3G/CD40LG/CD3E	31
R-HSA-909733	R-HSA-909733	Interferon alpha/beta signaling	21/255	70/10704	4.93833147340039e-18	6.73588412971813e-16	4.25216331078055e-16	IRF1/HLA-E/HLA-C/GBP2/PSMB8/HLA-B/HLA-F/SAMHD1/HLA-A/STAT1/IFNAR1/ISG20/IFNAR2/IFI27/IRF8/ABCE1/PTPN6/BST2/HLA-G/XAF1/IRF4	21
R-HSA-389948	R-HSA-389948	PD-1 signaling	14/255	23/10704	8.97474954055967e-18	1.02012986444362e-15	6.43977642471738e-16	CD274/HLA-DQA1/HLA-DPA1/PDCD1LG2/HLA-DRB1/HLA-DRA/HLA-DPB1/CD247/HLA-DQB1/PTPN6/CD4/CD3G/LCK/CD3E	14
R-HSA-202430	R-HSA-202430	Translocation of ZAP-70 to Immunological synapse	13/255	19/10704	1.40330219873562e-17	1.36721728505385e-15	8.63083607944164e-16	HLA-DQA1/HLA-DPA1/HLA-DRB1/HLA-DRA/HLA-DPB1/PTPN22/CD247/HLA-DQB1/ZAP70/CD4/CD3G/LCK/CD3E	13
R-HSA-202403	R-HSA-202403	TCR signaling	25/255	120/10704	4.61115726775915e-17	3.93101157076467e-15	2.48153068751775e-15	PSMB9/HLA-DQA1/PSMB8/HLA-DPA1/HLA-DRB1/HLA-DRA/HLA-DPB1/PSMB10/PTPN22/CD247/PTPRC/HLA-DQB1/LCP2/NFKBIA/PSME2/INPP5D/ZAP70/TRAT1/TRAF6/CD4/CD3G/NFKB1/PSME1/LCK/CD3E	25
R-HSA-1236975	R-HSA-1236975	Antigen processing-Cross presentation	23/255	98/10704	5.22112146378697e-17	3.95644982033635e-15	2.49758909788172e-15	TAP2/HLA-E/B2M/TAP1/PSMB9/HLA-C/TLR4/PSMB8/HLA-B/CTSS/HLA-F/TLR2/HLA-A/PSMB10/LY96/MYD88/TAPBP/PSME2/BTK/FCGR1A/HLA-G/MRC1/PSME1	23
R-HSA-202427	R-HSA-202427	Phosphorylation of CD3 and TCR zeta chains	13/255	22/10704	2.41390452800161e-16	1.6462828880971e-14	1.03924942310806e-14	HLA-DQA1/HLA-DPA1/HLA-DRB1/HLA-DRA/HLA-DPB1/PTPN22/CD247/PTPRC/HLA-DQB1/CD4/CD3G/LCK/CD3E	13
R-HSA-1236974	R-HSA-1236974	ER-Phagosome pathway	20/255	83/10704	3.53367826653775e-15	2.19088052525341e-13	1.38303771388894e-13	TAP2/HLA-E/B2M/TAP1/PSMB9/HLA-C/TLR4/PSMB8/HLA-B/HLA-F/TLR2/HLA-A/PSMB10/LY96/MYD88/TAPBP/PSME2/BTK/HLA-G/PSME1	20
R-HSA-202424	R-HSA-202424	Downstream TCR signaling	21/255	98/10704	8.99697753956959e-15	5.11328223498872e-13	3.22786299445962e-13	PSMB9/HLA-DQA1/PSMB8/HLA-DPA1/HLA-DRB1/HLA-DRA/HLA-DPB1/PSMB10/CD247/HLA-DQB1/NFKBIA/PSME2/INPP5D/TRAT1/TRAF6/CD4/CD3G/NFKB1/PSME1/LCK/CD3E	21
R-HSA-6783783	R-HSA-6783783	Interleukin-10 signaling	15/255	47/10704	1.14074235639311e-13	5.78549882587880e-12	3.65221333505855e-12	CCL4/CXCL10/ICAM1/CSF1/TNF/TNFRSF1B/CD86/IL10RA/CCL5/IL1B/CCR2/CCR5/CCR1/IL10RB/FPR1	15
R-HSA-202733	R-HSA-202733	Cell surface interactions at the vascular wall	23/255	137/10704	1.18763905516574e-13	5.78549882587880e-12	3.65221333505855e-12	PECAM1/CD244/CD47/ITGA4/ITGAX/CD74/CD58/ITGAM/CAV1/SELE/ITGB2/THBD/SELPLG/FCER1G/CD48/TGFB1/PTPN6/INPP5D/FYN/TEK/CD84/LCK/CD2	23
R-HSA-168898	R-HSA-168898	Toll-like Receptor Cascades	24/255	155/10704	2.1652022275406e-13	9.84445279455127e-12	6.21451025308145e-12	TLR3/TLR4/CTSS/TLR2/LY96/ITGAM/TLR8/ITGB2/NFKBIA/MYD88/TLR7/NOD1/MEF2C/BTK/BIRC3/S100B/HMGB1/TBK1/TRAF6/S100A8/TLR5/S100A12/NFKB1/TANK	24
R-HSA-202433	R-HSA-202433	Generation of second messenger molecules	13/255	34/10704	3.490351818138e-13	1.48776246248132e-11	9.39180193170029e-12	HLA-DQA1/HLA-DPA1/HLA-DRB1/HLA-DRA/HLA-DPB1/CD247/HLA-DQB1/LCP2/ZAP70/CD4/CD3G/LCK/CD3E	13
R-HSA-388841	R-HSA-388841	Costimulation by the CD28 family	16/255	69/10704	4.17021239843078e-12	1.67299109160576e-10	1.05610951762117e-10	CD274/HLA-DQA1/HLA-DPA1/PDCD1LG2/HLA-DRB1/HLA-DRA/HLA-DPB1/CD247/CD86/HLA-DQB1/PTPN6/FYN/CD4/CD3G/LCK/CD3E	16
R-HSA-1236977	R-HSA-1236977	Endosomal/Vacuolar pathway	8/255	11/10704	1.4434229306561e-11	5.46896910393034e-10	3.45239753589676e-10	HLA-E/B2M/HLA-C/HLA-B/CTSS/HLA-F/HLA-A/HLA-G	8
R-HSA-446652	R-HSA-446652	Interleukin-1 family signaling	20/255	140/10704	1.06482686094575e-10	3.82216799560526e-09	2.4128209757718e-09	PSMB9/PSMB8/CASP1/IL18BP/PSMB10/NFKBIA/MYD88/NOD1/IL1B/PSME2/PTPN6/S100B/HMGB1/TBK1/TRAF6/S100A12/NFKB1/PSME1/PTPN2/IL1RL1	20
R-HSA-983170	R-HSA-983170	Antigen Presentation: Folding, assembly and peptide loading of class I MHC	10/255	25/10704	1.17901946264218e-10	4.02045636760982e-09	2.5379945274771e-09	TAP2/HLA-E/B2M/TAP1/HLA-C/HLA-B/HLA-F/HLA-A/TAPBP/HLA-G	10
R-HSA-451927	R-HSA-451927	Interleukin-2 family signaling	12/255	44/10704	2.7676711668888e-10	8.98834159913409e-09	5.67407271808279e-09	IL15/JAK2/CSF2RB/STAT1/IL2RB/STAT4/IL2RG/PTPN6/INPP5D/IL21R/PIK3CD/LCK	12
R-HSA-6785807	R-HSA-6785807	Interleukin-4 and Interleukin-13 signaling	17/255	108/10704	5.9831526017006e-10	1.85477730652718e-08	1.17086574837107e-08	S1PR1/ICAM1/JAK2/ZEB1/ITGAX/TNF/TNFRSF1B/STAT1/ITGAM/ANXA1/ITGB2/IL1B/IL2RG/TGFB1/VCAM1/RORA/IRF4	17
R-HSA-380108	R-HSA-380108	Chemokine receptors bind chemokines	13/255	59/10704	8.955241090579e-10	2.65542366251082e-08	1.67628997988412e-08	CCL4/CXCL11/CXCL10/CX3CL1/CX3CR1/CXCL9/CCL5/CCR2/CCR5/CCR1/CXCR3/CXCR4/CCL21	13
R-HSA-166016	R-HSA-166016	Toll Like Receptor 4 (TLR4) Cascade	18/255	129/10704	1.39469483541458e-09	3.96325782396977e-08	2.50188678809019e-08	TLR4/TLR2/LY96/ITGAM/ITGB2/NFKBIA/MYD88/NOD1/MEF2C/BTK/BIRC3/S100B/HMGB1/TBK1/TRAF6/S100A12/NFKB1/TANK	18
R-HSA-5260271	R-HSA-5260271	Diseases of Immune System	9/255	24/10704	2.05447561089882e-09	5.38904756397306e-08	3.40194544476768e-08	TLR3/TLR4/TLR2/LY96/NFKBIA/MYD88/BTK/TLR5/NFKB1	9
R-HSA-5602358	R-HSA-5602358	Diseases associated with the TLR signaling cascade	9/255	24/10704	2.05447561089882e-09	5.38904756397306e-08	3.40194544476768e-08	TLR3/TLR4/TLR2/LY96/NFKBIA/MYD88/BTK/TLR5/NFKB1	9
R-HSA-983705	R-HSA-983705	Signaling by the B Cell Receptor (BCR)	15/255	112/10704	5.97890504829494e-08	1.51022712701376e-06	9.53361467739816e-07	PSMB9/FKBP1A/PSMB8/PSMB10/PPP3CA/NFKBIA/REL/NFATC2/PSME2/BTK/PTPN6/FYN/NFKB1/PIK3CD/PSME1	15
R-HSA-6798695	R-HSA-6798695	Neutrophil degranulation	32/255	480/10704	1.19782305686744e-07	2.91755473136999e-06	1.84176552728866e-06	PECAM1/B2M/HLA-C/HLA-B/CTSS/CD47/ITGAX/TLR2/CD58/HLA-A/TNFRSF1B/NFAM1/ITGAM/PTPRC/ITGB2/SLC11A1/FCER1G/PTPN6/C3AR1/CD55/LAIR1/HMGB1/CD59/BST2/S100A8/FCGR2A/ADAM8/S100A12/NFKB1/PLAUR/C5AR1/FPR1	32
R-HSA-9020702	R-HSA-9020702	Interleukin-1 signaling	14/255	103/10704	1.38070962402388e-07	3.21151647910797e-06	2.02733483555357e-06	PSMB9/PSMB8/PSMB10/NFKBIA/MYD88/NOD1/IL1B/PSME2/S100B/HMGB1/TRAF6/S100A12/NFKB1/PSME1	14
R-HSA-8984722	R-HSA-8984722	Interleukin-35 Signalling	6/255	12/10704	1.41269053333195e-07	3.21151647910797e-06	2.02733483555357e-06	JAK2/EBI3/STAT1/IL6ST/STAT4/IL27RA	6
R-HSA-5621481	R-HSA-5621481	C-type lectin receptors (CLRs)	16/255	142/10704	2.5039924000089e-07	5.50878328001958e-06	3.47753104109895e-06	PSMB9/ICAM2/PSMB8/PSMB10/PPP3CA/NFKBIA/FCER1G/IL1B/NFATC2/PSME2/FYN/TRAF6/CD209/NFKB1/RELB/PSME1	16
R-HSA-168181	R-HSA-168181	Toll Like Receptor 7/8 (TLR7/8) Cascade	13/255	93/10704	2.79340266257553e-07	5.95343942461411e-06	3.75822924010985e-06	TLR4/LY96/TLR8/NFKBIA/MYD88/TLR7/NOD1/MEF2C/S100B/HMGB1/TRAF6/S100A12/NFKB1	13
R-HSA-166058	R-HSA-166058	MyD88:MAL(TIRAP) cascade initiated on plasma membrane	13/255	95/10704	3.59989302489924e-07	7.22096189112142e-06	4.55837847425322e-06	TLR4/TLR2/LY96/NFKBIA/MYD88/NOD1/MEF2C/BTK/S100B/HMGB1/TRAF6/S100A12/NFKB1	13
R-HSA-168188	R-HSA-168188	Toll Like Receptor TLR6:TLR2 Cascade	13/255	95/10704	3.59989302489924e-07	7.22096189112142e-06	4.55837847425322e-06	TLR4/TLR2/LY96/NFKBIA/MYD88/NOD1/MEF2C/BTK/S100B/HMGB1/TRAF6/S100A12/NFKB1	13
R-HSA-877312	R-HSA-877312	Regulation of IFNG signaling	6/255	14/10704	4.41028352546041e-07	8.59375246961142e-06	5.42498033658138e-06	JAK2/IFNGR1/STAT1/PTPN6/IFNGR2/PTPN2	6
R-HSA-168179	R-HSA-168179	Toll Like Receptor TLR1:TLR2 Cascade	13/255	98/10704	5.20224972896511e-07	9.58901166257893e-06	6.05325786385983e-06	TLR4/TLR2/LY96/NFKBIA/MYD88/NOD1/MEF2C/BTK/S100B/HMGB1/TRAF6/S100A12/NFKB1	13
R-HSA-181438	R-HSA-181438	Toll Like Receptor 2 (TLR2) Cascade	13/255	98/10704	5.20224972896511e-07	9.58901166257893e-06	6.05325786385983e-06	TLR4/TLR2/LY96/NFKBIA/MYD88/NOD1/MEF2C/BTK/S100B/HMGB1/TRAF6/S100A12/NFKB1	13
R-HSA-166166	R-HSA-166166	MyD88-independent TLR4 cascade	13/255	99/10704	5.8631618989133e-07	1.02530164488689e-05	6.4724243364522e-06	TLR4/LY96/NFKBIA/NOD1/MEF2C/BIRC3/S100B/HMGB1/TBK1/TRAF6/S100A12/NFKB1/TANK	13
R-HSA-937061	R-HSA-937061	TRIF(TICAM1)-mediated TLR4 signaling	13/255	99/10704	5.8631618989133e-07	1.02530164488689e-05	6.4724243364522e-06	TLR4/LY96/NFKBIA/NOD1/MEF2C/BIRC3/S100B/HMGB1/TBK1/TRAF6/S100A12/NFKB1/TANK	13
R-HSA-2454202	R-HSA-2454202	Fc epsilon receptor (FCERI) signaling	15/255	134/10704	6.52424262070148e-07	1.1123833668296e-05	7.02214534701818e-06	PSMB9/PSMB8/PSMB10/PPP3CA/LCP2/NFKBIA/FCER1G/NFATC2/PSME2/BTK/FYN/FCER1A/TRAF6/NFKB1/PSME1	15
R-HSA-375276	R-HSA-375276	Peptide ligand-binding receptors	18/255	201/10704	1.39678846613613e-06	2.32343837537765e-05	1.46671754210443e-05	CCL4/CXCL11/CXCL10/CX3CL1/CX3CR1/CXCL9/ACKR1/ANXA1/CCL5/CCR2/CCR5/C3AR1/CCR1/CXCR3/CXCR4/CCL21/C5AR1/FPR1	18
R-HSA-975138	R-HSA-975138	TRAF6 mediated induction of NFkB and MAP kinases upon TLR7/8 or 9 activation	12/255	91/10704	1.5329094301873e-06	2.48915293187556e-05	1.57132821289876e-05	TLR4/LY96/NFKBIA/MYD88/TLR7/NOD1/MEF2C/S100B/HMGB1/TRAF6/S100A12/NFKB1	12
R-HSA-5602498	R-HSA-5602498	MyD88 deficiency (TLR2/4)	5/255	10/10704	1.68649972460034e-06	2.67486700506379e-05	1.68856398374917e-05	TLR4/TLR2/LY96/MYD88/BTK	5
R-HSA-975155	R-HSA-975155	MyD88 dependent cascade initiated on endosome	12/255	92/10704	1.72603033404388e-06	2.67534701776802e-05	1.6888670014927e-05	TLR4/LY96/NFKBIA/MYD88/TLR7/NOD1/MEF2C/S100B/HMGB1/TRAF6/S100A12/NFKB1	12
R-HSA-168164	R-HSA-168164	Toll Like Receptor 3 (TLR3) Cascade	12/255	94/10704	2.17786347464242e-06	3.30067308823585e-05	2.08361675117836e-05	TLR3/NFKBIA/NOD1/MEF2C/BIRC3/S100B/HMGB1/TBK1/TRAF6/S100A12/NFKB1/TANK	12
R-HSA-912526	R-HSA-912526	Interleukin receptor SHC signaling	7/255	27/10704	2.36910563001835e-06	3.51245660798372e-05	2.21730938827804e-05	JAK2/CSF2RB/IL2RB/IL2RG/PTPN6/INPP5D/PIK3CD	7
R-HSA-168138	R-HSA-168138	Toll Like Receptor 9 (TLR9) Cascade	12/255	96/10704	2.73112305148489e-06	3.96303387470787e-05	2.50174541558191e-05	TLR4/LY96/NFKBIA/MYD88/TLR7/NOD1/MEF2C/S100B/HMGB1/TRAF6/S100A12/NFKB1	12
R-HSA-5603041	R-HSA-5603041	IRAK4 deficiency (TLR2/4)	5/255	11/10704	3.0318579489245e-06	4.21985126768675e-05	2.66386659744386e-05	TLR4/TLR2/LY96/MYD88/BTK	5
R-HSA-9020956	R-HSA-9020956	Interleukin-27 signaling	5/255	11/10704	3.0318579489245e-06	4.21985126768675e-05	2.66386659744386e-05	JAK2/EBI3/STAT1/IL6ST/IL27RA	5
R-HSA-1168372	R-HSA-1168372	Downstream signaling events of B Cell Receptor (BCR)	11/255	83/10704	4.00789106876606e-06	5.46676341779691e-05	3.45100515184278e-05	PSMB9/FKBP1A/PSMB8/PSMB10/PPP3CA/NFKBIA/REL/NFATC2/PSME2/NFKB1/PSME1	11
R-HSA-5607764	R-HSA-5607764	CLEC7A (Dectin-1) signaling	12/255	101/10704	4.69009884286148e-06	6.27185766829712e-05	3.95923720687378e-05	PSMB9/PSMB8/PSMB10/PPP3CA/NFKBIA/IL1B/NFATC2/PSME2/TRAF6/NFKB1/RELB/PSME1	12
R-HSA-216083	R-HSA-216083	Integrin cell surface interactions	11/255	85/10704	5.07935298803418e-06	6.43677195294493e-05	4.06334268985102e-05	PECAM1/ICAM1/ICAM2/CD47/ITGA4/COL13A1/ITGAX/ITGAM/VWF/ITGB2/VCAM1	11
R-HSA-2029481	R-HSA-2029481	FCGR activation	5/255	12/10704	5.09656430291827e-06	6.43677195294493e-05	4.06334268985102e-05	CD247/FYN/FCGR1A/FCGR2A/CD3G	5
R-HSA-210990	R-HSA-210990	PECAM1 interactions	5/255	12/10704	5.09656430291827e-06	6.43677195294493e-05	4.06334268985102e-05	PECAM1/PTPN6/INPP5D/FYN/LCK	5
R-HSA-5668541	R-HSA-5668541	TNFR2 non-canonical NF-kB pathway	12/255	102/10704	5.20452401415032e-06	6.4536097775464e-05	4.07397190772724e-05	PSMB9/PSMB8/TNF/PSMB10/TNFRSF1B/CD40/PSME2/BIRC3/RELB/PSME1/CD40LG/TNFSF8	12
R-HSA-168643	R-HSA-168643	Nucleotide-binding domain, leucine rich repeat containing receptor (NLR) signaling pathways	9/255	56/10704	6.11293397531455e-06	7.44468030565093e-05	4.69960525545799e-05	TNFAIP3/CASP1/NOD1/BIRC3/NLRP3/CASP4/TRAF6/PSTPIP1/NFKB1	9
R-HSA-2172127	R-HSA-2172127	DAP12 interactions	8/255	45/10704	9.34018945805848e-06	0.000111754547550805	7.05473220377825e-05	HLA-E/B2M/HLA-C/HLA-B/LCP2/BTK/FYN/LCK	8
R-HSA-445989	R-HSA-445989	TAK1 activates NFkB by phosphorylation and activation of IKKs complex	7/255	33/10704	1.00856653598656e-05	0.000118593513369454	7.48645577529042e-05	NFKBIA/NOD1/S100B/HMGB1/TRAF6/S100A12/NFKB1	7
R-HSA-168928	R-HSA-168928	DDX58/IFIH1-mediated induction of interferon-alpha/beta	10/255	78/10704	1.4948600232151e-05	0.000169701563188766	0.000107127549535739	TNFAIP3/NLRC5/NFKBIA/S100B/HMGB1/TBK1/TRAF6/S100A12/NFKB1/TANK	10
R-HSA-114604	R-HSA-114604	GPVI-mediated activation cascade	7/255	35/10704	1.52424085357243e-05	0.000169701563188766	0.000107127549535739	PIK3CG/PDPN/LCP2/FCER1G/PTPN6/FYN/LCK	7
R-HSA-512988	R-HSA-512988	Interleukin-3, Interleukin-5 and GM-CSF signaling	8/255	48/10704	1.53718601106282e-05	0.000169701563188766	0.000107127549535739	JAK2/CSF2RB/IL2RB/IL2RG/PTPN6/INPP5D/FYN/PIK3CD	8
R-HSA-449836	R-HSA-449836	Other interleukin signaling	6/255	24/10704	1.61739026499557e-05	0.000169701563188766	0.000107127549535739	CSF1/CASP3/CSF3R/CD4/IL16/IL10RB	6
R-HSA-933542	R-HSA-933542	TRAF6 mediated NF-kB activation	6/255	24/10704	1.61739026499557e-05	0.000169701563188766	0.000107127549535739	NFKBIA/S100B/HMGB1/TRAF6/S100A12/NFKB1	6
R-HSA-9660826	R-HSA-9660826	Purinergic signaling in leishmaniasis infection	6/255	24/10704	1.61739026499557e-05	0.000169701563188766	0.000107127549535739	CASP1/IL1B/C3AR1/NLRP3/PSTPIP1/NFKB1	6
R-HSA-9664424	R-HSA-9664424	Cell recruitment (pro-inflammatory response)	6/255	24/10704	1.61739026499557e-05	0.000169701563188766	0.000107127549535739	CASP1/IL1B/C3AR1/NLRP3/PSTPIP1/NFKB1	6
R-HSA-9679191	R-HSA-9679191	Potential therapeutics for SARS	10/255	81/10704	2.09600552721821e-05	0.000216587237812548	0.00013672508144055	S1PR1/JAK2/FKBP1A/ITGA4/IFNGR1/IFNAR1/TLR7/IFNAR2/TBK1/IFNGR2	10
R-HSA-2871837	R-HSA-2871837	FCERI mediated NF-kB activation	10/255	82/10704	2.33780402185988e-05	0.000237967513866931	0.000150221813816291	PSMB9/PSMB8/PSMB10/NFKBIA/FCER1G/PSME2/FCER1A/TRAF6/NFKB1/PSME1	10
R-HSA-983169	R-HSA-983169	Class I MHC mediated antigen processing & presentation	23/255	370/10704	2.48776773171666e-05	0.000249508469563347	0.000157507275893516	TAP2/HLA-E/B2M/TAP1/PSMB9/HLA-C/TLR4/PSMB8/HLA-B/CTSS/HLA-F/TLR2/HLA-A/PSMB10/LY96/MYD88/TAPBP/PSME2/BTK/FCGR1A/HLA-G/MRC1/PSME1	23
R-HSA-168142	R-HSA-168142	Toll Like Receptor 10 (TLR10) Cascade	10/255	85/10704	3.21202795423946e-05	0.000308535642928354	0.000194769374838242	NFKBIA/MYD88/NOD1/MEF2C/S100B/HMGB1/TRAF6/TLR5/S100A12/NFKB1	10
R-HSA-168176	R-HSA-168176	Toll Like Receptor 5 (TLR5) Cascade	10/255	85/10704	3.21202795423946e-05	0.000308535642928354	0.000194769374838242	NFKBIA/MYD88/NOD1/MEF2C/S100B/HMGB1/TRAF6/TLR5/S100A12/NFKB1	10
R-HSA-975871	R-HSA-975871	MyD88 cascade initiated on plasma membrane	10/255	85/10704	3.21202795423946e-05	0.000308535642928354	0.000194769374838242	NFKBIA/MYD88/NOD1/MEF2C/S100B/HMGB1/TRAF6/TLR5/S100A12/NFKB1	10
R-HSA-164952	R-HSA-164952	The role of Nef in HIV-1 replication and disease pathogenesis	6/255	28/10704	4.17892464416438e-05	0.000395837028794459	0.000249880143196379	B2M/HLA-A/CD247/FYN/CD4/LCK	6
R-HSA-5357801	R-HSA-5357801	Programmed Cell Death	15/255	190/10704	4.78594818472384e-05	0.000447125570134474	0.00028225707390801	GZMB/PSMB9/TLR4/PSMB8/CARD8/PSMB10/LY96/CFLAR/CASP3/PSME2/FAS/BIRC3/HMGB1/PSME1/CTNNB1	15
R-HSA-373076	R-HSA-373076	Class A/1 (Rhodopsin-like receptors)	21/255	335/10704	5.01583503081433e-05	0.000462270201488564	0.000291817429246523	CCL4/CXCL11/CXCL10/CX3CL1/CX3CR1/CXCL9/S1PR1/ACKR1/PTGER4/ANXA1/CCL5/CMKLR1/CCR2/CCR5/C3AR1/CCR1/CXCR3/CXCR4/CCL21/C5AR1/FPR1	21
R-HSA-447115	R-HSA-447115	Interleukin-12 family signaling	8/255	57/10704	5.59443635945465e-05	0.00050872074628641	0.000321140276633958	JAK2/EBI3/STAT1/IL6ST/IL12RB1/STAT4/PSME2/IL27RA	8
R-HSA-9020958	R-HSA-9020958	Interleukin-21 signaling	4/255	10/10704	5.9006264070905e-05	0.000529503580215227	0.000334259861565099	STAT1/STAT4/IL2RG/IL21R	4
R-HSA-2424491	R-HSA-2424491	DAP12 signaling	6/255	30/10704	6.32826896981412e-05	0.00056050382304068	0.000353829392844016	HLA-E/B2M/LCP2/BTK/FYN/LCK	6
R-HSA-5686938	R-HSA-5686938	Regulation of TLR by endogenous ligand	5/255	19/10704	6.52496356357872e-05	0.000570516044918036	0.000360149810729244	TLR4/TLR2/LY96/HMGB1/S100A8	5
R-HSA-109581	R-HSA-109581	Apoptosis	14/255	178/10704	8.9090773673706e-05	0.000769112755005918	0.00048551800709588	GZMB/PSMB9/TLR4/PSMB8/CARD8/PSMB10/LY96/CFLAR/CASP3/PSME2/FAS/HMGB1/PSME1/CTNNB1	14
R-HSA-8878159	R-HSA-8878159	Transcriptional regulation by RUNX3	10/255	96/10704	9.20590098497574e-05	0.000784803058969182	0.000495422829323037	PSMB9/PSMB8/ITGA4/PSMB10/SMAD4/PSME2/RUNX1/TGFB1/PSME1/CTNNB1	10
R-HSA-1474244	R-HSA-1474244	Extracellular matrix organization	19/255	301/10704	0.00010513020332415	0.000885170353914445	0.000558781717473388	PECAM1/ICAM1/ICAM2/CTSS/CD47/ITGA4/COL13A1/ITGAX/CASP3/ITGAM/VWF/ITGB2/TGFB2/TGFB1/SERPINE1/VCAM1/ADAM8/BMP2/VCAN	19
R-HSA-1606322	R-HSA-1606322	ZBP1(DAI) mediated induction of type I IFNs	5/255	21/10704	0.000109815115749096	0.000885993802261655	0.00055930153592378	TLR3/NFKBIA/MYD88/TBK1/NFKB1	5
R-HSA-5621575	R-HSA-5621575	CD209 (DC-SIGN) signaling	5/255	21/10704	0.000109815115749096	0.000885993802261655	0.00055930153592378	ICAM2/FYN/CD209/NFKB1/RELB	5
R-HSA-9008059	R-HSA-9008059	Interleukin-37 signaling	5/255	21/10704	0.000109815115749096	0.000885993802261655	0.00055930153592378	CASP1/IL18BP/PTPN6/TBK1/PTPN2	5
R-HSA-2871809	R-HSA-2871809	FCERI mediated Ca+2 mobilization	6/255	33/10704	0.000111178115520287	0.000885993802261655	0.00055930153592378	PPP3CA/LCP2/FCER1G/NFATC2/BTK/FCER1A	6
R-HSA-977606	R-HSA-977606	Regulation of Complement cascade	7/255	47/10704	0.000111723558642965	0.000885993802261655	0.00055930153592378	C3AR1/CD55/CD59/CFH/C1S/C5AR1/C1QA	7
R-HSA-1236978	R-HSA-1236978	Cross-presentation of soluble exogenous antigens (endosomes)	7/255	49/10704	0.000146536634806448	0.00114871247055169	0.000725148017372499	PSMB9/PSMB8/PSMB10/PSME2/FCGR1A/MRC1/PSME1	7
R-HSA-1169091	R-HSA-1169091	Activation of NF-kappaB in B cells	8/255	67/10704	0.000179874528119983	0.00139402759292986	0.00088000815790757	PSMB9/PSMB8/PSMB10/NFKBIA/REL/PSME2/NFKB1/PSME1	8
R-HSA-1679131	R-HSA-1679131	Trafficking and processing of endosomal TLR	4/255	13/10704	0.000189858273170754	0.00145486901463432	0.000918415537869172	TLR3/CTSS/TLR8/TLR7	4
R-HSA-168638	R-HSA-168638	NOD1/2 Signaling Pathway	6/255	37/10704	0.000215473802219639	0.00163281259015326	0.00103074602465301	TNFAIP3/CASP1/NOD1/BIRC3/CASP4/TRAF6	6
R-HSA-162909	R-HSA-162909	Host Interactions of HIV factors	11/255	130/10704	0.00026945501071731	0.00201943205834292	0.00127480739599051	B2M/PSMB9/PSMB8/HLA-A/PSMB10/CD247/PSME2/FYN/CD4/PSME1/LCK	11
R-HSA-500792	R-HSA-500792	GPCR ligand binding	24/255	467/10704	0.000320980586278267	0.00237944304175845	0.00150207162228617	CCL4/CXCL11/CXCL10/GNG11/CX3CL1/CX3CR1/CXCL9/S1PR1/ACKR1/PTGER4/ANXA1/CCL5/RAMP3/CMKLR1/CCR2/CCR5/C3AR1/CD55/CCR1/CXCR3/CXCR4/CCL21/C5AR1/FPR1	24
R-HSA-9658195	R-HSA-9658195	Leishmania infection	16/255	252/10704	0.000346416979349234	0.00253263990044471	0.00159878024275642	GNG11/CASP1/CD247/PTGER4/RAMP3/IL1B/PLK2/BTK/C3AR1/FYN/FCGR1A/NLRP3/FCGR2A/CD3G/PSTPIP1/NFKB1	16
R-HSA-844456	R-HSA-844456	The NLRP3 inflammasome	4/255	15/10704	0.0003490735346654	0.00253263990044471	0.00159878024275642	CASP1/NLRP3/PSTPIP1/NFKB1	4
R-HSA-5357769	R-HSA-5357769	Caspase activation via extrinsic apoptotic signalling pathway	5/255	27/10704	0.000387615783130521	0.00278267330626332	0.0017566188952951	TLR4/LY96/CFLAR/CASP3/FAS	5
R-HSA-166658	R-HSA-166658	Complement cascade	7/255	58/10704	0.000427533904842227	0.00303727211564999	0.00191733955132095	C3AR1/CD55/CD59/CFH/C1S/C5AR1/C1QA	7
R-HSA-193639	R-HSA-193639	p75NTR signals via NF-kB	4/255	16/10704	0.000456767766061688	0.00321150120055744	0.00202732519065904	NFKBIA/MYD88/TRAF6/NFKB1	4
R-HSA-73887	R-HSA-73887	Death Receptor Signalling	11/255	141/10704	0.000541860711930659	0.00377090821976234	0.00238046220386294	TNFAIP3/TNF/FGD2/CFLAR/CASP3/NFKBIA/MYD88/FAS/BIRC3/TRAF6/NFKB1	11
R-HSA-76002	R-HSA-76002	Platelet activation, signaling and aggregation	16/255	263/10704	0.000554958876825714	0.00382305004035492	0.00241337778438827	PECAM1/GNG11/CTSW/PIK3CG/PDPN/VEGFC/LCP2/VWF/FCER1G/TGFB2/TGFB1/PTPN6/FYN/SERPINE1/ARRB2/LCK	16
R-HSA-140534	R-HSA-140534	Caspase activation via Death Receptors in the presence of ligand	4/255	17/10704	0.000586201747301101	0.00391950580058187	0.00247426743700878	TLR4/LY96/CFLAR/FAS	4
R-HSA-1810476	R-HSA-1810476	RIP-mediated NFkB activation via ZBP1	4/255	17/10704	0.000586201747301101	0.00391950580058187	0.00247426743700878	TLR3/NFKBIA/MYD88/NFKB1	4
R-HSA-9617828	R-HSA-9617828	FOXO-mediated transcription of cell cycle genes	4/255	17/10704	0.000586201747301101	0.00391950580058187	0.00247426743700878	KLF4/CAV1/SMAD4/SMAD2	4
R-HSA-2132295	R-HSA-2132295	MHC class II antigen presentation	10/255	123/10704	0.000698539507319122	0.00462528100962758	0.00291980233514073	HLA-DQA1/HLA-DPA1/CTSS/HLA-DRB1/HLA-DRA/HLA-DPB1/CD74/HLA-DMB/HLA-DQB1/IFI30	10
R-HSA-1834949	R-HSA-1834949	Cytosolic sensors of pathogen-associated DNA	7/255	63/10704	0.000711181761158762	0.00463515603425461	0.00292603614448238	TLR3/CGAS/NFKBIA/MYD88/TBK1/NFKB1/CTNNB1	7
R-HSA-9006936	R-HSA-9006936	Signaling by TGFB family members	9/255	102/10704	0.000713623729613979	0.00463515603425461	0.00292603614448238	FKBP1A/TGFBR2/ACVRL1/SMAD4/SMAD2/TGFB1/SMAD5/SERPINE1/BMP2	9
R-HSA-936964	R-HSA-936964	Activation of IRF3/IRF7 mediated by TBK1/IKK epsilon	4/255	18/10704	0.000739680215664845	0.00475907459512664	0.0030042622463448	TLR4/LY96/TBK1/TANK	4
R-HSA-5688426	R-HSA-5688426	Deubiquitination	17/255	297/10704	0.000748896541143905	0.00477334057065555	0.00301326793239407	PSMB9/TNFAIP3/PSMB8/TGFBR2/PSMB10/NFKBIA/SMAD4/SMAD2/NOD1/ATXN3/PSME2/BIRC3/TGFB1/NLRP3/TRAF6/PSME1/ARRB2	17
R-HSA-2173789	R-HSA-2173789	TGF-beta receptor signaling activates SMADs	5/255	32/10704	0.000877422126845316	0.00554075824544913	0.00349771588576739	FKBP1A/TGFBR2/SMAD4/SMAD2/TGFB1	5
R-HSA-5663202	R-HSA-5663202	Diseases of signal transduction by growth factor receptors and second messengers	20/255	387/10704	0.000948151877911983	0.00593247321776121	0.00374499389730566	PSMB9/JAK2/FKBP1A/PSMB8/TGFBR2/PSMB10/STAT1/CD86/VWF/SMAD4/SMAD2/PSME2/TGFB1/FYN/TRAT1/PIK3CD/PSME1/ARRB2/LCK/CTNNB1	20
R-HSA-622312	R-HSA-622312	Inflammasomes	4/255	20/10704	0.00112808111525961	0.00686920821970587	0.00433632684343216	CASP1/NLRP3/PSTPIP1/NFKB1	4
R-HSA-9669938	R-HSA-9669938	Signaling by KIT in disease	4/255	20/10704	0.00112808111525961	0.00686920821970587	0.00433632684343216	JAK2/STAT1/FYN/LCK	4
R-HSA-9670439	R-HSA-9670439	Signaling by phosphorylated juxtamembrane, extracellular and kinase domain KIT mutants	4/255	20/10704	0.00112808111525961	0.00686920821970587	0.00433632684343216	JAK2/STAT1/FYN/LCK	4
R-HSA-164938	R-HSA-164938	Nef-mediates down modulation of cell surface receptors by recruiting them to clathrin adapters	4/255	21/10704	0.00136767311514444	0.00825445189848239	0.00521078997758805	B2M/HLA-A/CD4/LCK	4
R-HSA-180534	R-HSA-180534	Vpu mediated degradation of CD4	6/255	52/10704	0.00140081423907919	0.00830743748740878	0.00524423820396696	PSMB9/PSMB8/PSMB10/PSME2/CD4/PSME1	6
R-HSA-349425	R-HSA-349425	Autodegradation of the E3 ubiquitin ligase COP1	6/255	52/10704	0.00140081423907919	0.00830743748740878	0.00524423820396696	PSMB9/PSMB8/PSMB10/ATM/PSME2/PSME1	6
R-HSA-418594	R-HSA-418594	G alpha (i) signalling events	20/255	405/10704	0.00164151596752741	0.00965098180908359	0.00609237777421699	CCL4/CXCL11/CXCL10/GNG11/CX3CL1/CX3CR1/CXCL9/PPP3CA/ANXA1/CCL5/LDLR/CCR2/CCR5/C3AR1/CCR1/CXCR3/CXCR4/CCL21/C5AR1/FPR1	20
R-HSA-8939902	R-HSA-8939902	Regulation of RUNX2 expression and activity	7/255	73/10704	0.0017124388351168	0.00998190842350136	0.00630128190339876	PSMB9/PSMB8/PSMB10/STAT1/PSME2/BMP2/PSME1	7
R-HSA-8941858	R-HSA-8941858	Regulation of RUNX3 expression and activity	6/255	55/10704	0.00187976098166458	0.0108643812669089	0.00685836076271913	PSMB9/PSMB8/PSMB10/PSME2/TGFB1/PSME1	6
R-HSA-1059683	R-HSA-1059683	Interleukin-6 signaling	3/255	11/10704	0.00191336472175935	0.010874289501999	0.00686461553683837	JAK2/STAT1/IL6ST	3
R-HSA-2025928	R-HSA-2025928	Calcineurin activates NFAT	3/255	11/10704	0.00191336472175935	0.010874289501999	0.00686461553683837	FKBP1A/PPP3CA/NFATC2	3
R-HSA-69541	R-HSA-69541	Stabilization of p53	6/255	57/10704	0.00226183630397342	0.0127485318951229	0.00804776901544263	PSMB9/PSMB8/PSMB10/ATM/PSME2/PSME1	6
R-HSA-8878166	R-HSA-8878166	Transcriptional regulation by RUNX2	9/255	121/10704	0.00238215675777485	0.0133166467934627	0.00840640305375249	PSMB9/PSMB8/PSMB10/STAT1/SMAD4/PSME2/RUNX1/BMP2/PSME1	9
R-HSA-9664323	R-HSA-9664323	FCGR3A-mediated IL10 synthesis	5/255	40/10704	0.00245593566736906	0.0134601376448612	0.00849698456050043	CD247/FYN/FCGR1A/FCGR2A/CD3G	5
R-HSA-389359	R-HSA-389359	CD28 dependent Vav1 pathway	3/255	12/10704	0.00250650657023075	0.0134601376448612	0.00849698456050043	CD86/FYN/LCK	3
R-HSA-9013973	R-HSA-9013973	TICAM1-dependent activation of IRF3/IRF7	3/255	12/10704	0.00250650657023075	0.0134601376448612	0.00849698456050043	TLR3/TBK1/TANK	3
R-HSA-9020558	R-HSA-9020558	Interleukin-2 signaling	3/255	12/10704	0.00250650657023075	0.0134601376448612	0.00849698456050043	IL2RB/IL2RG/LCK	3
R-HSA-9027276	R-HSA-9027276	Erythropoietin activates Phosphoinositide-3-kinase (PI3K)	3/255	12/10704	0.00250650657023075	0.0134601376448612	0.00849698456050043	JAK2/PIK3CG/PIK3CD	3
R-HSA-2029485	R-HSA-2029485	Role of phospholipids in phagocytosis	4/255	25/10704	0.00268262503070187	0.0139483805230556	0.00880519776806568	CD247/FCGR1A/FCGR2A/CD3G	4
R-HSA-8854691	R-HSA-8854691	Interleukin-20 family signaling	4/255	25/10704	0.00268262503070187	0.0139483805230556	0.00880519776806568	JAK2/STAT1/STAT4/IL10RB	4
R-HSA-937041	R-HSA-937041	IKK complex recruitment mediated by RIP1	4/255	25/10704	0.00268262503070187	0.0139483805230556	0.00880519776806568	TLR4/LY96/BIRC3/TRAF6	4
R-HSA-9679506	R-HSA-9679506	SARS-CoV Infections	10/255	147/10704	0.0026909069430175	0.0139483805230556	0.00880519776806568	S1PR1/JAK2/FKBP1A/ITGA4/IFNGR1/IFNAR1/TLR7/IFNAR2/TBK1/IFNGR2	10
R-HSA-5676590	R-HSA-5676590	NIK-->noncanonical NF-kB signaling	6/255	59/10704	0.00269968655284948	0.0139483805230556	0.00880519776806568	PSMB9/PSMB8/PSMB10/PSME2/RELB/PSME1	6
R-HSA-5607761	R-HSA-5607761	Dectin-1 mediated noncanonical NF-kB signaling	6/255	60/10704	0.00294104994665016	0.0150811734106422	0.0095202962261964	PSMB9/PSMB8/PSMB10/PSME2/RELB/PSME1	6
R-HSA-912694	R-HSA-912694	Regulation of IFNA signaling	4/255	26/10704	0.00311182260932732	0.0158219110324337	0.00998790185563416	STAT1/IFNAR1/IFNAR2/PTPN6	4
R-HSA-6811558	R-HSA-6811558	PI5P, PP2A and IER3 Regulate PI3K/AKT Signaling	8/255	103/10704	0.00314737610129999	0.0158219110324337	0.00998790185563416	CD86/MYD88/FYN/TRAT1/TRAF6/PIK3CD/LCK/IL1RL1	8
R-HSA-209560	R-HSA-209560	NF-kB is activated and signals survival	3/255	13/10704	0.00320150105934875	0.0158219110324337	0.00998790185563416	NFKBIA/TRAF6/NFKB1	3
R-HSA-75205	R-HSA-75205	Dissolution of Fibrin Clot	3/255	13/10704	0.00320150105934875	0.0158219110324337	0.00998790185563416	SERPINE1/PLAUR/PLAT	3
R-HSA-879415	R-HSA-879415	Advanced glycosylation endproduct receptor signaling	3/255	13/10704	0.00320150105934875	0.0158219110324337	0.00998790185563416	S100B/HMGB1/S100A12	3
R-HSA-1433557	R-HSA-1433557	Signaling by SCF-KIT	5/255	43/10704	0.0033908337368135	0.0166370403489698	0.0105024687493883	JAK2/STAT1/PTPN6/FYN/LCK	5
R-HSA-5684996	R-HSA-5684996	MAPK1/MAPK3 signaling	15/255	286/10704	0.00352369424732331	0.0171654248333893	0.0108360221590619	PSMB9/JAK2/PSMB8/CSF2RB/DUSP2/PSMB10/IL6ST/IL2RB/VWF/PSME2/IL2RG/FYN/TEK/PSME1/ARRB2	15
R-HSA-162906	R-HSA-162906	HIV Infection	13/255	234/10704	0.00397937551759978	0.0189610103509591	0.0119695218915608	B2M/PSMB9/PSMB8/HLA-A/PSMB10/CD247/PSME2/CCR5/FYN/CD4/PSME1/CXCR4/LCK	13
R-HSA-162594	R-HSA-162594	Early Phase of HIV Life Cycle	3/255	14/10704	0.00400349778671277	0.0189610103509591	0.0119695218915608	CCR5/CD4/CXCR4	3
R-HSA-8983432	R-HSA-8983432	Interleukin-15 signaling	3/255	14/10704	0.00400349778671277	0.0189610103509591	0.0119695218915608	IL15/IL2RB/IL2RG	3
R-HSA-975110	R-HSA-975110	TRAF6 mediated IRF7 activation in TLR7/8 or 9 signaling	3/255	14/10704	0.00400349778671277	0.0189610103509591	0.0119695218915608	MYD88/TLR7/TRAF6	3
R-HSA-201451	R-HSA-201451	Signaling by BMP	4/255	28/10704	0.00410606475028813	0.0193126631703207	0.0121915098574798	ACVRL1/SMAD4/SMAD5/BMP2	4
R-HSA-1257604	R-HSA-1257604	PIP3 activates AKT signaling	14/255	264/10704	0.00431403548357341	0.0201518643821717	0.012721272622794	PSMB9/PSMB8/PSMB10/CD86/MYD88/PSME2/FYN/TRAT1/EZH2/TRAF6/PIK3CD/PSME1/LCK/IL1RL1	14
R-HSA-5218920	R-HSA-5218920	VEGFR2 mediated vascular permeability	4/255	29/10704	0.00467528291887452	0.0215630842618143	0.0136121337599661	CDH5/NOS3/CAV1/CTNNB1	4
R-HSA-199418	R-HSA-199418	Negative regulation of the PI3K/AKT network	8/255	110/10704	0.00470625364492647	0.0215630842618143	0.0136121337599661	CD86/MYD88/FYN/TRAT1/TRAF6/PIK3CD/LCK/IL1RL1	8
R-HSA-69563	R-HSA-69563	p53-Dependent G1 DNA Damage Response	6/255	66/10704	0.00474261384057499	0.0215630842618143	0.0136121337599661	PSMB9/PSMB8/PSMB10/ATM/PSME2/PSME1	6
R-HSA-69580	R-HSA-69580	p53-Dependent G1/S DNA damage checkpoint	6/255	66/10704	0.00474261384057499	0.0215630842618143	0.0136121337599661	PSMB9/PSMB8/PSMB10/ATM/PSME2/PSME1	6
R-HSA-75892	R-HSA-75892	Platelet Adhesion to exposed collagen	3/255	15/10704	0.00491710384972462	0.0222083763278953	0.0140194874488489	VWF/FCER1G/FYN	3
R-HSA-69615	R-HSA-69615	G1/S DNA Damage Checkpoints	6/255	68/10704	0.00549291853253885	0.0246458581525756	0.0155581972285899	PSMB9/PSMB8/PSMB10/ATM/PSME2/PSME1	6
R-HSA-1433559	R-HSA-1433559	Regulation of KIT signaling	3/255	16/10704	0.00594641217672375	0.0259964942597794	0.0164108136321188	PTPN6/FYN/LCK	3
R-HSA-2173791	R-HSA-2173791	TGF-beta receptor signaling in EMT (epithelial to mesenchymal transition)	3/255	16/10704	0.00594641217672375	0.0259964942597794	0.0164108136321188	FKBP1A/TGFBR2/TGFB1	3
R-HSA-2730905	R-HSA-2730905	Role of LAT2/NTAL/LAB on calcium mobilization	3/255	16/10704	0.00594641217672375	0.0259964942597794	0.0164108136321188	FCER1G/FYN/FCER1A	3
R-HSA-975163	R-HSA-975163	IRAK2 mediated activation of TAK1 complex upon TLR7/8 or 9 stimulation	3/255	16/10704	0.00594641217672375	0.0259964942597794	0.0164108136321188	TLR4/LY96/TRAF6	3
R-HSA-211733	R-HSA-211733	Regulation of activated PAK-2p34 by proteasome mediated degradation	5/255	50/10704	0.00652375488955356	0.0283388588195893	0.0178894787115481	PSMB9/PSMB8/PSMB10/PSME2/PSME1	5
R-HSA-983695	R-HSA-983695	Antigen activates B Cell Receptor (BCR) leading to generation of second messengers	4/255	32/10704	0.00669511997037172	0.0288991887328703	0.0182431983203333	BTK/PTPN6/FYN/PIK3CD	4
R-HSA-937072	R-HSA-937072	TRAF6-mediated induction of TAK1 complex within TLR4 complex	3/255	17/10704	0.00709502869731431	0.0302444468774149	0.0190924197759881	TLR4/LY96/TRAF6	3
R-HSA-350562	R-HSA-350562	Regulation of ornithine decarboxylase (ODC)	5/255	51/10704	0.00709547140819119	0.0302444468774149	0.0190924197759881	PSMB9/PSMB8/PSMB10/PSME2/PSME1	5
R-HSA-5673001	R-HSA-5673001	RAF/MAP kinase cascade	14/255	280/10704	0.00717471452428269	0.0303922689786385	0.0191857354719295	PSMB9/JAK2/PSMB8/CSF2RB/DUSP2/PSMB10/IL2RB/VWF/PSME2/IL2RG/FYN/TEK/PSME1/ARRB2	14
R-HSA-69601	R-HSA-69601	Ubiquitin Mediated Degradation of Phosphorylated Cdc25A	5/255	52/10704	0.00770128600064991	0.0318176198295822	0.0200855170709972	PSMB9/PSMB8/PSMB10/PSME2/PSME1	5
R-HSA-69610	R-HSA-69610	p53-Independent DNA Damage Response	5/255	52/10704	0.00770128600064991	0.0318176198295822	0.0200855170709972	PSMB9/PSMB8/PSMB10/PSME2/PSME1	5
R-HSA-69613	R-HSA-69613	p53-Independent G1/S DNA damage checkpoint	5/255	52/10704	0.00770128600064991	0.0318176198295822	0.0200855170709972	PSMB9/PSMB8/PSMB10/PSME2/PSME1	5
R-HSA-75815	R-HSA-75815	Ubiquitin-dependent degradation of Cyclin D	5/255	52/10704	0.00770128600064991	0.0318176198295822	0.0200855170709972	PSMB9/PSMB8/PSMB10/PSME2/PSME1	5
R-HSA-170834	R-HSA-170834	Signaling by TGF-beta Receptor Complex	6/255	73/10704	0.00774446465060211	0.0318176198295822	0.0200855170709972	FKBP1A/TGFBR2/SMAD4/SMAD2/TGFB1/SERPINE1	6
R-HSA-3858494	R-HSA-3858494	Beta-catenin independent WNT signaling	9/255	146/10704	0.00817160581704922	0.0333714680672309	0.0210664152484912	GNG11/PSMB9/PSMB8/PSMB10/PPP3CA/PSME2/PSME1/ARRB2/CTNNB1	9
R-HSA-169911	R-HSA-169911	Regulation of Apoptosis	5/255	53/10704	0.00834218195195657	0.0337614148193216	0.0213125770351945	PSMB9/PSMB8/PSMB10/PSME2/PSME1	5
R-HSA-5676594	R-HSA-5676594	TNF receptor superfamily (TNFSF) members mediating non-canonical NF-kB pathway	3/255	18/10704	0.0083660983936442	0.0337614148193216	0.0213125770351945	CD40/BIRC3/CD40LG	3
R-HSA-180585	R-HSA-180585	Vif-mediated degradation of APOBEC3G	5/255	54/10704	0.00901912483907775	0.0357618787223897	0.0225754103989156	PSMB9/PSMB8/PSMB10/PSME2/PSME1	5
R-HSA-8854050	R-HSA-8854050	FBXL7 down-regulates AURKA during mitotic entry and in early mitosis	5/255	54/10704	0.00901912483907775	0.0357618787223897	0.0225754103989156	PSMB9/PSMB8/PSMB10/PSME2/PSME1	5
R-HSA-9604323	R-HSA-9604323	Negative regulation of NOTCH4 signaling	5/255	54/10704	0.00901912483907775	0.0357618787223897	0.0225754103989156	PSMB9/PSMB8/PSMB10/PSME2/PSME1	5
R-HSA-5357905	R-HSA-5357905	Regulation of TNFR1 signaling	4/255	35/10704	0.00922172510489619	0.0363538527256601	0.0229491059805448	TNFAIP3/TNF/CFLAR/BIRC3	4
R-HSA-174113	R-HSA-174113	SCF-beta-TrCP mediated degradation of Emi1	5/255	55/10704	0.00973306122481906	0.0378290298079288	0.0238803413975041	PSMB9/PSMB8/PSMB10/PSME2/PSME1	5
R-HSA-4641257	R-HSA-4641257	Degradation of AXIN	5/255	55/10704	0.00973306122481906	0.0378290298079288	0.0238803413975041	PSMB9/PSMB8/PSMB10/PSME2/PSME1	5
R-HSA-416700	R-HSA-416700	Other semaphorin interactions	3/255	19/10704	0.00976233027301389	0.0378290298079288	0.0238803413975041	PTPRC/SEMA7A/CD72	3
R-HSA-450408	R-HSA-450408	AUF1 (hnRNP D0) binds and destabilizes mRNA	5/255	56/10704	0.010484917417047	0.0401725487552027	0.0253597352074053	PSMB9/PSMB8/PSMB10/PSME2/PSME1	5
R-HSA-5362768	R-HSA-5362768	Hh mutants that don't undergo autocatalytic processing are degraded by ERAD	5/255	56/10704	0.010484917417047	0.0401725487552027	0.0253597352074053	PSMB9/PSMB8/PSMB10/PSME2/PSME1	5
R-HSA-9607240	R-HSA-9607240	FLT3 Signaling	14/255	294/10704	0.0107685634556901	0.0410288283619031	0.0259002790554381	PSMB9/JAK2/PSMB8/CSF2RB/DUSP2/PSMB10/IL2RB/VWF/PSME2/IL2RG/FYN/TEK/PSME1/ARRB2	14
R-HSA-5689603	R-HSA-5689603	UCH proteinases	7/255	102/10704	0.0108694598422448	0.0411831756245053	0.025997713891685	PSMB9/PSMB8/TGFBR2/PSMB10/PSME2/TGFB1/PSME1	7
R-HSA-5683057	R-HSA-5683057	MAPK family signaling cascades	15/255	325/10704	0.011054442033422	0.0416526489878109	0.0262940784627484	PSMB9/JAK2/PSMB8/CSF2RB/DUSP2/PSMB10/IL6ST/IL2RB/VWF/PSME2/IL2RG/FYN/TEK/PSME1/ARRB2	15
R-HSA-4641258	R-HSA-4641258	Degradation of DVL	5/255	57/10704	0.0112755982933041	0.0420604728261293	0.0265515255222826	PSMB9/PSMB8/PSMB10/PSME2/PSME1	5
R-HSA-168927	R-HSA-168927	TICAM1, RIP1-mediated IKK complex recruitment	3/255	20/10704	0.0112860213008529	0.0420604728261293	0.0265515255222826	TLR3/BIRC3/TRAF6	3
R-HSA-389513	R-HSA-389513	CTLA4 inhibitory signaling	3/255	21/10704	0.0129390793318043	0.0473276630220433	0.0298765460349062	CD86/FYN/LCK	3
R-HSA-351202	R-HSA-351202	Metabolism of polyamines	5/255	59/10704	0.0129769398608828	0.0473276630220433	0.0298765460349062	PSMB9/PSMB8/PSMB10/PSME2/PSME1	5
R-HSA-5387390	R-HSA-5387390	Hh mutants abrogate ligand secretion	5/255	59/10704	0.0129769398608828	0.0473276630220433	0.0298765460349062	PSMB9/PSMB8/PSMB10/PSME2/PSME1	5
R-HSA-68827	R-HSA-68827	CDT1 association with the CDC6:ORC:origin complex	5/255	59/10704	0.0129769398608828	0.0473276630220433	0.0298765460349062	PSMB9/PSMB8/PSMB10/PSME2/PSME1	5
R-HSA-187577	R-HSA-187577	SCF(Skp2)-mediated degradation of p27/p21	5/255	60/10704	0.0138892934894494	0.049594231203165	0.031307363114824	PSMB9/PSMB8/PSMB10/PSME2/PSME1	5
R-HSA-5610780	R-HSA-5610780	Degradation of GLI1 by the proteasome	5/255	60/10704	0.0138892934894494	0.049594231203165	0.031307363114824	PSMB9/PSMB8/PSMB10/PSME2/PSME1	5
R-HSA-5610783	R-HSA-5610783	Degradation of GLI2 by the proteasome	5/255	60/10704	0.0138892934894494	0.049594231203165	0.031307363114824	PSMB9/PSMB8/PSMB10/PSME2/PSME1	5
R-HSA-5610785	R-HSA-5610785	GLI3 is processed to GLI3R by the proteasome	5/255	60/10704	0.0138892934894494	0.049594231203165	0.031307363114824	PSMB9/PSMB8/PSMB10/PSME2/PSME1	5
