# Supplementary material for: Antibody Mediated Rejection and T-cell Mediated Rejection Molecular Signatures Using Next-Generation Sequencing in Kidney Transplant Biopsies
Source: Transpl Int. 2024 Jul 10;37:13043. doi: 10.3389/ti.2024.13043 (PMC11267505; doi:10.3389/ti.2024.13043)
Supplement: Supplementary file 4 [file DataSheet8.CSV]

	ID	Description	GeneRatio	BgRatio	pvalue	p.adjust	qvalue	geneID	Count
R-HSA-168273	R-HSA-168273	Influenza Viral RNA Transcription and Replication	92/2545	135/10704	5.63866247710685e-28	5.7910268548961e-25	3.62701155648756e-25	NUP50/RPL30/POLR2B/NUP210/RPL22L1/RPS15A/PARP1/RPL39/RPL23A/RPS25/RPS27/NUP43/NUP205/NUP107/POLR2D/RPS13/RPS12/RPL27A/RPS27A/RPS29/NUP153/RPL32/RPS2/RPL21/RPS20/RPS3A/TPR/RPL10/RPS11/RPS24/NUP62/RPS18/RPL37/RPL27/RPLP1/RPL38/GRSF1/NUP98/RPL4/NUP88/RPS8/NUP54/RPS3/RPSA/GTF2F2/RPL26/RPL31/RPL14/RPL34/RPL18A/UBA52/RPL23/RPL9/RPL7/RPLP2/RPL36AL/NUP93/RPL11/RPL35A/RPS23/NUP133/RPS19/RPL6/NUP155/RPS21/…	92
R-HSA-168255	R-HSA-168255	Influenza Infection	101/2545	156/10704	8.27289550699442e-28	5.7910268548961e-25	3.62701155648756e-25	NUP50/RPL30/POLR2B/NUP210/KPNA1/RPL22L1/RPS15A/PARP1/RPL39/KPNB1/RPL23A/RPS25/RPS27/NUP43/NUP205/NUP107/POLR2D/RPS13/RPS12/RPL27A/RPS27A/RPS29/NUP153/RPL32/RPS2/KPNA4/RPL21/RPS20/RPS3A/TPR/RPL10/RPS11/RPS24/NUP62/RPS18/RPL37/RPL27/XPO1/TGFB1/RPLP1/RPL38/GRSF1/NUP98/RPL4/NUP88/RPS8/NUP54/RPS3/RPSA/KPNA2/GTF2F2/RPL26/RPL31/RPL14/RPL34/RPL18A/UBA52/RPL23/RPL9/RPL7/RPLP2/RPL36AL/RAN/NUP93/RPL11/RPL35…	101
R-HSA-975956	R-HSA-975956	Nonsense Mediated Decay (NMD) independent of the Exon Junction Complex (EJC)	71/2545	95/10704	8.97525111382765e-26	3.3479861679685e-23	2.09689659993817e-23	PABPC1/RPL30/RPL22L1/RPS15A/RPL39/RPL23A/RPS25/RPS27/RPS13/NCBP1/RPS12/RPL27A/RPS27A/RPS29/RPL32/RPS2/RPL21/RPS20/RPS3A/RPL10/RPS11/RPS24/RPS18/RPL37/RPL27/RPLP1/RPL38/RPL4/RPS8/RPS3/RPSA/RPL26/RPL31/RPL14/RPL34/RPL18A/UBA52/RPL23/NCBP2/GSPT1/RPL9/RPL7/RPLP2/RPL36AL/RPL11/RPL35A/RPS23/RPS19/RPL6/RPS21/ETF1/RPL29/RPL5/RPL15/RPL12/RPS14/RPL10A/RPL37A/RPL35/RPL28/RPL13/RPS16/RPL22/RPL13A/RPS10/RPS17…	71
R-HSA-1799339	R-HSA-1799339	SRP-dependent cotranslational protein targeting to membrane	79/2545	112/10704	9.5656747656243e-26	3.3479861679685e-23	2.09689659993817e-23	RPL30/RPL22L1/RPS15A/RPL39/RPL23A/RPS25/RPS27/RPS13/RPS12/RPL27A/RPS27A/SPCS3/RPS29/RPL32/RPS2/SRP72/RPL21/RPS20/RPS3A/RPL10/RPS11/RPS24/RPS18/SRP19/RPL37/RPL27/SSR1/RPLP1/RPL38/RPL4/SEC11A/RPS8/RPS3/RPSA/RPL26/RPL31/RPL14/SSR3/RPL34/RPL18A/UBA52/RPL23/RPL9/RPL7/RPLP2/SRP54/RPL36AL/SEC11C/RPL11/RPL35A/RPS23/TRAM1/RPS19/RPL6/SSR4/RPS21/RPL29/RPL5/RPL15/RPL12/RPS14/SEC61A2/RPL10A/RPL37A/RPL35/RPL28…	79
R-HSA-927802	R-HSA-927802	Nonsense-Mediated Decay (NMD)	80/2545	115/10704	2.05385771164705e-25	4.79233466050979e-23	3.00151486631929e-23	PABPC1/RPL30/RPL22L1/RPS15A/RPL39/RPL23A/RPS25/RPS27/UPF2/RPS13/NCBP1/RPS12/RPL27A/RPS27A/RPS29/RPL32/RPS2/DCP1A/RPL21/RPS20/RPS3A/RPL10/RPS11/RPS24/RPS18/RPL37/RPL27/RPLP1/RPL38/RPL4/RPS8/RPS3/RPSA/RPL26/RPL31/RPL14/RPL34/RPL18A/UBA52/RPL23/PPP2R2A/SMG1/NCBP2/GSPT1/RPL9/PNRC2/RBM8A/RPL7/RPLP2/RPL36AL/RPL11/RPL35A/RPS23/RPS19/RPL6/MAGOHB/RPS21/ETF1/RPL29/RPL5/RPL15/RPL12/RPS14/PPP2CA/RPL10A/RPL37…	80
R-HSA-975957	R-HSA-975957	Nonsense Mediated Decay (NMD) enhanced by the Exon Junction Complex (EJC)	80/2545	115/10704	2.05385771164705e-25	4.79233466050979e-23	3.00151486631929e-23	PABPC1/RPL30/RPL22L1/RPS15A/RPL39/RPL23A/RPS25/RPS27/UPF2/RPS13/NCBP1/RPS12/RPL27A/RPS27A/RPS29/RPL32/RPS2/DCP1A/RPL21/RPS20/RPS3A/RPL10/RPS11/RPS24/RPS18/RPL37/RPL27/RPLP1/RPL38/RPL4/RPS8/RPS3/RPSA/RPL26/RPL31/RPL14/RPL34/RPL18A/UBA52/RPL23/PPP2R2A/SMG1/NCBP2/GSPT1/RPL9/PNRC2/RBM8A/RPL7/RPLP2/RPL36AL/RPL11/RPL35A/RPS23/RPS19/RPL6/MAGOHB/RPS21/ETF1/RPL29/RPL5/RPL15/RPL12/RPS14/PPP2CA/RPL10A/RPL37…	80
R-HSA-192823	R-HSA-192823	Viral mRNA Translation	67/2545	89/10704	1.05583008503239e-24	2.11166017006478e-22	1.32256610651425e-22	RPL30/RPL22L1/RPS15A/RPL39/RPL23A/RPS25/RPS27/RPS13/RPS12/RPL27A/RPS27A/RPS29/RPL32/RPS2/RPL21/RPS20/RPS3A/RPL10/RPS11/RPS24/RPS18/RPL37/RPL27/RPLP1/RPL38/GRSF1/RPL4/RPS8/RPS3/RPSA/RPL26/RPL31/RPL14/RPL34/RPL18A/UBA52/RPL23/RPL9/RPL7/RPLP2/RPL36AL/RPL11/RPL35A/RPS23/RPS19/RPL6/RPS21/RPL29/RPL5/RPL15/RPL12/RPS14/RPL10A/RPL37A/RPL35/RPL28/RPL13/RPS16/RPL22/RPL13A/RPS10/RPS17/RPS4X/RPL39L/RPLP0/RPS6…	67
R-HSA-913531	R-HSA-913531	Interferon Signaling	114/2545	199/10704	1.60271619347434e-24	2.8047533385801e-22	1.75666130153174e-22	B2M/IRF2/JAK2/HLA-DRA/HLA-DPA1/GBP2/IRF4/HLA-DPB1/GBP5/IRF8/STAT1/GBP1/PTPN2/PTPN6/FCGR1A/HLA-F/IRF1/SAMHD1/HLA-E/HLA-B/CIITA/HLA-DQA1/IFNAR2/IFNGR1/GBP4/NUP50/SP100/TRIM22/ISG20/PSMB8/HLA-DQA2/HLA-DQB1/HLA-DRB1/HLA-A/HLA-G/HLA-DQB2/PIAS1/NUP210/IFI30/PTAFR/KPNA1/HLA-DRB5/CD44/UBE2L6/HLA-C/TRIM21/KPNB1/JAK1/CAMK2D/ARIH1/NUP43/NUP205/NUP107/SOCS1/RPS27A/NUP153/EIF4E3/UBE2E1/STAT2/OAS2/KPNA4/ICAM1/…	114
R-HSA-376176	R-HSA-376176	Signaling by ROBO receptors	121/2545	218/10704	2.73388455010209e-24	4.2527093001588e-22	2.66353898273104e-22	NELL2/EVL/CXCR4/NCK1/PSMB9/PABPC1/PSME4/PSMB8/PAK2/RPL30/PSME2/PSMB10/RPL22L1/MYO9B/PAK1/CAP1/RPS15A/RPL39/PSMA4/RPL23A/RPS25/RPS27/UPF2/PSMD7/RPS13/NCBP1/SOS1/RPS12/RPL27A/RPS27A/RPS29/PSME1/RPL32/RPS2/CUL2/PSMA6/RPL21/RPS20/PSMA1/RPS3A/PSMA3/RPL10/RPS11/RPS24/CDC42/RPS18/PRKACB/RPL37/RPL27/RPLP1/RPL38/RPL4/RPS8/RPS3/RPSA/RPL26/PFN1/RPL31/RPL14/RPL34/RPL18A/ROBO1/UBA52/RPL23/NCBP2/GSPT1/RPL9/RBM…	121
R-HSA-72689	R-HSA-72689	Formation of a pool of free 40S subunits	72/2545	101/10704	5.04372435877378e-24	6.41928554753027e-22	4.02049989555843e-22	RPL30/RPL22L1/RPS15A/RPL39/RPL23A/RPS25/RPS27/RPS13/RPS12/RPL27A/RPS27A/RPS29/RPL32/RPS2/RPL21/RPS20/RPS3A/EIF3E/RPL10/RPS11/RPS24/RPS18/RPL37/EIF3H/RPL27/RPLP1/RPL38/RPL4/RPS8/RPS3/RPSA/EIF3F/RPL26/RPL31/RPL14/EIF3J/RPL34/RPL18A/UBA52/RPL23/RPL9/RPL7/RPLP2/RPL36AL/RPL11/RPL35A/RPS23/EIF3M/RPS19/RPL6/RPS21/RPL29/RPL5/RPL15/RPL12/RPS14/RPL10A/RPL37A/RPL35/RPL28/RPL13/RPS16/RPL22/RPL13A/RPS10/RPS17…	72
R-HSA-9633012	R-HSA-9633012	Response of EIF2AK4 (GCN2) to amino acid deficiency	72/2545	101/10704	5.04372435877378e-24	6.41928554753027e-22	4.02049989555843e-22	RPL30/CEBPB/RPL22L1/RPS15A/RPL39/RPL23A/RPS25/RPS27/RPS13/RPS12/RPL27A/RPS27A/RPS29/RPL32/RPS2/EIF2S1/RPL21/RPS20/EIF2S2/RPS3A/CEBPG/RPL10/RPS11/RPS24/RPS18/RPL37/RPL27/RPLP1/RPL38/RPL4/RPS8/RPS3/RPSA/RPL26/RPL31/RPL14/RPL34/RPL18A/UBA52/RPL23/RPL9/RPL7/RPLP2/RPL36AL/RPL11/RPL35A/RPS23/TRIB3/RPS19/RPL6/RPS21/RPL29/RPL5/RPL15/RPL12/RPS14/ATF2/RPL10A/RPL37A/RPL35/RPL28/RPL13/RPS16/RPL22/RPL13A/RPS1…	72
R-HSA-8868773	R-HSA-8868773	rRNA processing in the nucleus and cytosol	111/2545	194/10704	7.59874020471285e-24	7.84101463597129e-22	4.91095127200307e-22	EXOSC9/RPL30/RPL22L1/RIOK1/ERI1/LTV1/WDR75/RPS15A/RPL39/DDX21/HEATR1/RPL23A/RPS25/RPS27/GNL3/RPS13/RPS12/RPL27A/RPS27A/UTP6/RPS29/RPL32/RPS2/DIMT1/RPL21/RPS20/RPS3A/EXOSC8/UTP18/WDR43/EXOSC1/RPL10/RPS11/RPS24/RPS18/MPHOSPH6/NIP7/RPL37/NOP58/RPL27/UTP15/RPLP1/RPL38/MPHOSPH10/RPL4/WDR36/RPS8/RPS3/EXOSC3/RPSA/DIS3/RPL26/XRN2/RPL31/RPL14/RIOK2/RPL34/RPL18A/UBA52/RPL23/TEX10/RPL9/RPL7/RPLP2/RPL36AL/GA…	111
R-HSA-6791226	R-HSA-6791226	Major pathway of rRNA processing in the nucleolus and cytosol	107/2545	184/10704	8.30338276513312e-24	7.84101463597129e-22	4.91095127200307e-22	EXOSC9/RPL30/RPL22L1/RIOK1/ERI1/LTV1/WDR75/RPS15A/RPL39/DDX21/HEATR1/RPL23A/RPS25/RPS27/GNL3/RPS13/RPS12/RPL27A/RPS27A/UTP6/RPS29/RPL32/RPS2/RPL21/RPS20/RPS3A/EXOSC8/UTP18/WDR43/EXOSC1/RPL10/RPS11/RPS24/RPS18/MPHOSPH6/NIP7/RPL37/NOP58/RPL27/UTP15/RPLP1/RPL38/MPHOSPH10/RPL4/WDR36/RPS8/RPS3/EXOSC3/RPSA/DIS3/RPL26/XRN2/RPL31/RPL14/RIOK2/RPL34/RPL18A/UBA52/RPL23/TEX10/RPL9/RPL7/RPLP2/RPL36AL/RPL11/TS…	107
R-HSA-156842	R-HSA-156842	Eukaryotic Translation Elongation	68/2545	93/10704	8.40108710996924e-24	7.84101463597129e-22	4.91095127200307e-22	EEF1A2/RPL30/RPL22L1/RPS15A/RPL39/RPL23A/RPS25/RPS27/RPS13/RPS12/RPL27A/RPS27A/RPS29/RPL32/RPS2/RPL21/RPS20/RPS3A/RPL10/RPS11/RPS24/RPS18/EEF1B2/RPL37/RPL27/RPLP1/RPL38/RPL4/RPS8/RPS3/RPSA/RPL26/RPL31/RPL14/RPL34/RPL18A/UBA52/RPL23/RPL9/RPL7/RPLP2/RPL36AL/RPL11/RPL35A/RPS23/RPS19/RPL6/RPS21/RPL29/RPL5/RPL15/RPL12/RPS14/RPL10A/RPL37A/RPL35/RPL28/RPL13/RPS16/RPL22/RPL13A/RPS10/RPS17/RPS4X/RPL39L/RP…	68
R-HSA-72764	R-HSA-72764	Eukaryotic Translation Termination	68/2545	93/10704	8.40108710996924e-24	7.84101463597129e-22	4.91095127200307e-22	RPL30/RPL22L1/RPS15A/RPL39/RPL23A/RPS25/RPS27/RPS13/RPS12/RPL27A/RPS27A/RPS29/RPL32/RPS2/RPL21/RPS20/RPS3A/RPL10/RPS11/RPS24/RPS18/RPL37/RPL27/RPLP1/RPL38/RPL4/RPS8/RPS3/RPSA/RPL26/RPL31/RPL14/RPL34/RPL18A/UBA52/RPL23/GSPT1/RPL9/RPL7/RPLP2/RPL36AL/RPL11/RPL35A/RPS23/RPS19/RPL6/RPS21/ETF1/RPL29/RPL5/RPL15/RPL12/RPS14/RPL10A/RPL37A/RPL35/RPL28/RPL13/RPS16/RPL22/RPL13A/RPS10/RPS17/RPS4X/RPL39L/RPLP0…	68
R-HSA-156902	R-HSA-156902	Peptide chain elongation	66/2545	89/10704	1.01631904335134e-23	8.89279162932423e-22	5.56969580994518e-22	RPL30/RPL22L1/RPS15A/RPL39/RPL23A/RPS25/RPS27/RPS13/RPS12/RPL27A/RPS27A/RPS29/RPL32/RPS2/RPL21/RPS20/RPS3A/RPL10/RPS11/RPS24/RPS18/RPL37/RPL27/RPLP1/RPL38/RPL4/RPS8/RPS3/RPSA/RPL26/RPL31/RPL14/RPL34/RPL18A/UBA52/RPL23/RPL9/RPL7/RPLP2/RPL36AL/RPL11/RPL35A/RPS23/RPS19/RPL6/RPS21/RPL29/RPL5/RPL15/RPL12/RPS14/RPL10A/RPL37A/RPL35/RPL28/RPL13/RPS16/RPL22/RPL13A/RPS10/RPS17/RPS4X/RPL39L/RPLP0/RPS6/RPS5	66
R-HSA-156827	R-HSA-156827	L13a-mediated translational silencing of Ceruloplasmin expression	76/2545	111/10704	1.60785905585659e-23	1.32411922247013e-21	8.29316776178663e-22	PABPC1/RPL30/RPL22L1/RPS15A/RPL39/RPL23A/RPS25/RPS27/RPS13/RPS12/RPL27A/RPS27A/RPS29/RPL32/RPS2/EIF2S1/RPL21/RPS20/EIF2S2/RPS3A/EIF3E/RPL10/RPS11/RPS24/RPS18/RPL37/EIF3H/RPL27/RPLP1/RPL38/RPL4/RPS8/RPS3/RPSA/EIF3F/RPL26/RPL31/RPL14/EIF3J/RPL34/RPL18A/UBA52/RPL23/RPL9/RPL7/RPLP2/RPL36AL/RPL11/RPL35A/RPS23/EIF3M/RPS19/RPL6/RPS21/RPL29/RPL5/RPL15/RPL12/RPS14/RPL10A/EIF4A2/RPL37A/RPL35/RPL28/RPL13/RP…	76
R-HSA-72706	R-HSA-72706	GTP hydrolysis and joining of the 60S ribosomal subunit	76/2545	112/10704	3.85385089988934e-23	2.99743958880282e-21	1.87734374246071e-21	RPL30/RPL22L1/RPS15A/RPL39/RPL23A/RPS25/RPS27/RPS13/RPS12/RPL27A/RPS27A/RPS29/RPL32/RPS2/EIF2S1/RPL21/RPS20/EIF2S2/RPS3A/EIF3E/RPL10/RPS11/RPS24/RPS18/RPL37/EIF3H/RPL27/RPLP1/RPL38/RPL4/RPS8/RPS3/RPSA/EIF3F/RPL26/RPL31/RPL14/EIF3J/RPL34/RPL18A/UBA52/RPL23/RPL9/RPL7/RPLP2/RPL36AL/RPL11/RPL35A/RPS23/EIF3M/RPS19/RPL6/RPS21/RPL29/EIF5B/RPL5/RPL15/RPL12/RPS14/RPL10A/EIF4A2/RPL37A/RPL35/RPL28/RPL13/RPS…	76
R-HSA-72312	R-HSA-72312	rRNA processing	113/2545	204/10704	1.16565304241159e-22	8.58902241776962e-21	5.37944035639255e-21	EXOSC9/RPL30/RPL22L1/RIOK1/ERI1/LTV1/WDR75/RPS15A/RPL39/DDX21/HEATR1/RPL23A/RPS25/RPS27/GNL3/RPS13/RPS12/RPL27A/RPS27A/UTP6/RPS29/RPL32/RPS2/DIMT1/RPL21/RPS20/RPS3A/EXOSC8/UTP18/WDR43/EXOSC1/RPL10/RPS11/RPS24/RPS18/MPHOSPH6/NIP7/RPL37/NOP58/RPL27/UTP15/RPLP1/RPL38/MPHOSPH10/RPL4/WDR36/RPS8/RPS3/EXOSC3/RPSA/DIS3/RPL26/XRN2/RPL31/RPL14/RIOK2/RPL34/RPL18A/UBA52/RPL23/TEX10/RPL9/RPL7/RPLP2/RPL36AL/GA…	113
R-HSA-9010553	R-HSA-9010553	Regulation of expression of SLITs and ROBOs	100/2545	171/10704	1.39322235584794e-22	9.75255649093555e-21	6.108180118007e-21	PSMB9/PABPC1/PSME4/PSMB8/RPL30/PSME2/PSMB10/RPL22L1/RPS15A/RPL39/PSMA4/RPL23A/RPS25/RPS27/UPF2/PSMD7/RPS13/NCBP1/RPS12/RPL27A/RPS27A/RPS29/PSME1/RPL32/RPS2/CUL2/PSMA6/RPL21/RPS20/PSMA1/RPS3A/PSMA3/RPL10/RPS11/RPS24/RPS18/RPL37/RPL27/RPLP1/RPL38/RPL4/RPS8/RPS3/RPSA/RPL26/RPL31/RPL14/RPL34/RPL18A/ROBO1/UBA52/RPL23/NCBP2/GSPT1/RPL9/RBM8A/RPL7/RPLP2/RPL36AL/RPL11/RPL35A/RPS23/USP33/RPS19/RPL6/MAGOHB/…	100
R-HSA-72613	R-HSA-72613	Eukaryotic Translation Initiation	78/2545	119/10704	2.95798120477682e-22	1.88235167576707e-20	1.17894657587516e-20	PABPC1/RPL30/RPL22L1/RPS15A/RPL39/RPL23A/RPS25/RPS27/RPS13/RPS12/RPL27A/EIF2B1/RPS27A/RPS29/RPL32/RPS2/EIF2S1/RPL21/RPS20/EIF2S2/RPS3A/EIF3E/RPL10/RPS11/RPS24/RPS18/RPL37/EIF3H/RPL27/RPLP1/RPL38/RPL4/RPS8/RPS3/RPSA/EIF3F/RPL26/RPL31/RPL14/EIF3J/RPL34/RPL18A/UBA52/RPL23/RPL9/RPL7/RPLP2/RPL36AL/RPL11/RPL35A/RPS23/EIF3M/RPS19/RPL6/RPS21/RPL29/EIF5B/RPL5/RPL15/RPL12/RPS14/RPL10A/EIF4A2/RPL37A/RPL35/R…	78
R-HSA-72737	R-HSA-72737	Cap-dependent Translation Initiation	78/2545	119/10704	2.95798120477682e-22	1.88235167576707e-20	1.17894657587516e-20	PABPC1/RPL30/RPL22L1/RPS15A/RPL39/RPL23A/RPS25/RPS27/RPS13/RPS12/RPL27A/EIF2B1/RPS27A/RPS29/RPL32/RPS2/EIF2S1/RPL21/RPS20/EIF2S2/RPS3A/EIF3E/RPL10/RPS11/RPS24/RPS18/RPL37/EIF3H/RPL27/RPLP1/RPL38/RPL4/RPS8/RPS3/RPSA/EIF3F/RPL26/RPL31/RPL14/EIF3J/RPL34/RPL18A/UBA52/RPL23/RPL9/RPL7/RPLP2/RPL36AL/RPL11/RPL35A/RPS23/EIF3M/RPS19/RPL6/RPS21/RPL29/EIF5B/RPL5/RPL15/RPL12/RPS14/RPL10A/EIF4A2/RPL37A/RPL35/R…	78
R-HSA-2408557	R-HSA-2408557	Selenocysteine synthesis	66/2545	93/10704	5.9543462868061e-22	3.62438469631676e-20	2.27000936242997e-20	RPL30/RPL22L1/RPS15A/RPL39/RPL23A/RPS25/RPS27/RPS13/RPS12/RPL27A/RPS27A/RPS29/RPL32/RPS2/RPL21/RPS20/RPS3A/RPL10/RPS11/RPS24/RPS18/RPL37/RPL27/RPLP1/RPL38/RPL4/RPS8/RPS3/RPSA/RPL26/RPL31/RPL14/RPL34/RPL18A/UBA52/RPL23/RPL9/RPL7/RPLP2/RPL36AL/RPL11/RPL35A/RPS23/RPS19/RPL6/RPS21/RPL29/RPL5/RPL15/RPL12/RPS14/RPL10A/RPL37A/RPL35/RPL28/RPL13/RPS16/RPL22/RPL13A/RPS10/RPS17/RPS4X/RPL39L/RPLP0/RPS6/RPS5	66
R-HSA-2408522	R-HSA-2408522	Selenoamino acid metabolism	74/2545	118/10704	1.67098671397821e-19	9.7474224982062e-18	6.10496461729757e-18	RPL30/RPL22L1/RPS15A/RPL39/RPL23A/RPS25/RPS27/RPS13/RPS12/RPL27A/RPS27A/RPS29/RPL32/RPS2/RPL21/RPS20/KARS1/RPS3A/RPL10/RPS11/RPS24/RPS18/RPL37/RPL27/RPLP1/RPL38/RPL4/RPS8/RPS3/RPSA/RPL26/RPL31/RPL14/RPL34/EPRS1/RPL18A/UBA52/RPL23/RPL9/RPL7/RPLP2/RPL36AL/RPL11/RPL35A/RPS23/RPS19/MARS1/RPL6/RPS21/RPL29/RPL5/RPL15/INMT/RPL12/RPS14/RPL10A/RPL37A/RPL35/RPL28/RPL13/RPS16/RPL22/NNMT/RPL13A/RPS10/RPS17/R…	74
R-HSA-202403	R-HSA-202403	TCR signaling	74/2545	120/10704	6.84083889306959e-19	3.83086978011897e-17	2.39933423070609e-17	FYB1/PTPN22/PTPRC/HLA-DRA/LCP2/ITK/CD3G/HLA-DPA1/CUL1/CD3D/CD3E/CD247/ZAP70/GRAP2/EVL/LCK/HLA-DPB1/TRAT1/PAG1/INPP5D/LAT/CD4/NCK1/WAS/CARD11/HLA-DQA1/PSMB9/PSME4/CSK/UBE2D1/PSMB8/HLA-DQA2/HLA-DQB1/HLA-DRB1/HLA-DQB2/PAK2/PSME2/PSMB10/HLA-DRB5/PAK1/UBE2D2/IKBKB/PSMA4/RIPK2/PSMD7/NFKB1/MAP3K7/RPS27A/MALT1/PSME1/PSMA6/TAB2/PSMA1/PSMA3/PIK3CA/NFKBIA/PTEN/UBE2N/UBA52/BCL10/VASP/PTPRJ/PSMC6/TRAF6/PSMB2/…	74
R-HSA-983169	R-HSA-983169	Class I MHC mediated antigen processing & presentation	162/2545	370/10704	5.58001954922804e-18	3.00462591112279e-16	1.88184464959796e-16	FBXW7/B2M/CUL1/LY96/CYBB/BTK/CBLB/TAP1/TLR1/TRIM69/RNF34/CTSS/FCGR1A/ERAP1/HLA-F/ASB2/TLR2/HLA-E/TAP2/HLA-B/PSMB9/TPP2/TLR4/PSME4/UBE2J1/UBE2D1/PSMB8/MRC1/HLA-A/HLA-G/SNAP23/PSME2/DTX3L/PSMB10/LRR1/FBXO41/TAPBP/RNF138/NCF2/UBE2L6/MYD88/UBE2F/UBE2D2/HLA-C/RNF213/NCF4/TRIM21/RBBP6/SEC24D/CDC27/IKBKB/PSMA4/NCF1/ANAPC4/UBA6/FBXO6/BTBD1/VHL/SOCS1/PSMD7/SKP2/MEX3C/UBE2A/RPS27A/ATG7/PSME1/CD14/GLMN/UBE2…	162
R-HSA-449147	R-HSA-449147	Signaling by Interleukins	191/2545	461/10704	7.45290708123247e-18	3.86447033841684e-16	2.42037879090318e-16	PTPN7/STAT4/JAK2/IL16/IL21R/CUL1/PIK3CD/CCL5/MAP3K8/IL2RB/IRF4/LCK/IL12RB1/IL15/JAK3/LCP1/STAT1/CD86/INPP5D/CAPZA1/CD4/IRAK4/IL2RA/LMNB1/CCR5/IL2RG/PTPN2/VAV1/PTPN6/FYN/PDCD4/IL10RA/BATF/IL27RA/CASP1/ITGB2/IL7R/PSMB9/CASP3/RPS6KA3/PSME4/MCL1/PSMB8/LYN/IL18R1/CCR2/PAK2/CXCL10/IL15RA/F13A1/ITGAX/PSME2/TNFRSF1B/IL33/CSF2RB/PIM1/CBL/PSMB10/PTAFR/RHOU/CSF1R/HCK/TNF/MYD88/LGALS9/STAT5A/ALOX5/RAP1B/IL17…	191
R-HSA-2555396	R-HSA-2555396	Mitotic Metaphase and Anaphase	112/2545	237/10704	1.31944788554084e-15	6.59723942770422e-14	4.13195522050949e-14	KNTC1/LMNB1/KIF2A/PPP2R5C/PSMB9/VRK2/PSME4/UBE2D1/PSMB8/PTTG1/NDC80/TMPO/CENPH/MIS12/PSME2/PPP1CC/PSMB10/FBXO5/VRK1/CENPL/DSN1/BUB3/CCNB2/CDC27/CHMP7/KPNB1/PSMA4/ANAPC4/RPS27/NUP43/NUP205/NUP107/NDE1/CDCA8/PSMD7/ZWILCH/RPS27A/PSME1/UBE2E1/MAPRE1/WAPL/SPAST/PSMA6/LBR/CENPQ/PSMA1/CDK1/PSMA3/UBE2C/NUP62/NSL1/CENPU/XPO1/TUBA1B/PLK1/NUP98/ANAPC1/NUP54/PPP2R5E/TAOK1/ANKLE2/SKA2/NDEL1/SMC3/LEMD3/CCNB1/U…	112
R-HSA-72203	R-HSA-72203	Processing of Capped Intron-Containing Pre-mRNA	114/2545	244/10704	2.04904173164096e-15	9.89192560102533e-14	6.19546919222113e-14	PPWD1/NUP50/PCF11/WTAP/HNRNPD/SRSF7/POLR2B/NUP210/CSTF3/LSM8/DDX5/RBM17/HNRNPH1/FYTTD1/HNRNPA3/RBM22/NUP43/NUP205/CPSF2/NUP107/SNRNP27/POLR2D/NCBP1/SF3B1/PRPF40A/NUP153/SRSF2/TRA2B/PDCD7/CSTF2T/SNRPD1/HNRNPR/TPR/DDX46/NUP62/SRSF1/SRSF4/CCAR1/HNRNPA2B1/U2SURP/SMNDC1/FIP1L1/NUP98/SRSF11/RBMX/THOC1/CPSF3/NUP88/NUP54/PAPOLA/GTF2F2/SNW1/SRSF10/YBX1/SNRPA1/CRNKL1/PRPF38A/CHTOP/SRSF3/LSM6/PPIL3/NCBP2/HN…	114
R-HSA-68882	R-HSA-68882	Mitotic Anaphase	111/2545	236/10704	2.69398169523542e-15	1.25719145777653e-13	7.87398860396877e-14	KNTC1/LMNB1/KIF2A/PPP2R5C/PSMB9/VRK2/PSME4/UBE2D1/PSMB8/PTTG1/NDC80/TMPO/CENPH/MIS12/PSME2/PPP1CC/PSMB10/VRK1/CENPL/DSN1/BUB3/CCNB2/CDC27/CHMP7/KPNB1/PSMA4/ANAPC4/RPS27/NUP43/NUP205/NUP107/NDE1/CDCA8/PSMD7/ZWILCH/RPS27A/PSME1/UBE2E1/MAPRE1/WAPL/SPAST/PSMA6/LBR/CENPQ/PSMA1/CDK1/PSMA3/UBE2C/NUP62/NSL1/CENPU/XPO1/TUBA1B/PLK1/NUP98/ANAPC1/NUP54/PPP2R5E/TAOK1/ANKLE2/SKA2/NDEL1/SMC3/LEMD3/CCNB1/UBA52/P…	111
R-HSA-162906	R-HSA-162906	HIV Infection	110/2545	234/10704	3.77802152951393e-15	1.70620327139339e-13	1.06862204892533e-13	CD28/B2M/APOBEC3G/CD247/LCK/ELMO1/DOCK2/CD4/CXCR4/CCR5/FYN/AP1S2/PSMB9/PSME4/NUP50/PSMB8/HLA-A/PAK2/CCNK/PSME2/POLR2B/NUP210/PSMB10/GTF2E1/RNGTT/KPNA1/MVB12B/HCK/CHMP7/KPNB1/PSMA4/TAF11/NUP43/NUP205/NUP107/POLR2D/TAF7/PSMD7/NCBP1/RPS27A/TAF5/NUP153/PSME1/CCNT1/CCNT2/HMGA1/PSMA6/PSMA1/TAF4B/PSIP1/PSMA3/TAF9/GTF2B/TPR/NUP62/TAF15/GTF2A1/XPO1/TAF1/NUP98/VPS4B/NUP88/GTF2H3/NUP54/GTF2F2/NPM1/GTF2A2/RN…	110
R-HSA-983705	R-HSA-983705	Signaling by the B Cell Receptor (BCR)	64/2545	112/10704	2.93393721274313e-14	1.28359753057512e-12	8.03937400728628e-13	NFATC1/NFATC3/CUL1/NFATC2/PIK3CD/CD79B/PRKCB/REL/CD22/BTK/DAPP1/VAV1/PTPN6/FYN/PPP3R1/NCK1/CARD11/SH3KBP1/PSMB9/PSME4/CD19/PSMB8/LYN/PSME2/ORAI1/PSMB10/RASGRP1/CD79A/IKBKB/PSMA4/PPP3CA/PSMD7/SOS1/NFKB1/MAP3K7/RPS27A/MALT1/PSME1/PIK3AP1/PSMA6/PSMA1/NFKBIE/PSMA3/RASGRP3/KRAS/NRAS/SYK/NFKBIA/GRB2/UBA52/BCL10/FKBP1A/CALM2/PPP3CB/PSMC6/PSMB2/PSMD12/PSMD1/PSMA5/PSMD13/UBC/PIK3R1/PSMA2/PSMD10	64
R-HSA-877300	R-HSA-877300	Interferon gamma signaling	55/2545	91/10704	7.44354176572174e-14	3.15786620363953e-12	1.97782146438476e-12	B2M/IRF2/JAK2/HLA-DRA/HLA-DPA1/GBP2/IRF4/HLA-DPB1/GBP5/IRF8/STAT1/GBP1/PTPN2/PTPN6/FCGR1A/HLA-F/IRF1/HLA-E/HLA-B/CIITA/HLA-DQA1/IFNGR1/GBP4/SP100/TRIM22/HLA-DQA2/HLA-DQB1/HLA-DRB1/HLA-A/HLA-G/HLA-DQB2/PIAS1/IFI30/PTAFR/HLA-DRB5/CD44/HLA-C/TRIM21/JAK1/CAMK2D/SOCS1/OAS2/ICAM1/IFNGR2/PTPN1/GBP3/VCAM1/IRF9/TRIM38/OASL/TRIM14/PML/IRF7/TRIM5/TRIM25	55
R-HSA-1169410	R-HSA-1169410	Antiviral mechanism by IFN-stimulated genes	50/2545	80/10704	1.57810538612593e-13	6.49808100169502e-12	4.06985073264056e-12	STAT1/NUP50/NUP210/KPNA1/UBE2L6/KPNB1/JAK1/ARIH1/NUP43/NUP205/NUP107/RPS27A/NUP153/EIF4E3/UBE2E1/OAS2/KPNA4/PPM1B/TPR/NUP62/ABCE1/NUP98/NUP88/NUP54/DDX58/KPNA2/UBE2N/UBA7/RNASEL/MX2/UBA52/OASL/NUP93/NUP133/NEDD4/NUP155/EIF4G2/KPNA3/NUP58/SEH1L/EIF4A2/RANBP2/NUP160/NUP37/NDC1/PLCG1/NUP42/EIF2AK2/UBC/TRIM25	50
R-HSA-162909	R-HSA-162909	Host Interactions of HIV factors	69/2545	130/10704	4.03656312360037e-13	1.61462524944015e-11	1.01126528780725e-11	CD28/B2M/APOBEC3G/CD247/LCK/ELMO1/DOCK2/CD4/FYN/AP1S2/PSMB9/PSME4/NUP50/PSMB8/HLA-A/PAK2/PSME2/NUP210/PSMB10/KPNA1/HCK/KPNB1/PSMA4/NUP43/NUP205/NUP107/PSMD7/RPS27A/NUP153/PSME1/CCNT1/HMGA1/PSMA6/PSMA1/PSIP1/PSMA3/TPR/NUP62/XPO1/NUP98/NUP88/NUP54/NPM1/UBA52/RAN/NUP93/NUP133/RAC1/NUP155/PSMC6/PSMB2/NUP58/SEH1L/PSMD12/PSMD1/PSMA5/CUL5/RANBP2/NUP160/NUP37/NDC1/ELOC/PSMD13/NUP42/RBX1/PACS1/UBC/PSMA2/P…	69
R-HSA-1169408	R-HSA-1169408	ISG15 antiviral mechanism	46/2545	72/10704	4.63968342682688e-13	1.8043213326549e-11	1.13007493992596e-11	STAT1/NUP50/NUP210/KPNA1/UBE2L6/KPNB1/JAK1/ARIH1/NUP43/NUP205/NUP107/RPS27A/NUP153/EIF4E3/UBE2E1/KPNA4/PPM1B/TPR/NUP62/NUP98/NUP88/NUP54/DDX58/KPNA2/UBE2N/UBA7/MX2/UBA52/NUP93/NUP133/NEDD4/NUP155/EIF4G2/KPNA3/NUP58/SEH1L/EIF4A2/RANBP2/NUP160/NUP37/NDC1/PLCG1/NUP42/EIF2AK2/UBC/TRIM25	46
R-HSA-2454202	R-HSA-2454202	Fc epsilon receptor (FCERI) signaling	70/2545	134/10704	7.57120805163713e-13	2.86478142494378e-11	1.79425783983321e-11	NFATC1/TXK/LCP2/ITK/NFATC3/CUL1/NFATC2/GRAP2/BTK/LAT/VAV1/FYN/PPP3R1/CARD11/RASGRP2/PSMB9/FCER1G/LAT2/PSME4/UBE2D1/PSMB8/LYN/PAK2/PSME2/PSMB10/RASGRP1/PAK1/UBE2D2/IKBKB/PSMA4/PPP3CA/PSMD7/SOS1/NFKB1/MAP3K7/RPS27A/MALT1/PSME1/PSMA6/TAB2/PSMA1/PSMA3/KRAS/RASGRP4/NRAS/SYK/PIK3CA/NFKBIA/GRB2/UBE2N/UBA52/BCL10/CALM2/PPP3CB/RAC1/PSMC6/TRAF6/PSMB2/PSMD12/MAP3K1/PSMD1/PSMA5/FCER1A/PLCG1/PSMD13/UBC/PIK3R1…	70
R-HSA-202433	R-HSA-202433	Generation of second messenger molecules	28/2545	34/10704	8.68424955303609e-13	3.19946036164487e-11	2.00387254229337e-11	FYB1/HLA-DRA/LCP2/ITK/CD3G/HLA-DPA1/CD3D/CD3E/CD247/ZAP70/GRAP2/EVL/LCK/HLA-DPB1/LAT/CD4/NCK1/WAS/HLA-DQA1/HLA-DQA2/HLA-DQB1/HLA-DRB1/HLA-DQB2/PAK2/HLA-DRB5/PAK1/VASP/PLCG1	28
R-HSA-1236975	R-HSA-1236975	Antigen processing-Cross presentation	56/2545	98/10704	1.19982965236456e-12	4.19940378327595e-11	2.63015289584125e-11	B2M/LY96/CYBB/BTK/TAP1/TLR1/CTSS/FCGR1A/HLA-F/TLR2/HLA-E/TAP2/HLA-B/PSMB9/TLR4/PSME4/PSMB8/MRC1/HLA-A/HLA-G/SNAP23/PSME2/PSMB10/TAPBP/NCF2/MYD88/HLA-C/NCF4/IKBKB/PSMA4/NCF1/PSMD7/RPS27A/PSME1/CD14/PSMA6/PSMA1/LNPEP/PSMA3/UBA52/VAMP3/CD36/PSMC6/PSMB2/PSMD12/SEC61A2/SEC22B/PSMD1/PSMA5/STX4/SEC61G/PDIA3/PSMD13/UBC/PSMA2/PSMD10	56
R-HSA-202424	R-HSA-202424	Downstream TCR signaling	56/2545	98/10704	1.19982965236456e-12	4.19940378327595e-11	2.63015289584125e-11	HLA-DRA/CD3G/HLA-DPA1/CUL1/CD3D/CD3E/CD247/LCK/HLA-DPB1/TRAT1/INPP5D/CD4/CARD11/HLA-DQA1/PSMB9/PSME4/UBE2D1/PSMB8/HLA-DQA2/HLA-DQB1/HLA-DRB1/HLA-DQB2/PSME2/PSMB10/HLA-DRB5/UBE2D2/IKBKB/PSMA4/RIPK2/PSMD7/NFKB1/MAP3K7/RPS27A/MALT1/PSME1/PSMA6/TAB2/PSMA1/PSMA3/PIK3CA/NFKBIA/PTEN/UBE2N/UBA52/BCL10/PSMC6/TRAF6/PSMB2/PSMD12/PSMD1/PSMA5/PSMD13/UBC/PIK3R1/PSMA2/PSMD10	56
R-HSA-69620	R-HSA-69620	Cell Cycle Checkpoints	124/2545	294/10704	1.26435604730223e-12	4.31731333225153e-11	2.70400150809438e-11	ATM/KNTC1/CDKN1B/DBF4/KIF2A/PPP2R5C/PSMB9/TOPBP1/PSME4/UBE2D1/PSMB8/ZNF385A/RPA1/NDC80/MCM6/CENPH/MIS12/PSME2/PPP1CC/PSMB10/CDC7/CHEK2/CENPL/DSN1/BUB3/CCNB2/RNF168/RPA2/CDC27/CCNA2/RFC4/PSMA4/ANAPC4/YWHAZ/RPS27/MRE11/NUP43/NUP107/NDE1/CDCA8/PSMD7/MDM4/ZWILCH/PHF20/RPS27A/ATR/PSME1/MCM5/UBE2E1/MAPRE1/RAD1/MDM2/PSMA6/CENPQ/ORC6/PSMA1/CDK1/PSMA3/UBE2C/NBN/NSL1/CENPU/XPO1/COP1/PLK1/NUP98/RMI2/ANAPC1/…	124
R-HSA-3108214	R-HSA-3108214	SUMOylation of DNA damage response and repair proteins	46/2545	77/10704	1.46955302774522e-11	4.89851009248407e-10	3.06801421581897e-10	NUP50/SP100/RPA1/EID3/PIAS1/PHC3/NUP210/RNF168/PARP1/NSMCE4A/NUP43/NUP205/NUP107/NUP153/SMC6/TDG/SMC5/RNF2/SUMO2/TPR/NUP62/NUP98/NUP88/NUP54/WRN/SMC3/CBX4/RAD21/NUP93/NUP133/SUMO3/NSMCE2/NUP155/PML/NUP58/SEH1L/NSMCE3/STAG1/STAG2/RANBP2/XRCC4/NUP160/NUP37/NDC1/NUP42/UBE2I	46
R-HSA-1236974	R-HSA-1236974	ER-Phagosome pathway	48/2545	83/10704	2.7226969880522e-11	8.8645948448211e-10	5.55203571859848e-10	B2M/LY96/BTK/TAP1/TLR1/HLA-F/TLR2/HLA-E/TAP2/HLA-B/PSMB9/TLR4/PSME4/PSMB8/HLA-A/HLA-G/SNAP23/PSME2/PSMB10/TAPBP/MYD88/HLA-C/IKBKB/PSMA4/PSMD7/RPS27A/PSME1/CD14/PSMA6/PSMA1/PSMA3/UBA52/VAMP3/CD36/PSMC6/PSMB2/PSMD12/SEC61A2/SEC22B/PSMD1/PSMA5/STX4/SEC61G/PDIA3/PSMD13/UBC/PSMA2/PSMD10	48
R-HSA-2980766	R-HSA-2980766	Nuclear Envelope Breakdown	35/2545	52/10704	3.26429095682774e-11	1.03863803171792e-09	6.505153988128e-10	PRKCB/LMNB1/VRK2/NUP50/CNEP1R1/TMPO/NUP210/VRK1/CCNB2/NUP43/NUP205/NUP107/NUP153/CDK1/TPR/NUP62/PLK1/NUP98/NUP88/NUP54/NEK9/NEK7/LEMD3/CCNB1/NUP93/NUP133/LPIN1/NUP155/NUP58/SEH1L/RANBP2/NUP160/NUP37/NDC1/NUP42	35
R-HSA-202427	R-HSA-202427	Phosphorylation of CD3 and TCR zeta chains	20/2545	22/10704	4.36755643499718e-11	1.35879533533246e-09	8.51034973181907e-10	PTPN22/PTPRC/HLA-DRA/CD3G/HLA-DPA1/CD3D/CD3E/CD247/LCK/HLA-DPB1/PAG1/CD4/HLA-DQA1/CSK/HLA-DQA2/HLA-DQB1/HLA-DRB1/HLA-DQB2/HLA-DRB5/PTPRJ	20
R-HSA-68886	R-HSA-68886	M Phase	158/2545	418/10704	4.47511720612422e-11	1.36199219316824e-09	8.53037215721161e-10	CNTRL/PRKCB/KNTC1/LMNB1/KIF2A/SMC4/PPP2R5C/PSMB9/VRK2/PSME4/NUP50/UBE2D1/PSMB8/HAUS6/CNEP1R1/PTTG1/NDC80/TMPO/CENPH/MIS12/PSME2/PPP1CC/NUP210/HAUS3/PSMB10/FBXO5/VRK1/CENPL/RB1/DSN1/BUB3/CCNB2/CDC27/NEDD1/CHMP7/KPNB1/NCAPG2/PSMA4/ANAPC4/RPS27/USO1/NUP43/NUP205/NUP107/NDE1/SET/CDCA8/PSMD7/ZWILCH/PCM1/RPS27A/NUP153/PSME1/UBE2E1/MAPRE1/WAPL/SPAST/PSMA6/LBR/NIPBL/CENPQ/PSMA1/CDK1/H2AZ1/CEP57/PSMA3/UBE…	158
R-HSA-162587	R-HSA-162587	HIV Life Cycle	73/2545	152/10704	4.77475993433599e-11	1.42226891661072e-09	8.90789479350925e-10	CD4/CXCR4/CCR5/NUP50/CCNK/POLR2B/NUP210/GTF2E1/RNGTT/KPNA1/MVB12B/CHMP7/TAF11/NUP43/NUP205/NUP107/POLR2D/TAF7/NCBP1/RPS27A/TAF5/NUP153/CCNT1/CCNT2/HMGA1/TAF4B/PSIP1/TAF9/GTF2B/TPR/NUP62/TAF15/GTF2A1/XPO1/TAF1/NUP98/VPS4B/NUP88/GTF2H3/NUP54/GTF2F2/GTF2A2/RNMT/UBA52/NCBP2/TCEA1/GTF2H1/RAN/NUP93/NUP133/TAF2/XRCC5/NUP155/LIG4/SUPT16H/GTF2E2/VTA1/NUP58/SEH1L/RANBP2/XRCC4/NUP160/CHMP2B/NUP37/NDC1/TAF12…	73
R-HSA-168898	R-HSA-168898	Toll-like Receptor Cascades	74/2545	155/10704	5.02356026799049e-11	1.46520507816389e-09	9.1768107527107e-10	BIRC3/CUL1/LY96/MAP3K8/CASP8/BTK/TLR1/CD180/IRAK4/TLR8/CTSS/TLR7/TLR2/LY86/ITGB2/TLR4/RPS6KA3/IKBKE/UBE2D1/RIPK3/MYD88/UBE2D2/TRAF3/TANK/IKBKB/ITGAM/S100B/MAPK14/NFKB2/RIPK2/SOCS1/NOD1/NFKB1/MAP3K7/IRAK3/MEF2C/RPS27A/CD14/CREB1/TAB2/TBK1/S100A1/PELI1/NFKBIA/IRAK2/MEF2A/DUSP6/HMGB1/BIRC2/CNPY3/UBE2N/UBE2D3/UBA52/ATF1/MAP2K1/UNC93B1/CD36/DUSP7/AGER/IRF7/TRAF6/PPP2CA/MAP3K1/ATF2/EEA1/MAP2K6/S100A9/H…	74
R-HSA-2990846	R-HSA-2990846	SUMOylation	85/2545	188/10704	6.72637804789389e-11	1.89681159507341e-09	1.18800305165124e-09	UHRF2/NUP50/SP100/IKBKE/RPA1/EID3/PIAS1/PHC3/TOP2A/NUP210/SENP1/DNMT1/CASP8AP2/DDX5/RNF168/PARP1/NSMCE4A/SATB1/SP3/ZNF131/NR3C1/NUP43/NUP205/NUP107/NFKB2/VHL/NR2C1/CDCA8/NUP153/SMC6/MDM2/SENP5/TDG/SMC5/RNF2/SUMO2/TPR/NUP62/NFKBIA/NOP58/UBA2/HDAC4/NUP98/AURKA/NUP88/NUP54/WRN/SMC3/NPM1/CBX4/DAXX/TOP2B/MRTFA/HNRNPK/RAD21/RWDD3/SUZ12/NUP93/NUP133/SUMO3/NSMCE2/NUP155/PML/NUP58/SEH1L/NSMCE3/STAG1/RORA/…	85
R-HSA-2467813	R-HSA-2467813	Separation of Sister Chromatids	86/2545	191/10704	6.77432712526217e-11	1.89681159507341e-09	1.18800305165124e-09	KNTC1/KIF2A/PPP2R5C/PSMB9/PSME4/UBE2D1/PSMB8/PTTG1/NDC80/CENPH/MIS12/PSME2/PPP1CC/PSMB10/CENPL/DSN1/BUB3/CDC27/PSMA4/ANAPC4/RPS27/NUP43/NUP107/NDE1/CDCA8/PSMD7/ZWILCH/RPS27A/PSME1/UBE2E1/MAPRE1/WAPL/PSMA6/CENPQ/PSMA1/PSMA3/UBE2C/NSL1/CENPU/XPO1/TUBA1B/PLK1/NUP98/ANAPC1/PPP2R5E/TAOK1/SKA2/NDEL1/SMC3/UBA52/CKAP5/PDS5A/RAD21/PPP2R5A/PAFAH1B1/CDC16/NUP133/RCC2/SPDL1/ANAPC7/CENPC/PSMC6/PSMB2/SEH1L/PSM…	86
R-HSA-72695	R-HSA-72695	Formation of the ternary complex, and subsequently, the 43S complex	34/2545	51/10704	9.36591575568647e-11	2.57103569763942e-09	1.61028025273206e-09	RPS15A/RPS25/RPS27/RPS13/RPS12/RPS27A/RPS29/RPS2/EIF2S1/RPS20/EIF2S2/RPS3A/EIF3E/RPS11/RPS24/RPS18/EIF3H/RPS8/RPS3/RPSA/EIF3F/EIF3J/RPS23/EIF3M/RPS19/RPS21/RPS14/RPS16/RPS10/RPS17/RPS4X/RPS6/RPS5/EIF3G	34
R-HSA-983168	R-HSA-983168	Antigen processing: Ubiquitination & Proteasome degradation	123/2545	309/10704	1.56662251643313e-10	4.21782985193536e-09	2.64169343358057e-09	FBXW7/CUL1/CBLB/TRIM69/RNF34/ASB2/PSMB9/TPP2/PSME4/UBE2J1/UBE2D1/PSMB8/PSME2/DTX3L/PSMB10/LRR1/FBXO41/RNF138/UBE2L6/UBE2F/UBE2D2/RNF213/TRIM21/RBBP6/CDC27/PSMA4/ANAPC4/UBA6/FBXO6/BTBD1/VHL/SOCS1/PSMD7/SKP2/MEX3C/UBE2A/RPS27A/ATG7/PSME1/GLMN/UBE2E1/HERC1/CUL2/PSMA6/PSMA1/LNPEP/UBE3A/PSMA3/TRIP12/FBXO11/UBE2C/SIAH2/UBE4A/UBA3/UBE2B/MKRN1/UBR2/UBR1/RNF19A/ANAPC1/ARIH2/UBE2Q2/WWP1/UBE2N/UBE2D3/UBA7/F…	123
R-HSA-72202	R-HSA-72202	Transport of Mature Transcript to Cytoplasm	47/2545	84/10704	2.09562462143276e-10	5.53561220755823e-09	3.467041329997e-09	NUP50/SRSF7/NUP210/FYTTD1/NUP43/NUP205/CPSF2/NUP107/NCBP1/NUP153/SRSF2/TPR/NUP62/SRSF1/SRSF4/FIP1L1/NUP98/SRSF11/THOC1/CPSF3/NUP88/NUP54/CHTOP/SRSF3/NCBP2/RBM8A/NUP93/NUP133/DDX39A/MAGOHB/NUP155/SLU7/CDC40/WDR33/THOC2/NUP58/SEH1L/SRRM1/RANBP2/NUP160/NUP37/NDC1/ALYREF/NUP42/SLBP/UPF3B/THOC7	47
R-HSA-388841	R-HSA-388841	Costimulation by the CD28 family	41/2545	69/10704	2.38684027639422e-10	6.1881044202813e-09	3.87570750533408e-09	CD28/PDCD1/CD274/HLA-DRA/CD3G/HLA-DPA1/CD3D/PDCD1LG2/CD3E/MAP3K8/CD247/GRAP2/LCK/HLA-DPB1/CD86/CD4/VAV1/PTPN6/FYN/PPP2R5C/HLA-DQA1/CSK/HLA-DQA2/LYN/HLA-DQB1/HLA-DRB1/HLA-DQB2/PAK2/HLA-DRB5/PAK1/MAP3K14/RICTOR/PIK3CA/CDC42/GRB2/PPP2R5E/PPP2R5A/TRIB3/RAC1/PPP2CA/PIK3R1	41
R-HSA-389948	R-HSA-389948	PD-1 signaling	20/2545	23/10704	2.59566067154032e-10	6.6071362548299e-09	4.13815375960399e-09	PDCD1/CD274/HLA-DRA/CD3G/HLA-DPA1/CD3D/PDCD1LG2/CD3E/CD247/LCK/HLA-DPB1/CD4/PTPN6/HLA-DQA1/CSK/HLA-DQA2/HLA-DQB1/HLA-DRB1/HLA-DQB2/HLA-DRB5	20
R-HSA-3301854	R-HSA-3301854	Nuclear Pore Complex (NPC) Disassembly	26/2545	35/10704	3.80525095225015e-10	9.51312738062537e-09	5.9582218857601e-09	NUP50/NUP210/CCNB2/NUP43/NUP205/NUP107/NUP153/CDK1/TPR/NUP62/NUP98/NUP88/NUP54/NEK9/NEK7/CCNB1/NUP93/NUP133/NUP155/NUP58/SEH1L/RANBP2/NUP160/NUP37/NDC1/NUP42	26
R-HSA-166016	R-HSA-166016	Toll Like Receptor 4 (TLR4) Cascade	63/2545	129/10704	4.23392501095589e-10	1.03991140619969e-08	6.51312933356649e-09	BIRC3/CUL1/LY96/MAP3K8/CASP8/BTK/TLR1/CD180/IRAK4/TLR2/LY86/ITGB2/TLR4/RPS6KA3/IKBKE/UBE2D1/RIPK3/MYD88/UBE2D2/TRAF3/TANK/IKBKB/ITGAM/S100B/MAPK14/NFKB2/RIPK2/SOCS1/NOD1/NFKB1/MAP3K7/IRAK3/MEF2C/RPS27A/CD14/CREB1/TAB2/TBK1/PELI1/NFKBIA/IRAK2/MEF2A/DUSP6/HMGB1/BIRC2/UBE2N/UBE2D3/UBA52/ATF1/MAP2K1/CD36/DUSP7/AGER/IRF7/TRAF6/PPP2CA/MAP3K1/ATF2/MAP2K6/SAA1/RIPK1/UBC/MAPK9	63
R-HSA-6798695	R-HSA-6798695	Neutrophil degranulation	173/2545	480/10704	4.42724350273577e-10	1.06864498341898e-08	6.6930922645715e-09	HVCN1/B2M/PTPRC/RAB37/NCKAP1L/BIN2/SELL/CD53/CYBB/OSTF1/GMFG/ARHGAP9/SERPINB1/DOCK2/ITGAL/SIGLEC14/CTSS/PTPN6/UNC13D/TBC1D10C/ACTR2/ARHGAP45/LAIR1/STK10/TLR2/RAP2B/SLC2A3/RAB27A/GLIPR1/HPSE/HLA-B/LYZ/ITGB2/FCER1G/ATP8A1/GM2A/CD47/PLAC8/TMC6/CLEC12A/ADA2/C3AR1/DOK3/ARPC5/RNASET2/CD33/ATP8B4/HLA-A/SNAP23/ITGAX/KCMF1/TNFRSF1B/ADAM8/PTAFR/CD300A/TYROBP/ADGRE5/CD44/PLEKHO2/TRPM2/MNDA/CDK13/PYCARD/ALOX…	173
R-HSA-72649	R-HSA-72649	Translation initiation complex formation	36/2545	58/10704	5.37409240358811e-10	1.27520836695311e-08	7.98683135091685e-09	PABPC1/RPS15A/RPS25/RPS27/RPS13/RPS12/RPS27A/RPS29/RPS2/EIF2S1/RPS20/EIF2S2/RPS3A/EIF3E/RPS11/RPS24/RPS18/EIF3H/RPS8/RPS3/RPSA/EIF3F/EIF3J/RPS23/EIF3M/RPS19/RPS21/RPS14/EIF4A2/RPS16/RPS10/RPS17/RPS4X/RPS6/RPS5/EIF3G	36
R-HSA-159234	R-HSA-159234	Transport of Mature mRNAs Derived from Intronless Transcripts	29/2545	42/10704	6.37916293875204e-10	1.48847135237547e-08	9.32253110172008e-09	NUP50/NUP210/NUP43/NUP205/CPSF2/NUP107/NCBP1/NUP153/TPR/NUP62/FIP1L1/NUP98/CPSF3/NUP88/NUP54/NCBP2/NUP93/NUP133/NUP155/WDR33/NUP58/SEH1L/RANBP2/NUP160/NUP37/NDC1/ALYREF/NUP42/SLBP	29
R-HSA-3232142	R-HSA-3232142	SUMOylation of ubiquitinylation proteins	27/2545	38/10704	9.11927651190018e-10	2.09294870764922e-08	1.31084682215925e-08	NUP50/PIAS1/NUP210/NUP43/NUP205/NUP107/VHL/NUP153/MDM2/TPR/NUP62/NUP98/NUP88/NUP54/NUP93/NUP133/NUP155/PML/NUP58/SEH1L/RANBP2/NUP160/NUP37/NDC1/NUP42/UBE2I/TRIM27	27
R-HSA-72662	R-HSA-72662	Activation of the mRNA upon binding of the cap-binding complex and eIFs, and subsequent binding to 43S	36/2545	59/10704	1.06426531015117e-09	2.40317973259942e-08	1.50514941147016e-08	PABPC1/RPS15A/RPS25/RPS27/RPS13/RPS12/RPS27A/RPS29/RPS2/EIF2S1/RPS20/EIF2S2/RPS3A/EIF3E/RPS11/RPS24/RPS18/EIF3H/RPS8/RPS3/RPSA/EIF3F/EIF3J/RPS23/EIF3M/RPS19/RPS21/RPS14/EIF4A2/RPS16/RPS10/RPS17/RPS4X/RPS6/RPS5/EIF3G	36
R-HSA-4615885	R-HSA-4615885	SUMOylation of DNA replication proteins	30/2545	45/10704	1.20899852730556e-09	2.68666339401235e-08	1.68269970467089e-08	NUP50/TOP2A/NUP210/NUP43/NUP205/NUP107/CDCA8/NUP153/SUMO2/TPR/NUP62/NUP98/AURKA/NUP88/NUP54/TOP2B/NUP93/NUP133/SUMO3/NUP155/NUP58/SEH1L/RANBP2/NUP160/PCNA/NUP37/NDC1/INCENP/NUP42/UBE2I	30
R-HSA-72172	R-HSA-72172	mRNA Splicing	83/2545	191/10704	1.23627218129462e-09	2.70434539658197e-08	1.69377422206976e-08	PPWD1/PCF11/HNRNPD/SRSF7/POLR2B/CSTF3/LSM8/DDX5/RBM17/HNRNPH1/HNRNPA3/RBM22/CPSF2/SNRNP27/POLR2D/NCBP1/SF3B1/PRPF40A/SRSF2/TRA2B/PDCD7/CSTF2T/SNRPD1/HNRNPR/DDX46/SRSF1/SRSF4/CCAR1/HNRNPA2B1/U2SURP/SMNDC1/FIP1L1/SRSF11/RBMX/CPSF3/PAPOLA/GTF2F2/SNW1/SRSF10/YBX1/SNRPA1/CRNKL1/PRPF38A/SRSF3/LSM6/PPIL3/NCBP2/HNRNPK/RBM8A/HNRNPA1/CDC5L/SNRPE/MAGOHB/ZRSR2/SLU7/CDC40/WDR33/CWC22/AQR/HNRNPU/SNRNP48/PPIH/M…	83
R-HSA-3108232	R-HSA-3108232	SUMO E3 ligases SUMOylate target proteins	80/2545	182/10704	1.27987362574943e-09	2.75665088622954e-08	1.72653397611219e-08	UHRF2/NUP50/SP100/IKBKE/RPA1/EID3/PIAS1/PHC3/TOP2A/NUP210/DNMT1/CASP8AP2/DDX5/RNF168/PARP1/NSMCE4A/SATB1/SP3/ZNF131/NR3C1/NUP43/NUP205/NUP107/NFKB2/VHL/NR2C1/CDCA8/NUP153/SMC6/MDM2/TDG/SMC5/RNF2/SUMO2/TPR/NUP62/NFKBIA/NOP58/HDAC4/NUP98/AURKA/NUP88/NUP54/WRN/SMC3/NPM1/CBX4/DAXX/TOP2B/MRTFA/HNRNPK/RAD21/SUZ12/NUP93/NUP133/SUMO3/NSMCE2/NUP155/PML/NUP58/SEH1L/NSMCE3/STAG1/RORA/STAG2/HNRNPC/RANBP2/XRC…	80
R-HSA-5607764	R-HSA-5607764	CLEC7A (Dectin-1) signaling	52/2545	101/10704	1.32754129245115e-09	2.81599668095699e-08	1.76370318438885e-08	NFATC1/NFATC3/CUL1/NFATC2/CASP8/CLEC7A/PPP3R1/CARD11/PSMB9/PSME4/UBE2D1/PSMB8/PSME2/PSMB10/PYCARD/UBE2D2/IKBKB/PSMA4/PPP3CA/CARD9/NFKB2/PSMD7/NFKB1/MAP3K7/RPS27A/MALT1/PSME1/PSMA6/TAB2/MAP3K14/PSMA1/PSMA3/RELB/SYK/UBA3/NFKBIA/IL1B/UBE2N/UBA52/BCL10/CALM2/PPP3CB/PSMC6/TRAF6/PSMB2/PSMD12/PSMD1/PSMA5/PSMD13/UBC/PSMA2/PSMD10	52
R-HSA-198933	R-HSA-198933	Immunoregulatory interactions between a Lymphoid and a non-Lymphoid cell	63/2545	132/10704	1.38531111595646e-09	2.89467994378962e-08	1.81298375426823e-08	CLEC2D/CD8A/ITGA4/B2M/CD96/ITGB7/SLAMF6/KLRG1/SH2D1A/CD3G/CD3D/CD200/CD3E/SELL/CD247/CLEC2B/CD22/HCST/ITGAL/FCGR3A/ICAM3/FCGR1A/HLA-F/LAIR1/HLA-E/MICB/HLA-B/SLAMF7/CD40LG/ITGB2/JAML/LILRB4/KLRB1/CD19/CD1D/CD33/HLA-A/HLA-G/SIGLEC7/CD40/CD300LF/LILRB1/SIGLEC10/CD300A/TYROBP/HLA-C/SIGLEC1/CD300C/OSCAR/FCGR2B/ICAM1/CD1C/KLRF1/VCAM1/PILRA/LILRA1/C3/TREM2/IFITM1/ICAM2/CD300E/LILRB5/LILRA5	63
R-HSA-72163	R-HSA-72163	mRNA Splicing - Major Pathway	80/2545	183/10704	1.75173344592564e-09	3.60651003572926e-08	2.25881418027254e-08	PPWD1/PCF11/HNRNPD/SRSF7/POLR2B/CSTF3/LSM8/DDX5/RBM17/HNRNPH1/HNRNPA3/RBM22/CPSF2/SNRNP27/POLR2D/NCBP1/SF3B1/PRPF40A/SRSF2/TRA2B/CSTF2T/SNRPD1/HNRNPR/DDX46/SRSF1/SRSF4/CCAR1/HNRNPA2B1/U2SURP/SMNDC1/FIP1L1/SRSF11/RBMX/CPSF3/PAPOLA/GTF2F2/SNW1/SRSF10/YBX1/SNRPA1/CRNKL1/PRPF38A/SRSF3/LSM6/PPIL3/NCBP2/HNRNPK/RBM8A/HNRNPA1/CDC5L/SNRPE/MAGOHB/SLU7/CDC40/WDR33/CWC22/AQR/HNRNPU/PPIH/MTREX/NUDT21/WBP11/SR…	80
R-HSA-159236	R-HSA-159236	Transport of Mature mRNA derived from an Intron-Containing Transcript	42/2545	75/10704	1.85014331266769e-09	3.75137847656803e-08	2.34954757216629e-08	NUP50/SRSF7/NUP210/FYTTD1/NUP43/NUP205/NUP107/NCBP1/NUP153/SRSF2/TPR/NUP62/SRSF1/SRSF4/NUP98/SRSF11/THOC1/NUP88/NUP54/CHTOP/SRSF3/NCBP2/RBM8A/NUP93/NUP133/DDX39A/MAGOHB/NUP155/SLU7/CDC40/THOC2/NUP58/SEH1L/SRRM1/RANBP2/NUP160/NUP37/NDC1/ALYREF/NUP42/UPF3B/THOC7	42
R-HSA-159231	R-HSA-159231	Transport of Mature mRNA Derived from an Intronless Transcript	28/2545	41/10704	1.87568923828402e-09	3.75137847656803e-08	2.34954757216629e-08	NUP50/NUP210/NUP43/NUP205/CPSF2/NUP107/NCBP1/NUP153/TPR/NUP62/FIP1L1/NUP98/CPSF3/NUP88/NUP54/NCBP2/NUP93/NUP133/NUP155/WDR33/NUP58/SEH1L/RANBP2/NUP160/NUP37/NDC1/ALYREF/NUP42	28
R-HSA-1168372	R-HSA-1168372	Downstream signaling events of B Cell Receptor (BCR)	45/2545	83/10704	2.00339773845841e-09	3.95036173780532e-08	2.47417393052017e-08	NFATC1/NFATC3/CUL1/NFATC2/PRKCB/REL/PPP3R1/CARD11/PSMB9/PSME4/PSMB8/PSME2/PSMB10/RASGRP1/IKBKB/PSMA4/PPP3CA/PSMD7/NFKB1/MAP3K7/RPS27A/MALT1/PSME1/PSMA6/PSMA1/NFKBIE/PSMA3/RASGRP3/KRAS/NRAS/NFKBIA/UBA52/BCL10/FKBP1A/CALM2/PPP3CB/PSMC6/PSMB2/PSMD12/PSMD1/PSMA5/PSMD13/UBC/PSMA2/PSMD10	45
R-HSA-5621481	R-HSA-5621481	C-type lectin receptors (CLRs)	66/2545	142/10704	2.25182698486744e-09	4.37855247057557e-08	2.74235654736049e-08	NFATC1/NFATC3/CUL1/NFATC2/CASP8/CLEC4A/ICAM3/CLEC7A/FYN/PPP3R1/CARD11/PSMB9/FCER1G/PSME4/UBE2D1/PSMB8/LYN/CLEC10A/PAK2/PSME2/PSMB10/PAK1/PYCARD/UBE2D2/IKBKB/PSMA4/PPP3CA/CARD9/NFKB2/PSMD7/NFKB1/MAP3K7/RPS27A/MALT1/PSME1/PSMA6/TAB2/MAP3K14/PSMA1/CD209/PSMA3/KRAS/RELB/NRAS/SYK/UBA3/PRKACB/NFKBIA/IL1B/UBE2N/UBA52/BCL10/CLEC4E/CALM2/PPP3CB/PSMC6/TRAF6/PSMB2/PSMD12/ICAM2/PSMD1/PSMA5/PSMD13/UBC/PSMA2/P…	66
R-HSA-202430	R-HSA-202430	Translocation of ZAP-70 to Immunological synapse	17/2545	19/10704	2.45558040225825e-09	4.70422580621078e-08	2.94633089967938e-08	PTPN22/HLA-DRA/CD3G/HLA-DPA1/CD3D/CD3E/CD247/ZAP70/LCK/HLA-DPB1/CD4/HLA-DQA1/HLA-DQA2/HLA-DQB1/HLA-DRB1/HLA-DQB2/HLA-DRB5	17
R-HSA-191859	R-HSA-191859	snRNP Assembly	33/2545	53/10704	2.52012096761292e-09	4.70422580621078e-08	2.94633089967938e-08	NUP50/NUP210/CLNS1A/NUP43/NUP205/NUP107/NCBP1/NUP153/SNRPD1/DDX20/TPR/NUP62/SMN1/NUP98/NUP88/NUP54/NCBP2/GEMIN2/NUP93/NUP133/SNRPE/TGS1/GEMIN7/NUP155/NUP58/SEH1L/RANBP2/WDR77/NUP160/NUP37/NDC1/NUP42/SNRPF	33
R-HSA-194441	R-HSA-194441	Metabolism of non-coding RNA	33/2545	53/10704	2.52012096761292e-09	4.70422580621078e-08	2.94633089967938e-08	NUP50/NUP210/CLNS1A/NUP43/NUP205/NUP107/NCBP1/NUP153/SNRPD1/DDX20/TPR/NUP62/SMN1/NUP98/NUP88/NUP54/NCBP2/GEMIN2/NUP93/NUP133/SNRPE/TGS1/GEMIN7/NUP155/NUP58/SEH1L/RANBP2/WDR77/NUP160/NUP37/NDC1/NUP42/SNRPF	33
R-HSA-72702	R-HSA-72702	Ribosomal scanning and start codon recognition	35/2545	58/10704	2.77203462641836e-09	5.10637957498119e-08	3.19820615485664e-08	RPS15A/RPS25/RPS27/RPS13/RPS12/RPS27A/RPS29/RPS2/EIF2S1/RPS20/EIF2S2/RPS3A/EIF3E/RPS11/RPS24/RPS18/EIF3H/RPS8/RPS3/RPSA/EIF3F/EIF3J/RPS23/EIF3M/RPS19/RPS21/RPS14/EIF4A2/RPS16/RPS10/RPS17/RPS4X/RPS6/RPS5/EIF3G	35
R-HSA-6804756	R-HSA-6804756	Regulation of TP53 Activity through Phosphorylation	48/2545	92/10704	3.21445234511569e-09	5.84382522538242e-08	3.66008000958162e-08	ATM/DYRK2/TOPBP1/RPA1/CHEK2/RPA2/CCNA2/RFC4/TP53RK/TAF11/MRE11/MAPK14/TAF7/TPX2/MDM4/RPS27A/ATR/TAF5/RAD1/MDM2/TAF4B/HIPK1/TAF9/TP53INP1/TAF15/NBN/TAF1/RMI2/AURKA/WRN/RMI1/PLK3/UBA52/TAF2/SUPT16H/RHNO1/CDK2/RFC2/HUS1/RAD17/PRKAA1/TAF12/TP53/RFC5/TAF13/UBC/CSNK2A1/TBP	48
R-HSA-159230	R-HSA-159230	Transport of the SLBP Dependant Mature mRNA	25/2545	35/10704	3.25584548271306e-09	5.84382522538242e-08	3.66008000958162e-08	NUP50/NUP210/NUP43/NUP205/NUP107/NCBP1/NUP153/TPR/NUP62/NUP98/NUP88/NUP54/NCBP2/NUP93/NUP133/NUP155/NUP58/SEH1L/RANBP2/NUP160/NUP37/NDC1/ALYREF/NUP42/SLBP	25
R-HSA-180746	R-HSA-180746	Nuclear import of Rev protein	24/2545	33/10704	3.75869277263589e-09	6.57771235211281e-08	4.11972510474434e-08	NUP50/NUP210/KPNB1/NUP43/NUP205/NUP107/NUP153/TPR/NUP62/NUP98/NUP88/NUP54/NPM1/RAN/NUP93/NUP133/NUP155/NUP58/SEH1L/RANBP2/NUP160/NUP37/NDC1/NUP42	24
R-HSA-180910	R-HSA-180910	Vpr-mediated nuclear import of PICs	24/2545	33/10704	3.75869277263589e-09	6.57771235211281e-08	4.11972510474434e-08	NUP50/NUP210/KPNA1/NUP43/NUP205/NUP107/NUP153/HMGA1/PSIP1/TPR/NUP62/NUP98/NUP88/NUP54/NUP93/NUP133/NUP155/NUP58/SEH1L/RANBP2/NUP160/NUP37/NDC1/NUP42	24
R-HSA-168271	R-HSA-168271	Transport of Ribonucleoproteins into the Host Nucleus	23/2545	31/10704	4.22156295729889e-09	7.20754651246152e-08	4.51420018412064e-08	NUP50/NUP210/KPNA1/KPNB1/NUP43/NUP205/NUP107/NUP153/TPR/NUP62/NUP98/NUP88/NUP54/NUP93/NUP133/NUP155/NUP58/SEH1L/RANBP2/NUP160/NUP37/NDC1/NUP42	23
R-HSA-168333	R-HSA-168333	NEP/NS2 Interacts with the Cellular Export Machinery	23/2545	31/10704	4.22156295729889e-09	7.20754651246152e-08	4.51420018412064e-08	NUP50/NUP210/NUP43/NUP205/NUP107/NUP153/TPR/NUP62/XPO1/NUP98/NUP88/NUP54/RAN/NUP93/NUP133/NUP155/NUP58/SEH1L/RANBP2/NUP160/NUP37/NDC1/NUP42	23
R-HSA-168276	R-HSA-168276	NS1 Mediated Effects on Host Pathways	27/2545	40/10704	5.45532504461965e-09	9.20175308731025e-08	5.76320324942063e-08	NUP50/NUP210/KPNA1/KPNB1/NUP43/NUP205/NUP107/NUP153/KPNA4/TPR/NUP62/NUP98/NUP88/NUP54/KPNA2/NUP93/NUP133/NUP155/KPNA3/NUP58/SEH1L/RANBP2/NUP160/NUP37/NDC1/NUP42/EIF2AK2	27
R-HSA-162599	R-HSA-162599	Late Phase of HIV Life Cycle	64/2545	139/10704	6.2642648004709e-09	1.04404413341182e-07	6.53901325663191e-08	NUP50/CCNK/POLR2B/NUP210/GTF2E1/RNGTT/MVB12B/CHMP7/TAF11/NUP43/NUP205/NUP107/POLR2D/TAF7/NCBP1/RPS27A/TAF5/NUP153/CCNT1/CCNT2/TAF4B/TAF9/GTF2B/TPR/NUP62/TAF15/GTF2A1/XPO1/TAF1/NUP98/VPS4B/NUP88/GTF2H3/NUP54/GTF2F2/GTF2A2/RNMT/UBA52/NCBP2/TCEA1/GTF2H1/RAN/NUP93/NUP133/TAF2/NUP155/SUPT16H/GTF2E2/VTA1/NUP58/SEH1L/RANBP2/NUP160/CHMP2B/NUP37/NDC1/TAF12/PDCD6IP/ELOC/VPS37A/NUP42/TAF13/UBC/TBP	64
R-HSA-177243	R-HSA-177243	Interactions of Rev with host cellular proteins	25/2545	36/10704	8.24715118522415e-09	1.35835431286045e-07	8.50758753844175e-08	NUP50/NUP210/KPNB1/NUP43/NUP205/NUP107/NUP153/TPR/NUP62/XPO1/NUP98/NUP88/NUP54/NPM1/RAN/NUP93/NUP133/NUP155/NUP58/SEH1L/RANBP2/NUP160/NUP37/NDC1/NUP42	25
R-HSA-453279	R-HSA-453279	Mitotic G1 phase and G1/S transition	67/2545	149/10704	9.18396738546624e-09	1.49506445809916e-07	9.36382476388418e-08	JAK2/CUL1/CDKN1B/MAX/DBF4/PRIM1/RBL1/PSMB9/POLE3/PSMB8/LYN/CDKN2D/RPA1/MCM6/PSME2/TOP2A/PSMB10/CCND2/FBXO5/CDC7/RB1/RPA2/CCNA2/PSMA4/PSMD7/SKP2/POLA2/RPS27A/PSME1/MCM5/RBL2/PSMA6/ORC6/PSMA1/CDK1/PSMA3/RRM2/CCND3/RBBP4/CCNE1/DYRK1A/CCNB1/UBA52/PPP2R2A/ORC2/E2F6/E2F3/PSMC6/ORC5/PSMB2/POLA1/PSMD12/PPP2CA/POLE/CDK2/PSMD1/PSMA5/CDK6/PCNA/E2F1/CDKN2C/PSMD13/ORC3/MYC/UBC/PSMA2/PSMD10	67
R-HSA-159227	R-HSA-159227	Transport of the SLBP independent Mature mRNA	24/2545	34/10704	9.8946469327159e-09	1.59224203514969e-07	9.9724632727796e-08	NUP50/NUP210/NUP43/NUP205/NUP107/NCBP1/NUP153/TPR/NUP62/NUP98/NUP88/NUP54/NCBP2/NUP93/NUP133/NUP155/NUP58/SEH1L/RANBP2/NUP160/NUP37/NDC1/ALYREF/NUP42	24
R-HSA-3700989	R-HSA-3700989	Transcriptional Regulation by TP53	134/2545	365/10704	1.19395632395042e-08	1.89947596992112e-07	1.18967179168744e-07	ATM/FANCD2/PIP4K2A/CDKN1B/DYRK2/RNF34/CASP1/PPP2R5C/RBL1/TOPBP1/CNOT10/CNOT9/ZNF385A/RPA1/FAS/CCNK/CNOT8/POLR2B/AGO4/CNOT6L/BTG2/CHEK2/TIGAR/CDK13/USP7/RPA2/APAF1/CCNA2/RFC4/FANCI/TP53RK/YWHAZ/SESN3/DDB2/TAF11/CNOT2/MRE11/MAPK14/POLR2D/TAF7/TPX2/MDM4/CASP2/PHF20/RPS27A/ATR/TAF5/CCNT1/CCNT2/RAD1/MDM2/CASP10/RBL2/CDK1/TAF4B/AGO2/HIPK1/TAF9/TP53INP1/RICTOR/SESN1/TAF15/NBN/MTA2/SCO2/TAF1/TNRC6C/RMI2/…	134
R-HSA-8866652	R-HSA-8866652	Synthesis of active ubiquitin: roles of E1 and E2 enzymes	22/2545	30/10704	1.33153408824889e-08	2.09454800398702e-07	1.31184848670766e-07	UBE2D1/OTULIN/UBE2D2/USP7/UBA6/UBE2A/RPS27A/UBE2E1/UBE2C/UBE2B/UBE2T/UBE2Q2/UBA52/UBE2W/UBE2G2/UBE2K/USP9X/UBE2G1/UBE2Z/UBE2R2/UBC/UCHL3	22
R-HSA-5633007	R-HSA-5633007	Regulation of TP53 Activity	70/2545	160/10704	1.73633369543541e-08	2.70096352623285e-07	1.69165610327216e-07	ATM/PIP4K2A/DYRK2/RNF34/PPP2R5C/TOPBP1/ZNF385A/RPA1/CHEK2/USP7/RPA2/CCNA2/RFC4/TP53RK/TAF11/MRE11/MAPK14/TAF7/TPX2/MDM4/PHF20/RPS27A/ATR/TAF5/RAD1/MDM2/CDK1/TAF4B/HIPK1/TAF9/TP53INP1/RICTOR/TAF15/NBN/MTA2/TAF1/RMI2/AURKA/RBBP4/WRN/RMI1/KAT6A/PLK3/UBA52/DAXX/RBBP7/GATAD2B/MEAF6/TAF2/SUPT16H/PML/RHNO1/PPP2CA/CDK2/RFC2/HUS1/MAP2K6/RAD17/PRKAA1/TAF12/TP53/RFC5/TAF13/UBC/CSNK2A1/BRPF1/CCNG1/HDAC2/TP53…	70
R-HSA-168643	R-HSA-168643	Nucleotide-binding domain, leucine rich repeat containing receptor (NLR) signaling pathways	33/2545	56/10704	1.81877038621866e-08	2.79810828649025e-07	1.752499400486e-07	CYLD/BIRC3/P2RX7/CASP8/NLRP1/PSTPIP1/CASP1/TNFAIP3/CASP4/NLRP3/PYCARD/IKBKB/CARD9/MAPK14/NFKB2/PANX1/RIPK2/NOD1/NFKB1/MAP3K7/CASP2/RPS27A/BCL2/TAB2/IRAK2/BIRC2/TXNIP/UBE2N/UBA52/TRAF6/MAP2K6/ITCH/UBC	33
R-HSA-69618	R-HSA-69618	Mitotic Spindle Checkpoint	54/2545	113/10704	1.94547205469485e-08	2.96050095279651e-07	1.85420849148834e-07	KNTC1/KIF2A/PPP2R5C/UBE2D1/NDC80/CENPH/MIS12/PPP1CC/CENPL/DSN1/BUB3/CDC27/ANAPC4/RPS27/NUP43/NUP107/NDE1/CDCA8/ZWILCH/UBE2E1/MAPRE1/CENPQ/UBE2C/NSL1/CENPU/XPO1/PLK1/NUP98/ANAPC1/PPP2R5E/TAOK1/SKA2/NDEL1/CKAP5/PPP2R5A/PAFAH1B1/CDC16/NUP133/RCC2/SPDL1/ANAPC7/CENPC/SEH1L/DYNC1LI1/PPP2CA/CLASP2/ZW10/RANBP2/NUP160/NUP37/CDC20/INCENP/KNL1/AHCTF1	54
R-HSA-166166	R-HSA-166166	MyD88-independent TLR4 cascade	49/2545	99/10704	2.11342124103247e-08	3.14764865685687e-07	1.97142205350509e-07	BIRC3/CUL1/LY96/MAP3K8/CASP8/TLR4/RPS6KA3/IKBKE/UBE2D1/RIPK3/UBE2D2/TRAF3/TANK/IKBKB/S100B/MAPK14/NFKB2/RIPK2/NOD1/NFKB1/MAP3K7/MEF2C/RPS27A/CD14/CREB1/TAB2/TBK1/NFKBIA/IRAK2/MEF2A/DUSP6/HMGB1/BIRC2/UBE2N/UBE2D3/UBA52/ATF1/MAP2K1/DUSP7/AGER/IRF7/TRAF6/PPP2CA/ATF2/MAP2K6/SAA1/RIPK1/UBC/MAPK9	49
R-HSA-937061	R-HSA-937061	TRIF(TICAM1)-mediated TLR4 signaling	49/2545	99/10704	2.11342124103247e-08	3.14764865685687e-07	1.97142205350509e-07	BIRC3/CUL1/LY96/MAP3K8/CASP8/TLR4/RPS6KA3/IKBKE/UBE2D1/RIPK3/UBE2D2/TRAF3/TANK/IKBKB/S100B/MAPK14/NFKB2/RIPK2/NOD1/NFKB1/MAP3K7/MEF2C/RPS27A/CD14/CREB1/TAB2/TBK1/NFKBIA/IRAK2/MEF2A/DUSP6/HMGB1/BIRC2/UBE2N/UBE2D3/UBA52/ATF1/MAP2K1/DUSP7/AGER/IRF7/TRAF6/PPP2CA/ATF2/MAP2K6/SAA1/RIPK1/UBC/MAPK9	49
R-HSA-446652	R-HSA-446652	Interleukin-1 family signaling	63/2545	140/10704	2.44562837050344e-08	3.60408391442613e-07	2.25729466219321e-07	PTPN7/CUL1/MAP3K8/IRAK4/PTPN2/PTPN6/CASP1/PSMB9/PSME4/PSMB8/IL18R1/PSME2/IL33/PSMB10/MYD88/ALOX5/IL18BP/IKBKB/PSMA4/S100B/NFKB2/RIPK2/IL18/PSMD7/NOD1/NFKB1/MAP3K7/IRAK3/RPS27A/PSME1/PSMA6/TAB2/PSMA1/TBK1/PSMA3/PELI1/NFKBIA/IRAK2/HMGB1/IL1B/UBE2N/UBA52/MAP2K1/PTPN12/CTSG/PSMC6/AGER/IL1R1/TRAF6/PSMB2/PSMD12/PSMD1/PSMA5/MAP3K3/PTPN18/MAP2K6/SAA1/PSMD13/SMAD3/RBX1/UBC/PSMA2/PSMD10	63
R-HSA-168164	R-HSA-168164	Toll Like Receptor 3 (TLR3) Cascade	47/2545	94/10704	2.72423430225763e-08	3.97284169079238e-07	2.4882534800226e-07	BIRC3/CUL1/MAP3K8/CASP8/RPS6KA3/IKBKE/UBE2D1/RIPK3/UBE2D2/TRAF3/TANK/IKBKB/S100B/MAPK14/NFKB2/RIPK2/NOD1/NFKB1/MAP3K7/MEF2C/RPS27A/CREB1/TAB2/TBK1/NFKBIA/IRAK2/MEF2A/DUSP6/HMGB1/BIRC2/UBE2N/UBE2D3/UBA52/ATF1/MAP2K1/DUSP7/AGER/IRF7/TRAF6/PPP2CA/ATF2/MAP2K6/SAA1/RIPK1/TLR3/UBC/MAPK9	47
R-HSA-168274	R-HSA-168274	Export of Viral Ribonucleoproteins from Nucleus	23/2545	33/10704	2.97209318060277e-08	4.28961902355039e-07	2.6866561252763e-07	NUP50/NUP210/NUP43/NUP205/NUP107/NUP153/TPR/NUP62/XPO1/NUP98/NUP88/NUP54/RAN/NUP93/NUP133/NUP155/NUP58/SEH1L/RANBP2/NUP160/NUP37/NDC1/NUP42	23
R-HSA-4570464	R-HSA-4570464	SUMOylation of RNA binding proteins	29/2545	47/10704	3.15492217460624e-08	4.50703167800891e-07	2.82282510359505e-07	NUP50/PHC3/NUP210/NUP43/NUP205/NUP107/NUP153/RNF2/SUMO2/TPR/NUP62/NOP58/NUP98/NUP88/NUP54/CBX4/HNRNPK/NUP93/NUP133/NUP155/NUP58/SEH1L/HNRNPC/RANBP2/NUP160/NUP37/NDC1/NUP42/UBE2I	29
R-HSA-69242	R-HSA-69242	S Phase	70/2545	162/10704	3.21182473843054e-08	4.51910437068088e-07	2.83038642163697e-07	CUL1/CDKN1B/MAX/PRIM1/PSMB9/PSME4/POLE3/UBE2D1/PSMB8/RPA1/MCM6/PSME2/PSMB10/CDC25B/RB1/RPA2/CDC27/CCNA2/RFC4/PSMA4/ANAPC4/PSMD7/SKP2/POLA2/RPS27A/ESCO1/PSME1/MCM5/UBE2E1/WAPL/RBL2/PSMA6/ORC6/PSMA1/PSMA3/UBE2C/ANAPC1/RBBP4/SMC3/CCNE1/UBA52/PDS5A/RAD21/ORC2/CDC16/ANAPC7/PSMC6/ORC5/PSMB2/POLA1/PSMD12/PDS5B/POLE/CDK2/STAG1/PSMD1/PSMA5/RFC2/STAG2/GSK3B/PCNA/E2F1/RFC5/PSMD13/ORC3/MYC/RBX1/UBC/PSMA2/PSM…	70
R-HSA-2500257	R-HSA-2500257	Resolution of Sister Chromatid Cohesion	58/2545	126/10704	3.22793169334348e-08	4.51910437068088e-07	2.83038642163697e-07	KNTC1/KIF2A/PPP2R5C/NDC80/CENPH/MIS12/PPP1CC/CENPL/DSN1/BUB3/CCNB2/RPS27/NUP43/NUP107/NDE1/CDCA8/ZWILCH/MAPRE1/WAPL/CENPQ/CDK1/NSL1/CENPU/XPO1/TUBA1B/PLK1/NUP98/PPP2R5E/TAOK1/SKA2/NDEL1/SMC3/CCNB1/CKAP5/PDS5A/RAD21/PPP2R5A/PAFAH1B1/NUP133/RCC2/SPDL1/CENPC/SEH1L/PDS5B/DYNC1LI1/PPP2CA/STAG1/CLASP2/ZW10/STAG2/RANBP2/NUP160/NUP37/CDC20/INCENP/TUBA8/KNL1/AHCTF1	58
R-HSA-68877	R-HSA-68877	Mitotic Prometaphase	83/2545	204/10704	4.8824584953252e-08	6.76776425094582e-07	4.23875760980291e-07	CNTRL/KNTC1/KIF2A/SMC4/PPP2R5C/HAUS6/NDC80/CENPH/MIS12/PPP1CC/HAUS3/CENPL/DSN1/BUB3/CCNB2/NEDD1/RPS27/NUP43/NUP107/NDE1/CDCA8/ZWILCH/PCM1/MAPRE1/WAPL/CENPQ/CDK1/CEP57/OFD1/EML4/NSL1/CENPU/XPO1/TUBA1B/PLK1/NUP98/HAUS2/CENPJ/PPP2R5E/TAOK1/SKA2/NEK9/CEP250/NDEL1/SMC3/NEK7/CCNB1/CKAP5/PDS5A/SFI1/HAUS1/RAD21/PPP2R5A/PAFAH1B1/MZT1/CCP110/NUP133/RCC2/SPDL1/CDK5RAP2/CENPC/SEH1L/PDS5B/DYNC1LI1/NCAPD2/PPP2…	83
R-HSA-176033	R-HSA-176033	Interactions of Vpr with host cellular proteins	24/2545	36/10704	5.66436115549906e-08	7.77461335068499e-07	4.86936309858691e-07	NUP50/NUP210/KPNA1/NUP43/NUP205/NUP107/NUP153/HMGA1/PSIP1/TPR/NUP62/NUP98/NUP88/NUP54/NUP93/NUP133/NUP155/NUP58/SEH1L/RANBP2/NUP160/NUP37/NDC1/NUP42	24
R-HSA-165054	R-HSA-165054	Rev-mediated nuclear export of HIV RNA	23/2545	34/10704	7.11758910865885e-08	9.58136995396384e-07	6.0009632869563e-07	NUP50/NUP210/NUP43/NUP205/NUP107/NUP153/TPR/NUP62/XPO1/NUP98/NUP88/NUP54/RAN/NUP93/NUP133/NUP155/NUP58/SEH1L/RANBP2/NUP160/NUP37/NDC1/NUP42	23
R-HSA-4085377	R-HSA-4085377	SUMOylation of SUMOylation proteins	23/2545	34/10704	7.11758910865885e-08	9.58136995396384e-07	6.0009632869563e-07	NUP50/NUP210/NUP43/NUP205/NUP107/NUP153/SUMO2/TPR/NUP62/NUP98/NUP88/NUP54/NUP93/NUP133/NUP155/NUP58/SEH1L/RANBP2/NUP160/NUP37/NDC1/NUP42/UBE2I	23
R-HSA-174143	R-HSA-174143	APC/C-mediated degradation of cell cycle proteins	44/2545	88/10704	7.52726787706949e-08	9.94167455462008e-07	6.22662774736731e-07	CUL1/PSMB9/PSME4/UBE2D1/PSMB8/PTTG1/PSME2/PSMB10/FBXO5/RB1/BUB3/CDC27/CCNA2/PSMA4/ANAPC4/PSMD7/SKP2/RPS27A/PSME1/UBE2E1/PSMA6/PSMA1/CDK1/PSMA3/UBE2C/PLK1/AURKA/ANAPC1/CCNB1/UBA52/CDC16/ANAPC7/PSMC6/PSMB2/CDC14A/PSMD12/CDK2/PSMD1/PSMA5/CDC20/PSMD13/UBC/PSMA2/PSMD10	44
R-HSA-453276	R-HSA-453276	Regulation of mitotic cell cycle	44/2545	88/10704	7.52726787706949e-08	9.94167455462008e-07	6.22662774736731e-07	CUL1/PSMB9/PSME4/UBE2D1/PSMB8/PTTG1/PSME2/PSMB10/FBXO5/RB1/BUB3/CDC27/CCNA2/PSMA4/ANAPC4/PSMD7/SKP2/RPS27A/PSME1/UBE2E1/PSMA6/PSMA1/CDK1/PSMA3/UBE2C/PLK1/AURKA/ANAPC1/CCNB1/UBA52/CDC16/ANAPC7/PSMC6/PSMB2/CDC14A/PSMD12/CDK2/PSMD1/PSMA5/CDC20/PSMD13/UBC/PSMA2/PSMD10	44
R-HSA-9020702	R-HSA-9020702	Interleukin-1 signaling	49/2545	103/10704	1.04579454008216e-07	1.3683293047804e-06	8.57006248783513e-07	CUL1/MAP3K8/IRAK4/PSMB9/PSME4/PSMB8/PSME2/PSMB10/MYD88/IKBKB/PSMA4/S100B/NFKB2/RIPK2/PSMD7/NOD1/NFKB1/MAP3K7/IRAK3/RPS27A/PSME1/PSMA6/TAB2/PSMA1/PSMA3/PELI1/NFKBIA/IRAK2/HMGB1/IL1B/UBE2N/UBA52/MAP2K1/PSMC6/AGER/IL1R1/TRAF6/PSMB2/PSMD12/PSMD1/PSMA5/MAP3K3/MAP2K6/SAA1/PSMD13/RBX1/UBC/PSMA2/PSMD10	49
R-HSA-909733	R-HSA-909733	Interferon alpha/beta signaling	37/2545	70/10704	1.30480505728864e-07	1.67862210025652e-06	1.05134752595014e-06	IRF2/GBP2/IRF4/IRF8/STAT1/PTPN6/HLA-F/IRF1/SAMHD1/HLA-E/HLA-B/IFNAR2/ISG20/PSMB8/HLA-A/HLA-G/HLA-C/JAK1/SOCS1/STAT2/OAS2/PTPN1/ABCE1/XAF1/IRF9/BST2/IFIT5/RNASEL/MX2/IFITM1/IFNAR1/OASL/IFIT3/IRF7/IFIT2/ADAR/IFI35	37
R-HSA-166058	R-HSA-166058	MyD88:MAL(TIRAP) cascade initiated on plasma membrane	46/2545	95/10704	1.31891736448726e-07	1.67862210025652e-06	1.05134752595014e-06	CUL1/LY96/MAP3K8/BTK/TLR1/IRAK4/TLR2/TLR4/RPS6KA3/MYD88/IKBKB/S100B/MAPK14/NFKB2/RIPK2/SOCS1/NOD1/NFKB1/MAP3K7/IRAK3/MEF2C/RPS27A/CD14/CREB1/TAB2/PELI1/NFKBIA/IRAK2/MEF2A/DUSP6/HMGB1/UBE2N/UBA52/ATF1/MAP2K1/CD36/DUSP7/AGER/TRAF6/PPP2CA/MAP3K1/ATF2/MAP2K6/SAA1/UBC/MAPK9	46
R-HSA-168188	R-HSA-168188	Toll Like Receptor TLR6:TLR2 Cascade	46/2545	95/10704	1.31891736448726e-07	1.67862210025652e-06	1.05134752595014e-06	CUL1/LY96/MAP3K8/BTK/TLR1/IRAK4/TLR2/TLR4/RPS6KA3/MYD88/IKBKB/S100B/MAPK14/NFKB2/RIPK2/SOCS1/NOD1/NFKB1/MAP3K7/IRAK3/MEF2C/RPS27A/CD14/CREB1/TAB2/PELI1/NFKBIA/IRAK2/MEF2A/DUSP6/HMGB1/UBE2N/UBA52/ATF1/MAP2K1/CD36/DUSP7/AGER/TRAF6/PPP2CA/MAP3K1/ATF2/MAP2K6/SAA1/UBC/MAPK9	46
R-HSA-72766	R-HSA-72766	Translation	108/2545	291/10704	1.67922304833406e-07	2.1179389798808e-06	1.32649862424113e-06	EEF1A2/PABPC1/WARS1/RPL30/RPL22L1/RPS15A/RPL39/RPL23A/RPS25/RPS27/RPS13/RPS12/RPL27A/EIF2B1/RPS27A/SPCS3/RPS29/RPL32/RPS2/EIF2S1/SRP72/RPL21/RPS20/EIF2S2/KARS1/RPS3A/PPA1/EIF3E/RPL10/RPS11/RPS24/RPS18/EEF1B2/SRP19/RPL37/EIF3H/RPL27/SSR1/RPLP1/RPL38/RPL4/SEC11A/RPS8/RPS3/RPSA/EIF3F/RPL26/RPL31/RPL14/EIF3J/SSR3/RPL34/EPRS1/RPL18A/UBA52/RPL23/GSPT1/RPL9/RPL7/RPLP2/SRP54/RPL36AL/SEC11C/RPL11/RPL35A/R…	108
R-HSA-69306	R-HSA-69306	DNA Replication	57/2545	128/10704	1.74549178576434e-07	2.18186473220542e-06	1.36653633227603e-06	CUL1/DBF4/PRIM1/PSMB9/PSME4/POLE3/UBE2D1/PSMB8/RPA1/MCM6/PSME2/PSMB10/CDC7/RPA2/CDC27/CCNA2/RFC4/PSMA4/ANAPC4/PSMD7/SKP2/POLA2/RPS27A/PSME1/MCM5/UBE2E1/PSMA6/ORC6/PSMA1/PSMA3/UBE2C/ANAPC1/CCNE1/UBA52/ORC2/CDC16/E2F3/ANAPC7/PSMC6/ORC5/PSMB2/POLA1/PSMD12/POLE/CDK2/PSMD1/PSMA5/RFC2/PCNA/E2F1/RFC5/PSMD13/ORC3/RBX1/UBC/PSMA2/PSMD10	57
R-HSA-141424	R-HSA-141424	Amplification of signal from the kinetochores	46/2545	96/10704	1.95398421037794e-07	2.39962973204309e-06	1.50292599006909e-06	KNTC1/KIF2A/PPP2R5C/NDC80/CENPH/MIS12/PPP1CC/CENPL/DSN1/BUB3/RPS27/NUP43/NUP107/NDE1/CDCA8/ZWILCH/MAPRE1/CENPQ/NSL1/CENPU/XPO1/PLK1/NUP98/PPP2R5E/TAOK1/SKA2/NDEL1/CKAP5/PPP2R5A/PAFAH1B1/NUP133/RCC2/SPDL1/CENPC/SEH1L/DYNC1LI1/PPP2CA/CLASP2/ZW10/RANBP2/NUP160/NUP37/CDC20/INCENP/KNL1/AHCTF1	46
R-HSA-141444	R-HSA-141444	Amplification of signal from unattached kinetochores via a MAD2 inhibitory signal	46/2545	96/10704	1.95398421037794e-07	2.39962973204309e-06	1.50292599006909e-06	KNTC1/KIF2A/PPP2R5C/NDC80/CENPH/MIS12/PPP1CC/CENPL/DSN1/BUB3/RPS27/NUP43/NUP107/NDE1/CDCA8/ZWILCH/MAPRE1/CENPQ/NSL1/CENPU/XPO1/PLK1/NUP98/PPP2R5E/TAOK1/SKA2/NDEL1/CKAP5/PPP2R5A/PAFAH1B1/NUP133/RCC2/SPDL1/CENPC/SEH1L/DYNC1LI1/PPP2CA/CLASP2/ZW10/RANBP2/NUP160/NUP37/CDC20/INCENP/KNL1/AHCTF1	46
R-HSA-2871837	R-HSA-2871837	FCERI mediated NF-kB activation	41/2545	82/10704	2.08160193309721e-07	2.53412409246617e-06	1.58716193159723e-06	CUL1/CARD11/RASGRP2/PSMB9/FCER1G/PSME4/UBE2D1/PSMB8/LYN/PSME2/PSMB10/RASGRP1/UBE2D2/IKBKB/PSMA4/PSMD7/NFKB1/MAP3K7/RPS27A/MALT1/PSME1/PSMA6/TAB2/PSMA1/PSMA3/RASGRP4/NFKBIA/UBE2N/UBA52/BCL10/PSMC6/TRAF6/PSMB2/PSMD12/PSMD1/PSMA5/FCER1A/PSMD13/UBC/PSMA2/PSMD10	41
R-HSA-170822	R-HSA-170822	Regulation of Glucokinase by Glucokinase Regulatory Protein	21/2545	31/10704	2.58057103727546e-07	3.08786277964585e-06	1.93397721462029e-06	NUP50/NUP210/NUP43/NUP205/NUP107/NUP153/TPR/NUP62/NUP98/NUP88/NUP54/NUP93/NUP133/NUP155/NUP58/SEH1L/RANBP2/NUP160/NUP37/NDC1/NUP42	21
R-HSA-5619107	R-HSA-5619107	Defective TPR may confer susceptibility towards thyroid papillary carcinoma (TPC)	21/2545	31/10704	2.58057103727546e-07	3.08786277964585e-06	1.93397721462029e-06	NUP50/NUP210/NUP43/NUP205/NUP107/NUP153/TPR/NUP62/NUP98/NUP88/NUP54/NUP93/NUP133/NUP155/NUP58/SEH1L/RANBP2/NUP160/NUP37/NDC1/NUP42	21
R-HSA-512988	R-HSA-512988	Interleukin-3, Interleukin-5 and GM-CSF signaling	28/2545	48/10704	2.95203094593706e-07	3.50240959687448e-06	2.19361443172665e-06	JAK2/PIK3CD/IL2RB/JAK3/INPP5D/IL2RA/IL2RG/VAV1/PTPN6/FYN/LYN/CSF2RB/CBL/HCK/STAT5A/YWHAZ/JAK1/STAT5B/RAPGEF1/SOS1/RPS27A/CRKL/SYK/PIK3CA/GRB2/UBA52/UBC/PIK3R1	28
R-HSA-9615933	R-HSA-9615933	Postmitotic nuclear pore complex (NPC) reformation	19/2545	27/10704	3.88507979311769e-07	4.57068210955023e-06	2.86269037387619e-06	KPNB1/NUP43/NUP205/NUP107/NUP62/NUP98/NUP54/RAN/NUP93/TNPO1/NUP133/NUP155/NUP58/SEH1L/NUP160/NUP37/NDC1/UBE2I/AHCTF1	19
R-HSA-168928	R-HSA-168928	DDX58/IFIH1-mediated induction of interferon-alpha/beta	39/2545	78/10704	4.10370482787381e-07	4.7472396284851e-06	2.9732711357354e-06	CYLD/CASP8/NLRC5/TNFAIP3/IKBKE/UBE2D1/ATG12/UBE2L6/UBE2D2/TRAF3/TANK/IKBKB/S100B/NFKB2/NFKB1/RNF216/RPS27A/IFIH1/CASP10/TBK1/NFKBIA/HMGB1/DDX58/UBE2D3/UBA7/UBA52/ATG5/TRAF2/SIKE1/AGER/IRF7/TRAF6/UBE2K/MAP3K1/ITCH/SAA1/RIPK1/UBC/TRIM25	39
R-HSA-73856	R-HSA-73856	RNA Polymerase II Transcription Termination	35/2545	67/10704	4.13899209403244e-07	4.7472396284851e-06	2.9732711357354e-06	PCF11/SRSF7/CSTF3/FYTTD1/CPSF2/NCBP1/SRSF2/CSTF2T/SRSF1/SRSF4/FIP1L1/SRSF11/THOC1/CPSF3/PAPOLA/CHTOP/SRSF3/NCBP2/RBM8A/SNRPE/DDX39A/MAGOHB/LSM11/SLU7/CDC40/WDR33/THOC2/NUDT21/SRRM1/ALYREF/LSM10/SLBP/UPF3B/THOC7/SNRPF	35
R-HSA-168179	R-HSA-168179	Toll Like Receptor TLR1:TLR2 Cascade	46/2545	98/10704	4.17078910216905e-07	4.7472396284851e-06	2.9732711357354e-06	CUL1/LY96/MAP3K8/BTK/TLR1/IRAK4/TLR2/TLR4/RPS6KA3/MYD88/IKBKB/S100B/MAPK14/NFKB2/RIPK2/SOCS1/NOD1/NFKB1/MAP3K7/IRAK3/MEF2C/RPS27A/CD14/CREB1/TAB2/PELI1/NFKBIA/IRAK2/MEF2A/DUSP6/HMGB1/UBE2N/UBA52/ATF1/MAP2K1/CD36/DUSP7/AGER/TRAF6/PPP2CA/MAP3K1/ATF2/MAP2K6/SAA1/UBC/MAPK9	46
R-HSA-181438	R-HSA-181438	Toll Like Receptor 2 (TLR2) Cascade	46/2545	98/10704	4.17078910216905e-07	4.7472396284851e-06	2.9732711357354e-06	CUL1/LY96/MAP3K8/BTK/TLR1/IRAK4/TLR2/TLR4/RPS6KA3/MYD88/IKBKB/S100B/MAPK14/NFKB2/RIPK2/SOCS1/NOD1/NFKB1/MAP3K7/IRAK3/MEF2C/RPS27A/CD14/CREB1/TAB2/PELI1/NFKBIA/IRAK2/MEF2A/DUSP6/HMGB1/UBE2N/UBA52/ATF1/MAP2K1/CD36/DUSP7/AGER/TRAF6/PPP2CA/MAP3K1/ATF2/MAP2K6/SAA1/UBC/MAPK9	46
R-HSA-5663220	R-HSA-5663220	RHO GTPases Activate Formins	60/2545	140/10704	4.28838843223713e-07	4.84172887510644e-06	3.03245124282982e-06	EVL/KNTC1/KIF2A/PPP2R5C/FMNL1/NDC80/CENPH/MIS12/PPP1CC/CENPL/DSN1/BUB3/ACTB/RPS27/NUP43/NUP107/NDE1/CDCA8/ZWILCH/MAPRE1/FMNL3/CENPQ/DIAPH2/CDC42/NSL1/CENPU/XPO1/TUBA1B/PLK1/NUP98/PPP2R5E/TAOK1/SKA2/NDEL1/PFN1/FMNL2/CKAP5/MRTFA/PPP2R5A/PAFAH1B1/SRGAP2/NUP133/RCC2/SPDL1/RAC1/CENPC/RHOA/SEH1L/DYNC1LI1/PPP2CA/CLASP2/ZW10/RANBP2/NUP160/NUP37/CDC20/INCENP/TUBA8/KNL1/AHCTF1	60
R-HSA-936440	R-HSA-936440	Negative regulators of DDX58/IFIH1 signaling	22/2545	34/10704	4.50497805454811e-07	5.04557542109388e-06	3.16012355321143e-06	CYLD/NLRC5/TNFAIP3/IKBKE/UBE2D1/ATG12/UBE2L6/UBE2D2/TRAF3/RNF216/RPS27A/IFIH1/TBK1/DDX58/UBE2D3/UBA7/UBA52/ATG5/UBE2K/ITCH/UBC/TRIM25	22
R-HSA-451927	R-HSA-451927	Interleukin-2 family signaling	26/2545	44/10704	5.52669460598852e-07	6.14077178443168e-06	3.84606232814405e-06	STAT4/JAK2/IL21R/PIK3CD/IL2RB/LCK/IL15/JAK3/STAT1/INPP5D/IL2RA/IL2RG/PTPN6/IL15RA/CSF2RB/LGALS9/STAT5A/JAK1/STAT5B/SOS1/PTK2B/SYK/PIK3CA/GRB2/PIK3R1/SOS2	26
R-HSA-5663202	R-HSA-5663202	Diseases of signal transduction by growth factor receptors and second messengers	134/2545	387/10704	6.14647614416048e-07	6.77564299356273e-06	4.24369219070508e-06	CD28/FBXW7/CNTRL/JAK2/CUL1/BIN2/PIK3CD/LCK/TRAT1/STAT1/CD86/RAC2/CDKN1B/VAV1/FYN/PPP2R5C/PSMB9/KDM7A/PSME4/ETV6/RBPJ/CD19/CSK/PSMB8/LYN/ARRB2/PSME2/PPP1CC/POLR2B/APBB1IP/FGF7/CBL/PSMB10/TNKS2/ZC3HAV1/STAT5A/QKI/RAP1B/RAP1A/RHOG/KAT2B/PSMA4/ACTB/STAT5B/CAMK2D/POLR2D/PSMD7/NCBP1/SOS1/RPS27A/ATG7/PSME1/TENT4A/CREB1/PIK3AP1/MDM2/PSMA6/IQGAP1/PSMA1/SPRED1/CPSF6/FOXO1/PSMA3/ZMYM2/MAMLD1/KRAS/NRAS/ADAM1…	134
R-HSA-69239	R-HSA-69239	Synthesis of DNA	53/2545	120/10704	6.42775720954125e-07	7.03035944793574e-06	4.40322512791765e-06	CUL1/PRIM1/PSMB9/PSME4/POLE3/UBE2D1/PSMB8/RPA1/MCM6/PSME2/PSMB10/RPA2/CDC27/CCNA2/RFC4/PSMA4/ANAPC4/PSMD7/SKP2/POLA2/RPS27A/PSME1/MCM5/UBE2E1/PSMA6/ORC6/PSMA1/PSMA3/UBE2C/ANAPC1/CCNE1/UBA52/ORC2/CDC16/ANAPC7/PSMC6/ORC5/PSMB2/POLA1/PSMD12/POLE/CDK2/PSMD1/PSMA5/RFC2/PCNA/RFC5/PSMD13/ORC3/RBX1/UBC/PSMA2/PSMD10	53
R-HSA-168638	R-HSA-168638	NOD1/2 Signaling Pathway	23/2545	37/10704	7.07341046620435e-07	7.67656949820627e-06	4.80795668571867e-06	CYLD/BIRC3/CASP8/CASP1/TNFAIP3/CASP4/IKBKB/CARD9/MAPK14/RIPK2/NOD1/MAP3K7/CASP2/RPS27A/TAB2/IRAK2/BIRC2/UBE2N/UBA52/TRAF6/MAP2K6/ITCH/UBC	23
R-HSA-450531	R-HSA-450531	Regulation of mRNA stability by proteins that bind AU-rich elements	42/2545	88/10704	7.52678771204384e-07	8.10577138220106e-06	5.07677260253645e-06	PSMB9/PABPC1/PSME4/PSMB8/DCP2/XRN1/EXOSC9/HNRNPD/PSME2/PSMB10/PSMA4/YWHAZ/MAPK14/SET/PSMD7/RPS27A/PSME1/DCP1A/PSMA6/PSMA1/PSMA3/EXOSC8/EXOSC1/XPO1/EXOSC3/DIS3/YWHAB/UBA52/TNPO1/ZFP36/PSMC6/PSMB2/PSMD12/PSMD1/PSMA5/ZFP36L1/PARN/ANP32A/PSMD13/UBC/PSMA2/PSMD10	42
R-HSA-6807505	R-HSA-6807505	RNA polymerase II transcribes snRNA genes	37/2545	74/10704	8.09520639077204e-07	8.65136560845867e-06	5.41848688108727e-06	POU2F2/PCF11/CCNK/POLR2B/INTS8/NABP1/GTF2E1/INTS7/TAF11/POLR2D/NCBP1/INTS2/TAF5/CCNT1/CCNT2/TAF9/GTF2B/GTF2A1/INTS6/INTS4/GTF2F2/GTF2A2/NCBP2/ICE2/SP1/GTF2E2/ZNF143/INTS13/ICE1/ELL2/POU2F1/TAF13/SNAPC1/RPRD1B/SNAPC3/ZC3H8/TBP	37
R-HSA-69563	R-HSA-69563	p53-Dependent G1 DNA Damage Response	34/2545	66/10704	9.25520441822885e-07	9.74232044024089e-06	6.10176911783508e-06	ATM/CDKN1B/PSMB9/PSME4/PSMB8/ZNF385A/PSME2/PSMB10/CHEK2/CCNA2/PSMA4/PSMD7/MDM4/PHF20/RPS27A/PSME1/MDM2/PSMA6/PSMA1/PSMA3/COP1/CCNE1/UBA52/PSMC6/PSMB2/PSMD12/CDK2/PSMD1/PSMA5/TP53/PSMD13/UBC/PSMA2/PSMD10	34
R-HSA-69580	R-HSA-69580	p53-Dependent G1/S DNA damage checkpoint	34/2545	66/10704	9.25520441822885e-07	9.74232044024089e-06	6.10176911783508e-06	ATM/CDKN1B/PSMB9/PSME4/PSMB8/ZNF385A/PSME2/PSMB10/CHEK2/CCNA2/PSMA4/PSMD7/MDM4/PHF20/RPS27A/PSME1/MDM2/PSMA6/PSMA1/PSMA3/COP1/CCNE1/UBA52/PSMC6/PSMB2/PSMD12/CDK2/PSMD1/PSMA5/TP53/PSMD13/UBC/PSMA2/PSMD10	34
R-HSA-5688426	R-HSA-5688426	Deubiquitination	107/2545	297/10704	1.02693380067565e-06	1.07291591115367e-05	6.71984175933085e-06	CYLD/STAMBPL1/BIRC3/OGT/ADRB2/PSMB9/TNFAIP3/USP15/PSME4/UBE2D1/PSMB8/VCPIP1/ARRB2/PSME2/IL33/PSMB10/TNKS2/ATXN7/NLRP3/POLB/TRAF3/USP7/CCNA2/KAT2B/PSMA4/USP37/ACTB/DDB2/USP16/RIPK2/PSMD7/NOD1/SKP2/MDM4/MAP3K7/RPS27A/IFIH1/PSME1/USP48/USP28/MDM2/PSMA6/PSMA1/USP4/USP25/IDE/CDK1/PSMA3/USP3/SIAH2/USP14/INO80D/USP34/NFKBIA/TGFB1/SMAD2/ABRAXAS2/MYSM1/RAD23B/PTEN/DDX58/BIRC2/USP24/KDM1B/SNX3/YY1/ASXL2/UB…	107
R-HSA-69206	R-HSA-69206	G1/S Transition	56/2545	131/10704	1.13786380703794e-06	1.18000691100231e-05	7.39056960048812e-06	CUL1/CDKN1B/MAX/DBF4/PRIM1/RBL1/PSMB9/POLE3/PSMB8/RPA1/MCM6/PSME2/PSMB10/FBXO5/CDC7/RB1/RPA2/CCNA2/PSMA4/PSMD7/SKP2/POLA2/RPS27A/PSME1/MCM5/RBL2/PSMA6/ORC6/PSMA1/CDK1/PSMA3/RRM2/RBBP4/CCNE1/CCNB1/UBA52/ORC2/E2F6/PSMC6/ORC5/PSMB2/POLA1/PSMD12/PPP2CA/POLE/CDK2/PSMD1/PSMA5/PCNA/E2F1/PSMD13/ORC3/MYC/UBC/PSMA2/PSMD10	56
R-HSA-2871809	R-HSA-2871809	FCERI mediated Ca+2 mobilization	21/2545	33/10704	1.24274382018253e-06	1.27929510901143e-05	8.01242726170316e-06	NFATC1/TXK/LCP2/ITK/NFATC3/NFATC2/GRAP2/BTK/LAT/VAV1/PPP3R1/FCER1G/LYN/PPP3CA/SOS1/SYK/GRB2/CALM2/PPP3CB/FCER1A/PLCG1	21
R-HSA-176408	R-HSA-176408	Regulation of APC/C activators between G1/S and early anaphase	39/2545	81/10704	1.40541935032579e-06	1.43619495653731e-05	8.99511578041787e-06	CUL1/PSMB9/PSME4/UBE2D1/PSMB8/PSME2/PSMB10/FBXO5/BUB3/CDC27/CCNA2/PSMA4/ANAPC4/PSMD7/RPS27A/PSME1/UBE2E1/PSMA6/PSMA1/CDK1/PSMA3/UBE2C/PLK1/ANAPC1/CCNB1/UBA52/CDC16/ANAPC7/PSMC6/PSMB2/PSMD12/CDK2/PSMD1/PSMA5/CDC20/PSMD13/UBC/PSMA2/PSMD10	39
R-HSA-9664407	R-HSA-9664407	Parasite infection	31/2545	59/10704	1.6029215751987e-06	1.6029215751987e-05	1.00393509183498e-05	WIPF1/ARPC2/CD3G/NCKAP1L/CD247/ELMO1/BTK/FCGR3A/VAV1/FYN/ACTR2/NCK1/WAS/ACTR3/MYO5A/ARPC5/LYN/ARPC3/HCK/MYO9B/ABI1/ACTB/ARPC1B/FGR/SYK/CDC42/GRB2/ELMO2/RAC1/ARPC4/WASF2	31
R-HSA-9664417	R-HSA-9664417	Leishmania phagocytosis	31/2545	59/10704	1.6029215751987e-06	1.6029215751987e-05	1.00393509183498e-05	WIPF1/ARPC2/CD3G/NCKAP1L/CD247/ELMO1/BTK/FCGR3A/VAV1/FYN/ACTR2/NCK1/WAS/ACTR3/MYO5A/ARPC5/LYN/ARPC3/HCK/MYO9B/ABI1/ACTB/ARPC1B/FGR/SYK/CDC42/GRB2/ELMO2/RAC1/ARPC4/WASF2	31
R-HSA-9664422	R-HSA-9664422	FCGR3A-mediated phagocytosis	31/2545	59/10704	1.6029215751987e-06	1.6029215751987e-05	1.00393509183498e-05	WIPF1/ARPC2/CD3G/NCKAP1L/CD247/ELMO1/BTK/FCGR3A/VAV1/FYN/ACTR2/NCK1/WAS/ACTR3/MYO5A/ARPC5/LYN/ARPC3/HCK/MYO9B/ABI1/ACTB/ARPC1B/FGR/SYK/CDC42/GRB2/ELMO2/RAC1/ARPC4/WASF2	31
R-HSA-168181	R-HSA-168181	Toll Like Receptor 7/8 (TLR7/8) Cascade	43/2545	93/10704	1.63686857314064e-06	1.62525957616801e-05	1.01792573454733e-05	CUL1/LY96/MAP3K8/IRAK4/TLR8/TLR7/TLR4/RPS6KA3/MYD88/IKBKB/S100B/MAPK14/NFKB2/RIPK2/NOD1/NFKB1/MAP3K7/MEF2C/RPS27A/CD14/CREB1/TAB2/PELI1/NFKBIA/IRAK2/MEF2A/DUSP6/HMGB1/UBE2N/UBA52/ATF1/MAP2K1/DUSP7/AGER/IRF7/TRAF6/PPP2CA/MAP3K1/ATF2/MAP2K6/SAA1/UBC/MAPK9	43
R-HSA-168138	R-HSA-168138	Toll Like Receptor 9 (TLR9) Cascade	44/2545	96/10704	1.67096475574997e-06	1.64743004088025e-05	1.03181144665658e-05	CUL1/LY96/MAP3K8/IRAK4/TLR7/TLR4/RPS6KA3/MYD88/IKBKB/S100B/MAPK14/NFKB2/RIPK2/NOD1/NFKB1/MAP3K7/MEF2C/RPS27A/CD14/CREB1/TAB2/PELI1/NFKBIA/IRAK2/MEF2A/DUSP6/HMGB1/UBE2N/UBA52/ATF1/MAP2K1/DUSP7/AGER/IRF7/TRAF6/PPP2CA/MAP3K1/ATF2/EEA1/MAP2K6/RBSN/SAA1/UBC/MAPK9	44
R-HSA-9648025	R-HSA-9648025	EML4 and NUDC in mitotic spindle formation	51/2545	117/10704	1.68327308985939e-06	1.64795966839381e-05	1.03214316073086e-05	KNTC1/KIF2A/PPP2R5C/NDC80/CENPH/MIS12/PPP1CC/CENPL/DSN1/BUB3/RPS27/NUP43/NUP107/NDE1/CDCA8/ZWILCH/MAPRE1/CENPQ/EML4/NSL1/CENPU/XPO1/TUBA1B/PLK1/NUP98/PPP2R5E/TAOK1/SKA2/NEK9/NDEL1/NEK7/CKAP5/PPP2R5A/PAFAH1B1/NUP133/RCC2/SPDL1/CENPC/SEH1L/DYNC1LI1/PPP2CA/CLASP2/ZW10/RANBP2/NUP160/NUP37/CDC20/INCENP/TUBA8/KNL1/AHCTF1	51
R-HSA-5357801	R-HSA-5357801	Programmed Cell Death	74/2545	190/10704	1.88892445334052e-06	1.83645432963661e-05	1.15020034329872e-05	PPP3CC/CARD8/BIRC3/LY96/CASP8/LMNB1/OGT/PPP3R1/PSMB9/CASP3/TLR4/PSME4/PSMB8/MLKL/PAK2/FAS/STK26/PSME2/PSMB10/RIPK3/KPNA1/APAF1/GZMB/KPNB1/FNTA/PSMA4/SATB1/ROCK1/YWHAZ/PSMD7/RPS27A/PSME1/CD14/HMGB2/BCL2/SDCBP/PSMA6/PSMA1/PSMA3/PELI1/CFLAR/APPL1/HMGB1/BIRC2/YWHAB/YWHAH/BID/UBA52/TNFRSF10A/CASP7/APC/TRAF2/DBNL/XIAP/PSMC6/VIM/PSMB2/PSMD12/BAK1/BCL2L11/PSMD1/PSMA5/TNFSF10/BBC3/DNM1L/E2F1/PDCD6IP/TP53/…	74
R-HSA-5213460	R-HSA-5213460	RIPK1-mediated regulated necrosis	19/2545	29/10704	2.11495825233743e-06	2.01424595460708e-05	1.26155404525391e-05	BIRC3/CASP8/OGT/MLKL/FAS/RIPK3/RPS27A/SDCBP/PELI1/CFLAR/BIRC2/UBA52/TNFRSF10A/TRAF2/XIAP/TNFSF10/PDCD6IP/RIPK1/UBC	19
R-HSA-5218859	R-HSA-5218859	Regulated Necrosis	19/2545	29/10704	2.11495825233743e-06	2.01424595460708e-05	1.26155404525391e-05	BIRC3/CASP8/OGT/MLKL/FAS/RIPK3/RPS27A/SDCBP/PELI1/CFLAR/BIRC2/UBA52/TNFRSF10A/TRAF2/XIAP/TNFSF10/PDCD6IP/RIPK1/UBC	19
R-HSA-5675482	R-HSA-5675482	Regulation of necroptotic cell death	19/2545	29/10704	2.11495825233743e-06	2.01424595460708e-05	1.26155404525391e-05	BIRC3/CASP8/OGT/MLKL/FAS/RIPK3/RPS27A/SDCBP/PELI1/CFLAR/BIRC2/UBA52/TNFRSF10A/TRAF2/XIAP/TNFSF10/PDCD6IP/RIPK1/UBC	19
R-HSA-69002	R-HSA-69002	DNA Replication Pre-Initiation	40/2545	85/10704	2.15581808142933e-06	2.03928737432504e-05	1.27723788181411e-05	DBF4/PRIM1/PSMB9/PSME4/POLE3/PSMB8/RPA1/MCM6/PSME2/PSMB10/CDC7/RPA2/PSMA4/PSMD7/POLA2/RPS27A/PSME1/MCM5/PSMA6/ORC6/PSMA1/PSMA3/UBA52/ORC2/E2F3/PSMC6/ORC5/PSMB2/POLA1/PSMD12/POLE/CDK2/PSMD1/PSMA5/E2F1/PSMD13/ORC3/UBC/PSMA2/PSMD10	40
R-HSA-69615	R-HSA-69615	G1/S DNA Damage Checkpoints	34/2545	68/10704	2.24618216489767e-06	2.11050673211862e-05	1.3218436901164e-05	ATM/CDKN1B/PSMB9/PSME4/PSMB8/ZNF385A/PSME2/PSMB10/CHEK2/CCNA2/PSMA4/PSMD7/MDM4/PHF20/RPS27A/PSME1/MDM2/PSMA6/PSMA1/PSMA3/COP1/CCNE1/UBA52/PSMC6/PSMB2/PSMD12/CDK2/PSMD1/PSMA5/TP53/PSMD13/UBC/PSMA2/PSMD10	34
R-HSA-69052	R-HSA-69052	Switching of origins to a post-replicative state	42/2545	91/10704	2.28515239515347e-06	2.13280890214324e-05	1.33581189134235e-05	CUL1/PSMB9/PSME4/UBE2D1/PSMB8/MCM6/PSME2/PSMB10/CDC27/CCNA2/PSMA4/ANAPC4/PSMD7/SKP2/RPS27A/PSME1/MCM5/UBE2E1/PSMA6/ORC6/PSMA1/PSMA3/UBE2C/ANAPC1/CCNE1/UBA52/ORC2/CDC16/ANAPC7/PSMC6/ORC5/PSMB2/PSMD12/CDK2/PSMD1/PSMA5/PSMD13/ORC3/RBX1/UBC/PSMA2/PSMD10	42
R-HSA-174178	R-HSA-174178	APC/C:Cdh1 mediated degradation of Cdc20 and other APC/C:Cdh1 targeted proteins in late mitosis/early G1	36/2545	74/10704	2.61004499173804e-06	2.41990926386309e-05	1.51562738105109e-05	PSMB9/PSME4/UBE2D1/PSMB8/PTTG1/PSME2/PSMB10/RB1/CDC27/PSMA4/ANAPC4/PSMD7/SKP2/RPS27A/PSME1/UBE2E1/PSMA6/PSMA1/PSMA3/UBE2C/PLK1/AURKA/ANAPC1/UBA52/CDC16/ANAPC7/PSMC6/PSMB2/PSMD12/PSMD1/PSMA5/CDC20/PSMD13/UBC/PSMA2/PSMD10	36
R-HSA-176814	R-HSA-176814	Activation of APC/C and APC/C:Cdc20 mediated degradation of mitotic proteins	37/2545	77/10704	2.76536169261061e-06	2.54704366424661e-05	1.59525366339656e-05	PSMB9/PSME4/UBE2D1/PSMB8/PTTG1/PSME2/PSMB10/BUB3/CDC27/CCNA2/PSMA4/ANAPC4/PSMD7/RPS27A/PSME1/UBE2E1/PSMA6/PSMA1/CDK1/PSMA3/UBE2C/PLK1/ANAPC1/CCNB1/UBA52/CDC16/ANAPC7/PSMC6/PSMB2/PSMD12/PSMD1/PSMA5/CDC20/PSMD13/UBC/PSMA2/PSMD10	37
R-HSA-5687128	R-HSA-5687128	MAPK6/MAPK4 signaling	41/2545	89/10704	3.18986202682712e-06	2.9188279984039e-05	1.82810806215823e-05	PSMB9/PSME4/PSMB8/NCOA3/PAK2/PSME2/CDC42EP3/PSMB10/AGO4/PAK1/PSMA4/SEPTIN7/PSMD7/RPS27A/PSME1/PSMA6/PSMA1/CDK1/FOXO1/AGO2/PSMA3/CCND3/CDC42/PRKACB/XPO1/TNRC6C/AGO3/UBA52/RAC1/TNRC6B/PSMC6/PSMB2/CDC14A/PSMD12/PSMD1/PSMA5/PSMD13/MYC/UBC/PSMA2/PSMD10	41
R-HSA-975155	R-HSA-975155	MyD88 dependent cascade initiated on endosome	42/2545	92/10704	3.2472556323453e-06	2.95205057485936e-05	1.84891588635928e-05	CUL1/LY96/MAP3K8/IRAK4/TLR7/TLR4/RPS6KA3/MYD88/IKBKB/S100B/MAPK14/NFKB2/RIPK2/NOD1/NFKB1/MAP3K7/MEF2C/RPS27A/CD14/CREB1/TAB2/PELI1/NFKBIA/IRAK2/MEF2A/DUSP6/HMGB1/UBE2N/UBA52/ATF1/MAP2K1/DUSP7/AGER/IRF7/TRAF6/PPP2CA/MAP3K1/ATF2/MAP2K6/SAA1/UBC/MAPK9	42
R-HSA-983695	R-HSA-983695	Antigen activates B Cell Receptor (BCR) leading to generation of second messengers	20/2545	32/10704	3.3733793039671e-06	3.03899579829093e-05	1.90337105261379e-05	PIK3CD/CD79B/CD22/BTK/DAPP1/VAV1/PTPN6/FYN/NCK1/SH3KBP1/CD19/LYN/ORAI1/CD79A/SOS1/PIK3AP1/SYK/GRB2/CALM2/PIK3R1	20
R-HSA-3371453	R-HSA-3371453	Regulation of HSF1-mediated heat shock response	34/2545	69/10704	3.42393183277059e-06	3.03899579829093e-05	1.90337105261379e-05	ATM/NUP50/RPA1/HIKESHI/NUP210/RPA2/NUP43/NUP205/NUP107/SIRT1/DNAJC2/ATR/NUP153/HSPA6/TPR/NUP62/NUP98/NUP88/NUP54/HSPA14/NUP93/NUP133/NUP155/HSPA13/BAG5/NUP58/SEH1L/GSK3B/RANBP2/NUP160/NUP37/NDC1/BAG2/NUP42	34
R-HSA-9006335	R-HSA-9006335	Signaling by Erythropoietin	17/2545	25/10704	3.42972382949976e-06	3.03899579829093e-05	1.90337105261379e-05	JAK2/PIK3CD/PIK3CG/VAV1/PIK3R5/LYN/STAT5A/STAT5B/RAPGEF1/SOS1/CRKL/KRAS/NRAS/PIK3CA/GRB2/PLCG1/PIK3R1	17
R-HSA-983170	R-HSA-983170	Antigen Presentation: Folding, assembly and peptide loading of class I MHC	17/2545	25/10704	3.42972382949976e-06	3.03899579829093e-05	1.90337105261379e-05	B2M/TAP1/ERAP1/HLA-F/HLA-E/TAP2/HLA-B/HLA-A/HLA-G/TAPBP/HLA-C/SEC24D/SEC24A/ERAP2/SEC23A/SEC24B/PDIA3	17
R-HSA-72187	R-HSA-72187	mRNA 3'-end processing	30/2545	58/10704	3.60576553667091e-06	3.17488789392407e-05	1.9884824177735e-05	PCF11/SRSF7/CSTF3/FYTTD1/CPSF2/NCBP1/SRSF2/CSTF2T/SRSF1/SRSF4/FIP1L1/SRSF11/THOC1/CPSF3/PAPOLA/CHTOP/SRSF3/NCBP2/RBM8A/DDX39A/MAGOHB/SLU7/CDC40/WDR33/THOC2/NUDT21/SRRM1/ALYREF/UPF3B/THOC7	30
R-HSA-2995410	R-HSA-2995410	Nuclear Envelope (NE) Reassembly	36/2545	75/10704	3.87978013332211e-06	3.39480761665684e-05	2.12622161253771e-05	LMNB1/VRK2/TMPO/VRK1/CCNB2/CHMP7/KPNB1/NUP43/NUP205/NUP107/SPAST/LBR/CDK1/NUP62/TUBA1B/NUP98/NUP54/ANKLE2/LEMD3/CCNB1/PPP2R2A/RAN/NUP93/TNPO1/NUP133/NUP155/NUP58/SEH1L/PPP2CA/NUP160/CHMP2B/NUP37/NDC1/UBE2I/TUBA8/AHCTF1	36
R-HSA-2029482	R-HSA-2029482	Regulation of actin dynamics for phagocytic cup formation	31/2545	61/10704	4.03627640031517e-06	3.50980556549145e-05	2.19824664364991e-05	WIPF1/ARPC2/CD3G/NCKAP1L/CD247/ELMO1/BTK/FCGR3A/VAV1/FCGR1A/ACTR2/NCK1/WAS/ACTR3/MYO5A/ARPC5/ARPC3/MYO9B/ABI1/PAK1/ACTB/ARPC1B/FCGR2A/SYK/LIMK1/CDC42/GRB2/ELMO2/RAC1/ARPC4/WASF2	31
R-HSA-2424491	R-HSA-2424491	DAP12 signaling	19/2545	30/10704	4.48206864905492e-06	3.87339265967709e-05	2.42596698158723e-05	B2M/LCP2/GRAP2/LCK/BTK/LAT/FYN/HLA-E/TYROBP/SOS1/KRAS/NRAS/SYK/PIK3CA/GRB2/TREM2/RAC1/PLCG1/PIK3R1	19
R-HSA-1169091	R-HSA-1169091	Activation of NF-kappaB in B cells	33/2545	67/10704	4.81285678180929e-06	4.13374202118589e-05	2.58902789747958e-05	CUL1/PRKCB/REL/CARD11/PSMB9/PSME4/PSMB8/PSME2/PSMB10/IKBKB/PSMA4/PSMD7/NFKB1/MAP3K7/RPS27A/MALT1/PSME1/PSMA6/PSMA1/NFKBIE/PSMA3/NFKBIA/UBA52/BCL10/PSMC6/PSMB2/PSMD12/PSMD1/PSMA5/PSMD13/UBC/PSMA2/PSMD10	33
R-HSA-176409	R-HSA-176409	APC/C:Cdc20 mediated degradation of mitotic proteins	36/2545	76/10704	5.69855118710118e-06	4.8646168670376e-05	3.04678635356565e-05	PSMB9/PSME4/UBE2D1/PSMB8/PTTG1/PSME2/PSMB10/BUB3/CDC27/CCNA2/PSMA4/ANAPC4/PSMD7/RPS27A/PSME1/UBE2E1/PSMA6/PSMA1/CDK1/PSMA3/UBE2C/ANAPC1/CCNB1/UBA52/CDC16/ANAPC7/PSMC6/PSMB2/PSMD12/PSMD1/PSMA5/CDC20/PSMD13/UBC/PSMA2/PSMD10	36
R-HSA-168325	R-HSA-168325	Viral Messenger RNA Synthesis	24/2545	43/10704	6.08086630171166e-06	5.15952292266444e-05	3.23149067261615e-05	NUP50/POLR2B/NUP210/NUP43/NUP205/NUP107/POLR2D/NUP153/TPR/NUP62/NUP98/NUP88/NUP54/GTF2F2/NUP93/NUP133/NUP155/NUP58/SEH1L/RANBP2/NUP160/NUP37/NDC1/NUP42	24
R-HSA-975138	R-HSA-975138	TRAF6 mediated induction of NFkB and MAP kinases upon TLR7/8 or 9 activation	41/2545	91/10704	6.36294858377837e-06	5.36634217909019e-05	3.36102483848281e-05	CUL1/LY96/MAP3K8/IRAK4/TLR7/TLR4/RPS6KA3/MYD88/IKBKB/S100B/MAPK14/NFKB2/RIPK2/NOD1/NFKB1/MAP3K7/MEF2C/RPS27A/CD14/CREB1/TAB2/PELI1/NFKBIA/IRAK2/MEF2A/DUSP6/HMGB1/UBE2N/UBA52/ATF1/MAP2K1/DUSP7/AGER/TRAF6/PPP2CA/MAP3K1/ATF2/MAP2K6/SAA1/UBC/MAPK9	41
R-HSA-9679506	R-HSA-9679506	SARS-CoV Infections	59/2545	147/10704	6.84808821095211e-06	5.74091227265446e-05	3.59562400234674e-05	PDCD1/ITGA4/JAK2/PARP8/UVRAG/CYSLTR1/JAK3/TLR7/IFNAR2/IFNGR1/ZBP1/PARP14/RB1/DDX5/FUT8/PARP9/CHMP7/ROCK1/JAK1/GALNT1/SAP30/NR3C1/VHL/MGAT2/RPS27A/STAT2/MAP1LC3B/IFNGR2/ARID4B/MAN2A1/TBK1/IMPDH1/ATP1A2/S1PR1/MTA2/PHF21A/ARID4A/RBBP4/MGAT1/RCOR1/UBA52/FKBP1A/RBBP7/IFNAR1/GATAD2B/PTGES3/ST6GALNAC4/IL1R1/ST3GAL2/CRBN/GSK3B/REST/CHMP2B/MGAT4A/RIPK1/UBE2I/UBC/HDAC2/TUBB	59
R-HSA-6784531	R-HSA-6784531	tRNA processing in the nucleus	29/2545	57/10704	7.98921699502701e-06	6.61828626806972e-05	4.14513718894893e-05	NUP50/NUP210/NUP43/NUP205/NUP107/NUP153/TSEN15/C2orf49/XPOT/TPR/TRNT1/NUP62/NUP98/NUP88/NUP54/RTRAF/RAN/NUP93/NUP133/NUP155/NUP58/SEH1L/RPP30/RANBP2/NUP160/NUP37/NDC1/ZBTB8OS/NUP42	29
R-HSA-69541	R-HSA-69541	Stabilization of p53	29/2545	57/10704	7.98921699502701e-06	6.61828626806972e-05	4.14513718894893e-05	ATM/PSMB9/PSME4/PSMB8/PSME2/PSMB10/CHEK2/PSMA4/PSMD7/MDM4/PHF20/RPS27A/PSME1/MDM2/PSMA6/PSMA1/PSMA3/COP1/UBA52/PSMC6/PSMB2/PSMD12/PSMD1/PSMA5/TP53/PSMD13/UBC/PSMA2/PSMD10	29
R-HSA-5260271	R-HSA-5260271	Diseases of Immune System	16/2545	24/10704	9.9369381543437e-06	8.1355049216849e-05	5.09539518779212e-05	LY96/BTK/TLR1/IRAK4/TLR2/TLR4/MYD88/TRAF3/IKBKB/NFKB2/NFKB1/CD14/NFKBIA/UNC93B1/CD36/TLR3	16
R-HSA-5602358	R-HSA-5602358	Diseases associated with the TLR signaling cascade	16/2545	24/10704	9.9369381543437e-06	8.1355049216849e-05	5.09539518779212e-05	LY96/BTK/TLR1/IRAK4/TLR2/TLR4/MYD88/TRAF3/IKBKB/NFKB2/NFKB1/CD14/NFKBIA/UNC93B1/CD36/TLR3	16
R-HSA-6785807	R-HSA-6785807	Interleukin-4 and Interleukin-13 signaling	46/2545	108/10704	1.12871394378585e-05	9.18720651918714e-05	5.75409250412247e-05	JAK2/IRF4/JAK3/STAT1/IL2RG/BATF/ITGB2/MCL1/F13A1/ITGAX/TNFRSF1B/PIM1/RHOU/TNF/ALOX5/JAK1/ITGAM/IL13RA1/IL18/SOCS1/BCL2/ICAM1/CCL2/ANXA1/FOXO1/ZEB1/S1PR1/VCAM1/CCL11/TGFB1/IL1B/IL4R/HGF/MMP9/CD36/SOCS5/VIM/RORA/HSP90B1/JUNB/TP53/SAA1/POU2F1/MYC/PIK3R1/TIMP1	46
R-HSA-8878159	R-HSA-8878159	Transcriptional regulation by RUNX3	42/2545	96/10704	1.21433622263019e-05	9.82699833342349e-05	6.15480421935471e-05	LEF1/ITGA4/TCF7/ITGAL/RUNX3/PSMB9/RBPJ/PSMB8/CBFB/PSME2/PSMB10/RUNX1/KAT2B/PSMA4/PSMD7/RPS27A/PSME1/MDM2/PSMA6/PSMA1/PSMA3/MAMLD1/KRAS/TGFB1/HDAC4/SNW1/UBA52/PSMC6/PSMB2/SMURF2/PSMD12/BCL2L11/PSMD1/PSMA5/TP53/PSMD13/SMAD3/MYC/MAML1/UBC/PSMA2/PSMD10	42
R-HSA-912631	R-HSA-912631	Regulation of signaling by CBL	15/2545	22/10704	1.25995621502949e-05	0.000101375787416166	6.34932563290724e-05	PIK3CD/VAV1/FYN/LYN/CBL/HCK/RAPGEF1/RPS27A/CRKL/SYK/PIK3CA/GRB2/UBA52/UBC/PIK3R1	15
R-HSA-168927	R-HSA-168927	TICAM1, RIP1-mediated IKK complex recruitment	14/2545	20/10704	1.56342904658889e-05	0.000125074323727111	7.83360238080326e-05	BIRC3/UBE2D1/RIPK3/UBE2D2/IKBKB/RPS27A/BIRC2/UBE2N/UBE2D3/UBA52/TRAF6/RIPK1/TLR3/UBC	14
R-HSA-174184	R-HSA-174184	Cdc20:Phospho-APC/C mediated degradation of Cyclin A	34/2545	73/10704	1.62121162032743e-05	0.000128960015253319	8.07696937639206e-05	PSMB9/PSME4/UBE2D1/PSMB8/PSME2/PSMB10/BUB3/CDC27/CCNA2/PSMA4/ANAPC4/PSMD7/RPS27A/PSME1/UBE2E1/PSMA6/PSMA1/CDK1/PSMA3/UBE2C/ANAPC1/UBA52/CDC16/ANAPC7/PSMC6/PSMB2/PSMD12/PSMD1/PSMA5/CDC20/PSMD13/UBC/PSMA2/PSMD10	34
R-HSA-8852135	R-HSA-8852135	Protein ubiquitination	36/2545	79/10704	1.68789049261778e-05	0.000133505462692931	8.36165792655728e-05	UBE2D1/HLA-A/DERL1/OTULIN/UBE2D2/USP7/UBA6/UBE2A/RPS27A/UBE2E1/RAD18/UBE2C/SELENOS/UBE2B/UBE2T/UBE2Q2/UBE2N/UBE2D3/WAC/UBA52/BCL10/H2BC12/CDC73/UBE2W/PRKDC/UBE2G2/UBE2K/UBE2V2/USP9X/RTF1/PCNA/UBE2G1/UBE2Z/UBE2R2/UBC/UCHL3	36
R-HSA-6791312	R-HSA-6791312	TP53 Regulates Transcription of Cell Cycle Genes	25/2545	48/10704	1.98607183445665e-05	0.000155335227275939	9.7288905504404e-05	CDKN1B/RBL1/CNOT10/CNOT9/ZNF385A/CNOT8/CNOT6L/BTG2/CCNA2/CNOT2/RBL2/CDK1/AURKA/CENPJ/CCNE1/NPM1/PLK3/CCNB1/CNOT7/CNOT11/CDK2/CNOT1/PCNA/E2F1/TP53	25
R-HSA-73893	R-HSA-73893	DNA Damage Bypass	25/2545	48/10704	1.98607183445665e-05	0.000155335227275939	9.7288905504404e-05	POLE3/RPA1/UBE2L6/RPA2/RFC4/RPS27A/USP1/RAD18/UBE2B/UBA7/UBA52/CUL4B/REV3L/POLK/POLE/SPRTN/RCHY1/RFC2/PCNA/POLI/RFC5/RBX1/UBC/TRIM25/USP10	25
R-HSA-72306	R-HSA-72306	tRNA processing	45/2545	107/10704	2.06655539990909e-05	0.000160732086659596	0.000100669043749957	NUP50/ADAT2/NUP210/TP53RK/NSUN2/NUP43/NUP205/NUP107/NUP153/TSEN15/ALKBH8/C2orf49/XPOT/TPR/TRNT1/NUP62/NUP98/TRMT13/NUP88/NUP54/RTRAF/EPRS1/CDKAL1/RAN/QTRT2/NUP93/FTSJ1/NUP133/NUP155/TRMT10C/THADA/NUP58/SEH1L/RPP30/TRMT11/THG1L/RANBP2/NUP160/NUP37/NDC1/ZBTB8OS/NUP42/TPRKB/OSGEP/TRMT6	45
R-HSA-109581	R-HSA-109581	Apoptosis	67/2545	178/10704	2.13655527739752e-05	0.000165258419246217	0.000103503957317368	PPP3CC/CARD8/LY96/CASP8/LMNB1/PPP3R1/PSMB9/CASP3/TLR4/PSME4/PSMB8/PAK2/FAS/STK26/PSME2/PSMB10/KPNA1/APAF1/GZMB/KPNB1/FNTA/PSMA4/SATB1/ROCK1/YWHAZ/PSMD7/RPS27A/PSME1/CD14/HMGB2/BCL2/PSMA6/PSMA1/PSMA3/CFLAR/APPL1/HMGB1/BIRC2/YWHAB/YWHAH/BID/UBA52/TNFRSF10A/CASP7/APC/TRAF2/DBNL/XIAP/PSMC6/VIM/PSMB2/PSMD12/BAK1/BCL2L11/PSMD1/PSMA5/TNFSF10/BBC3/DNM1L/E2F1/TP53/PSMD13/RIPK1/UBC/PSMA2/PSMD10/TP53BP2	67
R-HSA-937041	R-HSA-937041	IKK complex recruitment mediated by RIP1	16/2545	25/10704	2.15053191762886e-05	0.000165425532125297	0.00010360862275216	BIRC3/LY96/TLR4/UBE2D1/RIPK3/UBE2D2/IKBKB/RPS27A/CD14/BIRC2/UBE2N/UBE2D3/UBA52/TRAF6/RIPK1/UBC	16
R-HSA-174154	R-HSA-174154	APC/C:Cdc20 mediated degradation of Securin	32/2545	68/10704	2.20103500296225e-05	0.000168385191483451	0.000105462304139635	PSMB9/PSME4/UBE2D1/PSMB8/PTTG1/PSME2/PSMB10/CDC27/PSMA4/ANAPC4/PSMD7/RPS27A/PSME1/UBE2E1/PSMA6/PSMA1/PSMA3/UBE2C/ANAPC1/UBA52/CDC16/ANAPC7/PSMC6/PSMB2/PSMD12/PSMD1/PSMA5/CDC20/PSMD13/UBC/PSMA2/PSMD10	32
R-HSA-68949	R-HSA-68949	Orc1 removal from chromatin	33/2545	71/10704	2.26948042436547e-05	0.000172677858375634	0.00010815086919316	CUL1/PSMB9/PSME4/PSMB8/MCM6/PSME2/PSMB10/CCNA2/PSMA4/PSMD7/SKP2/RPS27A/PSME1/MCM5/PSMA6/ORC6/PSMA1/PSMA3/UBA52/ORC2/PSMC6/ORC5/PSMB2/PSMD12/CDK2/PSMD1/PSMA5/PSMD13/ORC3/RBX1/UBC/PSMA2/PSMD10	33
R-HSA-2029481	R-HSA-2029481	FCGR activation	10/2545	12/10704	2.31498741138009e-05	0.000172788917138992	0.000108220427050211	CD3G/CD247/FCGR3A/FYN/FCGR1A/LYN/HCK/FCGR2A/FGR/SYK	10
R-HSA-389359	R-HSA-389359	CD28 dependent Vav1 pathway	10/2545	12/10704	2.31498741138009e-05	0.000172788917138992	0.000108220427050211	CD28/LCK/CD86/VAV1/FYN/PAK2/PAK1/CDC42/GRB2/RAC1	10
R-HSA-9020558	R-HSA-9020558	Interleukin-2 signaling	10/2545	12/10704	2.31498741138009e-05	0.000172788917138992	0.000108220427050211	IL2RB/LCK/JAK3/IL2RA/IL2RG/STAT5A/JAK1/STAT5B/PTK2B/SYK	10
R-HSA-179419	R-HSA-179419	APC:Cdc20 mediated degradation of cell cycle proteins prior to satisfation of the cell cycle checkpoint	34/2545	74/10704	2.32030831586647e-05	0.000172788917138992	0.000108220427050211	PSMB9/PSME4/UBE2D1/PSMB8/PSME2/PSMB10/BUB3/CDC27/CCNA2/PSMA4/ANAPC4/PSMD7/RPS27A/PSME1/UBE2E1/PSMA6/PSMA1/CDK1/PSMA3/UBE2C/ANAPC1/UBA52/CDC16/ANAPC7/PSMC6/PSMB2/PSMD12/PSMD1/PSMA5/CDC20/PSMD13/UBC/PSMA2/PSMD10	34
R-HSA-8983432	R-HSA-8983432	Interleukin-15 signaling	11/2545	14/10704	2.3608945134797e-05	0.000174307239221609	0.00010917137614406	IL2RB/IL15/JAK3/IL2RG/IL15RA/STAT5A/JAK1/STAT5B/SOS1/GRB2/SOS2	11
R-HSA-2029480	R-HSA-2029480	Fcgamma receptor (FCGR) dependent phagocytosis	38/2545	86/10704	2.37000533372827e-05	0.000174307239221609	0.00010917137614406	WIPF1/ARPC2/CD3G/NCKAP1L/CD247/ELMO1/BTK/FCGR3A/VAV1/FYN/FCGR1A/ACTR2/NCK1/WAS/ACTR3/MYO5A/ARPC5/LYN/ARPC3/HCK/MYO9B/ABI1/PAK1/ACTB/ARPC1B/FCGR2A/FGR/SYK/LIMK1/PIK3CA/CDC42/GRB2/ELMO2/RAC1/ARPC4/PLCG1/WASF2/PIK3R1	38
R-HSA-195253	R-HSA-195253	Degradation of beta-catenin by the destruction complex	37/2545	83/10704	2.37804876366624e-05	0.000174307239221609	0.00010917137614406	LEF1/TCF7/CUL1/PPP2R5C/PSMB9/PSME4/PSMB8/PSME2/PSMB10/TLE4/PSMA4/PSMD7/RPS27A/PSME1/PSMA6/PSMA1/FRAT1/PSMA3/PPP2R5E/CSNK1A1/UBA52/PPP2R5A/APC/PSMC6/ZRANB1/PSMB2/PSMD12/PPP2CA/PSMD1/PSMA5/GSK3B/PSMD13/FRAT2/RBX1/UBC/PSMA2/PSMD10	37
R-HSA-1433557	R-HSA-1433557	Signaling by SCF-KIT	23/2545	43/10704	2.42304359107709e-05	0.000176680261849371	0.000110657637684606	JAK2/GRAP2/LCK/STAT1/VAV1/PTPN6/FYN/LYN/CBL/STAT5A/SH2B3/STAT5B/SOCS1/SOS1/GRAP/KRAS/NRAS/PIK3CA/GRB2/FES/MMP9/RAC1/PIK3R1	23
R-HSA-5689896	R-HSA-5689896	Ovarian tumor domain proteases	21/2545	38/10704	2.84450106429692e-05	0.000206336864767652	0.000129232036354477	TNFAIP3/UBE2D1/VCPIP1/TRAF3/RIPK2/NOD1/RPS27A/IFIH1/CDK1/PTEN/DDX58/UBA52/APC/RHOA/ZRANB1/TRAF6/YOD1/TP53/RIPK1/UBC/TRIM25	21
R-HSA-6807070	R-HSA-6807070	PTEN Regulation	55/2545	140/10704	2.86423684907256e-05	0.000206697504572246	0.000129457910758407	EZH2/PSMB9/EED/PSME4/PSMB8/PSME2/PHC3/PSMB10/TNKS2/AGO4/USP7/PSMA4/PSMD7/RPS27A/PSME1/PSMA6/RNF2/PSMA1/AGO2/PSMA3/MTA2/MKRN1/TNRC6C/PTEN/RBBP4/AGO3/RCOR1/UBA52/CBX4/SLC38A9/RBBP7/SUZ12/GATAD2B/NEDD4/TNKS/TNRC6B/XIAP/PSMC6/PML/PSMB2/PSMD12/RRAGC/ATF2/PSMD1/PSMA5/RHEB/REST/TP53/PSMD13/UBC/CSNK2A1/PSMA2/HDAC2/TRIM27/PSMD10	55
R-HSA-1834949	R-HSA-1834949	Cytosolic sensors of pathogen-associated DNA	30/2545	63/10704	2.96950466372978e-05	0.000213195206626754	0.00013352752415044	NLRC3/CGAS/IFI16/POLR3GL/ZBP1/RIPK3/MYD88/TRIM21/IKBKB/MRE11/NFKB2/NFKB1/RPS27A/STING1/TBK1/DHX36/NFKBIA/UBA52/LRRFIP1/TRIM56/PRKDC/XRCC5/POLR3D/IRF7/TRIM32/POLR3C/POLR3F/RIPK1/TLR3/UBC	30
R-HSA-9679191	R-HSA-9679191	Potential therapeutics for SARS	36/2545	81/10704	3.30414291251034e-05	0.000236010208036453	0.000147816919770199	PDCD1/ITGA4/JAK2/CYSLTR1/JAK3/TLR7/IFNAR2/IFNGR1/ZBP1/ROCK1/JAK1/SAP30/NR3C1/STAT2/IFNGR2/ARID4B/TBK1/IMPDH1/ATP1A2/S1PR1/MTA2/PHF21A/ARID4A/RBBP4/RCOR1/FKBP1A/RBBP7/IFNAR1/GATAD2B/PTGES3/IL1R1/CRBN/REST/RIPK1/HDAC2/TUBB	36
R-HSA-194315	R-HSA-194315	Signaling by Rho GTPases	145/2545	455/10704	3.63478448456394e-05	0.000258309557278655	0.000161783354295579	ARHGEF6/WIPF1/ARPC2/ARHGDIB/NCKAP1L/ARHGAP25/PRKCB/ARHGAP15/EVL/CYBB/KNTC1/BTK/ARHGAP9/RAC2/CDKN1B/ARAP2/ARHGAP30/VAV1/TAGAP/KIF2A/ACTR2/ARHGAP45/NCK1/WAS/PPP2R5C/FMNL1/ARHGEF1/ACTR3/PREX1/FGD2/TIAM1/GMIP/ARPC5/NDC80/ARHGAP4/PAK2/FGD3/CENPH/MIS12/PPP1CC/GNA13/ARHGAP17/ARPC3/RHOU/MYO9B/ABI1/PAK1/NCF2/RACGAP1/NCF4/RHOG/AKAP13/CENPL/DSN1/BUB3/ROCK1/NCF1/YWHAZ/RHOQ/ACTB/MYL12A/RPS27/ARPC1B/NUP43/NUP1…	145
R-HSA-429914	R-HSA-429914	Deadenylation-dependent mRNA decay	27/2545	55/10704	3.73693998596663e-05	0.000264228079815822	0.000165490218410962	TUT7/PABPC1/CNOT10/DCP2/CNOT9/XRN1/EXOSC9/CNOT8/CNOT6L/CNOT2/DCP1A/TUT4/DDX6/HBS1L/EXOSC8/EXOSC1/PAN3/EXOSC3/DIS3/LSM6/CNOT7/CNOT11/PATL1/EIF4A2/CNOT1/LSM5/PARN	27
R-HSA-168142	R-HSA-168142	Toll Like Receptor 10 (TLR10) Cascade	37/2545	85/10704	4.50119636613528e-05	0.000313516164805442	0.000196360124272882	CUL1/MAP3K8/IRAK4/RPS6KA3/MYD88/IKBKB/S100B/MAPK14/NFKB2/RIPK2/NOD1/NFKB1/MAP3K7/MEF2C/RPS27A/CREB1/TAB2/PELI1/NFKBIA/IRAK2/MEF2A/DUSP6/HMGB1/UBE2N/UBA52/ATF1/MAP2K1/DUSP7/AGER/TRAF6/PPP2CA/MAP3K1/ATF2/MAP2K6/SAA1/UBC/MAPK9	37
R-HSA-168176	R-HSA-168176	Toll Like Receptor 5 (TLR5) Cascade	37/2545	85/10704	4.50119636613528e-05	0.000313516164805442	0.000196360124272882	CUL1/MAP3K8/IRAK4/RPS6KA3/MYD88/IKBKB/S100B/MAPK14/NFKB2/RIPK2/NOD1/NFKB1/MAP3K7/MEF2C/RPS27A/CREB1/TAB2/PELI1/NFKBIA/IRAK2/MEF2A/DUSP6/HMGB1/UBE2N/UBA52/ATF1/MAP2K1/DUSP7/AGER/TRAF6/PPP2CA/MAP3K1/ATF2/MAP2K6/SAA1/UBC/MAPK9	37
R-HSA-975871	R-HSA-975871	MyD88 cascade initiated on plasma membrane	37/2545	85/10704	4.50119636613528e-05	0.000313516164805442	0.000196360124272882	CUL1/MAP3K8/IRAK4/RPS6KA3/MYD88/IKBKB/S100B/MAPK14/NFKB2/RIPK2/NOD1/NFKB1/MAP3K7/MEF2C/RPS27A/CREB1/TAB2/PELI1/NFKBIA/IRAK2/MEF2A/DUSP6/HMGB1/UBE2N/UBA52/ATF1/MAP2K1/DUSP7/AGER/TRAF6/PPP2CA/MAP3K1/ATF2/MAP2K6/SAA1/UBC/MAPK9	37
R-HSA-170834	R-HSA-170834	Signaling by TGF-beta Receptor Complex	33/2545	73/10704	4.57984894925872e-05	0.000314303359262853	0.000196853156590945	RBL1/USP15/UBE2D1/CCNK/PPP1CC/CBL/PARP1/RPS27A/CCNT1/CCNT2/XPO1/TGFB1/SMAD2/SNW1/UBE2D3/UBA52/TGFBR1/SKIL/FKBP1A/RNF111/SP1/PPP1CB/RHOA/SMURF2/USP9X/JUNB/UCHL5/SERPINE1/TRIM33/SMAD3/MYC/UBC/TGFBR2	33
R-HSA-69017	R-HSA-69017	CDK-mediated phosphorylation and removal of Cdc6	33/2545	73/10704	4.57984894925872e-05	0.000314303359262853	0.000196853156590945	PSMB9/PSME4/UBE2D1/PSMB8/PSME2/PSMB10/CDC27/CCNA2/PSMA4/ANAPC4/PSMD7/RPS27A/PSME1/UBE2E1/PSMA6/PSMA1/PSMA3/UBE2C/ANAPC1/CCNE1/UBA52/CDC16/ANAPC7/PSMC6/PSMB2/PSMD12/CDK2/PSMD1/PSMA5/PSMD13/UBC/PSMA2/PSMD10	33
R-HSA-8939902	R-HSA-8939902	Regulation of RUNX2 expression and activity	33/2545	73/10704	4.57984894925872e-05	0.000314303359262853	0.000196853156590945	FBXW7/CUL1/STAT1/RUNX2/PSMB9/PSME4/PSMB8/CBFB/PSME2/PSMB10/PSMA4/NR3C1/PSMD7/SKP2/RPS27A/PSME1/PSMA6/PPARGC1B/PSMA1/PSMA3/WWP1/UBA52/PSMC6/PSMB2/PSMD12/PSMD1/PSMA5/GSK3B/PSMD13/RBX1/UBC/PSMA2/PSMD10	33
R-HSA-2995383	R-HSA-2995383	Initiation of Nuclear Envelope (NE) Reformation	13/2545	19/10704	4.66243766393927e-05	0.000318410377049511	0.000199425446678378	LMNB1/VRK2/TMPO/VRK1/CCNB2/KPNB1/LBR/CDK1/ANKLE2/LEMD3/CCNB1/PPP2R2A/PPP2CA	13
R-HSA-2172127	R-HSA-2172127	DAP12 interactions	23/2545	45/10704	6.25767721390755e-05	0.000425279033954882	0.000266358973898058	B2M/LCP2/GRAP2/LCK/BTK/LAT/SIGLEC14/FYN/HLA-E/HLA-B/TYROBP/HLA-C/SOS1/KRAS/NRAS/SYK/PIK3CA/GRB2/TREM2/RAC1/PLCG1/CD300E/PIK3R1	23
R-HSA-5658442	R-HSA-5658442	Regulation of RAS by GAPs	31/2545	68/10704	6.33055889768968e-05	0.000428153741872732	0.000268159448857132	RASAL3/PSMB9/PSME4/RASA2/PSMB8/RASA3/PSME2/PSMB10/PSMA4/RASA1/PSMD7/RPS27A/PSME1/PSMA6/PSMA1/SPRED1/PSMA3/KRAS/NRAS/UBA52/PSMC6/PSMB2/CUL3/PSMD12/PSMD1/PSMA5/PSMD13/RBX1/UBC/PSMA2/PSMD10	31
R-HSA-4551638	R-HSA-4551638	SUMOylation of chromatin organization proteins	32/2545	71/10704	6.38602261662312e-05	0.000429828445349633	0.000269208342087402	NUP50/PIAS1/PHC3/NUP210/SATB1/NUP43/NUP205/NUP107/NUP153/RNF2/SUMO2/TPR/NUP62/HDAC4/NUP98/NUP88/NUP54/CBX4/SUZ12/NUP93/NUP133/SUMO3/NUP155/NUP58/SEH1L/RANBP2/NUP160/NUP37/NDC1/NUP42/UBE2I/HDAC2	32
R-HSA-195258	R-HSA-195258	RHO GTPase Effectors	108/2545	327/10704	7.36666334221458e-05	0.000493460702349302	0.000309062229366142	WIPF1/ARPC2/NCKAP1L/PRKCB/EVL/CYBB/KNTC1/BTK/RAC2/CDKN1B/KIF2A/ACTR2/NCK1/WAS/PPP2R5C/FMNL1/ACTR3/ARPC5/NDC80/PAK2/CENPH/MIS12/PPP1CC/ARPC3/ABI1/PAK1/NCF2/NCF4/RHOG/CENPL/DSN1/BUB3/ROCK1/NCF1/YWHAZ/RHOQ/ACTB/MYL12A/RPS27/ARPC1B/NUP43/NUP107/MAPK14/NDE1/CDCA8/ZWILCH/MAPRE1/FMNL3/IQGAP1/PRC1/CENPQ/H2AZ1/PPP1R12A/LIMK1/DIAPH2/CDC42/NSL1/CENPU/XPO1/TUBA1B/PLK1/NUP98/GRB2/PPP2R5E/TAOK1/SKA2/NDEL1/YWHA…	108
R-HSA-453274	R-HSA-453274	Mitotic G2-G2/M phases	71/2545	198/10704	7.73740332428157e-05	0.000515826888285438	0.000323070524768248	CNTRL/CUL1/BORA/PSMB9/PSME4/PSMB8/HAUS6/PSME2/HAUS3/PSMB10/CDC25B/CCNB2/CCNA2/NEDD1/PSMA4/NDE1/PSMD7/TPX2/PCM1/RPS27A/PSME1/MAPRE1/PSMA6/PSMA1/CDK1/PPP1R12A/CEP57/PSMA3/OFD1/XPO1/TUBA1B/PLK1/HAUS2/AURKA/CENPJ/RBBP4/CEP250/CCNB1/UBA52/PPP2R2A/CKAP5/SFI1/FOXM1/HAUS1/PAFAH1B1/MZT1/CCP110/PPP1CB/CDK5RAP2/E2F3/PSMC6/PSMB2/PSMD12/PPP2CA/HAUS8/CDK2/PSMD1/PSMA5/CEP78/E2F1/CEP290/TP53/PSMD13/CDK11B/RBX1/U…	71
R-HSA-2871796	R-HSA-2871796	FCERI mediated MAPK activation	18/2545	32/10704	7.78081559052784e-05	0.000516262645817013	0.000323343446590655	LCP2/GRAP2/LAT/VAV1/FCER1G/LYN/PAK2/PAK1/SOS1/KRAS/NRAS/SYK/GRB2/RAC1/MAP3K1/FCER1A/PLCG1/MAPK9	18
R-HSA-180585	R-HSA-180585	Vif-mediated degradation of APOBEC3G	26/2545	54/10704	7.87643570304648e-05	0.000517699999261271	0.000324243683747849	APOBEC3G/PSMB9/PSME4/PSMB8/PSME2/PSMB10/PSMA4/PSMD7/RPS27A/PSME1/PSMA6/PSMA1/PSMA3/UBA52/PSMC6/PSMB2/PSMD12/PSMD1/PSMA5/CUL5/ELOC/PSMD13/RBX1/UBC/PSMA2/PSMD10	26
R-HSA-9604323	R-HSA-9604323	Negative regulation of NOTCH4 signaling	26/2545	54/10704	7.87643570304648e-05	0.000517699999261271	0.000324243683747849	FBXW7/CUL1/PSMB9/PSMB8/TACC3/PSME2/PSMB10/PSMA4/YWHAZ/PSMD7/RPS27A/PSME1/PSMA6/PSMA1/PSMA3/UBA52/PSMC6/PSMB2/PSMD12/PSMD1/PSMA5/PSMD13/RBX1/UBC/PSMA2/PSMD10	26
R-HSA-1236977	R-HSA-1236977	Endosomal/Vacuolar pathway	9/2545	11/10704	8.1801402343398e-05	0.000532660294329103	0.000333613552764017	B2M/CTSS/HLA-F/HLA-E/HLA-B/HLA-A/HLA-G/HLA-C/LNPEP	9
R-HSA-5603041	R-HSA-5603041	IRAK4 deficiency (TLR2/4)	9/2545	11/10704	8.1801402343398e-05	0.000532660294329103	0.000333613552764017	LY96/BTK/TLR1/IRAK4/TLR2/TLR4/MYD88/CD14/CD36	9
R-HSA-69481	R-HSA-69481	G2/M Checkpoints	62/2545	168/10704	8.38296551992148e-05	0.000543340357772689	0.000340302645131316	ATM/DBF4/PSMB9/TOPBP1/PSME4/PSMB8/RPA1/MCM6/PSME2/PSMB10/CDC7/CHEK2/CCNB2/RNF168/RPA2/RFC4/PSMA4/YWHAZ/MRE11/PSMD7/RPS27A/ATR/PSME1/MCM5/RAD1/PSMA6/ORC6/PSMA1/CDK1/PSMA3/NBN/RMI2/WRN/UBE2N/RMI1/YWHAB/YWHAH/CCNB1/UBA52/ORC2/H2BC12/NSD2/PSMC6/ORC5/RHNO1/ABRAXAS1/PSMB2/PSMD12/UBE2V2/CDK2/PSMD1/PSMA5/RFC2/HUS1/RAD17/TP53/RFC5/PSMD13/ORC3/UBC/PSMA2/PSMD10	62
R-HSA-1234176	R-HSA-1234176	Oxygen-dependent proline hydroxylation of Hypoxia-inducible Factor Alpha	30/2545	66/10704	8.84502627613464e-05	0.000570646856524815	0.000357405136455016	PSMB9/PSME4/UBE2D1/PSMB8/PSME2/PSMB10/LIMD1/UBE2D2/PSMA4/VHL/PSMD7/RPS27A/PSME1/CUL2/PSMA6/PSMA1/PSMA3/UBE2D3/UBA52/PSMC6/PSMB2/PSMD12/PSMD1/PSMA5/ELOC/PSMD13/RBX1/UBC/PSMA2/PSMD10	30
R-HSA-5683057	R-HSA-5683057	MAPK family signaling cascades	107/2545	325/10704	9.15750230378201e-05	0.000588096478224533	0.000368334110045892	PTPN7/JAK2/IL2RB/DUSP2/RASAL3/JAK3/LAT/IL2RA/IL2RG/FYN/PPP2R5C/PSMB9/PSME4/CSK/RASA2/PSMB8/NCOA3/PAK2/RASA3/ARRB2/PSME2/PPP1CC/CDC42EP3/APBB1IP/FGF7/CSF2RB/PSMB10/RASGRP1/AGO4/FLT3LG/PAK1/RAP1B/RAP1A/FNTA/PSMA4/JAK1/ACTB/CAMK2D/RANBP9/SEPTIN7/DUSP5/RASA1/PSMD7/SOS1/RPS27A/PSME1/RASGEF1A/PSMA6/IQGAP1/PSMA1/RALGDS/CDK1/SPRED1/FOXO1/AGO2/PSMA3/RASGRP3/CCND3/KRAS/RASGRP4/NRAS/PIK3CA/CDC42/IL6ST/PRKAC…	107
R-HSA-6804115	R-HSA-6804115	TP53 regulates transcription of additional cell cycle genes whose exact role in the p53 pathway remain uncertain	13/2545	20/10704	0.000104177393818757	0.000659947291159545	0.00041333540867361	CNOT10/CNOT9/CNOT8/CNOT6L/BTG2/CNOT2/CENPJ/NPM1/PLK3/CNOT7/CNOT11/CNOT1/TP53	13
R-HSA-9669938	R-HSA-9669938	Signaling by KIT in disease	13/2545	20/10704	0.000104177393818757	0.000659947291159545	0.00041333540867361	JAK2/LCK/STAT1/FYN/LYN/STAT5A/STAT5B/SOS1/KRAS/NRAS/PIK3CA/GRB2/PIK3R1	13
R-HSA-9670439	R-HSA-9670439	Signaling by phosphorylated juxtamembrane, extracellular and kinase domain KIT mutants	13/2545	20/10704	0.000104177393818757	0.000659947291159545	0.00041333540867361	JAK2/LCK/STAT1/FYN/LYN/STAT5A/STAT5B/SOS1/KRAS/NRAS/PIK3CA/GRB2/PIK3R1	13
R-HSA-349425	R-HSA-349425	Autodegradation of the E3 ubiquitin ligase COP1	25/2545	52/10704	0.000110950243333998	0.000699686219223414	0.000438224526776769	ATM/PSMB9/PSME4/PSMB8/PSME2/PSMB10/PSMA4/PSMD7/RPS27A/PSME1/PSMA6/PSMA1/PSMA3/COP1/UBA52/PSMC6/PSMB2/PSMD12/PSMD1/PSMA5/TP53/PSMD13/UBC/PSMA2/PSMD10	25
R-HSA-8941858	R-HSA-8941858	Regulation of RUNX3 expression and activity	26/2545	55/10704	0.00011587707725256	0.000725992703901604	0.000454700693496268	RUNX3/PSMB9/PSMB8/CBFB/PSME2/PSMB10/PSMA4/PSMD7/RPS27A/PSME1/MDM2/PSMA6/PSMA1/PSMA3/TGFB1/UBA52/PSMC6/PSMB2/SMURF2/PSMD12/PSMD1/PSMA5/PSMD13/UBC/PSMA2/PSMD10	26
R-HSA-9013694	R-HSA-9013694	Signaling by NOTCH4	35/2545	82/10704	0.000116158832624257	0.000725992703901604	0.000454700693496268	FBXW7/CUL1/PSMB9/RBPJ/PSMB8/TACC3/PSME2/PSMB10/KAT2B/PSMA4/YWHAZ/PSMD7/RPS27A/PSME1/PSMA6/PSMA1/PSMA3/MAMLD1/NOTCH2/SNW1/UBA52/PSMC6/PSMB2/PSMD12/APH1B/PSMD1/PSMA5/PSMD13/SMAD3/RBX1/MAML1/UBC/ADAM10/PSMA2/PSMD10	35
R-HSA-6790901	R-HSA-6790901	rRNA modification in the nucleus and cytosol	28/2545	61/10704	0.000122098850021022	0.000759726177908578	0.000475828500900636	WDR75/HEATR1/UTP6/RPS2/DIMT1/UTP18/WDR43/NOP58/UTP15/MPHOSPH10/WDR36/GAR1/UTP20/DKC1/KRR1/RPS14/NOL11/UTP3/DDX47/FCF1/WDR3/NOP2/FBL/UTP11/RPS6/NOP14/UTP14A/PNO1	28
R-HSA-174084	R-HSA-174084	Autodegradation of Cdh1 by Cdh1:APC/C	29/2545	64/10704	0.000123575640614484	0.000765512817965831	0.000479452764936494	PSMB9/UBE2D1/PSMB8/PSME2/PSMB10/CDC27/PSMA4/ANAPC4/PSMD7/RPS27A/PSME1/UBE2E1/PSMA6/PSMA1/PSMA3/UBE2C/ANAPC1/UBA52/CDC16/ANAPC7/PSMC6/PSMB2/PSMD12/PSMD1/PSMA5/PSMD13/UBC/PSMA2/PSMD10	29
R-HSA-2559585	R-HSA-2559585	Oncogene Induced Senescence	18/2545	33/10704	0.000133296212760758	0.000814911344388916	0.000510391842012005	ETS1/CDKN2D/AGO4/RB1/MDM4/RPS27A/MDM2/TNRC6C/AGO3/UBA52/SP1/E2F3/TNRC6B/CDK6/E2F1/CDKN2C/TP53/UBC	18
R-HSA-389356	R-HSA-389356	CD28 co-stimulation	18/2545	33/10704	0.000133296212760758	0.000814911344388916	0.000510391842012005	CD28/MAP3K8/GRAP2/LCK/CD86/VAV1/FYN/LYN/PAK2/PAK1/MAP3K14/RICTOR/PIK3CA/CDC42/GRB2/TRIB3/RAC1/PIK3R1	18
R-HSA-445989	R-HSA-445989	TAK1 activates NFkB by phosphorylation and activation of IKKs complex	18/2545	33/10704	0.000133296212760758	0.000814911344388916	0.000510391842012005	IKBKB/S100B/NFKB2/RIPK2/NOD1/NFKB1/MAP3K7/RPS27A/TAB2/NFKBIA/IRAK2/HMGB1/UBE2N/UBA52/AGER/TRAF6/SAA1/UBC	18
R-HSA-2173793	R-HSA-2173793	Transcriptional activity of SMAD2/SMAD3:SMAD4 heterotrimer	22/2545	44/10704	0.000137305143829547	0.000832152386845738	0.000521190179129699	RBL1/UBE2D1/CCNK/PARP1/RPS27A/CCNT1/CCNT2/SMAD2/SNW1/UBE2D3/UBA52/SKIL/RNF111/SP1/SMURF2/USP9X/JUNB/SERPINE1/TRIM33/SMAD3/MYC/UBC	22
R-HSA-75893	R-HSA-75893	TNF signaling	22/2545	44/10704	0.000137305143829547	0.000832152386845738	0.000521190179129699	CYLD/TRAF1/BIRC3/CASP8/NSMAF/TNFAIP3/OTULIN/TNF/IKBKB/MAP3K7/RPS27A/TAB2/SPPL2A/USP4/ADAM17/CFLAR/BIRC2/UBA52/TRAF2/XIAP/RIPK1/UBC	22
R-HSA-1257604	R-HSA-1257604	PIP3 activates AKT signaling	89/2545	264/10704	0.000139013127730321	0.000838872322510556	0.000525398980940821	CD28/PIK3CD/EZH2/PIP4K2A/LCK/TRAT1/CD86/RAC2/CDKN1B/IRAK4/VAV1/FYN/PPP2R5C/PSMB9/EED/PSME4/CD19/PSMB8/PSME2/PHC3/FGF7/IL33/PSMB10/TNKS2/AGO4/MYD88/USP7/RHOG/PSMA4/PSMD7/RPS27A/PSME1/CREB1/PIK3AP1/MDM2/PSMA6/RNF2/PSMA1/FOXO1/AGO2/PSMA3/RICTOR/PIK3CA/MTA2/MKRN1/GRB2/TNRC6C/PTEN/RBBP4/PPP2R5E/AGO3/HGF/RCOR1/UBA52/CBX4/SLC38A9/PPP2R5A/RBBP7/SUZ12/GATAD2B/NEDD4/TNKS/TRIB3/RAC1/TNRC6B/XIAP/PSMC6/PML/TR…	89
R-HSA-6783783	R-HSA-6783783	Interleukin-10 signaling	23/2545	47/10704	0.000147819563945619	0.000888186221132476	0.000556285054288235	CCL5/CD86/CCR5/IL10RA/CCR2/CXCL10/TNFRSF1B/PTAFR/TNF/IL10RB/CCL4/JAK1/CCL19/IL18/ICAM1/CCR1/CCL2/FPR1/IL1B/CCL3/CSF1/IL1R1/TIMP1	23
R-HSA-75067	R-HSA-75067	Processing of Capped Intronless Pre-mRNA	16/2545	28/10704	0.00015175377350573	0.000907928559435989	0.000568649992488856	PCF11/CSTF3/CPSF2/NCBP1/CSTF2T/FIP1L1/CPSF3/PAPOLA/NCBP2/SNRPE/LSM11/WDR33/NUDT21/LSM10/SLBP/SNRPF	16
R-HSA-73887	R-HSA-73887	Death Receptor Signalling	53/2545	141/10704	0.000155514202712684	0.000926188353442876	0.000580086389787907	CYLD/ARHGEF6/TRAF1/BIRC3/CASP8/NSMAF/VAV1/ARHGEF1/CASP3/PREX1/TNFAIP3/FGD2/TIAM1/FGD3/FAS/GNA13/OTULIN/TNF/MYD88/AKAP13/IKBKB/RIPK2/SOS1/NFKB1/MAP3K7/CASP2/RPS27A/CASP10/TAB2/SPPL2A/USP4/ARHGEF2/ADAM17/NFKBIA/CFLAR/BIRC2/UBA52/TNFRSF10A/ECT2/RAC1/TRAF2/XIAP/RHOA/TRAF6/APH1B/BCL2L11/TNFSF10/NGFR/ARHGEF3/RIPK1/UBC/SOS2/HDAC2	53
R-HSA-6804757	R-HSA-6804757	Regulation of TP53 Degradation	19/2545	36/10704	0.000156128893866085	0.000926188353442876	0.000580086389787907	ATM/RNF34/PPP2R5C/CHEK2/USP7/CCNA2/MDM4/PHF20/RPS27A/MDM2/CDK1/RICTOR/UBA52/DAXX/PPP2CA/CDK2/TP53/UBC/CCNG1	19
R-HSA-5668541	R-HSA-5668541	TNFR2 non-canonical NF-kB pathway	41/2545	102/10704	0.000159430587720518	0.000941784062484071	0.000589854228608445	TNFSF13B/BIRC3/CUL1/CD27/TNFSF8/CD40LG/PSMB9/PSME4/LTB/PSMB8/CD40/PSME2/TNFRSF1B/PSMB10/TNF/TRAF3/TNFRSF25/PSMA4/NFKB2/PSMD7/RPS27A/PSME1/PSMA6/MAP3K14/PSMA1/PSMA3/RELB/UBA3/BIRC2/UBA52/TRAF2/PSMC6/PSMB2/PSMD12/PSMD1/PSMA5/EDARADD/PSMD13/UBC/PSMA2/PSMD10	41
R-HSA-70171	R-HSA-70171	Glycolysis	31/2545	71/10704	0.000170228794507146	0.00100134585004204	0.000627158716605275	HK2/ADPGK/NUP50/PGM2L1/NUP210/ENO3/NUP43/NUP205/NUP107/HK3/NUP153/TPR/NUP62/PRKACB/NUP98/NUP88/NUP54/NUP93/ENO2/NUP133/NUP155/HK1/NUP58/SEH1L/PPP2CA/RANBP2/NUP160/NUP37/NDC1/GNPDA2/NUP42	31
R-HSA-5676590	R-HSA-5676590	NIK-->noncanonical NF-kB signaling	27/2545	59/10704	0.000170983936617338	0.0010015795450388	0.000627305083471671	CUL1/PSMB9/PSME4/PSMB8/PSME2/PSMB10/PSMA4/NFKB2/PSMD7/RPS27A/PSME1/PSMA6/MAP3K14/PSMA1/PSMA3/RELB/UBA3/UBA52/PSMC6/PSMB2/PSMD12/PSMD1/PSMA5/PSMD13/UBC/PSMA2/PSMD10	27
R-HSA-68867	R-HSA-68867	Assembly of the pre-replicative complex	30/2545	68/10704	0.000172099120970437	0.00100391153899422	0.000628765648106904	PSMB9/PSME4/PSMB8/MCM6/PSME2/PSMB10/PSMA4/PSMD7/RPS27A/PSME1/MCM5/PSMA6/ORC6/PSMA1/PSMA3/UBA52/ORC2/E2F3/PSMC6/ORC5/PSMB2/PSMD12/PSMD1/PSMA5/E2F1/PSMD13/ORC3/UBC/PSMA2/PSMD10	30
R-HSA-110313	R-HSA-110313	Translesion synthesis by Y family DNA polymerases bypasses lesions on DNA template	20/2545	39/10704	0.000176534884739032	0.00102551385325579	0.000642295518618099	POLE3/RPA1/UBE2L6/RPA2/RFC4/RPS27A/UBA7/UBA52/REV3L/POLK/POLE/SPRTN/RCHY1/RFC2/PCNA/POLI/RFC5/UBC/TRIM25/USP10	20
R-HSA-69275	R-HSA-69275	G2/M Transition	69/2545	196/10704	0.00018335115133761	0.00106070913996964	0.000664338882402039	CNTRL/CUL1/BORA/PSMB9/PSME4/PSMB8/HAUS6/PSME2/HAUS3/PSMB10/CDC25B/CCNB2/CCNA2/NEDD1/PSMA4/NDE1/PSMD7/TPX2/PCM1/RPS27A/PSME1/MAPRE1/PSMA6/PSMA1/CDK1/PPP1R12A/CEP57/PSMA3/OFD1/XPO1/TUBA1B/PLK1/HAUS2/AURKA/CENPJ/RBBP4/CEP250/CCNB1/UBA52/PPP2R2A/CKAP5/SFI1/FOXM1/HAUS1/PAFAH1B1/MZT1/CCP110/PPP1CB/CDK5RAP2/PSMC6/PSMB2/PSMD12/PPP2CA/HAUS8/CDK2/PSMD1/PSMA5/CEP78/CEP290/TP53/PSMD13/CDK11B/RBX1/UBC/TUBA8/C…	69
R-HSA-877312	R-HSA-877312	Regulation of IFNG signaling	10/2545	14/10704	0.000216761255508525	0.00124883027864994	0.000782162121891277	JAK2/STAT1/PTPN2/PTPN6/IFNGR1/PIAS1/JAK1/SOCS1/IFNGR2/PTPN1	10
R-HSA-8854050	R-HSA-8854050	FBXL7 down-regulates AURKA during mitotic entry and in early mitosis	25/2545	54/10704	0.000235609781778606	0.00134855803807661	0.000844623192269035	CUL1/PSMB9/PSME4/PSMB8/PSME2/PSMB10/PSMA4/PSMD7/RPS27A/PSME1/PSMA6/PSMA1/PSMA3/AURKA/UBA52/PSMC6/PSMB2/PSMD12/PSMD1/PSMA5/PSMD13/RBX1/UBC/PSMA2/PSMD10	25
R-HSA-8948751	R-HSA-8948751	Regulation of PTEN stability and activity	30/2545	69/10704	0.000235997656663407	0.00134855803807661	0.000844623192269035	PSMB9/PSME4/PSMB8/PSME2/PSMB10/TNKS2/PSMA4/PSMD7/RPS27A/PSME1/PSMA6/PSMA1/PSMA3/MKRN1/PTEN/UBA52/NEDD4/TNKS/XIAP/PSMC6/PSMB2/PSMD12/PSMD1/PSMA5/PSMD13/UBC/CSNK2A1/PSMA2/TRIM27/PSMD10	30
R-HSA-187577	R-HSA-187577	SCF(Skp2)-mediated degradation of p27/p21	27/2545	60/10704	0.000241168514214314	0.00135596754979935	0.000849263886453279	CUL1/CDKN1B/PSMB9/PSMB8/PSME2/PSMB10/CCNA2/PSMA4/PSMD7/SKP2/RPS27A/PSME1/PSMA6/PSMA1/PSMA3/CCNE1/UBA52/PSMC6/PSMB2/PSMD12/CDK2/PSMD1/PSMA5/PSMD13/UBC/PSMA2/PSMD10	27
R-HSA-5607761	R-HSA-5607761	Dectin-1 mediated noncanonical NF-kB signaling	27/2545	60/10704	0.000241168514214314	0.00135596754979935	0.000849263886453279	CUL1/PSMB9/PSME4/PSMB8/PSME2/PSMB10/PSMA4/NFKB2/PSMD7/RPS27A/PSME1/PSMA6/MAP3K14/PSMA1/PSMA3/RELB/UBA3/UBA52/PSMC6/PSMB2/PSMD12/PSMD1/PSMA5/PSMD13/UBC/PSMA2/PSMD10	27
R-HSA-5610783	R-HSA-5610783	Degradation of GLI2 by the proteasome	27/2545	60/10704	0.000241168514214314	0.00135596754979935	0.000849263886453279	CUL1/PSMB9/PSME4/PSMB8/PSME2/PSMB10/PSMA4/PSMD7/RPS27A/PSME1/PSMA6/PSMA1/PSMA3/PRKACB/CSNK1A1/UBA52/PSMC6/PSMB2/PSMD12/PSMD1/PSMA5/GSK3B/PSMD13/RBX1/UBC/PSMA2/PSMD10	27
R-HSA-5610785	R-HSA-5610785	GLI3 is processed to GLI3R by the proteasome	27/2545	60/10704	0.000241168514214314	0.00135596754979935	0.000849263886453279	CUL1/PSMB9/PSME4/PSMB8/PSME2/PSMB10/PSMA4/PSMD7/RPS27A/PSME1/PSMA6/PSMA1/PSMA3/PRKACB/CSNK1A1/UBA52/PSMC6/PSMB2/PSMD12/PSMD1/PSMA5/GSK3B/PSMD13/RBX1/UBC/PSMA2/PSMD10	27
R-HSA-6806003	R-HSA-6806003	Regulation of TP53 Expression and Degradation	19/2545	37/10704	0.00024984867862947	0.00139915260032503	0.00087631136546673	ATM/RNF34/PPP2R5C/CHEK2/USP7/CCNA2/MDM4/PHF20/RPS27A/MDM2/CDK1/RICTOR/UBA52/DAXX/PPP2CA/CDK2/TP53/UBC/CCNG1	19
R-HSA-9013973	R-HSA-9013973	TICAM1-dependent activation of IRF3/IRF7	9/2545	12/10704	0.000257755987032189	0.00143768279619548	0.000900443435511903	IKBKE/TRAF3/TANK/RPS27A/TBK1/UBA52/IRF7/TLR3/UBC	9
R-HSA-2470946	R-HSA-2470946	Cohesin Loading onto Chromatin	8/2545	10/10704	0.00028406058900738	0.00155954833180522	0.000976769744656955	WAPL/NIPBL/SMC3/PDS5A/RAD21/PDS5B/STAG1/STAG2	8
R-HSA-3215018	R-HSA-3215018	Processing and activation of SUMO	8/2545	10/10704	0.00028406058900738	0.00155954833180522	0.000976769744656955	SENP1/SENP5/SUMO2/UBA2/RWDD3/SUMO3/SAE1/UBE2I	8
R-HSA-5602498	R-HSA-5602498	MyD88 deficiency (TLR2/4)	8/2545	10/10704	0.00028406058900738	0.00155954833180522	0.000976769744656955	LY96/BTK/TLR1/TLR2/TLR4/MYD88/CD14/CD36	8
R-HSA-9020958	R-HSA-9020958	Interleukin-21 signaling	8/2545	10/10704	0.00028406058900738	0.00155954833180522	0.000976769744656955	STAT4/IL21R/JAK3/STAT1/IL2RG/STAT5A/JAK1/STAT5B	8
R-HSA-174048	R-HSA-174048	APC/C:Cdc20 mediated degradation of Cyclin B	14/2545	24/10704	0.000294645034322	0.00158297139156115	0.000991439976819877	UBE2D1/CDC27/ANAPC4/RPS27A/UBE2E1/CDK1/UBE2C/ANAPC1/CCNB1/UBA52/CDC16/ANAPC7/CDC20/UBC	14
R-HSA-429947	R-HSA-429947	Deadenylation of mRNA	14/2545	24/10704	0.000294645034322	0.00158297139156115	0.000991439976819877	TUT7/PABPC1/CNOT10/CNOT9/CNOT8/CNOT6L/CNOT2/TUT4/PAN3/CNOT7/CNOT11/EIF4A2/CNOT1/PARN	14
R-HSA-933542	R-HSA-933542	TRAF6 mediated NF-kB activation	14/2545	24/10704	0.000294645034322	0.00158297139156115	0.000991439976819877	IKBKB/S100B/NFKB2/NFKB1/IFIH1/NFKBIA/HMGB1/DDX58/TRAF2/AGER/TRAF6/MAP3K1/SAA1/TRIM25	14
R-HSA-9660826	R-HSA-9660826	Purinergic signaling in leishmaniasis infection	14/2545	24/10704	0.000294645034322	0.00158297139156115	0.000991439976819877	P2RX7/PSTPIP1/CASP1/ENTPD1/C3AR1/NLRP3/PYCARD/NFKB2/IL18/NFKB1/IL1B/TXNIP/C3/CTSG	14
R-HSA-9664424	R-HSA-9664424	Cell recruitment (pro-inflammatory response)	14/2545	24/10704	0.000294645034322	0.00158297139156115	0.000991439976819877	P2RX7/PSTPIP1/CASP1/ENTPD1/C3AR1/NLRP3/PYCARD/NFKB2/IL18/NFKB1/IL1B/TXNIP/C3/CTSG	14
R-HSA-5696395	R-HSA-5696395	Formation of Incision Complex in GG-NER	21/2545	43/10704	0.000295111095141043	0.00158297139156115	0.000991439976819877	RPA1/PIAS1/RPA2/PARP1/DDB2/RPS27A/SUMO2/RAD23B/GTF2H3/UBE2N/ERCC4/UBA52/RNF111/CUL4B/GTF2H1/SUMO3/USP45/UBE2V2/RBX1/UBE2I/UBC	21
R-HSA-5689880	R-HSA-5689880	Ub-specific processing proteases	75/2545	220/10704	0.000308208645297893	0.00164691642525592	0.00103148976108134	CYLD/BIRC3/ADRB2/PSMB9/USP15/PSME4/PSMB8/ARRB2/PSME2/IL33/PSMB10/TNKS2/ATXN7/POLB/USP7/CCNA2/PSMA4/USP37/DDB2/USP16/PSMD7/SKP2/MDM4/MAP3K7/RPS27A/IFIH1/PSME1/USP48/USP28/MDM2/PSMA6/PSMA1/USP4/USP25/IDE/PSMA3/USP3/SIAH2/USP14/USP34/NFKBIA/SMAD2/PTEN/DDX58/BIRC2/USP24/SNX3/UBA52/TGFBR1/USP47/H2BC12/CCP110/USP33/TNKS/TRAF2/PSMC6/TRAF6/PSMB2/SMURF2/PSMD12/USP9X/PSMD1/PSMA5/MAT2B/CDC20/TP53/PSMD13/SMA…	75
R-HSA-167172	R-HSA-167172	Transcription of the HIV genome	31/2545	73/10704	0.000312019947694521	0.0016548214321513	0.00103644079171581	CCNK/POLR2B/GTF2E1/RNGTT/TAF11/POLR2D/TAF7/NCBP1/TAF5/CCNT1/CCNT2/TAF4B/TAF9/GTF2B/TAF15/GTF2A1/TAF1/GTF2H3/GTF2F2/GTF2A2/RNMT/NCBP2/TCEA1/GTF2H1/TAF2/SUPT16H/GTF2E2/TAF12/ELOC/TAF13/TBP	31
R-HSA-5656169	R-HSA-5656169	Termination of translesion DNA synthesis	17/2545	32/10704	0.000312052041491388	0.0016548214321513	0.00103644079171581	POLE3/RPA1/UBE2L6/RPA2/RFC4/RPS27A/UBA7/UBA52/POLK/POLE/RFC2/PCNA/POLI/RFC5/UBC/TRIM25/USP10	17
R-HSA-174113	R-HSA-174113	SCF-beta-TrCP mediated degradation of Emi1	25/2545	55/10704	0.00033538703555031	0.00176034970071688	0.00110253481255426	CUL1/PSMB9/PSME4/PSMB8/PSME2/PSMB10/FBXO5/PSMA4/PSMD7/RPS27A/PSME1/PSMA6/PSMA1/PSMA3/UBA52/PSMC6/PSMB2/PSMD12/PSMD1/PSMA5/CDC20/PSMD13/UBC/PSMA2/PSMD10	25
R-HSA-4641257	R-HSA-4641257	Degradation of AXIN	25/2545	55/10704	0.00033538703555031	0.00176034970071688	0.00110253481255426	PSMB9/PSME4/PSMB8/PSME2/PSMB10/TNKS2/PSMA4/PSMD7/RPS27A/PSME1/PSMA6/PSMA1/PSMA3/UBA52/TNKS/PSMC6/PSMB2/SMURF2/PSMD12/PSMD1/PSMA5/PSMD13/UBC/PSMA2/PSMD10	25
R-HSA-5678895	R-HSA-5678895	Defective CFTR causes cystic fibrosis	27/2545	61/10704	0.000335723835779576	0.00176034970071688	0.00110253481255426	PSMB9/DERL3/PSME4/PSMB8/PSME2/DERL1/PSMB10/PSMA4/PSMD7/RPS27A/PSME1/PSMA6/PSMA1/PSMA3/ERLEC1/UBA52/SEL1L/PSMC6/DERL2/PSMB2/PSMD12/PSMD1/PSMA5/PSMD13/UBC/PSMA2/PSMD10	27
R-HSA-3371556	R-HSA-3371556	Cellular response to heat stress	36/2545	89/10704	0.000338570847081635	0.00176865367878466	0.00110773572513355	ATM/NUP50/RPA1/HIKESHI/NUP210/RPA2/CAMK2D/NUP43/NUP205/NUP107/SIRT1/DNAJC2/ATR/NUP153/HSPA6/TPR/NUP62/NUP98/NUP88/NUP54/HSPA14/NUP93/PTGES3/NUP133/NUP155/HSPA13/BAG5/NUP58/SEH1L/GSK3B/RANBP2/NUP160/NUP37/NDC1/BAG2/NUP42	36
R-HSA-114604	R-HSA-114604	GPVI-mediated activation cascade	18/2545	35/10704	0.000353952927078549	0.00182853910667885	0.00114524291418307	LCP2/LCK/RAC2/PIK3CG/LAT/VAV1/PTPN6/FYN/FCER1G/PIK3R5/LYN/RHOG/SYK/PIK3CA/CDC42/RAC1/RHOA/PIK3R1	18
R-HSA-5357905	R-HSA-5357905	Regulation of TNFR1 signaling	18/2545	35/10704	0.000353952927078549	0.00182853910667885	0.00114524291418307	CYLD/TRAF1/BIRC3/CASP8/TNFAIP3/OTULIN/TNF/IKBKB/RPS27A/SPPL2A/USP4/CFLAR/BIRC2/UBA52/TRAF2/XIAP/RIPK1/UBC	18
R-HSA-8953750	R-HSA-8953750	Transcriptional Regulation by E2F6	18/2545	35/10704	0.000353952927078549	0.00182853910667885	0.00114524291418307	EZH2/MAX/EED/PHC3/CDC7/APAF1/EPC1/CBX3/RNF2/RRM2/MGA/YAF2/RBBP4/PCGF6/RBBP7/SUZ12/E2F6/E2F1	18
R-HSA-450513	R-HSA-450513	Tristetraprolin (TTP, ZFP36) binds and destabilizes mRNA	11/2545	17/10704	0.000387528663462862	0.00197287319581093	0.00123564163316579	DCP2/XRN1/EXOSC9/DCP1A/EXOSC8/EXOSC1/EXOSC3/DIS3/YWHAB/TNPO1/ZFP36	11
R-HSA-5655862	R-HSA-5655862	Translesion synthesis by POLK	11/2545	17/10704	0.000387528663462862	0.00197287319581093	0.00123564163316579	RPA1/RPA2/RFC4/RPS27A/UBA52/REV3L/POLK/RFC2/PCNA/RFC5/UBC	11
R-HSA-5656121	R-HSA-5656121	Translesion synthesis by POLI	11/2545	17/10704	0.000387528663462862	0.00197287319581093	0.00123564163316579	RPA1/RPA2/RFC4/RPS27A/UBA52/REV3L/RFC2/PCNA/POLI/RFC5/UBC	11
R-HSA-8934593	R-HSA-8934593	Regulation of RUNX1 Expression and Activity	11/2545	17/10704	0.000387528663462862	0.00197287319581093	0.00123564163316579	CBFB/AGO4/CCND2/RUNX1/AGO2/CCND3/TNRC6C/AGO3/TNRC6B/PML/CDK6	11
R-HSA-110314	R-HSA-110314	Recognition of DNA damage by PCNA-containing replication complex	16/2545	30/10704	0.000441727405696578	0.00223255728510906	0.0013982858785683	POLE3/RPA1/RPA2/RFC4/RPS27A/USP1/RAD18/UBE2B/UBA52/CUL4B/POLE/RFC2/PCNA/RFC5/RBX1/UBC	16
R-HSA-5357956	R-HSA-5357956	TNFR1-induced NFkappaB signaling pathway	16/2545	30/10704	0.000441727405696578	0.00223255728510906	0.0013982858785683	CYLD/TRAF1/BIRC3/TNFAIP3/TNF/IKBKB/MAP3K7/RPS27A/TAB2/USP4/BIRC2/UBA52/TRAF2/XIAP/RIPK1/UBC	16
R-HSA-69231	R-HSA-69231	Cyclin D associated events in G1	22/2545	47/10704	0.000454757773380362	0.00228193864778676	0.00142921420571908	JAK2/CUL1/CDKN1B/RBL1/LYN/CDKN2D/CCND2/RB1/SKP2/RPS27A/RBL2/CCND3/CCNE1/UBA52/PPP2R2A/E2F3/PPP2CA/CDK2/CDK6/E2F1/CDKN2C/UBC	22
R-HSA-69236	R-HSA-69236	G1 Phase	22/2545	47/10704	0.000454757773380362	0.00228193864778676	0.00142921420571908	JAK2/CUL1/CDKN1B/RBL1/LYN/CDKN2D/CCND2/RB1/SKP2/RPS27A/RBL2/CCND3/CCNE1/UBA52/PPP2R2A/E2F3/PPP2CA/CDK2/CDK6/E2F1/CDKN2C/UBC	22
R-HSA-211733	R-HSA-211733	Regulation of activated PAK-2p34 by proteasome mediated degradation	23/2545	50/10704	0.000464742237134935	0.00232371118567467	0.00145537700576466	PSMB9/PSME4/PSMB8/PAK2/PSME2/PSMB10/PSMA4/PSMD7/RPS27A/PSME1/PSMA6/PSMA1/PSMA3/UBA52/PSMC6/PSMB2/PSMD12/PSMD1/PSMA5/PSMD13/UBC/PSMA2/PSMD10	23
R-HSA-68827	R-HSA-68827	CDT1 association with the CDC6:ORC:origin complex	26/2545	59/10704	0.000467575770090869	0.00232955899689401	0.00145903958226519	PSMB9/PSME4/PSMB8/PSME2/PSMB10/PSMA4/PSMD7/RPS27A/PSME1/PSMA6/ORC6/PSMA1/PSMA3/UBA52/ORC2/PSMC6/ORC5/PSMB2/PSMD12/PSMD1/PSMA5/PSMD13/ORC3/UBC/PSMA2/PSMD10	26
R-HSA-5362768	R-HSA-5362768	Hh mutants that don't undergo autocatalytic processing are degraded by ERAD	25/2545	56/10704	0.00047051985515494	0.00233591417452807	0.00146301993036232	PSMB9/PSME4/PSMB8/PSME2/PSMB10/PSMA4/PSMD7/RPS27A/PSME1/PSMA6/PSMA1/PSMA3/ERLEC1/UBA52/SEL1L/PSMC6/DERL2/PSMB2/PSMD12/PSMD1/PSMA5/PSMD13/UBC/PSMA2/PSMD10	25
R-HSA-5696399	R-HSA-5696399	Global Genome Nucleotide Excision Repair (GG-NER)	34/2545	84/10704	0.000482269339243769	0.00238578471710698	0.00149425463860911	POLE3/RPA1/PIAS1/COPS3/RPA2/PARP1/RFC4/ACTB/DDB2/RPS27A/SUMO2/INO80D/RAD23B/GTF2H3/UBE2N/ERCC4/YY1/UBA52/RNF111/CUL4B/GTF2H1/SUMO3/USP45/POLK/UBE2V2/POLE/RFC2/COPS2/COPS4/PCNA/RFC5/RBX1/UBE2I/UBC	34
R-HSA-8951664	R-HSA-8951664	Neddylation	78/2545	234/10704	0.000515706835186688	0.00254221679317381	0.00159223051782991	FBXW7/CUL1/UBD/NUB1/ASB2/PSMB9/PSME4/UBE2D1/PSMB8/PSME2/COPS3/PSMB10/LRR1/FBXO41/UBE2F/UBE2D2/PSMA4/DDB2/FBXO6/BTBD1/VHL/PSMD7/SKP2/RPS27A/PSME1/CUL2/PSMA6/PSMA1/PSMA3/FEM1C/FBXO11/FEM1B/COMMD3/UBA3/COP1/UBE2D3/NAE1/FBXO30/DCAF16/DCUN1D5/UBA52/WSB2/CUL4B/RBBP7/PUM2/KCTD7/SOCS5/ASB1/FBXW2/FBXL3/KLHL9/FBXO32/PSMC6/PSMB2/CUL3/UBXN7/DCUN1D1/PSMD12/KLHL11/PSMD1/DCAF17/PSMA5/CUL5/COPS2/CAND1/KLHL5/COPS…	78
R-HSA-9006925	R-HSA-9006925	Intracellular signaling by second messengers	98/2545	306/10704	0.000532284663432893	0.00261473168002123	0.00163764773643435	CD28/PIK3CD/EZH2/PIP4K2A/LCK/TRAT1/CD86/RAC2/CDKN1B/IRAK4/ADCY7/VAV1/FYN/PPP2R5C/PSMB9/EED/PSME4/CD19/PSMB8/GRK2/PSME2/PHC3/FGF7/IL33/PSMB10/TNKS2/AGO4/MYD88/USP7/RHOG/PSMA4/CAMK2D/PSMD7/RPS27A/PSME1/CREB1/PIK3AP1/MDM2/PSMA6/RNF2/PSMA1/FOXO1/AGO2/PSMA3/RICTOR/PIK3CA/PRKACB/MTA2/MKRN1/GRB2/TNRC6C/PTEN/RBBP4/PPP2R5E/KPNA2/AGO3/HGF/RCOR1/UBA52/CBX4/SLC38A9/PPP2R5A/RBBP7/SUZ12/GATAD2B/CALM2/NEDD4/TNK…	98
R-HSA-1234174	R-HSA-1234174	Cellular response to hypoxia	31/2545	75/10704	0.000549999645937481	0.00267296797372809	0.00167412204670338	PSMB9/PSME4/UBE2D1/PSMB8/PSME2/PSMB10/LIMD1/UBE2D2/PSMA4/VHL/PSMD7/RPS27A/PSME1/CUL2/PSMA6/PSMA1/PSMA3/HIF1AN/UBE2D3/UBA52/PSMC6/PSMB2/PSMD12/PSMD1/PSMA5/ELOC/PSMD13/RBX1/UBC/PSMA2/PSMD10	31
R-HSA-5663213	R-HSA-5663213	RHO GTPases Activate WASPs and WAVEs	18/2545	36/10704	0.000551776960291013	0.00267296797372809	0.00167412204670338	WIPF1/ARPC2/NCKAP1L/BTK/ACTR2/NCK1/WAS/ACTR3/ARPC5/ARPC3/ABI1/ACTB/ARPC1B/CDC42/GRB2/RAC1/ARPC4/WASF2	18
R-HSA-9675126	R-HSA-9675126	Diseases of mitotic cell cycle	18/2545	36/10704	0.000551776960291013	0.00267296797372809	0.00167412204670338	CDKN1B/UBE2D1/CCND2/RB1/CDC27/ANAPC4/SKP2/UBE2E1/CCND3/UBE2C/ANAPC1/CCNE1/CDC16/E2F3/ANAPC7/CDK2/CDK6/E2F1	18
R-HSA-9687139	R-HSA-9687139	Aberrant regulation of mitotic cell cycle due to RB1 defects	18/2545	36/10704	0.000551776960291013	0.00267296797372809	0.00167412204670338	CDKN1B/UBE2D1/CCND2/RB1/CDC27/ANAPC4/SKP2/UBE2E1/CCND3/UBE2C/ANAPC1/CCNE1/CDC16/E2F3/ANAPC7/CDK2/CDK6/E2F1	18
R-HSA-5619115	R-HSA-5619115	Disorders of transmembrane transporters	61/2545	175/10704	0.000566585770531115	0.00273524165083987	0.00171312503394707	SLC9A9/PSMB9/DERL3/PSME4/NUP50/PSMB8/SLC1A3/PSME2/DERL1/NUP210/PSMB10/SLC40A1/PSMA4/NUP43/NUP205/NUP107/PSMD7/RPS27A/NUP153/CP/PSME1/PSMA6/PSMA1/PSMA3/TPR/NUP62/NUP98/NUP88/NUP54/ERLEC1/SLC9A6/UBA52/SLC16A1/ABCA1/SEL1L/NUP93/NUP133/NUP155/SLC35A1/HK1/PSMC6/DERL2/PSMB2/NUP58/SEH1L/PSMD12/PSMD1/PSMA5/RANBP2/NUP160/NUP37/NDC1/ABCD1/PSMD13/SLC29A3/NUP42/SLC26A2/UBC/ABCC9/PSMA2/PSMD10	61
R-HSA-5696398	R-HSA-5696398	Nucleotide Excision Repair	42/2545	111/10704	0.000613267995893811	0.00295043022079497	0.00184790103302422	POLE3/RPA1/PIAS1/COPS3/POLR2B/USP7/RPA2/PARP1/RFC4/ACTB/DDB2/POLR2D/RPS27A/ZNF830/SUMO2/INO80D/RAD23B/GTF2H3/UBE2N/ERCC4/HMGN1/YY1/UBA52/RNF111/CUL4B/TCEA1/GTF2H1/SUMO3/USP45/POLK/AQR/UBE2V2/POLE/RFC2/COPS2/COPS4/PCNA/ERCC8/RFC5/RBX1/UBE2I/UBC	42
R-HSA-5632684	R-HSA-5632684	Hedgehog 'on' state	34/2545	85/10704	0.000622734642145956	0.00297552388738682	0.00186361759262648	PSMB9/PSME4/PSMB8/GRK2/ARRB2/PSME2/PSMB10/PSMA4/PSMD7/SPOP/RPS27A/PSME1/PSMA6/PSMA1/PSMA3/CSNK1A1/UBA52/CDC73/SPOPL/PSMC6/PSMB2/CUL3/SMURF2/PSMD12/PSMD1/PSMA5/ITCH/PSMD13/RBX1/UBC/ARRB1/GAS1/PSMA2/PSMD10	34
R-HSA-69656	R-HSA-69656	Cyclin A:Cdk2-associated events at S phase entry	34/2545	85/10704	0.000622734642145956	0.00297552388738682	0.00186361759262648	CUL1/CDKN1B/MAX/PSMB9/PSMB8/PSME2/PSMB10/CDC25B/RB1/CCNA2/PSMA4/PSMD7/SKP2/RPS27A/PSME1/RBL2/PSMA6/PSMA1/PSMA3/RBBP4/CCNE1/UBA52/PSMC6/PSMB2/PSMD12/CDK2/PSMD1/PSMA5/E2F1/PSMD13/MYC/UBC/PSMA2/PSMD10	34
R-HSA-5610780	R-HSA-5610780	Degradation of GLI1 by the proteasome	26/2545	60/10704	0.000640710730467057	0.00305100347841456	0.00191089165227017	CUL1/PSMB9/PSME4/PSMB8/PSME2/PSMB10/PSMA4/PSMD7/RPS27A/PSME1/PSMA6/PSMA1/PSMA3/PRKACB/UBA52/PSMC6/PSMB2/PSMD12/PSMD1/PSMA5/ITCH/PSMD13/RBX1/UBC/PSMA2/PSMD10	26
R-HSA-447115	R-HSA-447115	Interleukin-12 family signaling	25/2545	57/10704	0.000651035372252628	0.00308965939374129	0.00193510246239586	STAT4/JAK2/IL12RB1/LCP1/STAT1/CAPZA1/LMNB1/PDCD4/IL27RA/PAK2/PSME2/RAP1B/EBI3/JAK1/HNRNPDL/SOD2/CNN2/CDC42/IL6ST/HNRNPA2B1/SNRPA1/RALA/RPLP0/MSN/MTAP	25
R-HSA-68884	R-HSA-68884	Mitotic Telophase/Cytokinesis	9/2545	13/10704	0.000660417488918211	0.00312359623136992	0.00195635763964748	WAPL/NIPBL/PLK1/SMC3/PDS5A/RAD21/PDS5B/STAG1/STAG2	9
R-HSA-73894	R-HSA-73894	DNA Repair	105/2545	334/10704	0.0007188374317545	0.00338845927426364	0.00212224554545986	ATM/FANCD2/TOPBP1/DCLRE1C/POLE3/RPA1/PIAS1/MBD4/COPS3/POLR2B/ASCC3/POLB/UBE2L6/CHEK2/USP7/RNF168/RPA2/PARP1/CCNA2/RFC4/FANCI/ACTB/DDB2/MRE11/POLR2D/RPS27A/ATR/ZNF830/RAD1/USP1/DCLRE1B/FANCA/RAD18/TDG/H2AZ1/SUMO2/FANCL/GEN1/SMARCA5/UBE2B/INO80D/RIF1/NBN/UBE2T/RAD23B/RMI2/GTF2H3/TDP1/WRN/KPNA2/UBE2N/RMI1/FANCF/FANCE/ERCC4/HMGN1/TERF2IP/YY1/UBA7/UBA52/RNF111/CUL4B/PPP4R2/TCEA1/H2BC12/REV3L/GTF2H1/SU…	105
R-HSA-2173795	R-HSA-2173795	Downregulation of SMAD2/3:SMAD4 transcriptional activity	13/2545	23/10704	0.000737475456406802	0.00346464979519974	0.00216996487173036	UBE2D1/PARP1/RPS27A/SMAD2/UBE2D3/UBA52/SKIL/RNF111/SMURF2/USP9X/TRIM33/SMAD3/UBC	13
R-HSA-1839117	R-HSA-1839117	Signaling by cytosolic FGFR1 fusion mutants	11/2545	18/10704	0.000782680329478222	0.0036525082042317	0.00228762355949249	CNTRL/STAT1/STAT5A/STAT5B/CPSF6/ZMYM2/FGFR1OP2/PIK3CA/GRB2/LRRFIP1/PIK3R1	11
R-HSA-936964	R-HSA-936964	Activation of IRF3/IRF7 mediated by TBK1/IKK epsilon	11/2545	18/10704	0.000782680329478222	0.0036525082042317	0.00228762355949249	LY96/TLR4/IKBKE/TRAF3/TANK/RPS27A/CD14/TBK1/UBA52/IRF7/UBC	11
R-HSA-3858494	R-HSA-3858494	Beta-catenin independent WNT signaling	52/2545	146/10704	0.000798420327859319	0.0037135829202759	0.00232587561848859	LEF1/TCF7/NFATC1/PRKCB/RAC2/PPP3R1/PSMB9/PSME4/PLCB2/GNB4/PSMB8/GNG2/ARRB2/PSME2/PSMB10/AGO4/PSMA4/PPP3CA/GNGT2/PSMD7/MAP3K7/RPS27A/PSME1/GNAO1/PSMA6/PSMA1/AGO2/PSMA3/KRAS/TNRC6C/AGO3/PFN1/UBA52/CALM2/PPP3CB/RAC1/GNG10/TNRC6B/PSMC6/RHOA/PSMB2/SMURF2/PSMD12/PSMD1/PSMA5/GNG5/PRKG1/PSMD13/FZD3/UBC/PSMA2/PSMD10	52
R-HSA-2025928	R-HSA-2025928	Calcineurin activates NFAT	8/2545	11/10704	0.000823418420111334	0.00377962553493727	0.00236723915082913	NFATC1/NFATC3/NFATC2/PPP3R1/PPP3CA/FKBP1A/CALM2/PPP3CB	8
R-HSA-2468052	R-HSA-2468052	Establishment of Sister Chromatid Cohesion	8/2545	11/10704	0.000823418420111334	0.00377962553493727	0.00236723915082913	ESCO1/WAPL/SMC3/PDS5A/RAD21/PDS5B/STAG1/STAG2	8
R-HSA-5655291	R-HSA-5655291	Signaling by FGFR4 in disease	8/2545	11/10704	0.000823418420111334	0.00377962553493727	0.00236723915082913	SOS1/KRAS/NRAS/PIK3CA/GRB2/PLCG1/FRS2/PIK3R1	8
R-HSA-9645460	R-HSA-9645460	Alpha-protein kinase 1 signaling pathway	8/2545	11/10704	0.000823418420111334	0.00377962553493727	0.00236723915082913	TIFA/ALPK1/MAP3K7/RPS27A/TAB2/UBA52/TRAF6/UBC	8
R-HSA-176187	R-HSA-176187	Activation of ATR in response to replication stress	18/2545	37/10704	0.000837814279759844	0.0038185964349124	0.00239164724081355	DBF4/RPA1/MCM6/CDC7/RPA2/RFC4/ATR/MCM5/RAD1/ORC6/ORC2/ORC5/CDK2/RFC2/HUS1/RAD17/RFC5/ORC3	18
R-HSA-5685938	R-HSA-5685938	HDR through Single Strand Annealing (SSA)	18/2545	37/10704	0.000837814279759844	0.0038185964349124	0.00239164724081355	ATM/TOPBP1/RPA1/RPA2/RFC4/MRE11/ATR/RAD1/NBN/RMI2/WRN/RMI1/ERCC4/RHNO1/RFC2/HUS1/RAD17/RFC5	18
R-HSA-450294	R-HSA-450294	MAP kinase activation	27/2545	64/10704	0.00084192307955111	0.0038185964349124	0.00239164724081355	CUL1/MAP3K8/RPS6KA3/IKBKB/MAPK14/RIPK2/NOD1/NFKB1/MAP3K7/MEF2C/RPS27A/CREB1/TAB2/IRAK2/MEF2A/DUSP6/UBE2N/UBA52/ATF1/MAP2K1/DUSP7/TRAF6/PPP2CA/ATF2/MAP2K6/UBC/MAPK9	27
R-HSA-69202	R-HSA-69202	Cyclin E associated events during G1/S transition	33/2545	83/10704	0.000842818784562808	0.0038185964349124	0.00239164724081355	CUL1/CDKN1B/MAX/PSMB9/PSMB8/PSME2/PSMB10/RB1/CCNA2/PSMA4/PSMD7/SKP2/RPS27A/PSME1/RBL2/PSMA6/PSMA1/PSMA3/RBBP4/CCNE1/UBA52/PSMC6/PSMB2/PSMD12/CDK2/PSMD1/PSMA5/E2F1/PSMD13/MYC/UBC/PSMA2/PSMD10	33
R-HSA-2173788	R-HSA-2173788	Downregulation of TGF-beta receptor signaling	14/2545	26/10704	0.000887810456030436	0.00400946657562133	0.00251119222367862	USP15/PPP1CC/RPS27A/XPO1/TGFB1/SMAD2/UBA52/TGFBR1/PPP1CB/SMURF2/UCHL5/SMAD3/UBC/TGFBR2	14
R-HSA-5675221	R-HSA-5675221	Negative regulation of MAPK pathway	20/2545	43/10704	0.000903458132344121	0.00406538570681616	0.00254621525847959	PTPN7/DUSP2/PPP2R5C/DUSP5/RPS27A/KRAS/NRAS/BRAP/DUSP6/PPP2R5E/YWHAB/UBA52/MAP2K1/PPP2R5A/MARK3/DUSP7/PPP2CA/PAQR3/BRAF/UBC	20
R-HSA-180534	R-HSA-180534	Vpu mediated degradation of CD4	23/2545	52/10704	0.000917615630967076	0.00406538570681616	0.00254621525847959	CD4/PSMB9/PSME4/PSMB8/PSME2/PSMB10/PSMA4/PSMD7/RPS27A/PSME1/PSMA6/PSMA1/PSMA3/UBA52/PSMC6/PSMB2/PSMD12/PSMD1/PSMA5/PSMD13/UBC/PSMA2/PSMD10	23
R-HSA-69601	R-HSA-69601	Ubiquitin Mediated Degradation of Phosphorylated Cdc25A	23/2545	52/10704	0.000917615630967076	0.00406538570681616	0.00254621525847959	PSMB9/PSME4/PSMB8/PSME2/PSMB10/CHEK2/PSMA4/PSMD7/RPS27A/PSME1/PSMA6/PSMA1/PSMA3/UBA52/PSMC6/PSMB2/PSMD12/PSMD1/PSMA5/PSMD13/UBC/PSMA2/PSMD10	23
R-HSA-69610	R-HSA-69610	p53-Independent DNA Damage Response	23/2545	52/10704	0.000917615630967076	0.00406538570681616	0.00254621525847959	PSMB9/PSME4/PSMB8/PSME2/PSMB10/CHEK2/PSMA4/PSMD7/RPS27A/PSME1/PSMA6/PSMA1/PSMA3/UBA52/PSMC6/PSMB2/PSMD12/PSMD1/PSMA5/PSMD13/UBC/PSMA2/PSMD10	23
R-HSA-69613	R-HSA-69613	p53-Independent G1/S DNA damage checkpoint	23/2545	52/10704	0.000917615630967076	0.00406538570681616	0.00254621525847959	PSMB9/PSME4/PSMB8/PSME2/PSMB10/CHEK2/PSMA4/PSMD7/RPS27A/PSME1/PSMA6/PSMA1/PSMA3/UBA52/PSMC6/PSMB2/PSMD12/PSMD1/PSMA5/PSMD13/UBC/PSMA2/PSMD10	23
R-HSA-75815	R-HSA-75815	Ubiquitin-dependent degradation of Cyclin D	23/2545	52/10704	0.000917615630967076	0.00406538570681616	0.00254621525847959	PSMB9/PSME4/PSMB8/PSME2/PSMB10/PSMA4/PSMD7/RPS27A/PSME1/PSMA6/PSMA1/PSMA3/UBA52/PSMC6/PSMB2/PSMD12/PSMD1/PSMA5/GSK3B/PSMD13/UBC/PSMA2/PSMD10	23
R-HSA-5621575	R-HSA-5621575	CD209 (DC-SIGN) signaling	12/2545	21/10704	0.00103827182959404	0.00455667887596131	0.00285391992757577	ICAM3/FYN/LYN/PAK2/PAK1/NFKB1/CD209/KRAS/RELB/NRAS/PRKACB/ICAM2	12
R-HSA-6807004	R-HSA-6807004	Negative regulation of MET activity	12/2545	21/10704	0.00103827182959404	0.00455667887596131	0.00285391992757577	PTPN2/SH3KBP1/EPS15/CBL/RPS27A/PTPN1/GRB2/HGF/UBA52/PTPRJ/STAM/UBC	12
R-HSA-901032	R-HSA-901032	ER Quality Control Compartment (ERQC)	12/2545	21/10704	0.00103827182959404	0.00455667887596131	0.00285391992757577	EDEM1/RPS27A/EDEM3/UGGT1/RNF139/UBA52/SEL1L/DERL2/TRIM13/MARCHF6/UBC/RNF103	12
R-HSA-110312	R-HSA-110312	Translesion synthesis by REV1	10/2545	16/10704	0.00107347601194744	0.00464988172304068	0.00291229434232548	RPA1/RPA2/RFC4/RPS27A/UBA52/REV3L/RFC2/PCNA/RFC5/UBC	10
R-HSA-193639	R-HSA-193639	p75NTR signals via NF-kB	10/2545	16/10704	0.00107347601194744	0.00464988172304068	0.00291229434232548	MYD88/IKBKB/RIPK2/NFKB1/RPS27A/NFKBIA/UBA52/TRAF6/NGFR/UBC	10
R-HSA-2730905	R-HSA-2730905	Role of LAT2/NTAL/LAB on calcium mobilization	10/2545	16/10704	0.00107347601194744	0.00464988172304068	0.00291229434232548	FYN/FCER1G/LAT2/LYN/SOS1/SYK/PIK3CA/GRB2/FCER1A/PIK3R1	10
R-HSA-975163	R-HSA-975163	IRAK2 mediated activation of TAK1 complex upon TLR7/8 or 9 stimulation	10/2545	16/10704	0.00107347601194744	0.00464988172304068	0.00291229434232548	LY96/TLR4/MAP3K7/RPS27A/CD14/TAB2/IRAK2/UBA52/TRAF6/UBC	10
R-HSA-6802957	R-HSA-6802957	Oncogenic MAPK signaling	33/2545	84/10704	0.00107611548447513	0.00464988172304068	0.00291229434232548	JAK2/KDM7A/CSK/ARRB2/PPP1CC/APBB1IP/ZC3HAV1/QKI/RAP1B/RAP1A/ACTB/CAMK2D/ATG7/TENT4A/IQGAP1/SPRED1/KRAS/NRAS/BRAP/DUSP6/YWHAB/SHOC2/MAP2K1/CALM2/MARK3/PPP1CB/DUSP7/VWF/FAM114A2/BCL2L11/AGGF1/BRAF/ARRB1	33
R-HSA-2173789	R-HSA-2173789	TGF-beta receptor signaling activates SMADs	16/2545	32/10704	0.0011135199505371	0.00479670132539056	0.00300424977748146	USP15/PPP1CC/CBL/RPS27A/XPO1/TGFB1/SMAD2/UBA52/TGFBR1/FKBP1A/PPP1CB/SMURF2/UCHL5/SMAD3/UBC/TGFBR2	16
R-HSA-380108	R-HSA-380108	Chemokine receptors bind chemokines	25/2545	59/10704	0.00119893356898155	0.00513304891918707	0.00321490958622769	CCR6/CXCR6/CCL5/CXCR4/CCR5/CXCR3/CCR7/CXCL9/CCR2/CXCL10/XCL2/CCRL2/CXCL11/CCL4/CCL19/CXCL13/CCL21/CCR1/CCL2/CCL13/CCL11/CCL17/CCL3/CX3CR1/CXCL16	25
R-HSA-5387390	R-HSA-5387390	Hh mutants abrogate ligand secretion	25/2545	59/10704	0.00119893356898155	0.00513304891918707	0.00321490958622769	PSMB9/PSME4/PSMB8/PSME2/PSMB10/PSMA4/PSMD7/RPS27A/PSME1/PSMA6/PSMA1/PSMA3/ERLEC1/UBA52/SEL1L/PSMC6/DERL2/PSMB2/PSMD12/PSMD1/PSMA5/PSMD13/UBC/PSMA2/PSMD10	25
R-HSA-450408	R-HSA-450408	AUF1 (hnRNP D0) binds and destabilizes mRNA	24/2545	56/10704	0.00123296698964769	0.00526266398020357	0.00329608954549592	PSMB9/PABPC1/PSME4/PSMB8/HNRNPD/PSME2/PSMB10/PSMA4/PSMD7/RPS27A/PSME1/PSMA6/PSMA1/PSMA3/UBA52/PSMC6/PSMB2/PSMD12/PSMD1/PSMA5/PSMD13/UBC/PSMA2/PSMD10	24
R-HSA-8950505	R-HSA-8950505	Gene and protein expression by JAK-STAT signaling after Interleukin-12 stimulation	18/2545	38/10704	0.00124162378513915	0.00528350546867725	0.00330914289880312	STAT4/LCP1/CAPZA1/LMNB1/PDCD4/PAK2/PSME2/RAP1B/HNRNPDL/SOD2/CNN2/CDC42/HNRNPA2B1/SNRPA1/RALA/RPLP0/MSN/MTAP	18
R-HSA-169911	R-HSA-169911	Regulation of Apoptosis	23/2545	53/10704	0.00126095456881443	0.00531892044298437	0.00333132385639547	PSMB9/PSME4/PSMB8/PAK2/PSME2/PSMB10/PSMA4/PSMD7/RPS27A/PSME1/PSMA6/PSMA1/PSMA3/UBA52/PSMC6/PSMB2/PSMD12/PSMD1/PSMA5/PSMD13/UBC/PSMA2/PSMD10	23
R-HSA-5696400	R-HSA-5696400	Dual Incision in GG-NER	19/2545	41/10704	0.00127453473489887	0.00531892044298437	0.00333132385639547	POLE3/RPA1/RPA2/PARP1/RFC4/DDB2/RPS27A/GTF2H3/ERCC4/UBA52/CUL4B/GTF2H1/POLK/POLE/RFC2/PCNA/RFC5/RBX1/UBC	19
R-HSA-177929	R-HSA-177929	Signaling by EGFR	22/2545	50/10704	0.00128119828841971	0.00531892044298437	0.00333132385639547	PAG1/SH3KBP1/EPS15/CSK/CBL/SOS1/RPS27A/KRAS/NRAS/ADAM17/PIK3CA/CDC42/GRB2/UBA52/PTPN12/PLCG1/ADAM12/STAM/UBC/ADAM10/SPRY1/PIK3R1	22
R-HSA-2565942	R-HSA-2565942	Regulation of PLK1 Activity at G2/M Transition	34/2545	88/10704	0.00128241377470964	0.00531892044298437	0.00333132385639547	CNTRL/CUL1/BORA/HAUS6/HAUS3/CCNB2/NEDD1/NDE1/PCM1/RPS27A/MAPRE1/CDK1/PPP1R12A/CEP57/OFD1/PLK1/HAUS2/AURKA/CENPJ/CEP250/CCNB1/UBA52/CKAP5/SFI1/HAUS1/PAFAH1B1/CCP110/PPP1CB/CDK5RAP2/HAUS8/CEP78/CEP290/UBC/TUBB	34
R-HSA-167161	R-HSA-167161	HIV Transcription Initiation	21/2545	47/10704	0.00129173782186763	0.00531892044298437	0.00333132385639547	POLR2B/GTF2E1/TAF11/POLR2D/TAF7/TAF5/TAF4B/TAF9/GTF2B/TAF15/GTF2A1/TAF1/GTF2H3/GTF2F2/GTF2A2/GTF2H1/TAF2/GTF2E2/TAF12/TAF13/TBP	21
R-HSA-167162	R-HSA-167162	RNA Polymerase II HIV Promoter Escape	21/2545	47/10704	0.00129173782186763	0.00531892044298437	0.00333132385639547	POLR2B/GTF2E1/TAF11/POLR2D/TAF7/TAF5/TAF4B/TAF9/GTF2B/TAF15/GTF2A1/TAF1/GTF2H3/GTF2F2/GTF2A2/GTF2H1/TAF2/GTF2E2/TAF12/TAF13/TBP	21
R-HSA-73776	R-HSA-73776	RNA Polymerase II Promoter Escape	21/2545	47/10704	0.00129173782186763	0.00531892044298437	0.00333132385639547	POLR2B/GTF2E1/TAF11/POLR2D/TAF7/TAF5/TAF4B/TAF9/GTF2B/TAF15/GTF2A1/TAF1/GTF2H3/GTF2F2/GTF2A2/GTF2H1/TAF2/GTF2E2/TAF12/TAF13/TBP	21
R-HSA-73779	R-HSA-73779	RNA Polymerase II Transcription Pre-Initiation And Promoter Opening	21/2545	47/10704	0.00129173782186763	0.00531892044298437	0.00333132385639547	POLR2B/GTF2E1/TAF11/POLR2D/TAF7/TAF5/TAF4B/TAF9/GTF2B/TAF15/GTF2A1/TAF1/GTF2H3/GTF2F2/GTF2A2/GTF2H1/TAF2/GTF2E2/TAF12/TAF13/TBP	21
R-HSA-75953	R-HSA-75953	RNA Polymerase II Transcription Initiation	21/2545	47/10704	0.00129173782186763	0.00531892044298437	0.00333132385639547	POLR2B/GTF2E1/TAF11/POLR2D/TAF7/TAF5/TAF4B/TAF9/GTF2B/TAF15/GTF2A1/TAF1/GTF2H3/GTF2F2/GTF2A2/GTF2H1/TAF2/GTF2E2/TAF12/TAF13/TBP	21
R-HSA-76042	R-HSA-76042	RNA Polymerase II Transcription Initiation And Promoter Clearance	21/2545	47/10704	0.00129173782186763	0.00531892044298437	0.00333132385639547	POLR2B/GTF2E1/TAF11/POLR2D/TAF7/TAF5/TAF4B/TAF9/GTF2B/TAF15/GTF2A1/TAF1/GTF2H3/GTF2F2/GTF2A2/GTF2H1/TAF2/GTF2E2/TAF12/TAF13/TBP	21
R-HSA-9020591	R-HSA-9020591	Interleukin-12 signaling	21/2545	47/10704	0.00129173782186763	0.00531892044298437	0.00333132385639547	STAT4/JAK2/IL12RB1/LCP1/CAPZA1/LMNB1/PDCD4/PAK2/PSME2/RAP1B/JAK1/HNRNPDL/SOD2/CNN2/CDC42/HNRNPA2B1/SNRPA1/RALA/RPLP0/MSN/MTAP	21
R-HSA-76002	R-HSA-76002	Platelet activation, signaling and aggregation	84/2545	263/10704	0.00140447807409244	0.00576618564143523	0.00361145311226733	PRKCH/CYRIB/DGKA/LCP2/DGKD/PRKCB/LCK/RAC2/PLEK/PIK3CG/LAT/VAV1/SRGN/PTPN6/FYN/RASGRP2/CTSW/FCER1G/FERMT3/PIK3R5/CSK/GNB4/LYN/GNG2/TMSB4X/ARRB2/F13A1/LHFPL2/APBB1IP/RASGRP1/GNA13/GNA15/RAP1B/RAP1A/RHOG/CAP1/YWHAZ/GNGT2/MAPK14/SOS1/CFD/PCYOX1L/PTPN1/DGKE/GNAI2/SYK/PIK3CA/CDC42/CALU/TGFB1/PHACTR2/GRB2/GNAI3/TMX3/HGF/PFN1/DGKH/GNAQ/NHLRC2/CD36/CALM2/VWF/RAC1/GNG10/RHOA/SERPING1/MMRN1/GNG5/F2R/PLA2G4A…	84
R-HSA-912526	R-HSA-912526	Interleukin receptor SHC signaling	14/2545	27/10704	0.00144341456129331	0.005843755889522	0.00366003658343746	JAK2/PIK3CD/IL2RB/JAK3/INPP5D/IL2RA/IL2RG/PTPN6/CSF2RB/JAK1/SOS1/PIK3CA/GRB2/PIK3R1	14
R-HSA-9635486	R-HSA-9635486	Infection with Mycobacterium tuberculosis	14/2545	27/10704	0.00144341456129331	0.005843755889522	0.00366003658343746	B2M/TLR2/CORO1A/MRC1/KPNA1/RNF213/KPNB1/RPS27A/UBA52/SFPQ/RAB5A/CTSG/UBC/TRIM27	14
R-HSA-162594	R-HSA-162594	Early Phase of HIV Life Cycle	9/2545	14/10704	0.00145899870905565	0.005843755889522	0.00366003658343746	CD4/CXCR4/CCR5/KPNA1/HMGA1/PSIP1/XRCC5/LIG4/XRCC4	9
R-HSA-9027284	R-HSA-9027284	Erythropoietin activates RAS	9/2545	14/10704	0.00145899870905565	0.005843755889522	0.00366003658343746	JAK2/VAV1/LYN/RAPGEF1/SOS1/CRKL/KRAS/NRAS/GRB2	9
R-HSA-975110	R-HSA-975110	TRAF6 mediated IRF7 activation in TLR7/8 or 9 signaling	9/2545	14/10704	0.00145899870905565	0.005843755889522	0.00366003658343746	IRAK4/TLR7/MYD88/RPS27A/UBE2N/UBA52/IRF7/TRAF6/UBC	9
R-HSA-110320	R-HSA-110320	Translesion Synthesis by POLH	11/2545	19/10704	0.0014609389723805	0.005843755889522	0.00366003658343746	RPA1/RPA2/RFC4/RPS27A/UBA52/SPRTN/RCHY1/RFC2/PCNA/RFC5/UBC	11
R-HSA-1236382	R-HSA-1236382	Constitutive Signaling by Ligand-Responsive EGFR Cancer Variants	11/2545	19/10704	0.0014609389723805	0.005843755889522	0.00366003658343746	CBL/SOS1/RPS27A/KRAS/NRAS/PIK3CA/GRB2/UBA52/PLCG1/UBC/PIK3R1	11
R-HSA-5637815	R-HSA-5637815	Signaling by Ligand-Responsive EGFR Variants in Cancer	11/2545	19/10704	0.0014609389723805	0.005843755889522	0.00366003658343746	CBL/SOS1/RPS27A/KRAS/NRAS/PIK3CA/GRB2/UBA52/PLCG1/UBC/PIK3R1	11
R-HSA-77595	R-HSA-77595	Processing of Intronless Pre-mRNAs	11/2545	19/10704	0.0014609389723805	0.005843755889522	0.00366003658343746	PCF11/CSTF3/CPSF2/NCBP1/CSTF2T/FIP1L1/CPSF3/PAPOLA/NCBP2/WDR33/NUDT21	11
R-HSA-4641258	R-HSA-4641258	Degradation of DVL	24/2545	57/10704	0.00165618998411683	0.00660588597653436	0.00413737069056625	PSMB9/PSME4/PSMB8/PSME2/PSMB10/PSMA4/PSMD7/RPS27A/PSME1/PSMA6/PSMA1/PSMA3/UBA52/PSMC6/PSMB2/CUL3/PSMD12/PSMD1/PSMA5/PSMD13/RBX1/UBC/PSMA2/PSMD10	24
R-HSA-68962	R-HSA-68962	Activation of the pre-replicative complex	16/2545	33/10704	0.00168908685973184	0.00671795910120619	0.00420756385812388	DBF4/PRIM1/POLE3/RPA1/MCM6/CDC7/RPA2/POLA2/MCM5/ORC6/ORC2/ORC5/POLA1/POLE/CDK2/ORC3	16
R-HSA-9607240	R-HSA-9607240	FLT3 Signaling	92/2545	294/10704	0.00174099609511874	0.00690480037724145	0.00432458549943017	PTPN7/JAK2/IL2RB/DUSP2/RASAL3/JAK3/LAT/IL2RA/IL2RG/FYN/PPP2R5C/PSMB9/PSME4/CSK/RASA2/PSMB8/RASA3/ARRB2/PSME2/PPP1CC/APBB1IP/FGF7/CSF2RB/PSMB10/RASGRP1/HCK/FLT3LG/STAT5A/RAP1B/RAP1A/PDE3B/FNTA/PSMA4/JAK1/ACTB/STAT5B/CAMK2D/RANBP9/DUSP5/RASA1/PSMD7/SOS1/RPS27A/PSME1/RASGEF1A/PSMA6/IQGAP1/PSMA1/RALGDS/SPRED1/PSMA3/RASGRP3/KRAS/RASGRP4/NRAS/PIK3CA/BRAP/GRB2/DUSP6/PPP2R5E/HGF/YWHAB/SHOC2/UBA52/MAP2K1/…	92
R-HSA-5673000	R-HSA-5673000	RAF activation	17/2545	36/10704	0.00175883634482166	0.00695584995127211	0.00435655865369148	JAK2/PPP2R5C/PPP1CC/CAMK2D/KRAS/NRAS/BRAP/PPP2R5E/YWHAB/SHOC2/MAP2K1/PPP2R5A/CALM2/MARK3/PPP1CB/PPP2CA/BRAF	17
R-HSA-113510	R-HSA-113510	E2F mediated regulation of DNA replication	12/2545	22/10704	0.0017929060782462	0.00707061551984416	0.00442843814137608	PRIM1/RB1/POLA2/ORC6/CDK1/CCNB1/ORC2/ORC5/POLA1/PPP2CA/E2F1/ORC3	12
R-HSA-8853884	R-HSA-8853884	Transcriptional Regulation by VENTX	18/2545	39/10704	0.00179920779236605	0.0070755362621137	0.00443152007995542	LEF1/UBE2D1/CEBPB/AGO4/CSF1R/CDC27/ANAPC4/NFKB1/UBE2E1/UBE2C/TNRC6C/ANAPC1/AGO3/CDC16/TNRC6B/ANAPC7/TP53/VENTX	18
R-HSA-140534	R-HSA-140534	Caspase activation via Death Receptors in the presence of ligand	10/2545	17/10704	0.00205340079549685	0.00800769112450024	0.00501534338850278	LY96/CASP8/TLR4/FAS/CD14/CFLAR/TNFRSF10A/TRAF2/TNFSF10/RIPK1	10
R-HSA-450385	R-HSA-450385	Butyrate Response Factor 1 (BRF1) binds and destabilizes mRNA	10/2545	17/10704	0.00205340079549685	0.00800769112450024	0.00501534338850278	DCP2/XRN1/EXOSC9/DCP1A/EXOSC8/EXOSC1/EXOSC3/DIS3/YWHAB/ZFP36L1	10
R-HSA-937072	R-HSA-937072	TRAF6-mediated induction of TAK1 complex within TLR4 complex	10/2545	17/10704	0.00205340079549685	0.00800769112450024	0.00501534338850278	LY96/TLR4/MAP3K7/RPS27A/CD14/TAB2/IRAK2/UBA52/TRAF6/UBC	10
R-HSA-5619084	R-HSA-5619084	ABC transporter disorders	30/2545	77/10704	0.0020698275514856	0.00802703205562282	0.00502745691904798	PSMB9/DERL3/PSME4/PSMB8/PSME2/DERL1/PSMB10/PSMA4/PSMD7/RPS27A/PSME1/PSMA6/PSMA1/PSMA3/ERLEC1/UBA52/ABCA1/SEL1L/PSMC6/DERL2/PSMB2/PSMD12/PSMD1/PSMA5/ABCD1/PSMD13/UBC/ABCC9/PSMA2/PSMD10	30
R-HSA-8852276	R-HSA-8852276	The role of GTSE1 in G2/M progression after G2 checkpoint	30/2545	77/10704	0.0020698275514856	0.00802703205562282	0.00502745691904798	PSMB9/PSME4/PSMB8/PSME2/PSMB10/CCNB2/PSMA4/PSMD7/RPS27A/PSME1/MAPRE1/PSMA6/PSMA1/CDK1/PSMA3/TUBA1B/PLK1/CCNB1/UBA52/PSMC6/PSMB2/PSMD12/PSMD1/PSMA5/TP53/PSMD13/UBC/TUBA8/PSMA2/PSMD10	30
R-HSA-164952	R-HSA-164952	The role of Nef in HIV-1 replication and disease pathogenesis	14/2545	28/10704	0.00226093070493805	0.00874393090307532	0.00547646198666297	CD28/B2M/CD247/LCK/ELMO1/DOCK2/CD4/FYN/AP1S2/HLA-A/PAK2/HCK/RAC1/PACS1	14
R-HSA-674695	R-HSA-674695	RNA Polymerase II Pre-transcription Events	32/2545	84/10704	0.00229203768903207	0.00883981477863609	0.00553651557188261	CCNK/POLR2B/GTF2E1/TAF11/POLR2D/TAF7/NCBP1/TAF5/CCNT1/CCNT2/TAF4B/TAF9/GTF2B/TAF15/GTF2A1/TAF1/GTF2H3/GTF2F2/GTF2A2/NCBP2/TCEA1/GTF2H1/CDC73/TAF2/SUPT16H/GTF2E2/RTF1/IWS1/TAF12/ELOC/TAF13/TBP	32
R-HSA-1236978	R-HSA-1236978	Cross-presentation of soluble exogenous antigens (endosomes)	21/2545	49/10704	0.00243848268910055	0.00937877957346367	0.00587407773285356	FCGR1A/PSMB9/PSME4/PSMB8/MRC1/PSME2/PSMB10/PSMA4/PSMD7/PSME1/PSMA6/PSMA1/PSMA3/PSMC6/PSMB2/PSMD12/PSMD1/PSMA5/PSMD13/PSMA2/PSMD10	21
R-HSA-5684996	R-HSA-5684996	MAPK1/MAPK3 signaling	89/2545	286/10704	0.00245513451974368	0.00941695432230452	0.00589798718081178	PTPN7/JAK2/IL2RB/DUSP2/RASAL3/JAK3/LAT/IL2RA/IL2RG/FYN/PPP2R5C/PSMB9/PSME4/CSK/RASA2/PSMB8/RASA3/ARRB2/PSME2/PPP1CC/APBB1IP/FGF7/CSF2RB/PSMB10/RASGRP1/FLT3LG/RAP1B/RAP1A/FNTA/PSMA4/JAK1/ACTB/CAMK2D/RANBP9/DUSP5/RASA1/PSMD7/SOS1/RPS27A/PSME1/RASGEF1A/PSMA6/IQGAP1/PSMA1/RALGDS/CDK1/SPRED1/PSMA3/RASGRP3/KRAS/RASGRP4/NRAS/PIK3CA/IL6ST/BRAP/GRB2/DUSP6/PPP2R5E/HGF/YWHAB/SHOC2/UBA52/MAP2K1/PPP2R5A/CALM2…	89
R-HSA-176412	R-HSA-176412	Phosphorylation of the APC/C	11/2545	20/10704	0.00255324113811265	0.00970011787124801	0.00607533698251849	UBE2D1/CDC27/ANAPC4/UBE2E1/CDK1/UBE2C/PLK1/ANAPC1/CCNB1/CDC16/ANAPC7	11
R-HSA-622312	R-HSA-622312	Inflammasomes	11/2545	20/10704	0.00255324113811265	0.00970011787124801	0.00607533698251849	P2RX7/NLRP1/PSTPIP1/CASP1/NLRP3/PYCARD/NFKB2/PANX1/NFKB1/BCL2/TXNIP	11
R-HSA-8853334	R-HSA-8853334	Signaling by FGFR3 fusions in cancer	7/2545	10/10704	0.00255667392463608	0.00970011787124801	0.00607533698251849	SOS1/KRAS/NRAS/PIK3CA/GRB2/FRS2/PIK3R1	7
R-HSA-937042	R-HSA-937042	IRAK2 mediated activation of TAK1 complex	7/2545	10/10704	0.00255667392463608	0.00970011787124801	0.00607533698251849	MAP3K7/RPS27A/TAB2/IRAK2/UBA52/TRAF6/UBC	7
R-HSA-5358346	R-HSA-5358346	Hedgehog ligand biogenesis	26/2545	65/10704	0.00260344715849224	0.00985088114024091	0.00616976239836141	PSMB9/PSME4/PSMB8/PSME2/PSMB10/PSMA4/PSMD7/RPS27A/PSME1/PSMA6/PSMA1/PSMA3/ADAM17/ERLEC1/UBA52/SEL1L/PSMC6/DERL2/PSMB2/PSMD12/PSMD1/PSMA5/PSMD13/UBC/PSMA2/PSMD10	26
R-HSA-5673001	R-HSA-5673001	RAF/MAP kinase cascade	87/2545	280/10704	0.00286098289896724	0.0107961618828953	0.00676180665297124	PTPN7/JAK2/IL2RB/DUSP2/RASAL3/JAK3/LAT/IL2RA/IL2RG/FYN/PPP2R5C/PSMB9/PSME4/CSK/RASA2/PSMB8/RASA3/ARRB2/PSME2/PPP1CC/APBB1IP/FGF7/CSF2RB/PSMB10/RASGRP1/FLT3LG/RAP1B/RAP1A/FNTA/PSMA4/JAK1/ACTB/CAMK2D/RANBP9/DUSP5/RASA1/PSMD7/SOS1/RPS27A/PSME1/RASGEF1A/PSMA6/IQGAP1/PSMA1/RALGDS/SPRED1/PSMA3/RASGRP3/KRAS/RASGRP4/NRAS/PIK3CA/BRAP/GRB2/DUSP6/PPP2R5E/HGF/YWHAB/SHOC2/UBA52/MAP2K1/PPP2R5A/CALM2/MARK3/PPP1…	87
R-HSA-3134975	R-HSA-3134975	Regulation of innate immune responses to cytosolic DNA	9/2545	15/10704	0.00288030893303459	0.0108108110087089	0.00677098163177031	ZBP1/TRIM21/RPS27A/STING1/TBK1/UBA52/TRIM56/TRIM32/UBC	9
R-HSA-844456	R-HSA-844456	The NLRP3 inflammasome	9/2545	15/10704	0.00288030893303459	0.0108108110087089	0.00677098163177031	P2RX7/PSTPIP1/CASP1/NLRP3/PYCARD/NFKB2/PANX1/NFKB1/TXNIP	9
R-HSA-166663	R-HSA-166663	Initial triggering of complement	12/2545	23/10704	0.00294428493843462	0.0110213874700761	0.0069028689944161	C1QB/C1QA/C1QC/GZMM/C2/C1S/FCN1/CFD/CFP/C3/C1R/CFB	12
R-HSA-448424	R-HSA-448424	Interleukin-17 signaling	28/2545	72/10704	0.00296173559691795	0.0110571462284937	0.00692526526942499	CUL1/MAP3K8/RPS6KA3/IL17RA/IKBKB/MAPK14/RIPK2/NOD1/NFKB1/MAP3K7/MEF2C/RPS27A/CREB1/TAB2/IRAK2/MEF2A/DUSP6/UBE2N/UBA52/ATF1/MAP2K1/DUSP7/TRAF6/PPP2CA/ATF2/MAP2K6/UBC/MAPK9	28
R-HSA-1660499	R-HSA-1660499	Synthesis of PIPs at the plasma membrane	22/2545	53/10704	0.00315224013470938	0.0117370643313647	0.0073511087128021	PIK3CD/INPP4A/PIP4K2A/MTMR1/INPP5D/PIK3CG/PIK3R5/PLEKHA2/INPP4B/PIK3CA/MTMR9/MTMR6/PTEN/RAB5A/PI4K2B/RAB14/PLEKHA3/MTM1/SYNJ1/RAB4A/PIK3C2B/PIK3R1	22
R-HSA-4420097	R-HSA-4420097	VEGFA-VEGFR2 Pathway	36/2545	99/10704	0.00321726276424529	0.0119347782629649	0.00747494006996222	NCKAP1L/PRKCB/CYBB/ELMO1/VAV1/FYN/NCK1/SH2D2A/PAK2/ABI1/PAK1/NCF2/NCF4/ROCK1/NCF1/ACTB/MAPK14/RASA1/KRAS/NRAS/PTK2B/RICTOR/PIK3CA/CDC42/PRKACB/AXL/ELMO2/CALM2/TRIB3/RAC1/SPHK1/RHOA/PLCG1/CAV1/WASF2/PIK3R1	36
R-HSA-179409	R-HSA-179409	APC-Cdc20 mediated degradation of Nek2A	13/2545	26/10704	0.00323091497261692	0.0119347782629649	0.00747494006996222	UBE2D1/BUB3/CDC27/ANAPC4/RPS27A/UBE2E1/UBE2C/ANAPC1/UBA52/CDC16/ANAPC7/CDC20/UBC	13
R-HSA-901042	R-HSA-901042	Calnexin/calreticulin cycle	13/2545	26/10704	0.00323091497261692	0.0119347782629649	0.00747494006996222	EDEM1/RPS27A/EDEM3/UGGT1/RNF139/UBA52/SEL1L/DERL2/TRIM13/MARCHF6/PDIA3/UBC/RNF103	13
R-HSA-186763	R-HSA-186763	Downstream signal transduction	14/2545	29/10704	0.0034251790608742	0.0126190807505892	0.00790352952273743	STAT1/NCK1/STAT5A/STAT5B/RAPGEF1/RASA1/SOS1/CRKL/KRAS/NRAS/PIK3CA/GRB2/PLCG1/PIK3R1	14
R-HSA-2173796	R-HSA-2173796	SMAD2/SMAD3:SMAD4 heterotrimer regulates transcription	15/2545	32/10704	0.00354136582204948	0.0130128927844338	0.00815018021761906	RBL1/CCNK/RPS27A/CCNT1/CCNT2/SMAD2/SNW1/UBA52/RNF111/SP1/JUNB/SERPINE1/SMAD3/MYC/UBC	15
R-HSA-532668	R-HSA-532668	N-glycan trimming in the ER and Calnexin/Calreticulin cycle	16/2545	35/10704	0.00359347539441692	0.0131698051104285	0.00824845688495259	EDEM1/DERL1/NGLY1/RPS27A/EDEM3/UGGT1/RAD23B/RNF139/UBA52/SEL1L/DERL2/TRIM13/MARCHF6/PDIA3/UBC/RNF103	16
R-HSA-209543	R-HSA-209543	p75NTR recruits signalling complexes	8/2545	13/10704	0.00402566456203186	0.0146769020490745	0.00919237549389403	MYD88/IKBKB/RIPK2/RPS27A/UBA52/TRAF6/NGFR/UBC	8
R-HSA-209560	R-HSA-209560	NF-kB is activated and signals survival	8/2545	13/10704	0.00402566456203186	0.0146769020490745	0.00919237549389403	IKBKB/NFKB1/RPS27A/NFKBIA/UBA52/TRAF6/NGFR/UBC	8
R-HSA-68875	R-HSA-68875	Mitotic Prophase	48/2545	142/10704	0.00417810519231541	0.0151931097902378	0.00951568455283318	PRKCB/LMNB1/SMC4/VRK2/NUP50/CNEP1R1/TMPO/NUP210/VRK1/RB1/CCNB2/NCAPG2/USO1/NUP43/NUP205/NUP107/SET/NUP153/CDK1/H2AZ1/TPR/NUP62/PLK1/NUP98/NUP88/NUP54/NEK9/NEK7/LEMD3/CCNB1/H2BC12/NUP93/NUP133/LPIN1/NCAPD3/NUP155/H3-3B/NUP58/SEH1L/PPP2CA/RANBP2/NUP160/NUP37/NDC1/GORASP2/NUP42/H3-3A/ARPP19	48
R-HSA-5685942	R-HSA-5685942	HDR through Homologous Recombination (HRR)	26/2545	67/10704	0.00424539722797623	0.0153580261477176	0.00961897427146526	ATM/TOPBP1/POLE3/RPA1/RPA2/RFC4/MRE11/RPS27A/ATR/RAD1/GEN1/NBN/RMI2/WRN/RMI1/UBA52/POLK/RHNO1/POLE/RFC2/HUS1/PCNA/RAD17/RFC5/XRCC3/UBC	26
R-HSA-6802952	R-HSA-6802952	Signaling by BRAF and RAF fusions	26/2545	67/10704	0.00424539722797623	0.0153580261477176	0.00961897427146526	JAK2/KDM7A/CSK/ARRB2/APBB1IP/ZC3HAV1/QKI/RAP1B/RAP1A/ACTB/CAMK2D/ATG7/TENT4A/IQGAP1/KRAS/NRAS/YWHAB/MAP2K1/CALM2/MARK3/VWF/FAM114A2/BCL2L11/AGGF1/BRAF/ARRB1	26
R-HSA-180786	R-HSA-180786	Extension of Telomeres	21/2545	51/10704	0.00434234636444241	0.0156279817743428	0.00978805174287789	PRIM1/RPA1/RPA2/CCNA2/RFC4/POLA2/CTC1/WRN/TERF2IP/GAR1/PPP6C/SHQ1/DKC1/TINF2/POLA1/CDK2/RFC2/PCNA/ANKRD28/RFC5/POT1	21
R-HSA-350562	R-HSA-350562	Regulation of ornithine decarboxylase (ODC)	21/2545	51/10704	0.00434234636444241	0.0156279817743428	0.00978805174287789	PSMB9/PSME4/PSMB8/PSME2/PSMB10/PSMA4/PSMD7/AZIN1/PSME1/PSMA6/PSMA1/PSMA3/PSMC6/PSMB2/PSMD12/PSMD1/PSMA5/OAZ1/PSMD13/PSMA2/PSMD10	21
R-HSA-8856828	R-HSA-8856828	Clathrin-mediated endocytosis	49/2545	146/10704	0.00449065137523862	0.0161202869880361	0.0100963902714542	FNBP1/ARPC2/CD3G/CD3D/CD4/FCHO1/ACTR2/GRK3/SH3KBP1/ADRB2/IL7R/ACTR3/EPS15/ARPC5/ITSN2/GRK2/ARF6/ARRB2/COPS3/CBL/ARPC3/M6PR/ACTB/NECAP2/RPS27A/VAMP4/AGFG1/LDLRAP1/UBQLN2/GRB2/NECAP1/UBA52/VAMP3/FCHO2/RAB5A/UBQLN1/SNX18/ARPC4/SYT11/COPS2/COPS4/SCARB2/SYNJ1/AAK1/STAM/UBC/ARRB1/TOR1B/PICALM	49
R-HSA-450302	R-HSA-450302	activated TAK1 mediates p38 MAPK activation	12/2545	24/10704	0.00462774937618039	0.0165699466154796	0.0103780191960109	MAPK14/RIPK2/NOD1/MAP3K7/RPS27A/TAB2/IRAK2/UBE2N/UBA52/TRAF6/MAP2K6/UBC	12
R-HSA-1483255	R-HSA-1483255	PI Metabolism	31/2545	84/10704	0.00465945488477354	0.0166409103027626	0.0104224648738355	TNFAIP8/PIK3CD/INPP4A/PIP4K2A/MTMR1/INPP5D/PIK3CG/TNFAIP8L2/PIK3R5/PLEKHA2/PITPNB/INPP4B/GDPD5/PIKFYVE/PIK3CA/FIG4/MTMR9/MTMR6/TNFAIP8L3/PTEN/INPP5F/RAB5A/PI4K2B/RAB14/PLEKHA3/MTM1/SYNJ1/SACM1L/RAB4A/PIK3C2B/PIK3R1	31
R-HSA-3928662	R-HSA-3928662	EPHB-mediated forward signaling	18/2545	42/10704	0.00485897127346139	0.0172653801595075	0.0108135802051652	ARPC2/FYN/ACTR2/ACTR3/TIAM1/ARPC5/LYN/ARPC3/PAK1/ROCK1/ACTB/ARPC1B/RASA1/LIMK1/CDC42/RAC1/RHOA/ARPC4	18
R-HSA-5693579	R-HSA-5693579	Homologous DNA Pairing and Strand Exchange	18/2545	42/10704	0.00485897127346139	0.0172653801595075	0.0108135802051652	ATM/TOPBP1/RPA1/RPA2/RFC4/MRE11/ATR/RAD1/NBN/RMI2/WRN/RMI1/RHNO1/RFC2/HUS1/RAD17/RFC5/XRCC3	18
R-HSA-1538133	R-HSA-1538133	G0 and Early G1	13/2545	27/10704	0.0048907367831317	0.0172709137825059	0.0108170460006221	MAX/RBL1/TOP2A/CCNA2/RBL2/CDK1/RBBP4/CCNE1/DYRK1A/CDK2/PCNA/E2F1/MYC	13
R-HSA-264876	R-HSA-264876	Insulin processing	13/2545	27/10704	0.0048907367831317	0.0172709137825059	0.0108170460006221	RAB27A/MYO5A/ERO1A/EXOC6/EXOC2/EXOC8/SLC30A7/EXOC1/EXOC5/KIF5B/SLC30A6/ERO1B/EXOC4	13
R-HSA-70326	R-HSA-70326	Glucose metabolism	33/2545	91/10704	0.00489753769403918	0.0172709137825059	0.0108170460006221	HK2/ADPGK/NUP50/PGM2L1/NUP210/ENO3/NUP43/NUP205/NUP107/HK3/NUP153/SLC37A2/TPR/NUP62/PRKACB/NUP98/NUP88/NUP54/NUP93/ENO2/SLC37A1/NUP133/NUP155/HK1/NUP58/SEH1L/PPP2CA/RANBP2/NUP160/NUP37/NDC1/GNPDA2/NUP42	33
R-HSA-5693616	R-HSA-5693616	Presynaptic phase of homologous DNA pairing and strand exchange	17/2545	39/10704	0.00498115412762367	0.0175216476851084	0.0109740846027784	ATM/TOPBP1/RPA1/RPA2/RFC4/MRE11/ATR/RAD1/NBN/RMI2/WRN/RMI1/RHNO1/RFC2/HUS1/RAD17/RFC5	17
R-HSA-1433559	R-HSA-1433559	Regulation of KIT signaling	9/2545	16/10704	0.00520337983157519	0.0181664133770705	0.0113779115361652	LCK/PTPN6/FYN/LYN/CBL/SH2B3/SOCS1/SOS1/GRB2	9
R-HSA-1834941	R-HSA-1834941	STING mediated induction of host immune responses	9/2545	16/10704	0.00520337983157519	0.0181664133770705	0.0113779115361652	NLRC3/CGAS/IFI16/TRIM21/MRE11/STING1/TBK1/PRKDC/XRCC5	9
R-HSA-392517	R-HSA-392517	Rap1 signalling	9/2545	16/10704	0.00520337983157519	0.0181664133770705	0.0113779115361652	RASGRP2/RASGRP1/RAP1B/RAP1A/SIPA1/YWHAZ/PRKACB/YWHAB/PRKG1	9
R-HSA-3371378	R-HSA-3371378	Regulation by c-FLIP	7/2545	11/10704	0.00558987105755441	0.0192280576918334	0.0120428361333062	CASP8/FAS/CFLAR/TNFRSF10A/TRAF2/TNFSF10/RIPK1	7
R-HSA-5218900	R-HSA-5218900	CASP8 activity is inhibited	7/2545	11/10704	0.00558987105755441	0.0192280576918334	0.0120428361333062	CASP8/FAS/CFLAR/TNFRSF10A/TRAF2/TNFSF10/RIPK1	7
R-HSA-69416	R-HSA-69416	Dimerization of procaspase-8	7/2545	11/10704	0.00558987105755441	0.0192280576918334	0.0120428361333062	CASP8/FAS/CFLAR/TNFRSF10A/TRAF2/TNFSF10/RIPK1	7
R-HSA-77588	R-HSA-77588	SLBP Dependent Processing of Replication-Dependent Histone Pre-mRNAs	7/2545	11/10704	0.00558987105755441	0.0192280576918334	0.0120428361333062	NCBP1/NCBP2/SNRPE/LSM11/LSM10/SLBP/SNRPF	7
R-HSA-8875555	R-HSA-8875555	MET activates RAP1 and RAC1	7/2545	11/10704	0.00558987105755441	0.0192280576918334	0.0120428361333062	RAP1B/RAP1A/RAPGEF1/CRKL/GRB2/HGF/RAC1	7
R-HSA-9014325	R-HSA-9014325	TICAM1,TRAF6-dependent induction of TAK1 complex	7/2545	11/10704	0.00558987105755441	0.0192280576918334	0.0120428361333062	MAP3K7/RPS27A/TAB2/UBA52/TRAF6/TLR3/UBC	7
R-HSA-9006936	R-HSA-9006936	Signaling by TGFB family members	36/2545	102/10704	0.00563228486429135	0.019326467671588	0.0121044718574683	RBL1/USP15/UBE2D1/CCNK/PPP1CC/CBL/FST/PARP1/RPS27A/CCNT1/CCNT2/XPO1/TGFB1/SMAD2/SNW1/UBE2D3/UBA52/TGFBR1/SKIL/FKBP1A/RNF111/SP1/PPP1CB/ACVR2A/RHOA/SMURF2/USP9X/JUNB/ZFYVE16/UCHL5/SERPINE1/TRIM33/SMAD3/MYC/UBC/TGFBR2	36
R-HSA-8856825	R-HSA-8856825	Cargo recognition for clathrin-mediated endocytosis	37/2545	106/10704	0.00620237581673639	0.0212306262675573	0.0132970764517859	CD3G/CD3D/CD4/FCHO1/GRK3/SH3KBP1/ADRB2/IL7R/EPS15/ITSN2/GRK2/ARRB2/COPS3/CBL/M6PR/NECAP2/RPS27A/VAMP4/AGFG1/LDLRAP1/UBQLN2/GRB2/NECAP1/UBA52/VAMP3/FCHO2/UBQLN1/SYT11/COPS2/COPS4/SCARB2/AAK1/STAM/UBC/ARRB1/TOR1B/PICALM	37
R-HSA-71291	R-HSA-71291	Metabolism of amino acids and derivatives	110/2545	374/10704	0.00629053158806837	0.0214798639592578	0.0134531779534299	IDO1/PSMB9/PSME4/PSMB8/RPL30/PSME2/PSMB10/RPL22L1/RPS15A/RPL39/PSMA4/RPL23A/RPS25/RPS27/TDO2/IL4I1/PSMD7/RPS13/RPS12/RPL27A/RPS27A/AZIN1/RPS29/PSME1/RPL32/RPS2/PSMA6/RPL21/RPS20/PSMA1/KARS1/RPS3A/ADO/PSMA3/RPL10/RPS11/RPS24/RPS18/SERINC3/RPL37/RPL27/SQOR/RPLP1/RPL38/RPL4/LIPT1/RPS8/RPS3/RPSA/RPL26/RPL31/RPL14/RPL34/EPRS1/RPL18A/UBA52/RPL23/GLUL/SAT1/RPL9/RPL7/RPLP2/RPL36AL/RPL11/RPL35A/RPS23/RPS1…	110
R-HSA-351202	R-HSA-351202	Metabolism of polyamines	23/2545	59/10704	0.00649823224324936	0.0221350976655696	0.0138635611694883	PSMB9/PSME4/PSMB8/PSME2/PSMB10/PSMA4/PSMD7/AZIN1/PSME1/PSMA6/PSMA1/PSMA3/SAT1/PSMC6/SRM/PSMB2/PSMD12/PSMD1/PSMA5/OAZ1/PSMD13/PSMA2/PSMD10	23
R-HSA-9656223	R-HSA-9656223	Signaling by RAF1 mutants	18/2545	43/10704	0.00653128479808621	0.0221936862070891	0.0139002560981242	JAK2/CSK/ARRB2/APBB1IP/RAP1B/RAP1A/ACTB/CAMK2D/IQGAP1/KRAS/NRAS/YWHAB/MAP2K1/CALM2/MARK3/VWF/BRAF/ARRB1	18
R-HSA-382556	R-HSA-382556	ABC-family proteins mediated transport	36/2545	103/10704	0.00671801915323079	0.0227729462821383	0.0142630558293392	PSMB9/DERL3/PSME4/PSMB8/PSME2/DERL1/ABCA7/PSMB10/PSMA4/PSMD7/RPS27A/ABCA9/PSME1/EIF2S1/PSMA6/PSMA1/EIF2S2/ABCA6/PSMA3/ERLEC1/UBA52/ABCC1/SEL1L/PSMC6/DERL2/PSMB2/PSMD12/ABCB10/PSMD1/PSMA5/ABCD1/PSMD13/UBC/ABCC9/PSMA2/PSMD10	36
R-HSA-5696397	R-HSA-5696397	Gap-filling DNA repair synthesis and ligation in GG-NER	12/2545	25/10704	0.00699856783327889	0.0236666545086726	0.0148227994028002	POLE3/RPA1/RPA2/RFC4/RPS27A/UBA52/POLK/POLE/RFC2/PCNA/RFC5/UBC	12
R-HSA-6782135	R-HSA-6782135	Dual incision in TC-NER	25/2545	66/10704	0.00716136891610142	0.0241588348976915	0.0151310597517121	POLE3/RPA1/POLR2B/USP7/RPA2/RFC4/POLR2D/RPS27A/ZNF830/GTF2H3/ERCC4/HMGN1/UBA52/CUL4B/TCEA1/GTF2H1/POLK/AQR/POLE/RFC2/PCNA/ERCC8/RFC5/RBX1/UBC	25
R-HSA-918233	R-HSA-918233	TRAF3-dependent IRF activation pathway	8/2545	14/10704	0.00744788569933349	0.02506499994968	0.0156986052316417	IKBKE/TRAF3/IFIH1/TBK1/DDX58/SIKE1/IRF7/TRIM25	8
R-HSA-6802946	R-HSA-6802946	Signaling by moderate kinase activity BRAF mutants	19/2545	47/10704	0.00821020607989215	0.0273673535996405	0.0171406056755643	JAK2/CSK/ARRB2/APBB1IP/RAP1B/RAP1A/ACTB/CAMK2D/IQGAP1/KRAS/NRAS/BRAP/YWHAB/MAP2K1/CALM2/MARK3/VWF/BRAF/ARRB1	19
R-HSA-6802949	R-HSA-6802949	Signaling by RAS mutants	19/2545	47/10704	0.00821020607989215	0.0273673535996405	0.0171406056755643	JAK2/CSK/ARRB2/APBB1IP/RAP1B/RAP1A/ACTB/CAMK2D/IQGAP1/KRAS/NRAS/BRAP/YWHAB/MAP2K1/CALM2/MARK3/VWF/BRAF/ARRB1	19
R-HSA-6802955	R-HSA-6802955	Paradoxical activation of RAF signaling by kinase inactive BRAF	19/2545	47/10704	0.00821020607989215	0.0273673535996405	0.0171406056755643	JAK2/CSK/ARRB2/APBB1IP/RAP1B/RAP1A/ACTB/CAMK2D/IQGAP1/KRAS/NRAS/BRAP/YWHAB/MAP2K1/CALM2/MARK3/VWF/BRAF/ARRB1	19
R-HSA-9649948	R-HSA-9649948	Signaling downstream of RAS mutants	19/2545	47/10704	0.00821020607989215	0.0273673535996405	0.0171406056755643	JAK2/CSK/ARRB2/APBB1IP/RAP1B/RAP1A/ACTB/CAMK2D/IQGAP1/KRAS/NRAS/BRAP/YWHAB/MAP2K1/CALM2/MARK3/VWF/BRAF/ARRB1	19
R-HSA-194138	R-HSA-194138	Signaling by VEGF	37/2545	108/10704	0.00868099362176053	0.0287463585587528	0.0180042982552188	NCKAP1L/PRKCB/CYBB/ELMO1/VAV1/FYN/NCK1/SH2D2A/PAK2/ABI1/PAK1/NCF2/NCF4/ROCK1/NCF1/ACTB/MAPK14/RASA1/NRP2/KRAS/NRAS/PTK2B/RICTOR/PIK3CA/CDC42/PRKACB/AXL/ELMO2/CALM2/TRIB3/RAC1/SPHK1/RHOA/PLCG1/CAV1/WASF2/PIK3R1	37
R-HSA-1810476	R-HSA-1810476	RIP-mediated NFkB activation via ZBP1	9/2545	17/10704	0.00874710624716335	0.0287463585587528	0.0180042982552188	ZBP1/RIPK3/MYD88/IKBKB/NFKB2/NFKB1/NFKBIA/RIPK1/TLR3	9
R-HSA-196299	R-HSA-196299	Beta-catenin phosphorylation cascade	9/2545	17/10704	0.00874710624716335	0.0287463585587528	0.0180042982552188	PPP2R5C/FRAT1/PPP2R5E/CSNK1A1/PPP2R5A/APC/PPP2CA/GSK3B/FRAT2	9
R-HSA-450604	R-HSA-450604	KSRP (KHSRP) binds and destabilizes mRNA	9/2545	17/10704	0.00874710624716335	0.0287463585587528	0.0180042982552188	DCP2/EXOSC9/YWHAZ/MAPK14/EXOSC8/EXOSC1/EXOSC3/DIS3/PARN	9
R-HSA-9659787	R-HSA-9659787	Aberrant regulation of mitotic G1/S transition in cancer due to RB1 defects	9/2545	17/10704	0.00874710624716335	0.0287463585587528	0.0180042982552188	CDKN1B/CCND2/RB1/CCND3/CCNE1/E2F3/CDK2/CDK6/E2F1	9
R-HSA-9661069	R-HSA-9661069	Defective binding of RB1 mutants to E2F1,(E2F2, E2F3)	9/2545	17/10704	0.00874710624716335	0.0287463585587528	0.0180042982552188	CDKN1B/CCND2/RB1/CCND3/CCNE1/E2F3/CDK2/CDK6/E2F1	9
R-HSA-5655302	R-HSA-5655302	Signaling by FGFR1 in disease	16/2545	38/10704	0.00944380232757958	0.0309632863199331	0.0193927951161686	CNTRL/STAT1/STAT5A/STAT5B/SOS1/CPSF6/ZMYM2/KRAS/NRAS/FGFR1OP2/PIK3CA/GRB2/LRRFIP1/PLCG1/FRS2/PIK3R1	16
R-HSA-4608870	R-HSA-4608870	Asymmetric localization of PCP proteins	24/2545	64/10704	0.00956687233096915	0.0311076833575141	0.0194832332607588	PSMB9/PSME4/PSMB8/PSME2/PSMB10/PSMA4/PSMD7/RPS27A/PSME1/PSMA6/PSMA1/PSMA3/UBA52/PSMC6/PSMB2/SMURF2/PSMD12/PSMD1/PSMA5/PSMD13/FZD3/UBC/PSMA2/PSMD10	24
R-HSA-176407	R-HSA-176407	Conversion from APC/C:Cdc20 to APC/C:Cdh1 in late anaphase	10/2545	20/10704	0.00957672251934899	0.0311076833575141	0.0194832332607588	UBE2D1/CDC27/ANAPC4/UBE2E1/UBE2C/ANAPC1/CDC16/ANAPC7/CDC14A/CDC20	10
R-HSA-9671555	R-HSA-9671555	Signaling by PDGFR in disease	10/2545	20/10704	0.00957672251934899	0.0311076833575141	0.0194832332607588	BIN2/STAT1/ETV6/SOS1/KRAS/NRAS/PIK3CA/FIP1L1/GRB2/PIK3R1	10
R-HSA-9687136	R-HSA-9687136	Aberrant regulation of mitotic exit in cancer due to RB1 defects	10/2545	20/10704	0.00957672251934899	0.0311076833575141	0.0194832332607588	UBE2D1/RB1/CDC27/ANAPC4/SKP2/UBE2E1/UBE2C/ANAPC1/CDC16/ANAPC7	10
R-HSA-202733	R-HSA-202733	Cell surface interactions at the vascular wall	45/2545	137/10704	0.00963304789189332	0.0312182107607654	0.0195524583185846	ITGA4/CD84/CD2/SIRPG/SELL/LCK/CD48/INPP5D/SPN/ITGAL/PTPN6/FYN/CD74/ITGB2/FCER1G/SLC7A6/CD47/VPREB3/DOK2/SELPLG/JAML/LYN/JCHAIN/CD244/ITGAX/GYPC/CD44/SDC3/ITGAM/SOS1/KRAS/NRAS/PIK3CA/SELE/CD58/TGFB1/GRB2/TNFRSF10A/SLC16A1/SLC16A3/THBD/PLCG1/ITGA5/CAV1/PIK3R1	45
R-HSA-450321	R-HSA-450321	JNK (c-Jun kinases) phosphorylation and activation mediated by activated human TAK1	11/2545	23/10704	0.0100402137701484	0.0323442949607362	0.0202577426333032	RIPK2/NOD1/MAP3K7/RPS27A/TAB2/IRAK2/UBE2N/UBA52/TRAF6/UBC/MAPK9	11
R-HSA-9637690	R-HSA-9637690	Response of Mtb to phagocytosis	11/2545	23/10704	0.0100402137701484	0.0323442949607362	0.0202577426333032	CORO1A/KPNA1/RNF213/KPNB1/RPS27A/UBA52/SFPQ/RAB5A/CTSG/UBC/TRIM27	11
R-HSA-381042	R-HSA-381042	PERK regulates gene expression	14/2545	32/10704	0.0100498345056573	0.0323442949607362	0.0202577426333032	DCP2/EXOSC9/EIF2AK3/CEBPB/EIF2S1/EIF2S2/CCL2/EXOSC8/CEBPG/EXOSC1/EXOSC3/DIS3/NFYB/PARN	14
R-HSA-170968	R-HSA-170968	Frs2-mediated activation	7/2545	12/10704	0.0106790499373531	0.033901745832867	0.0212331987058483	RAP1A/RAPGEF1/CRKL/YWHAB/MAP2K1/FRS2/BRAF	7
R-HSA-8984722	R-HSA-8984722	Interleukin-35 Signalling	7/2545	12/10704	0.0106790499373531	0.033901745832867	0.0212331987058483	STAT4/JAK2/STAT1/IL27RA/EBI3/JAK1/IL6ST	7
R-HSA-9027276	R-HSA-9027276	Erythropoietin activates Phosphoinositide-3-kinase (PI3K)	7/2545	12/10704	0.0106790499373531	0.033901745832867	0.0212331987058483	JAK2/PIK3CD/PIK3CG/PIK3R5/LYN/PIK3CA/PIK3R1	7
R-HSA-933543	R-HSA-933543	NF-kB activation through FADD/RIP-1 pathway mediated by caspase-8 and -10	7/2545	12/10704	0.0106790499373531	0.033901745832867	0.0212331987058483	CASP8/IKBKB/IFIH1/CASP10/DDX58/RIPK1/TRIM25	7
R-HSA-9673767	R-HSA-9673767	Signaling by PDGFRA transmembrane, juxtamembrane and kinase domain mutants	7/2545	12/10704	0.0106790499373531	0.033901745832867	0.0212331987058483	STAT1/SOS1/KRAS/NRAS/PIK3CA/GRB2/PIK3R1	7
R-HSA-9673770	R-HSA-9673770	Signaling by PDGFRA extracellular domain mutants	7/2545	12/10704	0.0106790499373531	0.033901745832867	0.0212331987058483	STAT1/SOS1/KRAS/NRAS/PIK3CA/GRB2/PIK3R1	7
R-HSA-6782210	R-HSA-6782210	Gap-filling DNA repair synthesis and ligation in TC-NER	24/2545	65/10704	0.0118222338353669	0.0374459895237865	0.0234530144912137	POLE3/RPA1/POLR2B/USP7/RPA2/RFC4/POLR2D/RPS27A/ZNF830/GTF2H3/HMGN1/UBA52/CUL4B/TCEA1/GTF2H1/POLK/AQR/POLE/RFC2/PCNA/ERCC8/RFC5/RBX1/UBC	24
R-HSA-2559583	R-HSA-2559583	Cellular Senescence	61/2545	197/10704	0.0120751587522259	0.0381607725803979	0.0239006944056176	ATM/ETS1/EZH2/CDKN1B/LMNB1/RPS6KA3/EED/UBE2D1/CDKN2D/PHC3/CEBPB/AGO4/RB1/CDC27/CCNA2/ANAPC4/MRE11/MAPK14/MDM4/NFKB1/RPS27A/UBE2E1/HMGA1/MDM2/MAP3K5/RNF2/H2AZ1/UBE2C/NBN/TNRC6C/ANAPC1/RBBP4/AGO3/CCNE1/TERF2IP/UBA52/CBX4/TNIK/RBBP7/H2BC12/SUZ12/SP1/MAP4K4/CDC16/E2F3/TNRC6B/ANAPC7/ASF1A/H3-3B/TINF2/CDK2/CDK6/MAP2K6/E2F1/CDKN2C/TP53/H3-3A/UBC/POT1/VENTX/MAPK9	61
R-HSA-8878166	R-HSA-8878166	Transcriptional regulation by RUNX2	40/2545	121/10704	0.0125727382180473	0.0395874169757703	0.0247942243164035	FBXW7/CUL1/STAT1/RUNX2/PSMB9/PSME4/PSMB8/CBFB/PSME2/PSMB10/RUNX1/RB1/PSMA4/NR3C1/PSMD7/SKP2/RPS27A/PSME1/PSMA6/PPARGC1B/PSMA1/CDK1/PSMA3/HDAC4/WWP1/CCNB1/UBA52/PSMC6/PSMB2/PSMD12/ITGBL1/PSMD1/PSMA5/GSK3B/ITGA5/PSMD13/RBX1/UBC/PSMA2/PSMD10	40
R-HSA-4419969	R-HSA-4419969	Depolymerisation of the Nuclear Lamina	8/2545	15/10704	0.0126679734322465	0.0395874169757703	0.0247942243164035	PRKCB/LMNB1/CNEP1R1/TMPO/CDK1/LEMD3/CCNB1/LPIN1	8
R-HSA-5637810	R-HSA-5637810	Constitutive Signaling by EGFRvIII	8/2545	15/10704	0.0126679734322465	0.0395874169757703	0.0247942243164035	CBL/SOS1/KRAS/NRAS/PIK3CA/GRB2/PLCG1/PIK3R1	8
R-HSA-5637812	R-HSA-5637812	Signaling by EGFRvIII in Cancer	8/2545	15/10704	0.0126679734322465	0.0395874169757703	0.0247942243164035	CBL/SOS1/KRAS/NRAS/PIK3CA/GRB2/PLCG1/PIK3R1	8
R-HSA-8875360	R-HSA-8875360	InlB-mediated entry of Listeria monocytogenes into host cell	8/2545	15/10704	0.0126679734322465	0.0395874169757703	0.0247942243164035	SH3KBP1/EPS15/CBL/RPS27A/GRB2/UBA52/STAM/UBC	8
R-HSA-4086398	R-HSA-4086398	Ca2+ pathway	23/2545	62/10704	0.012745827778791	0.039689955046743	0.0248584455292759	LEF1/TCF7/NFATC1/PPP3R1/PLCB2/GNB4/GNG2/AGO4/PPP3CA/GNGT2/MAP3K7/GNAO1/AGO2/KRAS/TNRC6C/AGO3/CALM2/PPP3CB/GNG10/TNRC6B/GNG5/PRKG1/FZD3	23
R-HSA-6781827	R-HSA-6781827	Transcription-Coupled Nucleotide Excision Repair (TC-NER)	28/2545	79/10704	0.0127574855507388	0.039689955046743	0.0248584455292759	POLE3/RPA1/COPS3/POLR2B/USP7/RPA2/RFC4/POLR2D/RPS27A/ZNF830/GTF2H3/ERCC4/HMGN1/UBA52/CUL4B/TCEA1/GTF2H1/POLK/AQR/POLE/RFC2/COPS2/COPS4/PCNA/ERCC8/RFC5/RBX1/UBC	28
R-HSA-6802948	R-HSA-6802948	Signaling by high-kinase activity BRAF mutants	15/2545	36/10704	0.0131553945029071	0.0408371447983813	0.0255769485842493	CSK/ARRB2/APBB1IP/RAP1B/RAP1A/ACTB/IQGAP1/KRAS/NRAS/YWHAB/MAP2K1/MARK3/VWF/BRAF/ARRB1	15
R-HSA-8866654	R-HSA-8866654	E3 ubiquitin ligases ubiquitinate target proteins	22/2545	59/10704	0.0137344440990881	0.0425403135812464	0.0266436700850964	UBE2D1/HLA-A/DERL1/UBE2D2/UBE2A/RPS27A/UBE2E1/RAD18/SELENOS/UBE2B/UBE2N/UBE2D3/WAC/UBA52/BCL10/H2BC12/CDC73/PRKDC/UBE2V2/RTF1/PCNA/UBC	22
R-HSA-5676594	R-HSA-5676594	TNF receptor superfamily (TNFSF) members mediating non-canonical NF-kB pathway	9/2545	18/10704	0.0138524111163066	0.0428109835824045	0.0268131949805586	TNFSF13B/BIRC3/CD40LG/LTB/CD40/TRAF3/MAP3K14/BIRC2/TRAF2	9
R-HSA-141405	R-HSA-141405	Inhibition of the proteolytic activity of APC/C required for the onset of anaphase by mitotic spindle checkpoint components	10/2545	21/10704	0.0144467362846816	0.0442569601718911	0.0277188329497634	UBE2D1/BUB3/CDC27/ANAPC4/UBE2E1/UBE2C/ANAPC1/CDC16/ANAPC7/CDC20	10
R-HSA-141430	R-HSA-141430	Inactivation of APC/C via direct inhibition of the APC/C complex	10/2545	21/10704	0.0144467362846816	0.0442569601718911	0.0277188329497634	UBE2D1/BUB3/CDC27/ANAPC4/UBE2E1/UBE2C/ANAPC1/CDC16/ANAPC7/CDC20	10
R-HSA-1606322	R-HSA-1606322	ZBP1(DAI) mediated induction of type I IFNs	10/2545	21/10704	0.0144467362846816	0.0442569601718911	0.0277188329497634	ZBP1/RIPK3/MYD88/IKBKB/NFKB2/NFKB1/TBK1/NFKBIA/RIPK1/TLR3	10
R-HSA-9008059	R-HSA-9008059	Interleukin-37 signaling	10/2545	21/10704	0.0144467362846816	0.0442569601718911	0.0277188329497634	PTPN7/PTPN2/PTPN6/CASP1/IL18R1/IL18BP/TBK1/PTPN12/PTPN18/SMAD3	10
R-HSA-5357769	R-HSA-5357769	Caspase activation via extrinsic apoptotic signalling pathway	12/2545	27/10704	0.0144977828012751	0.0443163666414523	0.0277560401596464	LY96/CASP8/CASP3/TLR4/FAS/CD14/CFLAR/APPL1/TNFRSF10A/TRAF2/TNFSF10/RIPK1	12
R-HSA-449836	R-HSA-449836	Other interleukin signaling	11/2545	24/10704	0.0146199913342751	0.0445925661611876	0.0279290282799017	IL16/CD4/CASP3/CSF1R/IL10RB/JAK1/IL32/CSF1/CSF3R/IL34/STX4	11
R-HSA-8854518	R-HSA-8854518	AURKA Activation by TPX2	26/2545	73/10704	0.0149852607931189	0.0456073154573185	0.0285645817864258	CNTRL/HAUS6/HAUS3/NEDD1/NDE1/TPX2/PCM1/MAPRE1/CDK1/CEP57/OFD1/PLK1/HAUS2/AURKA/CENPJ/CEP250/CKAP5/SFI1/HAUS1/PAFAH1B1/CCP110/CDK5RAP2/HAUS8/CEP78/CEP290/TUBB	26
R-HSA-111367	R-HSA-111367	SLBP independent Processing of Histone Pre-mRNAs	6/2545	10/10704	0.0153321800843165	0.0463608037106762	0.0290365033766867	NCBP1/NCBP2/SNRPE/LSM11/LSM10/SNRPF	6
R-HSA-2562578	R-HSA-2562578	TRIF-mediated programmed cell death	6/2545	10/10704	0.0153321800843165	0.0463608037106762	0.0290365033766867	LY96/CASP8/TLR4/RIPK3/CD14/RIPK1	6
R-HSA-8875656	R-HSA-8875656	MET receptor recycling	6/2545	10/10704	0.0153321800843165	0.0463608037106762	0.0290365033766867	ARF6/CRKL/GRB2/HGF/GGA3/RAB4A	6
R-HSA-109606	R-HSA-109606	Intrinsic Pathway for Apoptosis	20/2545	53/10704	0.0159157133243145	0.0480215488233628	0.0300766542630535	PPP3CC/CARD8/CASP8/PPP3R1/CASP3/APAF1/GZMB/YWHAZ/BCL2/YWHAB/YWHAH/BID/CASP7/XIAP/BAK1/BCL2L11/BBC3/E2F1/TP53/TP53BP2	20
R-HSA-6783310	R-HSA-6783310	Fanconi Anemia Pathway	16/2545	40/10704	0.0163967244762836	0.0492605456369034	0.0308526575304816	FANCD2/RPA1/RPA2/FANCI/RPS27A/ATR/USP1/DCLRE1B/FANCA/FANCL/UBE2T/FANCF/FANCE/ERCC4/UBA52/UBC	16
R-HSA-9664323	R-HSA-9664323	FCGR3A-mediated IL10 synthesis	16/2545	40/10704	0.0163967244762836	0.0492605456369034	0.0308526575304816	CD3G/CD247/ADCY7/FCGR3A/FYN/FCGR1A/LYN/HCK/FCGR2A/CREB1/FGR/SYK/PRKACB/CALM2/PLCG1/PRKAR2A	16
