# Supplementary material for: Antibody Mediated Rejection and T-cell Mediated Rejection Molecular Signatures Using Next-Generation Sequencing in Kidney Transplant Biopsies
Source: Transpl Int. 2024 Jul 10;37:13043. doi: 10.3389/ti.2024.13043 (PMC11267505; doi:10.3389/ti.2024.13043)
Supplement: Supplementary file 5 [file DataSheet9.CSV]

	ID	Description	GeneRatio	BgRatio	pvalue	p.adjust	qvalue	geneID	Count
hsa05168	hsa05168	Herpes simplex virus 1 infection	146/1184	495/8157	6.08577420292311e-19	1.91701887392078e-16	1.26840346545134e-16	6891/3133/5199/567/6890/3107/7098/3117/3717/3111/3113/3106/3134/637/3123/3122/3115/3108/3459/972/7097/3105/10308/7124/3109/115004/6772/54811/836/7594/317/3454/3119/5452/4792/390980/4615/6352/171392/84527/29992/91120/80264/3455/6940/6892/440515/3553/64135/3112/57711/84924/55769/355/6672/5501/92283/330/162966/163087/7562/51135/6426/51427/5290/6428/64170/3127/7639/10000/6773/3678/5500/684/340252/329…	146
hsa05169	hsa05169	Epstein-Barr virus infection	77/1184	202/8157	4.48068980495041e-17	7.05708644279689e-15	4.66935042831674e-15	3627/6891/3383/3133/567/6890/7128/3107/3117/4067/3111/3113/3106/3134/637/3123/3122/3115/3108/864/7097/965/3105/7124/3109/5925/3683/6772/919/836/317/958/3454/3119/4792/4615/1021/3516/595/3455/6892/1027/7431/3112/4193/8819/953/355/695/894/51135/5290/3127/10000/890/6773/3135/29110/4939/896/6502/7189/917/7188/10379/5295/4790/5718/5293/5971/5879/23586/7187/6885/51426/916/1643	77
hsa05140	hsa05140	Leishmaniasis	42/1184	77/8157	1.87992347625836e-16	1.97391965007127e-14	1.30605209929528e-14	3117/3717/3111/7099/3113/3123/2214/3122/3115/3108/3676/3459/7097/4688/7124/3109/653361/6772/3684/3119/3689/2215/4792/4615/9103/1536/3553/7042/3112/7040/5777/51135/3127/2209/5579/7189/2212/3460/4790/4689/6885/3688	42
hsa05152	hsa05152	Tuberculosis	68/1184	180/8157	5.53656607365649e-15	4.36004578300449e-13	2.88484232258943e-13	4261/843/3117/3717/3111/7099/3113/1520/637/3123/2214/3122/3115/3108/3459/5994/3687/8767/972/7097/7124/3109/6772/1385/836/64581/317/3684/5530/3119/8877/3587/3689/2215/4615/9103/7096/805/2207/3553/7042/5993/10312/3112/5534/4046/817/7040/3656/51135/64170/3127/10000/2209/11151/8915/8411/7189/2212/5533/23545/4360/30835/3460/3588/4790/5868/26253	68
hsa05166	hsa05166	Human T-cell leukemia virus 1 infection	76/1184	222/8157	6.33886580181801e-14	3.99348545514535e-12	2.64230616581045e-12	3600/3383/3133/567/3601/3107/3117/3111/3113/3106/3134/5728/7048/3123/3122/3115/3108/3105/113/7124/6688/3109/2005/5925/3683/1385/9519/958/5530/3119/3560/3689/9184/4792/5567/4089/996/1959/4087/2113/595/4773/7042/472/3112/5534/3561/7514/7040/894/4893/331/196883/29945/5290/3845/3127/10000/890/3135/1386/896/920/9586/5533/917/8850/5295/4790/5293/5971/11200/3932/9232/4215/916	76
hsa05416	hsa05416	Viral myocarditis	33/1184	60/8157	2.41745963814503e-13	1.26916631002614e-11	8.39749137460904e-12	5551/3383/3133/3107/3117/3111/3113/3106/3134/637/3123/3122/3115/3108/3105/3109/3683/836/942/958/857/3119/3689/595/3112/1604/5880/2534/3127/1525/3135/5879/959	33
hsa04380	hsa04380	Osteoclast differentiation	52/1184	128/8157	3.31810522690333e-13	1.4931473521065e-11	9.87947120190765e-12	11024/7048/2214/3459/1435/10288/10859/11025/4688/7124/79168/6688/653361/6772/1385/5530/3454/3937/353514/1540/2215/4792/9103/3455/3553/4773/7042/5534/695/1436/7040/7305/126014/2534/5290/10000/6773/2209/7189/2212/5533/10379/5295/3460/4790/5293/5971/5879/4689/3932/10990/6885	52
hsa04062	hsa04062	Chemokine signaling pathway	66/1184	192/8157	2.41891959962156e-12	9.52449592350989e-11	6.30192211480354e-11	6351/9560/6373/3627/2791/6376/1524/4283/2268/6348/59345/6846/4067/3717/54331/2776/5294/2773/3055/5908/113/653361/6772/157/5330/23533/4792/5567/6352/5906/729230/2771/7454/1794/1234/4893/5880/196883/9844/6355/3702/5290/3845/10000/6773/6654/5579/408/2793/57580/6356/7409/1230/6093/2833/5295/4790/2869/5293/673/5879/7852/409/6372/6366/10235	66
hsa05145	hsa05145	Toxoplasmosis	46/1184	112/8157	4.94550193330436e-12	1.73092567665652e-10	1.14527413192311e-10	4261/3117/3717/3111/7099/3113/3123/3122/3115/3108/5294/3459/2773/7097/7124/3109/23643/6772/836/958/3119/23533/3587/4792/4615/7042/3949/3112/2771/1234/330/7040/331/51135/3127/10000/3310/329/7189/3460/3588/4790/2775/959/6885/3688	46
hsa05330	hsa05330	Allograft rejection	24/1184	38/8157	7.71856238281613e-12	2.43134715058708e-10	1.60871089662905e-10	5551/3002/3133/3107/3117/3111/3113/3106/3134/3123/3122/3115/3108/3105/7124/3109/942/958/3119/3112/355/3127/3135/959	24
hsa05163	hsa05163	Human cytomegalovirus infection	72/1184	225/8157	1.22393688207648e-11	3.50491016230993e-10	2.31903830288176e-10	6351/9560/2791/6376/6891/6348/3133/567/6890/59345/3107/3106/5732/3134/637/54331/2776/2773/10672/3105/113/7124/115004/5925/1385/836/5734/5530/5330/3587/4792/5567/6352/1021/805/595/6892/3553/4773/4193/2771/5534/355/1234/4893/5880/196883/5290/3845/10000/6654/5579/2793/3135/29110/3685/1386/6198/9586/1230/6093/5533/7188/5295/3588/4790/5293/340061/2775/5879/7852/1499	72
hsa05170	hsa05170	Human immunodeficiency virus 1 infection	69/1184	212/8157	1.3885676231337e-11	3.64499001072597e-10	2.4117227138638e-10	2791/6891/3133/567/6890/8905/59345/3107/7099/200315/3106/3134/637/54331/2776/25939/2773/7097/3105/7124/7133/115004/919/836/60489/5530/4792/4615/140564/805/8450/6892/4773/472/2771/5534/27350/355/200316/85363/1234/4893/5880/51135/5290/3845/10000/5579/2793/684/3135/29110/5062/7189/920/6198/5533/917/7465/7188/5295/4790/5293/340061/2775/5879/7852/6885/916	69
hsa04650	hsa04650	Natural killer cell mediated cytotoxicity	50/1184	131/8157	1.52438429131757e-11	3.69370039819258e-10	2.44395214316501e-10	5551/51744/3002/3383/3133/3384/3107/4277/3106/637/2214/3459/3105/7124/3683/919/836/5530/3454/3937/3689/2215/3455/2207/4773/10870/4068/962/5534/355/5777/4893/7305/5880/2534/5290/3845/7535/6654/5579/3135/7409/5533/5295/3460/5293/673/5879/3932/8795	50
hsa04659	hsa04659	Th17 cell differentiation	44/1184	108/8157	2.00214030385979e-11	4.50481568368452e-10	2.9806299260469e-10	30009/3117/3717/3111/3113/7048/3123/3122/3115/3108/3459/10148/3109/6772/3572/919/3594/5530/3119/3560/4792/4089/4087/196/3553/4773/861/3112/5534/3561/7040/3127/7535/920/5533/917/50615/3460/4790/6095/9466/3662/3932/916	44
hsa05164	hsa05164	Influenza A	58/1184	171/8157	9.80499382648496e-11	2.05904870356184e-09	1.36237808957475e-09	3627/3383/4261/7098/3117/3717/3111/7099/3113/834/637/3123/3122/3115/3108/3459/7124/3109/55916/6772/836/317/3454/3119/4792/4615/51284/6352/1021/3455/3553/64135/8766/3112/29108/355/7514/10241/51135/5290/3127/10000/6773/5579/114548/29110/4939/896/5371/10379/5295/3460/4790/5293/23586/7187/5611/8795	58
hsa04612	hsa04612	Antigen processing and presentation	34/1184	78/8157	4.55040241970469e-10	8.95860476379362e-09	5.92749788882585e-09	6891/3133/4261/567/6890/3107/3117/3111/3113/3106/1520/3134/3123/3122/3115/3108/5994/972/3105/7124/3109/1385/3119/6892/5721/5993/3112/3127/3310/3135/10437/925/920/5720	34
hsa05321	hsa05321	Inflammatory bowel disease	30/1184	65/8157	8.93725775933988e-10	1.65602129070121e-08	1.0957133352008e-08	30009/3117/3111/7099/3113/3123/3122/3115/3108/3459/7097/7124/3109/6772/3594/8809/3119/4087/6775/3553/7042/3112/3561/7040/3127/50615/3460/7100/4790/6095	30
hsa05332	hsa05332	Graft-versus-host disease	23/1184	42/8157	1.20340318194614e-09	2.10595556840575e-08	1.39341421067448e-08	5551/3002/3133/3107/3117/3111/3113/3106/3134/3123/3122/3115/3108/3105/7124/3109/942/3119/3553/3112/355/3127/3135	23
hsa04145	hsa04145	Phagosome	51/1184	152/8157	2.06852860440837e-09	3.39907983394467e-08	2.24901522847467e-08	6891/3133/6890/3107/3117/3111/7099/3113/3106/1520/3134/3123/2214/3122/3115/3108/7097/3105/4688/3109/653361/64581/3684/3119/3689/2215/9103/1536/10312/338382/23673/3112/9341/3127/2209/11151/3678/4481/3135/3685/23480/8411/2212/84617/23545/4360/30835/5868/5879/4689/3688	51
hsa04940	hsa04940	Type I diabetes mellitus	23/1184	43/8157	2.23469481666347e-09	3.39907983394467e-08	2.24901522847467e-08	5551/3002/3133/3107/3117/3111/3113/3106/3134/3123/3122/3115/3108/3105/7124/3109/942/3119/3553/3112/355/3127/3135	23
hsa04662	hsa04662	B cell receptor signaling pathway	34/1184	82/8157	2.26605322262978e-09	3.39907983394467e-08	2.24901522847467e-08	11024/4067/10288/10859/11025/79168/5530/353514/4792/4773/5534/695/5777/3635/4893/5880/5290/3845/10000/25780/6654/5579/118788/8915/7409/27071/5533/5295/4790/5293/84433/5879/10990/971	34
hsa04621	hsa04621	NOD-like receptor signaling pathway	58/1184	184/8157	2.41822338442986e-09	3.46245620952457e-08	2.29094846945987e-08	115361/2633/7128/115362/7099/51393/2634/5027/22900/834/114769/8767/7124/6772/3428/9140/3454/5330/4792/4615/6352/10392/3455/1536/3553/22861/140609/29108/330/331/24145/51135/84674/64170/6773/10910/5586/114548/329/4671/29110/837/4939/7189/9474/9051/7188/10379/11035/4790/55669/340061/7187/10010/6885/10059/7226/2635	58
hsa04640	hsa04640	Hematopoietic cell lineage	38/1184	99/8157	3.57314289278594e-09	4.89365222272857e-08	3.23790523007605e-08	3117/3111/3113/3123/3122/3115/3108/3676/1435/911/7124/952/3109/913/3684/3119/945/912/3553/2323/947/3112/1436/924/1604/3127/2209/3575/3678/966/925/3672/1441/920/917/914/916/951	38
hsa05135	hsa05135	Yersinia infection	47/1184	137/8157	3.9433971650074e-09	5.17570877907221e-08	3.42452911698011e-08	7099/10092/834/2776/3676/7124/10097/382/3937/4792/4615/2533/7456/10096/3553/4773/10109/9815/7454/29108/6197/5880/9844/51135/5290/10000/7535/5586/8935/10095/114548/3678/391/29110/7409/925/7189/920/2212/6093/5295/4790/5293/5879/3932/6885/3688	47
hsa04064	hsa04064	NF-kappa B signaling pathway	39/1184	104/8157	4.85682570492518e-09	6.11960038820573e-08	4.04905890347447e-08	6351/9560/3383/7128/4067/7099/7124/23643/8837/597/958/1540/4792/4615/10673/3553/472/695/330/331/51135/7535/5579/8915/329/60401/7189/7412/7188/4790/7185/84433/5971/23586/7187/3932/959/6885/6366	39
hsa04668	hsa04668	TNF signaling pathway	40/1184	112/8157	1.56976487897865e-08	1.90183052645491e-07	1.25835403254159e-07	3600/3627/6376/3659/3383/843/7128/197259/7424/1435/7124/7133/1385/8837/836/8809/6401/4792/6352/3553/1326/355/840/330/5290/10000/329/1386/7412/9586/7188/5295/11035/4790/7185/5293/7187/6885/6372/10059	40
hsa04514	hsa04514	Cell adhesion molecules	50/1184	157/8157	2.12606933826102e-08	2.48041422797119e-07	1.64117633128921e-07	5175/3383/3133/1003/29126/3384/3107/3117/3111/3113/80380/3106/3134/3123/3122/3115/3108/3676/965/3105/6693/3109/64115/3683/942/958/3684/5788/6401/3119/3689/257194/6404/947/3112/3127/57863/3135/3685/3695/925/920/7412/139065/914/1462/959/9019/3688/3696	50
hsa05417	hsa05417	Lipid and atherosclerosis	62/1184	215/8157	3.13063457632098e-08	3.5219638983611e-07	2.33032197786299e-07	6348/3383/4067/3717/7099/834/637/4846/5908/7097/4688/7124/653361/23643/836/317/958/6401/5530/5330/5452/4792/4615/6352/805/1536/5906/3553/4773/3949/5534/29108/355/840/817/4893/51135/5290/3845/10000/114548/3310/29110/7409/7189/7412/30001/5533/5295/4790/5293/7494/5879/4689/7187/959/10010/6885/9451/2081/57534/8795	62
hsa05167	hsa05167	Kaposi sarcoma-associated herpesvirus infection	57/1184	194/8157	5.548588345118e-08	6.02691492659369e-07	3.98773318451312e-07	2791/3383/3133/59345/3107/7098/4067/3717/9976/4277/3106/3134/637/54331/5294/3459/3055/3105/6934/5925/6772/1385/3572/836/2247/942/5530/3454/23533/4792/1021/805/595/3455/4773/5534/355/1234/4893/5290/3845/10000/6773/2793/3135/29110/57580/1230/5533/10379/5295/4790/5293/5879/7187/1499/22863	57
hsa04658	hsa04658	Th1 and Th2 cell differentiation	34/1184	92/8157	7.16086614865309e-08	7.51890945608574e-07	4.97491753485373e-07	30009/3117/3717/3111/3113/3123/3122/3115/3108/3459/864/3109/6772/919/3594/5530/3119/3560/4792/3516/6775/4773/3112/5534/3561/3127/7535/920/5533/917/3460/4790/3932/916	34
hsa05235	hsa05235	PD-L1 expression and PD-1 checkpoint pathway in cancer	33/1184	89/8157	1.01629222718369e-07	1.03268403729955e-06	6.83279663777149e-07	116071/29126/3717/7099/5728/3459/55509/7097/6772/919/5530/4792/4615/4773/5534/5777/4893/5290/3845/10000/7535/7189/920/6198/5533/917/5295/3460/4790/5293/3932/4215/916	33
hsa05142	hsa05142	Chagas disease	36/1184	102/8157	1.15980802067383e-07	1.1416860203508e-06	7.55401276623086e-07	6348/7099/7048/2776/3459/2773/7097/7124/8837/919/5330/4792/4615/6352/4087/3553/7042/2771/355/7040/51135/5290/10000/5054/7189/2769/917/5515/5295/3460/4790/5293/2775/5520/712/916	36
hsa05310	hsa05310	Asthma	17/1184	31/8157	1.77630324766565e-07	1.68553452274535e-06	1.11524088723001e-06	3117/3111/3113/3123/3122/3115/3108/7124/3109/958/3119/2207/3112/2205/3127/6356/959	17
hsa05162	hsa05162	Measles	44/1184	139/8157	1.81930710391562e-07	1.68553452274535e-06	1.11524088723001e-06	7128/7099/637/7097/6772/836/317/3454/3560/4792/4615/51284/1021/595/3455/3553/868/1027/64135/3561/355/894/51135/5290/10000/6773/3310/29110/4939/896/25898/7189/917/10379/5295/30835/4790/5293/23586/7187/6885/9451/6504/916	44
hsa04620	hsa04620	Toll-like receptor signaling pathway	36/1184	104/8157	2.03010755046352e-07	1.77634410665558e-06	1.17532542395256e-06	6351/9560/6373/3627/4283/6348/7098/7099/7097/7124/23643/6772/942/958/3454/51311/4792/4615/51284/6352/7096/3455/3553/1326/51135/5290/10000/29110/7189/5295/7100/4790/5293/5879/7187/6885	36
hsa04660	hsa04660	T cell receptor signaling pathway	36/1184	104/8157	2.03010755046352e-07	1.77634410665558e-06	1.17532542395256e-06	4690/7124/919/5788/5530/3937/4792/868/4773/5534/1326/5777/4893/9402/3702/2534/5290/3845/10000/7535/6654/8915/5062/7409/925/920/5533/917/5295/4790/5293/84433/3932/959/6885/916	36
hsa04071	hsa04071	Sphingolipid signaling pathway	39/1184	119/8157	3.30319568896854e-07	2.78361043066185e-06	1.84178735261837e-06	1901/5728/637/2776/4846/2773/10672/7124/8877/5330/2207/5529/140/55012/2771/5527/8439/4893/5880/2534/5290/2205/253782/3845/10000/5525/10558/5579/8698/340485/6093/5515/5295/4790/5293/5879/8560/5520/81537	39
hsa05320	hsa05320	Autoimmune thyroid disease	23/1184	53/8157	3.3580062338143e-07	2.78361043066185e-06	1.84178735261837e-06	5551/3002/3133/3107/3117/3111/3113/3106/3134/3123/3122/3115/3108/3105/3109/942/958/3119/3112/355/3127/3135/959	23
hsa05144	hsa05144	Malaria	22/1184	50/8157	4.51356556620761e-07	3.64557218809076e-06	2.41210791392471e-06	5175/3383/7099/2532/3820/7097/7124/3683/3043/958/6401/3082/3689/4615/3040/3553/7042/7040/7412/2995/3039/959	22
hsa05161	hsa05161	Hepatitis B	48/1184	162/8157	4.7434800061874e-07	3.73549050487258e-06	2.47160274006607e-06	843/7098/3717/7099/7048/637/7097/7124/5925/6772/1385/836/317/10971/3454/4792/4089/4615/1959/6775/64135/4773/7042/355/7040/4893/51135/5290/3845/10000/890/6773/6654/5579/7534/29110/1386/7189/9586/5295/7529/4790/5293/673/23586/7187/6885/1643	48
hsa05340	hsa05340	Primary immunodeficiency	18/1184	38/8157	1.34388491588768e-06	1.03249694757225e-05	6.83155875085395e-06	6891/4261/6890/64421/5994/958/5788/100/5993/3561/695/7535/3575/925/920/3932/959/916	18
hsa04672	hsa04672	Intestinal immune network for IgA production	21/1184	49/8157	1.40023066946974e-06	1.05017300210231e-05	6.94851309661677e-06	3600/3601/3117/3111/3113/3123/3122/3115/3108/3676/3109/942/958/3119/10673/3112/7040/3127/3695/7852/959	21
hsa04625	hsa04625	C-type lectin receptor signaling pathway	34/1184	104/8157	1.98533593958548e-06	1.45437400225448e-05	9.62292572920255e-06	3659/834/7124/6772/64581/5530/1540/4792/1959/805/2207/3553/868/4773/4193/5534/29108/4046/4893/5290/64170/3845/10000/6773/8915/114548/5533/10379/5295/30835/4790/5293/5971/26253	34
hsa04218	hsa04218	Cellular senescence	45/1184	156/8157	2.42929555110762e-06	1.73915476954295e-05	1.1507189452615e-05	3133/3107/3106/3134/5728/7048/3105/5925/5530/4087/83593/1021/2113/805/595/4773/7042/472/678/4193/5534/5501/7040/894/4361/4893/5290/3845/10000/890/5500/3135/23411/5054/896/5928/5533/5295/4790/4683/5293/5933/11200/204851/2305	45
hsa04611	hsa04611	Platelet activation	38/1184	124/8157	3.01404189124929e-06	2.1098293238745e-05	1.39597729699967e-05	4067/2149/2776/5294/4846/2773/10672/5908/113/3937/5330/7450/23533/5567/8773/2207/5906/2771/5501/695/83706/6916/54518/196883/2534/5290/10000/5500/2212/6093/4659/5295/5293/5321/8605/2982/3688/10235	38
hsa05132	hsa05132	Salmonella infection	63/1184	249/8157	3.82735615384347e-06	2.62090693143629e-05	1.73413390952176e-05	7099/10092/834/197259/5294/8767/57381/7097/7124/6934/23643/836/10097/382/5788/4792/5898/4615/55207/10392/10096/3071/3553/10109/338382/5286/27128/29108/840/330/9844/51135/5290/112574/10000/10095/114548/10640/391/10006/329/9267/4671/6990/837/1434/64746/7189/84617/7100/11035/4790/302/5293/5868/5879/6885/51164/3799/1499/3839/55770/8795	63
hsa05131	hsa05131	Shigellosis	62/1184	247/8157	6.02255519288828e-06	4.03639337395704e-05	2.67069636773097e-05	7099/10092/834/8767/3101/7124/115004/10097/382/9140/5330/4792/4615/989/6352/10392/10096/11146/3553/472/10109/7323/7321/4193/27128/29108/3059/7322/10241/92610/9844/5290/10000/11335/8915/10095/114548/3678/7334/64121/9267/4671/29110/837/7189/23048/6198/6093/9474/7188/5295/4735/7100/4790/5293/340061/5879/6885/3021/22863/3688/7336	62
hsa04061	hsa04061	Viral protein interaction with cytokine and cytokine receptor	32/1184	100/8157	6.59044408913407e-06	4.32497893349423e-05	2.86164019659769e-05	6351/9560/6373/3627/6376/1524/4283/6348/6846/1435/7124/7133/3572/8809/3560/3587/6352/729230/3561/1234/1436/6355/146433/6356/1230/2833/3588/7852/6372/6366/8794/8795	32
hsa04666	hsa04666	Fc gamma R-mediated phagocytosis	31/1184	97/8157	9.42920157731966e-06	6.06162958541978e-05	4.01070228208226e-05	4067/50807/10092/4082/2214/3055/653361/10097/382/5788/8877/2215/10096/10109/7454/3635/5880/5290/10000/2209/5579/10095/7409/2212/6198/5295/5293/5321/5879/8605/8611	31
hsa04144	hsa04144	Endocytosis	62/1184	251/8157	1.04441700184421e-05	6.56990787182339e-05	4.3470067121839e-05	3133/3107/50807/10092/11031/3106/3134/7048/30844/829/3105/23527/116984/157/10097/382/857/3560/4087/7456/10096/10890/868/58533/10109/8766/9815/3949/8724/4193/27128/64744/3561/57403/1234/25978/64750/867/858/10095/3310/23325/408/378/3135/9267/8411/7189/9525/5371/55680/51100/2869/60682/5868/116986/7852/409/3799/9744/9559/9765	62
hsa05323	hsa05323	Rheumatoid arthritis	30/1184	93/8157	1.06369936972379e-05	6.56990787182339e-05	4.3470067121839e-05	3600/6348/3383/3117/3111/7099/3113/3123/3122/3115/3108/1435/7097/7124/3109/3683/942/3119/3689/6352/10673/3553/7042/10312/3112/7040/3127/7010/23545/6372	30
hsa03250	hsa03250	Viral life cycle - HIV-1	23/1184	63/8157	1.17755174128776e-05	7.13324612510855e-05	4.7197417970643e-05	200315/25939/60489/140564/9638/11052/27350/200316/85363/1234/7514/4131/905/10955/684/9525/920/8850/4300/7852/22936/904/11168	23
hsa05133	hsa05133	Pertussis	26/1184	76/8157	1.26102729415852e-05	7.49478486150816e-05	4.95895539708811e-05	3659/7099/834/2773/7124/23643/836/3684/3689/4615/805/10392/3553/3394/2771/29108/840/51135/114548/3678/7189/4790/716/6372/712/3688	26
hsa04120	hsa04120	Ubiquitin mediated proteolysis	40/1184	142/8157	1.62742774724104e-05	9.49332852557272e-05	6.28130007707068e-05	7428/9246/7324/51465/55294/55120/7319/996/9039/8450/55236/868/7323/7321/4193/3093/330/7322/331/92912/8554/29945/64750/867/8453/7334/329/6502/25898/7189/26091/55284/7320/55958/5371/7318/1161/64326/9063/1643	40
hsa04933	hsa04933	AGE-RAGE signaling pathway in diabetic complications	31/1184	100/8157	1.87375265775056e-05	0.000107314924943896	7.10053638726527e-05	3383/3717/7048/7424/4846/7124/6772/836/6401/5330/4089/4087/185/595/7056/1536/3553/1027/7042/7040/4893/5290/3845/10000/5579/5054/7412/5295/4790/5293/5879	31
hsa05130	hsa05130	Pathogenic Escherichia coli infection	50/1184	197/8157	3.47017820781505e-05	0.000195197524189597	0.000129153249087853	7099/10092/834/2149/4690/10672/7124/64005/4542/836/10097/382/9871/4792/4615/7456/10096/3071/3553/10109/27128/29108/10972/355/3059/840/5777/51135/2534/57121/9170/10095/114548/10006/9267/4671/5062/837/7189/2212/6093/84617/1902/7100/4790/5879/6885/3688/10802/8795	50
hsa05202	hsa05202	Transcriptional misregulation in cancer	49/1184	193/8157	4.10994870995556e-05	0.000227128744497544	0.000150280673051006	3002/5090/51513/7048/2313/6935/2078/6688/2005/51274/597/1848/942/958/3684/3560/5966/1027/472/861/4193/4208/4149/2120/4066/330/1436/894/860/3087/890/2209/905/329/3398/1655/3695/4005/5371/4300/4790/7185/5327/2115/904/3021/51426/1050/1643	49
hsa04015	hsa04015	Rap1 signaling pathway	52/1184	210/8157	4.97832220891005e-05	0.000270374395828736	0.00017889433708969	9771/2149/2776/7424/1435/23683/2773/5908/113/3683/2247/3684/3937/3082/5330/3689/5898/83593/2533/805/9732/5906/2771/1436/4893/54518/5880/196883/57121/5290/3845/10000/25780/9170/5579/55740/6494/7010/7409/1902/5295/5293/2775/673/5879/3397/1499/51466/3688/25865/2357/10235	52
hsa05150	hsa05150	Staphylococcus aureus infection	29/1184	96/8157	5.87814990368767e-05	0.000313833427061291	0.000207649184822508	3383/3117/3111/3113/3123/2214/3122/3115/3108/3109/3683/3684/3119/3689/2215/9103/6404/3112/719/3127/2209/3075/2212/2359/5724/716/728/712/2357	29
hsa04060	hsa04060	Cytokine-cytokine receptor interaction	67/1184	295/8157	8.28688422262913e-05	0.00042952398694845	0.000284196322191456	6351/9560/3600/6373/3627/6376/1524/4283/6348/3601/6846/1439/7048/94/3459/1435/7124/7133/10148/3572/3594/8809/958/3454/3560/3587/6352/10673/3455/3553/7042/729230/3561/355/1234/1436/7040/6355/3575/3598/146433/6356/60401/23765/8718/1441/659/920/1230/3603/3597/2833/92/50615/3460/3588/650/7852/9466/959/84957/6372/9173/6366/944/8794/8795	67
hsa05134	hsa05134	Legionellosis	20/1184	57/8157	8.31776609646205e-05	0.00042952398694845	0.000284196322191456	7099/834/7097/7124/836/317/3684/3689/4792/4615/3553/29108/840/1195/3310/56681/4671/7100/4790/57396	20
hsa05203	hsa05203	Viral carcinogenesis	50/1184	204/8157	9.13949691987791e-05	0.000464345408026055	0.000307236059445811	3133/3107/4067/3106/3134/3105/5925/1385/3572/836/9519/10971/5922/4792/5567/1959/5966/1021/3516/595/2957/1027/4193/6672/1234/894/4893/2958/5290/3845/890/7534/3135/1386/896/6502/9586/7188/10379/8850/85236/5295/7529/4790/7185/5293/5933/5879/7187/2960	50
hsa05143	hsa05143	African trypanosomiasis	15/1184	37/8157	9.84791071017291e-05	0.000492395535508646	0.000325795542291435	3620/8542/3383/2776/7124/3043/6401/5330/4615/3040/3553/355/5579/7412/3039	15
hsa05221	hsa05221	Acute myeloid leukemia	22/1184	67/8157	0.000116486086732067	0.000573329958134391	0.00037934613771298	6934/6688/597/1848/3684/595/861/1436/4893/5290/3845/10000/890/2209/6654/6198/5371/5295/4790/5293/673/1050	22
hsa04115	hsa04115	p53 signaling pathway	23/1184	73/8157	0.000166556252355304	0.000807157222952625	0.00053405891443482	5728/637/4194/64393/836/317/1021/595/27244/472/4193/355/894/5054/896/143686/25898/8493/92344/11200/64326/1643/8795	23
hsa04110	hsa04110	Cell cycle	34/1184	126/8157	0.000173729980670041	0.000829165816834288	0.000548620991589604	5925/10971/9184/4089/996/4087/1021/595/1027/7042/472/4193/7040/894/10926/29945/890/7534/5001/994/896/6502/4999/7465/10274/8556/7529/9126/23595/5933/11200/10735/9232/5000	34
hsa05160	hsa05160	Hepatitis C	40/1184	157/8157	0.000188374914719759	0.000885643255772	0.00058598952261606	3627/7098/637/7124/5925/6772/8837/836/317/10971/3454/4792/1021/595/3455/3949/355/4893/8554/5290/3845/10000/6773/6654/7534/29110/4939/7189/5515/10379/5295/7529/4790/5293/673/23586/7187/5520/9451/1499	40
hsa04670	hsa04670	Leukocyte transendothelial migration	31/1184	114/8157	0.000285070365453344	0.00132054654585005	0.000873745082968453	5175/3383/1003/3676/2773/5908/4688/653361/3683/3684/3689/83593/7294/1536/5906/2771/5880/3702/5290/5579/6494/7409/7412/6093/5295/5293/5879/7852/4689/1499/3688	31
hsa05212	hsa05212	Pancreatic cancer	23/1184	76/8157	0.000323613848620354	0.00145626231879159	0.000963541985365866	7048/5925/6772/5898/4089/4087/1021/595/7042/7040/5880/5290/3845/10000/9459/6198/5295/4790/5293/673/5879/51426/1643	23
hsa05220	hsa05220	Chronic myeloid leukemia	23/1184	76/8157	0.000323613848620354	0.00145626231879159	0.000963541985365866	7048/5925/4792/4089/1021/595/1027/7042/861/4193/7040/4893/5290/3845/10000/867/6654/5295/4790/5293/673/51426/1643	23
hsa05210	hsa05210	Colorectal cancer	25/1184	86/8157	0.000361106244605463	0.00160209108522142	0.00106003019172545	7048/6934/836/5898/4089/4087/595/7042/7040/4893/5880/5290/3845/10000/6654/6198/5295/5293/673/5879/4436/26060/1499/51426/1643	25
hsa04630	hsa04630	JAK-STAT signaling pathway	40/1184	162/8157	0.00038066318211933	0.00166540142177207	0.00110191973771385	3600/3601/3717/1439/3459/4170/6772/3572/3594/3454/3560/3587/122809/6775/595/3455/9655/3561/5777/894/8554/5290/10000/6773/6654/3575/3598/896/1441/3597/10379/50615/5295/3460/3588/5293/9466/5771/9063/8835	40
hsa04010	hsa04010	MAPK signaling pathway	64/1184	294/8157	0.000418671792450847	0.00180659746057557	0.00119534268068158	7048/7424/1435/1847/1844/5908/7124/2005/836/2247/115727/1848/5530/5922/5921/3082/5567/4615/5906/3553/7042/2323/1849/5534/4208/1326/4149/51347/355/6789/1436/6197/7040/4893/5880/51135/3845/10000/25780/6654/5579/3310/408/7010/994/5062/1386/7189/9448/5533/4790/10746/51701/673/5971/11184/5321/5879/409/6885/8605/57551/4215/10235	64
hsa05222	hsa05222	Small cell lung cancer	26/1184	92/8157	0.000451493320682958	0.00192189724344773	0.00127163125882256	5728/5925/836/317/4792/1021/595/1027/4149/330/331/5290/10000/329/3685/6502/7189/7188/5295/4790/7185/5293/7187/51426/3688/1643	26
hsa04926	hsa04926	Relaxin signaling pathway	33/1184	129/8157	0.000617016988714898	0.00259147135260257	0.00171465773706035	2791/59345/7048/54331/7424/59350/4846/2773/113/1385/5330/4792/5567/4087/2771/7040/4893/196883/5290/3845/10000/6654/408/2793/1910/1386/9586/2769/5295/4790/5293/2775/409	33
hsa05205	hsa05205	Proteoglycans in cancer	47/1184	205/8157	0.000743558146741677	0.00308185284504774	0.00203912067943008	7099/7097/7124/836/2247/857/3082/5567/4060/4087/595/7042/27250/4193/355/3059/5501/817/7040/5777/4893/8826/5290/3845/10000/867/858/6654/5579/3678/5500/1655/3685/7409/10818/6198/6093/4659/5295/10855/5293/673/5329/5879/1499/3688/8323	47
hsa04664	hsa04664	Fc epsilon RI signaling pathway	20/1184	68/8157	0.00115785941648449	0.00473669761289109	0.00313405556341666	4067/7124/3937/2207/695/3635/4893/5880/2534/5290/2205/3845/10000/6654/7409/5295/5293/5321/5879/8605	20
hsa04370	hsa04370	VEGF signaling pathway	18/1184	59/8157	0.00126515842032849	0.00510929362055738	0.00338058525269962	4846/5530/8877/9047/4773/5534/4893/5880/5290/3845/10000/5579/5533/5295/5293/5321/5879/8605	18
hsa04151	hsa04151	PI3K-Akt signaling pathway	72/1184	354/8157	0.00143374989116402	0.00571685083185654	0.00378257799401034	2791/59345/3717/7099/10161/5728/2149/54331/5294/3676/7424/1435/4170/4846/7097/29941/1385/2247/10971/3454/3082/3560/7450/23533/1021/595/3455/1027/5529/2323/55012/4193/3561/5527/1436/894/4893/57121/5290/3845/10000/5525/9170/5586/6654/118788/3575/3678/7010/2793/7534/54541/3685/1386/896/3695/3672/1441/6198/9586/5515/1902/5295/7529/4790/5562/5293/4515/5879/5520/3688/3696	72
hsa04210	hsa04210	Apoptosis	33/1184	136/8157	0.00163508119542776	0.00643813220699681	0.00425981679861443	5551/3002/843/1519/1439/1520/637/1521/4170/7124/8837/836/597/317/4792/472/355/840/330/4893/331/5290/3845/10000/329/5295/4001/4790/7185/5293/9451/2081/8795	33
hsa04217	hsa04217	Necroptosis	37/1184	159/8157	0.00197703769866632	0.0076884799392579	0.0050871145462759	7128/7098/3717/7099/834/197259/637/3459/7124/6772/8837/3454/1540/6775/3455/1536/3553/29108/355/330/817/331/25978/6773/114548/3146/329/9525/81030/7188/10379/3460/11035/5321/8605/10059/8795	37
hsa04141	hsa04141	Protein processing in endoplasmic reticulum	39/1184	171/8157	0.00223860792662639	0.00859953044984527	0.00568991488410815	6745/79139/23471/51465/9871/4287/27248/201595/7323/7321/54431/7322/23190/3301/3310/56681/6400/55432/165324/80267/23480/4121/30001/7991/6747/11231/7494/91319/5611/51009/9451/55757/2081/10905/56605/10802/9373/29978/3998	39
hsa04371	hsa04371	Apelin signaling pathway	33/1184	139/8157	0.00239690183026398	0.00909667562088139	0.00601885304238768	2791/59345/54331/2776/5294/4846/2773/10672/113/10365/1490/8877/5330/23533/5567/4089/4087/805/185/595/8862/2771/4208/4205/4893/196883/3845/10000/2793/5054/6198/5562/5327	33
hsa04014	hsa04014	Ras signaling pathway	50/1184	235/8157	0.00285131953879842	0.0106924482704941	0.00707470261506375	51365/2791/9771/59345/54331/7424/1435/5908/2247/115727/382/11186/5922/5921/3082/5898/5567/5966/83593/2113/805/5906/2323/6789/1436/4893/5880/22821/5290/8036/3845/10000/25780/7535/6654/5579/7010/2793/29110/5062/64926/5295/4790/5293/5868/5321/5879/8605/55770/10235	50
hsa04140	hsa04140	Autophagy - animal	33/1184	141/8157	0.0030594862804772	0.0113380962158861	0.00750189824810509	5728/7405/8837/9140/203228/84938/5567/55255/338382/4893/5290/3845/10000/9711/3146/83452/64121/54541/29110/7189/6198/55014/9474/5515/5295/5562/51100/5293/10010/6885/9451/2081/22863	33
hsa04728	hsa04728	Dopaminergic synapse	31/1184	132/8157	0.0038065708605495	0.0139426723380592	0.00922522681014443	2791/59345/54331/2776/2773/1385/5530/5330/5567/805/5529/55012/2771/5527/5501/817/10000/5525/5579/408/5500/2793/1386/9586/5533/5515/2775/9575/409/5520/3799	31
hsa05418	hsa05418	Fluid shear stress and atherosclerosis	32/1184	139/8157	0.00458231642220696	0.0165911456666114	0.0109776001403143	5175/3383/1003/4846/4688/7124/10365/653361/857/6401/805/7056/3553/4208/4205/5880/5290/10000/858/3685/6613/659/7412/92/5295/4790/5562/5293/5879/5327/6885/1499	32
hsa05165	hsa05165	Human papillomavirus infection	65/1184	331/8157	0.00563951057322265	0.0201868844382402	0.0133567355681589	3659/3133/3107/7098/3106/3134/5728/3676/3105/7124/6934/5925/6772/1385/836/9519/5734/3454/7450/4242/5567/1021/3516/595/3455/1027/5529/472/10312/55012/4193/1452/5527/355/894/4893/5290/3845/10000/890/6773/5525/6654/3678/3135/29110/3685/896/3695/3672/6198/9586/5515/23545/10379/5295/4790/5293/5933/7187/5520/1499/3688/3696/8323	65
hsa05100	hsa05100	Bacterial invasion of epithelial cells	20/1184	77/8157	0.00572954074205301	0.0202787116151315	0.0134174933994855	10092/10097/857/10096/10109/3059/9844/5290/867/858/10095/3678/391/5295/4735/5293/5879/1499/23607/3688	20
hsa05223	hsa05223	Non-small cell lung cancer	19/1184	72/8157	0.00581526741963643	0.0203534359687275	0.0134669350770528	5925/11186/3082/83593/1021/595/6789/4893/5290/3845/10000/6654/5579/5295/5293/673/3799/51426/1643	19
hsa04068	hsa04068	FoxO signaling pathway	30/1184	131/8157	0.00641785147293435	0.0222156397140035	0.0146990698859572	1901/5728/7048/10365/9140/4089/595/1027/7042/472/10769/4193/6789/7040/894/4893/5290/3845/10000/6654/8698/3575/23411/6502/5295/5562/5293/51701/673/116986	30
hsa04921	hsa04921	Oxytocin signaling pathway	34/1184	154/8157	0.00705030735838253	0.0241396393248967	0.0159720921848941	2776/5294/57118/4846/2773/113/952/5530/5330/23533/5567/805/595/5997/4773/2771/5534/4208/5501/817/4893/196883/3845/5579/5500/6093/4659/5533/5562/2775/5321/8605/7226/2982	34
hsa04810	hsa04810	Regulation of actin cytoskeleton	45/1184	218/8157	0.00799120921817795	0.0270669989647963	0.0179089917962562	10092/2149/3676/3687/10672/3683/2247/10097/3684/3689/10096/5305/3071/10109/1730/5501/4893/5880/8826/57121/5290/3845/9459/9170/6654/55740/10095/3678/5500/3685/5062/7409/3695/3672/6093/4659/7114/1902/5295/5293/673/5879/7852/3688/3696	45
hsa05211	hsa05211	Renal cell carcinoma	18/1184	69/8157	0.00812220268126671	0.0272180196233938	0.0180089152395387	7428/5908/3082/2113/5906/7042/7040/4893/5290/3845/10000/8453/6654/5062/5295/5293/673/5879	18
hsa05214	hsa05214	Glioma	19/1184	75/8157	0.0092509342608804	0.0306741504439719	0.0202956784892445	5728/57118/5925/1021/805/595/4193/817/4893/5290/3845/10000/6654/5579/5295/5293/673/51426/1643	19
hsa05146	hsa05146	Amoebiasis	24/1184	102/8157	0.0098843180099466	0.0324329184701373	0.0214593746268578	5272/7099/2776/911/7097/7124/913/836/3684/5330/3689/5567/912/3553/7042/338382/7040/5290/5579/2769/5295/4790/5293/5868	24
hsa04725	hsa04725	Cholinergic synapse	26/1184	113/8157	0.0100420433374319	0.0326107592916604	0.0215770437418505	2791/59345/3717/54331/2776/5294/2773/113/1385/5330/23533/5567/2771/817/4893/196883/2534/5290/3845/10000/5579/2793/9586/5295/5293/2775	26
hsa04720	hsa04720	Long-term potentiation	17/1184	67/8157	0.0131831761871868	0.0423744948873862	0.0280372597751127	2776/5908/5530/5330/5567/805/5906/5534/5501/6197/817/4893/3845/5579/5500/5533/673	17
hsa00562	hsa00562	Inositol phosphate metabolism	18/1184	73/8157	0.0147298879304328	0.0468678252331952	0.0310102903798585	5728/5294/5330/3631/3628/5305/5286/8871/9107/3635/5290/55300/253430/5293/22908/9562/3612/8867	18
