# Supplementary material for: Antibody Mediated Rejection and T-cell Mediated Rejection Molecular Signatures Using Next-Generation Sequencing in Kidney Transplant Biopsies
Source: Transpl Int. 2024 Jul 10;37:13043. doi: 10.3389/ti.2024.13043 (PMC11267505; doi:10.3389/ti.2024.13043)
Supplement: Supplementary file 6 [file DataSheet7.CSV]

	ID	Description	GeneRatio	BgRatio	pvalue	p.adjust	qvalue	geneID	Count
R-HSA-168273	R-HSA-168273	Influenza Viral RNA Transcription and Replication	89/2264	136/10955	7.53362008592057e-30	1.10819551463892e-26	7.65257198201406e-27	NUP50/RPL30/POLR2B/NUP210/RPL22L1/RPS15A/PARP1/RPL39/RPL23A/RPS25/RPS27/NUP43/NUP205/NUP107/POLR2D/RPS13/RPL27A/RPS27A/RPS29/NUP153/RPL32/RPS2/RPL21/RPS20/RPS3A/TPR/RPL10/RPS11/RPS24/NUP62/RPS18/RPL37/RPL27/RPLP1/RPL38/GRSF1/NUP98/RPL4/NUP88/RPS8/NUP54/RPS3/GTF2F2/RPL26/RPL31/RPL14/RPL34/RPL18A/UBA52/RPL23/RPL9/RPL7/RPLP2/RPL36AL/NUP93/RPL11/RPL35A/RPS23/NUP133/RPS19/RPL6/NUP155/RPS21/RPL29/RPL5/…	89
R-HSA-168255	R-HSA-168255	Influenza Infection	96/2264	157/10955	1.20995102709282e-28	8.8991898042677e-26	6.14527758497143e-26	NUP50/RPL30/POLR2B/NUP210/KPNA1/RPL22L1/RPS15A/PARP1/RPL39/KPNB1/RPL23A/RPS25/RPS27/NUP43/NUP205/NUP107/POLR2D/RPS13/RPL27A/RPS27A/RPS29/NUP153/RPL32/RPS2/KPNA4/RPL21/RPS20/RPS3A/TPR/RPL10/RPS11/RPS24/NUP62/RPS18/RPL37/RPL27/XPO1/RPLP1/RPL38/GRSF1/NUP98/RPL4/NUP88/RPS8/NUP54/RPS3/GTF2F2/RPL26/RPL31/RPL14/RPL34/RPL18A/UBA52/RPL23/RPL9/RPL7/RPLP2/RPL36AL/RAN/NUP93/RPL11/RPL35A/RPS23/NUP133/RPS19/RP…	96
R-HSA-8868773	R-HSA-8868773	rRNA processing in the nucleus and cytosol	108/2264	195/10955	6.39401143721286e-27	2.84883956263856e-24	1.96724761382963e-24	EXOSC9/RPL30/RPL22L1/RIOK1/ERI1/LTV1/WDR75/RPS15A/RPL39/DDX21/HEATR1/RPL23A/RPS25/RPS27/GNL3/RPS13/RPL27A/RPS27A/UTP6/RPS29/RPL32/RPS2/DIMT1/RPL21/RPS20/RPS3A/EXOSC8/UTP18/WDR43/EXOSC1/RPL10/RPS11/RPS24/RPS18/MPHOSPH6/NIP7/RPL37/NOP58/RPL27/UTP15/RPLP1/RPL38/MPHOSPH10/RPL4/WDR36/RPS8/RPS3/EXOSC3/DIS3/RPL26/XRN2/RPL31/RPL14/RIOK2/RPL34/RPL18A/UBA52/RPL23/TEX10/RPL9/RPL7/RPLP2/RPL36AL/GAR1/RPL11/TS…	108
R-HSA-1799339	R-HSA-1799339	SRP-dependent cotranslational protein targeting to membrane	76/2264	113/10955	7.86681113983922e-27	2.84883956263856e-24	1.96724761382963e-24	RPL30/RPL22L1/RPS15A/RPL39/RPL23A/RPS25/RPS27/RPS13/RPL27A/RPS27A/SPCS3/RPS29/RPL32/RPS2/SRP72/RPL21/RPS20/RPS3A/RPL10/RPS11/RPS24/RPS18/SRP19/RPL37/RPL27/SSR1/RPLP1/RPL38/RPL4/SEC11A/RPS8/RPS3/RPL26/RPL31/RPL14/SSR3/RPL34/RPL18A/UBA52/RPL23/RPL9/RPL7/RPLP2/SRP54/RPL36AL/SEC11C/RPL11/RPL35A/RPS23/TRAM1/RPS19/RPL6/SSR4/RPS21/RPL29/RPL5/RPL15/RPL12/RPS14/SEC61A2/RPL10A/RPL37A/RPL35/RPL28/RPL13/RPS1…	76
R-HSA-6791226	R-HSA-6791226	Major pathway of rRNA processing in the nucleolus and cytosol	104/2264	185/10955	1.11741343883108e-26	2.84883956263856e-24	1.96724761382963e-24	EXOSC9/RPL30/RPL22L1/RIOK1/ERI1/LTV1/WDR75/RPS15A/RPL39/DDX21/HEATR1/RPL23A/RPS25/RPS27/GNL3/RPS13/RPL27A/RPS27A/UTP6/RPS29/RPL32/RPS2/RPL21/RPS20/RPS3A/EXOSC8/UTP18/WDR43/EXOSC1/RPL10/RPS11/RPS24/RPS18/MPHOSPH6/NIP7/RPL37/NOP58/RPL27/UTP15/RPLP1/RPL38/MPHOSPH10/RPL4/WDR36/RPS8/RPS3/EXOSC3/DIS3/RPL26/XRN2/RPL31/RPL14/RIOK2/RPL34/RPL18A/UBA52/RPL23/TEX10/RPL9/RPL7/RPLP2/RPL36AL/RPL11/TSR1/RPL35A/R…	104
R-HSA-927802	R-HSA-927802	Nonsense-Mediated Decay (NMD)	77/2264	116/10955	1.35566804476342e-26	2.84883956263856e-24	1.96724761382963e-24	PABPC1/RPL30/RPL22L1/RPS15A/RPL39/RPL23A/RPS25/RPS27/UPF2/RPS13/NCBP1/RPL27A/RPS27A/RPS29/RPL32/RPS2/DCP1A/RPL21/RPS20/RPS3A/RPL10/RPS11/RPS24/RPS18/RPL37/RPL27/RPLP1/RPL38/RPL4/RPS8/RPS3/RPL26/RPL31/RPL14/RPL34/RPL18A/UBA52/RPL23/PPP2R2A/SMG1/NCBP2/GSPT1/RPL9/PNRC2/RBM8A/RPL7/RPLP2/RPL36AL/RPL11/RPL35A/RPS23/RPS19/RPL6/MAGOHB/RPS21/ETF1/RPL29/RPL5/RPL15/RPL12/RPS14/PPP2CA/RPL10A/RPL37A/RPL35/RPL…	77
R-HSA-975957	R-HSA-975957	Nonsense Mediated Decay (NMD) enhanced by the Exon Junction Complex (EJC)	77/2264	116/10955	1.35566804476342e-26	2.84883956263856e-24	1.96724761382963e-24	PABPC1/RPL30/RPL22L1/RPS15A/RPL39/RPL23A/RPS25/RPS27/UPF2/RPS13/NCBP1/RPL27A/RPS27A/RPS29/RPL32/RPS2/DCP1A/RPL21/RPS20/RPS3A/RPL10/RPS11/RPS24/RPS18/RPL37/RPL27/RPLP1/RPL38/RPL4/RPS8/RPS3/RPL26/RPL31/RPL14/RPL34/RPL18A/UBA52/RPL23/PPP2R2A/SMG1/NCBP2/GSPT1/RPL9/PNRC2/RBM8A/RPL7/RPLP2/RPL36AL/RPL11/RPL35A/RPS23/RPS19/RPL6/MAGOHB/RPS21/ETF1/RPL29/RPL5/RPL15/RPL12/RPS14/PPP2CA/RPL10A/RPL37A/RPL35/RPL…	77
R-HSA-975956	R-HSA-975956	Nonsense Mediated Decay (NMD) independent of the Exon Junction Complex (EJC)	68/2264	96/10955	3.22398732528626e-26	5.92810669437011e-24	4.09361548539637e-24	PABPC1/RPL30/RPL22L1/RPS15A/RPL39/RPL23A/RPS25/RPS27/RPS13/NCBP1/RPL27A/RPS27A/RPS29/RPL32/RPS2/RPL21/RPS20/RPS3A/RPL10/RPS11/RPS24/RPS18/RPL37/RPL27/RPLP1/RPL38/RPL4/RPS8/RPS3/RPL26/RPL31/RPL14/RPL34/RPL18A/UBA52/RPL23/NCBP2/GSPT1/RPL9/RPL7/RPLP2/RPL36AL/RPL11/RPL35A/RPS23/RPS19/RPL6/RPS21/ETF1/RPL29/RPL5/RPL15/RPL12/RPS14/RPL10A/RPL37A/RPL35/RPL28/RPL13/RPS16/RPL22/RPL13A/RPS10/RPS17/RPS4X/RPL3…	68
R-HSA-72312	R-HSA-72312	rRNA processing	110/2264	205/10955	7.80189376027655e-26	1.27517619126298e-23	8.80564617387938e-24	EXOSC9/RPL30/RPL22L1/RIOK1/ERI1/LTV1/WDR75/RPS15A/RPL39/DDX21/HEATR1/RPL23A/RPS25/RPS27/GNL3/RPS13/RPL27A/RPS27A/UTP6/RPS29/RPL32/RPS2/DIMT1/RPL21/RPS20/RPS3A/EXOSC8/UTP18/WDR43/EXOSC1/RPL10/RPS11/RPS24/RPS18/MPHOSPH6/NIP7/RPL37/NOP58/RPL27/UTP15/RPLP1/RPL38/MPHOSPH10/RPL4/WDR36/RPS8/RPS3/EXOSC3/DIS3/RPL26/XRN2/RPL31/RPL14/RIOK2/RPL34/RPL18A/UBA52/RPL23/TEX10/RPL9/RPL7/RPLP2/RPL36AL/GAR1/RPL11/TS…	110
R-HSA-192823	R-HSA-192823	Viral mRNA Translation	64/2264	90/10955	6.67518562739238e-25	9.81919805789419e-23	6.78058329519331e-23	RPL30/RPL22L1/RPS15A/RPL39/RPL23A/RPS25/RPS27/RPS13/RPL27A/RPS27A/RPS29/RPL32/RPS2/RPL21/RPS20/RPS3A/RPL10/RPS11/RPS24/RPS18/RPL37/RPL27/RPLP1/RPL38/GRSF1/RPL4/RPS8/RPS3/RPL26/RPL31/RPL14/RPL34/RPL18A/UBA52/RPL23/RPL9/RPL7/RPLP2/RPL36AL/RPL11/RPL35A/RPS23/RPS19/RPL6/RPS21/RPL29/RPL5/RPL15/RPL12/RPS14/RPL10A/RPL37A/RPL35/RPL28/RPL13/RPS16/RPL22/RPL13A/RPS10/RPS17/RPS4X/RPL39L/RPLP0/RPS5	64
R-HSA-72689	R-HSA-72689	Formation of a pool of free 40S subunits	69/2264	102/10955	1.05914200635659e-24	1.29833157612545e-22	8.96554417661501e-23	RPL30/RPL22L1/RPS15A/RPL39/RPL23A/RPS25/RPS27/RPS13/RPL27A/RPS27A/RPS29/RPL32/RPS2/RPL21/RPS20/RPS3A/EIF3E/RPL10/RPS11/RPS24/RPS18/RPL37/EIF3H/RPL27/RPLP1/RPL38/RPL4/RPS8/RPS3/EIF3F/RPL26/RPL31/RPL14/EIF3J/RPL34/RPL18A/UBA52/RPL23/RPL9/RPL7/RPLP2/RPL36AL/RPL11/RPL35A/RPS23/EIF3M/RPS19/RPL6/RPS21/RPL29/RPL5/RPL15/RPL12/RPS14/RPL10A/RPL37A/RPL35/RPL28/RPL13/RPS16/RPL22/RPL13A/RPS10/RPS17/RPS4X/RPL3…	69
R-HSA-9633012	R-HSA-9633012	Response of EIF2AK4 (GCN2) to amino acid deficiency	69/2264	102/10955	1.05914200635659e-24	1.29833157612545e-22	8.96554417661501e-23	RPL30/CEBPB/RPL22L1/RPS15A/RPL39/RPL23A/RPS25/RPS27/RPS13/RPL27A/RPS27A/RPS29/RPL32/RPS2/EIF2S1/RPL21/RPS20/EIF2S2/RPS3A/CEBPG/RPL10/RPS11/RPS24/RPS18/RPL37/RPL27/RPLP1/RPL38/RPL4/RPS8/RPS3/RPL26/RPL31/RPL14/RPL34/RPL18A/UBA52/RPL23/RPL9/RPL7/RPLP2/RPL36AL/RPL11/RPL35A/RPS23/TRIB3/RPS19/RPL6/RPS21/RPL29/RPL5/RPL15/RPL12/RPS14/ATF2/RPL10A/RPL37A/RPL35/RPL28/RPL13/RPS16/RPL22/RPL13A/RPS10/RPS17/RPS…	69
R-HSA-156827	R-HSA-156827	L13a-mediated translational silencing of Ceruloplasmin expression	73/2264	112/10955	1.55263255411682e-24	1.75686345161988e-22	1.21319061920869e-22	PABPC1/RPL30/RPL22L1/RPS15A/RPL39/RPL23A/RPS25/RPS27/RPS13/RPL27A/RPS27A/RPS29/RPL32/RPS2/EIF2S1/RPL21/RPS20/EIF2S2/RPS3A/EIF3E/RPL10/RPS11/RPS24/RPS18/RPL37/EIF3H/RPL27/RPLP1/RPL38/RPL4/RPS8/RPS3/EIF3F/RPL26/RPL31/RPL14/EIF3J/RPL34/RPL18A/UBA52/RPL23/RPL9/RPL7/RPLP2/RPL36AL/RPL11/RPL35A/RPS23/EIF3M/RPS19/RPL6/RPS21/RPL29/RPL5/RPL15/RPL12/RPS14/RPL10A/EIF4A2/RPL37A/RPL35/RPL28/RPL13/RPS16/RPL22/R…	73
R-HSA-72706	R-HSA-72706	GTP hydrolysis and joining of the 60S ribosomal subunit	73/2264	113/10955	3.51368921211735e-24	3.27398751571577e-22	2.26083076508334e-22	RPL30/RPL22L1/RPS15A/RPL39/RPL23A/RPS25/RPS27/RPS13/RPL27A/RPS27A/RPS29/RPL32/RPS2/EIF2S1/RPL21/RPS20/EIF2S2/RPS3A/EIF3E/RPL10/RPS11/RPS24/RPS18/RPL37/EIF3H/RPL27/RPLP1/RPL38/RPL4/RPS8/RPS3/EIF3F/RPL26/RPL31/RPL14/EIF3J/RPL34/RPL18A/UBA52/RPL23/RPL9/RPL7/RPLP2/RPL36AL/RPL11/RPL35A/RPS23/EIF3M/RPS19/RPL6/RPS21/RPL29/EIF5B/RPL5/RPL15/RPL12/RPS14/RPL10A/EIF4A2/RPL37A/RPL35/RPL28/RPL13/RPS16/RPL22/RP…	73
R-HSA-156842	R-HSA-156842	Eukaryotic Translation Elongation	65/2264	94/10955	3.56110130873231e-24	3.27398751571577e-22	2.26083076508334e-22	EEF1A2/RPL30/RPL22L1/RPS15A/RPL39/RPL23A/RPS25/RPS27/RPS13/RPL27A/RPS27A/RPS29/RPL32/RPS2/RPL21/RPS20/RPS3A/RPL10/RPS11/RPS24/RPS18/EEF1B2/RPL37/RPL27/RPLP1/RPL38/RPL4/RPS8/RPS3/RPL26/RPL31/RPL14/RPL34/RPL18A/UBA52/RPL23/RPL9/RPL7/RPLP2/RPL36AL/RPL11/RPL35A/RPS23/RPS19/RPL6/RPS21/RPL29/RPL5/RPL15/RPL12/RPS14/RPL10A/RPL37A/RPL35/RPL28/RPL13/RPS16/RPL22/RPL13A/RPS10/RPS17/RPS4X/RPL39L/RPLP0/RPS5	65
R-HSA-72764	R-HSA-72764	Eukaryotic Translation Termination	65/2264	94/10955	3.56110130873231e-24	3.27398751571577e-22	2.26083076508334e-22	RPL30/RPL22L1/RPS15A/RPL39/RPL23A/RPS25/RPS27/RPS13/RPL27A/RPS27A/RPS29/RPL32/RPS2/RPL21/RPS20/RPS3A/RPL10/RPS11/RPS24/RPS18/RPL37/RPL27/RPLP1/RPL38/RPL4/RPS8/RPS3/RPL26/RPL31/RPL14/RPL34/RPL18A/UBA52/RPL23/GSPT1/RPL9/RPL7/RPLP2/RPL36AL/RPL11/RPL35A/RPS23/RPS19/RPL6/RPS21/ETF1/RPL29/RPL5/RPL15/RPL12/RPS14/RPL10A/RPL37A/RPL35/RPL28/RPL13/RPS16/RPL22/RPL13A/RPS10/RPS17/RPS4X/RPL39L/RPLP0/RPS5	65
R-HSA-156902	R-HSA-156902	Peptide chain elongation	63/2264	90/10955	6.26787999498937e-24	5.42355968978198e-22	3.74520383601532e-22	RPL30/RPL22L1/RPS15A/RPL39/RPL23A/RPS25/RPS27/RPS13/RPL27A/RPS27A/RPS29/RPL32/RPS2/RPL21/RPS20/RPS3A/RPL10/RPS11/RPS24/RPS18/RPL37/RPL27/RPLP1/RPL38/RPL4/RPS8/RPS3/RPL26/RPL31/RPL14/RPL34/RPL18A/UBA52/RPL23/RPL9/RPL7/RPLP2/RPL36AL/RPL11/RPL35A/RPS23/RPS19/RPL6/RPS21/RPL29/RPL5/RPL15/RPL12/RPS14/RPL10A/RPL37A/RPL35/RPL28/RPL13/RPS16/RPL22/RPL13A/RPS10/RPS17/RPS4X/RPL39L/RPLP0/RPS5	63
R-HSA-72613	R-HSA-72613	Eukaryotic Translation Initiation	75/2264	120/10955	1.7365624734488e-23	1.34446494654905e-21	9.28411516275954e-22	PABPC1/RPL30/RPL22L1/RPS15A/RPL39/RPL23A/RPS25/RPS27/RPS13/RPL27A/EIF2B1/RPS27A/RPS29/RPL32/RPS2/EIF2S1/RPL21/RPS20/EIF2S2/RPS3A/EIF3E/RPL10/RPS11/RPS24/RPS18/RPL37/EIF3H/RPL27/RPLP1/RPL38/RPL4/RPS8/RPS3/EIF3F/RPL26/RPL31/RPL14/EIF3J/RPL34/RPL18A/UBA52/RPL23/RPL9/RPL7/RPLP2/RPL36AL/RPL11/RPL35A/RPS23/EIF3M/RPS19/RPL6/RPS21/RPL29/EIF5B/RPL5/RPL15/RPL12/RPS14/RPL10A/EIF4A2/RPL37A/RPL35/RPL28/RPL13/…	75
R-HSA-72737	R-HSA-72737	Cap-dependent Translation Initiation	75/2264	120/10955	1.7365624734488e-23	1.34446494654905e-21	9.28411516275954e-22	PABPC1/RPL30/RPL22L1/RPS15A/RPL39/RPL23A/RPS25/RPS27/RPS13/RPL27A/EIF2B1/RPS27A/RPS29/RPL32/RPS2/EIF2S1/RPL21/RPS20/EIF2S2/RPS3A/EIF3E/RPL10/RPS11/RPS24/RPS18/RPL37/EIF3H/RPL27/RPLP1/RPL38/RPL4/RPS8/RPS3/EIF3F/RPL26/RPL31/RPL14/EIF3J/RPL34/RPL18A/UBA52/RPL23/RPL9/RPL7/RPLP2/RPL36AL/RPL11/RPL35A/RPS23/EIF3M/RPS19/RPL6/RPS21/RPL29/EIF5B/RPL5/RPL15/RPL12/RPS14/RPL10A/EIF4A2/RPL37A/RPL35/RPL28/RPL13/…	75
R-HSA-376176	R-HSA-376176	Signaling by ROBO receptors	111/2264	219/10955	2.37237477346924e-23	1.74488164588663e-21	1.20491666126201e-21	NELL2/EVL/NCK1/PABPC1/PSME4/PAK2/RPL30/RPL22L1/MYO9B/PAK1/CAP1/RPS15A/RPL39/PSMA4/RPL23A/RPS25/RPS27/UPF2/PSMD7/RPS13/NCBP1/SOS1/RPL27A/RPS27A/RPS29/RPL32/RPS2/CUL2/RPL21/RPS20/PSMA1/RPS3A/PSMA3/RPL10/RPS11/RPS24/CDC42/RPS18/PRKACB/RPL37/RPL27/RPLP1/RPL38/RPL4/RPS8/RPS3/RPL26/PFN1/RPL31/RPL14/RPL34/RPL18A/ROBO1/UBA52/RPL23/NCBP2/GSPT1/RPL9/RBM8A/SRGAP2/RPL7/RPLP2/RPL36AL/RPL11/VASP/PPP3CB/RPL35A/…	111
R-HSA-2408557	R-HSA-2408557	Selenocysteine synthesis	63/2264	94/10955	2.50009937271145e-22	1.75126008440883e-20	1.20932125045943e-20	RPL30/RPL22L1/RPS15A/RPL39/RPL23A/RPS25/RPS27/RPS13/RPL27A/RPS27A/RPS29/RPL32/RPS2/RPL21/RPS20/RPS3A/RPL10/RPS11/RPS24/RPS18/RPL37/RPL27/RPLP1/RPL38/RPL4/RPS8/RPS3/RPL26/RPL31/RPL14/RPL34/RPL18A/UBA52/RPL23/RPL9/RPL7/RPLP2/RPL36AL/RPL11/RPL35A/RPS23/RPS19/RPL6/RPS21/RPL29/RPL5/RPL15/RPL12/RPS14/RPL10A/RPL37A/RPL35/RPL28/RPL13/RPS16/RPL22/RPL13A/RPS10/RPS17/RPS4X/RPL39L/RPLP0/RPS5	63
R-HSA-9010553	R-HSA-9010553	Regulation of expression of SLITs and ROBOs	91/2264	172/10955	5.19929575070268e-21	3.47643820421984e-19	2.40063177006129e-19	PABPC1/PSME4/RPL30/RPL22L1/RPS15A/RPL39/PSMA4/RPL23A/RPS25/RPS27/UPF2/PSMD7/RPS13/NCBP1/RPL27A/RPS27A/RPS29/RPL32/RPS2/CUL2/RPL21/RPS20/PSMA1/RPS3A/PSMA3/RPL10/RPS11/RPS24/RPS18/RPL37/RPL27/RPLP1/RPL38/RPL4/RPS8/RPS3/RPL26/RPL31/RPL14/RPL34/RPL18A/ROBO1/UBA52/RPL23/NCBP2/GSPT1/RPL9/RBM8A/RPL7/RPLP2/RPL36AL/RPL11/RPL35A/RPS23/USP33/RPS19/RPL6/MAGOHB/RPS21/ETF1/RPL29/RPL5/RPL15/PSMC6/RPL12/PSMB2/PS…	91
R-HSA-72203	R-HSA-72203	Processing of Capped Intron-Containing Pre-mRNA	128/2264	285/10955	9.26279796167858e-21	5.92416339201269e-19	4.09089246362464e-19	PPWD1/NUP50/PCF11/WTAP/HNRNPD/SRSF7/POLR2B/NUP210/CSTF3/DDX5/TCERG1/RBM17/HNRNPH1/FYTTD1/HNRNPA3/RBM22/NUP43/NUP205/CPSF2/NUP107/SNRNP27/POLR2D/RBM25/NCBP1/SF3B1/PRPF40A/NUP153/SRSF2/TRA2B/ZNF830/PDCD7/PRPF4B/CPSF6/CSTF2T/PPP1R8/SNRPD1/HNRNPR/TPR/DDX46/NUP62/SRSF1/SRSF4/CCAR1/RBM7/HNRNPA2B1/U2SURP/SMNDC1/FIP1L1/NUP98/SRSF11/RBMX/THOC1/CPSF3/NUP88/RBM39/WDR70/NUP54/PAPOLA/GTF2F2/SNW1/SRSF10/YBX1/S…	128
R-HSA-2408522	R-HSA-2408522	Selenoamino acid metabolism	70/2264	119/10955	7.26068488037928e-20	4.45019477459913e-18	3.07305303051141e-18	RPL30/RPL22L1/RPS15A/RPL39/RPL23A/RPS25/RPS27/RPS13/RPL27A/RPS27A/RPS29/RPL32/RPS2/RPL21/RPS20/KARS1/RPS3A/RPL10/RPS11/RPS24/RPS18/RPL37/RPL27/RPLP1/RPL38/RPL4/RPS8/RPS3/RPL26/RPL31/RPL14/RPL34/EPRS1/RPL18A/UBA52/RPL23/RPL9/RPL7/RPLP2/RPL36AL/RPL11/RPL35A/RPS23/RPS19/MARS1/RPL6/RPS21/RPL29/RPL5/RPL15/INMT/RPL12/RPS14/RPL10A/RPL37A/RPL35/RPL28/RPL13/RPS16/RPL22/RPL13A/RPS10/RPS17/RPS4X/RARS1/AIMP1…	70
R-HSA-9711097	R-HSA-9711097	Cellular response to starvation	78/2264	157/10955	3.87167396347709e-16	2.27809296010992e-14	1.5731222630549e-14	RPL30/CEBPB/RPL22L1/RPS15A/RPL39/RPL23A/RPS25/RPS27/RPS13/TCIRG1/RPL27A/RPS27A/RPS29/RPL32/RPS2/EIF2S1/RPL21/RPS20/EIF2S2/RPS3A/MIOS/CEBPG/RPL10/RPS11/RPS24/SESN1/RPS18/RPL37/RPL27/RPLP1/RPL38/RPL4/RPS8/RPS3/RPL26/RPL31/RPL14/RPL34/RPL18A/UBA52/RPL23/SLC38A9/RPL9/RPL7/RPLP2/RPL36AL/RPL11/RPL35A/RPS23/TRIB3/RPS19/RPL6/RPS21/RPL29/RPL5/RPL15/RPL12/BMT2/SEH1L/RPS14/RRAGC/ATF2/RPL10A/RPL37A/RHEB/RPL3…	78
R-HSA-2555396	R-HSA-2555396	Mitotic Metaphase and Anaphase	103/2264	237/10955	9.85262041143552e-16	5.5743094712391e-14	3.84930311620861e-14	KNTC1/LMNB1/KIF2A/PPP2R5C/VRK2/PSME4/UBE2D1/NDC80/TMPO/CENPH/MIS12/PPP1CC/FBXO5/VRK1/CENPL/DSN1/BUB3/CCNB2/CDC27/CHMP7/KPNB1/PSMA4/ANAPC4/RPS27/NUP43/NUP205/NUP107/NDE1/CDCA8/PSMD7/ZWILCH/RPS27A/UBE2E1/MAPRE1/WAPL/SPAST/LBR/CENPQ/PSMA1/CDK1/PSMA3/UBE2C/NUP62/NSL1/CENPU/XPO1/PLK1/NUP98/ANAPC1/NUP54/PPP2R5E/TAOK1/ANKLE2/SKA2/NDEL1/SMC3/LEMD3/CCNB1/UBA52/PPP2R2A/CKAP5/PDS5A/RAD21/PPP2R5A/PAFAH1B1/RA…	103
R-HSA-68882	R-HSA-68882	Mitotic Anaphase	102/2264	236/10955	2.13312352454736e-15	1.1621572980034e-13	8.02520156408656e-14	KNTC1/LMNB1/KIF2A/PPP2R5C/VRK2/PSME4/UBE2D1/NDC80/TMPO/CENPH/MIS12/PPP1CC/VRK1/CENPL/DSN1/BUB3/CCNB2/CDC27/CHMP7/KPNB1/PSMA4/ANAPC4/RPS27/NUP43/NUP205/NUP107/NDE1/CDCA8/PSMD7/ZWILCH/RPS27A/UBE2E1/MAPRE1/WAPL/SPAST/LBR/CENPQ/PSMA1/CDK1/PSMA3/UBE2C/NUP62/NSL1/CENPU/XPO1/PLK1/NUP98/ANAPC1/NUP54/PPP2R5E/TAOK1/ANKLE2/SKA2/NDEL1/SMC3/LEMD3/CCNB1/UBA52/PPP2R2A/CKAP5/PDS5A/RAD21/PPP2R5A/PAFAH1B1/RAN/NUP9…	102
R-HSA-69620	R-HSA-69620	Cell Cycle Checkpoints	115/2264	293/10955	1.3306992040465e-13	6.99092331840143e-12	4.82753658610854e-12	KNTC1/CDKN1B/DBF4/KIF2A/PPP2R5C/TOPBP1/PSME4/UBE2D1/ZNF385A/RPA1/NDC80/CENPH/MIS12/PPP1CC/CDC7/CHEK2/CENPL/DSN1/BUB3/CCNB2/RNF168/RPA2/CDC27/CCNA2/RFC4/PSMA4/ANAPC4/YWHAZ/RPS27/MRE11/NUP43/NUP107/NDE1/CDCA8/PSMD7/MDM4/ZWILCH/PHF20/RPS27A/ATR/MCM5/UBE2E1/MAPRE1/RAD1/MDM2/CENPQ/ORC6/PSMA1/CDK1/PSMA3/UBE2C/NBN/NSL1/CENPU/XPO1/COP1/PLK1/NUP98/RMI2/ANAPC1/PPP2R5E/WRN/TAOK1/SKA2/NDEL1/UBE2N/RMI1/YWHAB/…	115
R-HSA-3108214	R-HSA-3108214	SUMOylation of DNA damage response and repair proteins	45/2264	77/10955	4.14921232665951e-13	2.10465218362626e-11	1.45335386396604e-11	NUP50/RPA1/EID3/PIAS1/PHC3/NUP210/RNF168/PARP1/NSMCE4A/NUP43/NUP205/NUP107/NUP153/SMC6/TDG/SMC5/RNF2/SUMO2/TPR/NUP62/NUP98/NUP88/NUP54/WRN/SMC3/CBX4/RAD21/NUP93/NUP133/SUMO3/NSMCE2/NUP155/PML/NUP58/SEH1L/NSMCE3/STAG1/STAG2/RANBP2/XRCC4/NUP160/NUP37/NDC1/NUP42/UBE2I	45
R-HSA-2980766	R-HSA-2980766	Nuclear Envelope Breakdown	35/2264	52/10955	4.49769544177574e-13	2.20536999828404e-11	1.52290389519775e-11	PRKCB/LMNB1/VRK2/NUP50/CNEP1R1/TMPO/NUP210/VRK1/CCNB2/NUP43/NUP205/NUP107/NUP153/CDK1/TPR/NUP62/PLK1/NUP98/NUP88/NUP54/NEK9/NEK7/LEMD3/CCNB1/NUP93/NUP133/LPIN1/NUP155/NUP58/SEH1L/RANBP2/NUP160/NUP37/NDC1/NUP42	35
R-HSA-68886	R-HSA-68886	M Phase	148/2264	417/10955	6.41301497931231e-13	3.04307904340916e-11	2.10137842276278e-11	CNTRL/PRKCB/KNTC1/LMNB1/KIF2A/SMC4/PPP2R5C/VRK2/PSME4/NUP50/UBE2D1/HAUS6/CNEP1R1/NDC80/TMPO/CENPH/MIS12/PPP1CC/NUP210/HAUS3/FBXO5/VRK1/CENPL/RB1/DSN1/BUB3/CCNB2/CDC27/NEDD1/CHMP7/KPNB1/NCAPG2/PSMA4/ANAPC4/RPS27/USO1/NUP43/NUP205/NUP107/NDE1/SET/CDCA8/PSMD7/ZWILCH/PCM1/RPS27A/NUP153/UBE2E1/MAPRE1/WAPL/SPAST/LBR/NIPBL/CENPQ/PSMA1/CDK1/CEP57/PSMA3/UBE2C/TPR/OFD1/NUP62/EML4/NSL1/CENPU/XPO1/PLK1/NUP98…	148
R-HSA-72202	R-HSA-72202	Transport of Mature Transcript to Cytoplasm	47/2264	84/10955	1.14041906228981e-12	5.24236387696345e-11	3.62008024707126e-11	NUP50/SRSF7/NUP210/FYTTD1/NUP43/NUP205/CPSF2/NUP107/NCBP1/NUP153/SRSF2/TPR/NUP62/SRSF1/SRSF4/FIP1L1/NUP98/SRSF11/THOC1/CPSF3/NUP88/NUP54/CHTOP/SRSF3/NCBP2/RBM8A/NUP93/NUP133/DDX39A/MAGOHB/NUP155/SLU7/CDC40/WDR33/THOC2/NUP58/SEH1L/SRRM1/RANBP2/NUP160/NUP37/NDC1/ALYREF/NUP42/SLBP/UPF3B/THOC7	47
R-HSA-162587	R-HSA-162587	HIV Life Cycle	69/2264	149/10955	1.50066559521767e-12	6.68933057747028e-11	4.61927368224897e-11	NUP50/CCNK/POLR2B/NUP210/GTF2E1/RNGTT/KPNA1/MVB12B/CHMP7/TAF11/NUP43/NUP205/NUP107/POLR2D/TAF7/NCBP1/RPS27A/TAF5/NUP153/CCNT1/CCNT2/HMGA1/TAF4B/PSIP1/GTF2B/TPR/NUP62/TAF15/GTF2A1/XPO1/TAF1/NUP98/VPS4B/NUP88/GTF2H3/NUP54/GTF2F2/GTF2A2/RNMT/UBA52/NCBP2/TCEA1/GTF2H1/RAN/NUP93/NUP133/TAF2/XRCC5/NUP155/LIG4/SUPT16H/GTF2E2/VTA1/NUP58/SEH1L/RANBP2/XRCC4/NUP160/CHMP2B/NUP37/NDC1/TAF12/PDCD6IP/ELOC/VPS37A…	69
R-HSA-162906	R-HSA-162906	HIV Infection	94/2264	231/10955	2.06546670533102e-12	8.9361809515939e-11	6.17082158094251e-11	APOBEC3G/ELMO1/DOCK2/AP1S2/PSME4/NUP50/PAK2/CCNK/POLR2B/NUP210/GTF2E1/RNGTT/KPNA1/MVB12B/HCK/CHMP7/KPNB1/PSMA4/TAF11/NUP43/NUP205/NUP107/POLR2D/TAF7/PSMD7/NCBP1/RPS27A/TAF5/NUP153/CCNT1/CCNT2/HMGA1/PSMA1/TAF4B/PSIP1/PSMA3/GTF2B/TPR/NUP62/TAF15/GTF2A1/XPO1/TAF1/NUP98/VPS4B/NUP88/GTF2H3/NUP54/GTF2F2/NPM1/GTF2A2/RNMT/UBA52/NCBP2/TCEA1/GTF2H1/RAN/NUP93/NUP133/TAF2/RAC1/XRCC5/NUP155/LIG4/SUPT16H/GTF2E…	94
R-HSA-1169408	R-HSA-1169408	ISG15 antiviral mechanism	42/2264	72/10955	2.74541062526069e-12	1.15385686564528e-10	7.96788346880171e-11	NUP50/NUP210/KPNA1/UBE2L6/KPNB1/ARIH1/NUP43/NUP205/NUP107/RPS27A/NUP153/EIF4E3/UBE2E1/KPNA4/PPM1B/TPR/NUP62/NUP98/NUP88/NUP54/RIGI/UBE2N/UBA7/UBA52/NUP93/NUP133/NEDD4/NUP155/EIF4G2/KPNA3/NUP58/SEH1L/EIF4A2/RANBP2/NUP160/NUP37/NDC1/PLCG1/NUP42/EIF2AK2/UBC/TRIM25	42
R-HSA-9679506	R-HSA-9679506	SARS-CoV Infections	145/2264	414/10955	3.54951470402742e-12	1.45037114711787e-10	1.00154435362177e-10	PARP8/CD79B/UVRAG/CYSLTR1/TLR1/VAV1/NCK1/SH3KBP1/NUP50/IKBKE/ZBP1/NMI/PARP14/ZDHHC20/NUP210/RIPK3/RCAN3/PYCARD/TRAF3/SEC24D/RB1/DDX5/FUT8/RPS15A/PARP9/SDC3/VPS33A/CHMP7/KPNB1/FNTA/ROCK1/YWHAZ/RPS25/GALNT1/RPS27/SAP30/NR3C1/NUP43/NUP205/NUP107/VHL/MGAT2/RIPK2/G3BP1/RPS13/SOS1/MAP3K7/RPS27A/IFIH1/RPS29/NUP153/STING1/RPS2/STAT2/MAP1LC3B/TAB2/RPS20/ARID4B/MAN2A1/RPS3A/ATG14/SNRPD1/DDX20/TPR/RPS11/RPS…	145
R-HSA-9692914	R-HSA-9692914	SARS-CoV-1-host interactions	50/2264	96/10955	8.24617604994426e-12	3.24275412471694e-10	2.23926275026072e-10	IKBKE/NMI/RIPK3/RCAN3/PYCARD/TRAF3/RPS15A/KPNB1/YWHAZ/RPS25/RPS27/RPS13/RPS27A/IFIH1/RPS29/STING1/RPS2/RPS20/RPS3A/RPS11/RPS24/RPS18/IRAK2/RPS8/RPS3/RIGI/YWHAB/NPM1/YWHAH/UBA52/HNRNPA1/PPIG/SP1/RPS23/RPS19/RPS21/SIKE1/PSMC6/PPIH/RPS14/RPS16/RPS10/ITCH/RPS17/RPS4X/RIPK1/UBE2I/UBC/RPS5/TRIM25	50
R-HSA-983168	R-HSA-983168	Antigen processing: Ubiquitination & Proteasome degradation	115/2264	309/10955	8.37693111755565e-12	3.24275412471694e-10	2.23926275026072e-10	FBXW7/CUL1/CBLB/TRIM69/RNF34/ASB2/TPP2/PSME4/UBE2J1/UBE2D1/DTX3L/LRR1/FBXO41/RNF138/UBE2L6/UBE2F/UBE2D2/RNF213/TRIM21/RBBP6/CDC27/PSMA4/ANAPC4/UBA6/FBXO6/BTBD1/VHL/PSMD7/SKP2/MEX3C/UBE2A/RPS27A/ATG7/GLMN/UBE2E1/HERC1/CUL2/PSMA1/LNPEP/UBE3A/PSMA3/TRIP12/FBXO11/UBE2C/SIAH2/UBE4A/UBA3/UBE2B/MKRN1/UBR2/UBR1/RNF19A/ANAPC1/ARIH2/UBE2Q2/WWP1/UBE2N/UBE2D3/UBA7/FBXO30/UBA52/HERC4/LTN1/RNF111/CDC16/UBE2W/N…	115
R-HSA-9678108	R-HSA-9678108	SARS-CoV-1 Infection	65/2264	142/10955	1.26847465570369e-11	4.78442620138494e-10	3.30385436640772e-10	PARP8/UVRAG/IKBKE/NMI/PARP14/RIPK3/RCAN3/PYCARD/TRAF3/RB1/DDX5/RPS15A/PARP9/CHMP7/KPNB1/YWHAZ/RPS25/GALNT1/RPS27/VHL/RPS13/RPS27A/IFIH1/RPS29/STING1/RPS2/MAP1LC3B/RPS20/RPS3A/RPS11/RPS24/RPS18/IRAK2/RPS8/RPS3/RIGI/MGAT1/YWHAB/NPM1/YWHAH/UBA52/HNRNPA1/PPIG/SP1/RPS23/RPS19/RPS21/SIKE1/PSMC6/ST6GALNAC4/PPIH/ST3GAL2/RPS14/GSK3B/RPS16/CHMP2B/RPS10/ITCH/RPS17/RPS4X/RIPK1/UBE2I/UBC/RPS5/TRIM25	65
R-HSA-1169410	R-HSA-1169410	Antiviral mechanism by IFN-stimulated genes	44/2264	80/10955	1.32265007984133e-11	4.84479000895111e-10	3.34553820074981e-10	NUP50/NUP210/KPNA1/UBE2L6/KPNB1/ARIH1/NUP43/NUP205/NUP107/RPS27A/NUP153/EIF4E3/UBE2E1/OAS2/KPNA4/PPM1B/TPR/NUP62/NUP98/NUP88/NUP54/RIGI/UBE2N/UBA7/RNASEL/UBA52/NUP93/NUP133/NEDD4/NUP155/EIF4G2/KPNA3/NUP58/SEH1L/EIF4A2/RANBP2/NUP160/NUP37/NDC1/PLCG1/NUP42/EIF2AK2/UBC/TRIM25	44
R-HSA-3301854	R-HSA-3301854	Nuclear Pore Complex (NPC) Disassembly	26/2264	35/10955	1.37577760013823e-11	4.84479000895111e-10	3.34553820074981e-10	NUP50/NUP210/CCNB2/NUP43/NUP205/NUP107/NUP153/CDK1/TPR/NUP62/NUP98/NUP88/NUP54/NEK9/NEK7/CCNB1/NUP93/NUP133/NUP155/NUP58/SEH1L/RANBP2/NUP160/NUP37/NDC1/NUP42	26
R-HSA-162599	R-HSA-162599	Late Phase of HIV Life Cycle	63/2264	136/10955	1.38328470683852e-11	4.84479000895111e-10	3.34553820074981e-10	NUP50/CCNK/POLR2B/NUP210/GTF2E1/RNGTT/MVB12B/CHMP7/TAF11/NUP43/NUP205/NUP107/POLR2D/TAF7/NCBP1/RPS27A/TAF5/NUP153/CCNT1/CCNT2/TAF4B/GTF2B/TPR/NUP62/TAF15/GTF2A1/XPO1/TAF1/NUP98/VPS4B/NUP88/GTF2H3/NUP54/GTF2F2/GTF2A2/RNMT/UBA52/NCBP2/TCEA1/GTF2H1/RAN/NUP93/NUP133/TAF2/NUP155/SUPT16H/GTF2E2/VTA1/NUP58/SEH1L/RANBP2/NUP160/CHMP2B/NUP37/NDC1/TAF12/PDCD6IP/ELOC/VPS37A/NUP42/TAF13/UBC/TBP	63
R-HSA-983169	R-HSA-983169	Class I MHC mediated antigen processing & presentation	134/2264	381/10955	1.73299858122743e-11	5.74920156814338e-10	3.97007371516574e-10	FBXW7/CUL1/CYBB/CBLB/TLR1/TRIM69/RNF34/ERAP1/ASB2/TPP2/PSME4/UBE2J1/UBE2D1/SNAP23/DTX3L/LRR1/FBXO41/RNF138/NCF2/UBE2L6/UBE2F/UBE2D2/RNF213/NCF4/TRIM21/RBBP6/SEC24D/CDC27/PSMA4/ANAPC4/UBA6/FBXO6/BTBD1/VHL/PSMD7/SKP2/MEX3C/UBE2A/RPS27A/ATG7/GLMN/UBE2E1/HERC1/CUL2/PSMA1/LNPEP/UBE3A/PSMA3/ATG14/S100A1/TRIP12/FBXO11/UBE2C/SIAH2/SEC24A/UBE4A/UBA3/UBE2B/MKRN1/UBR2/UBR1/RNF19A/ANAPC1/ARIH2/UBE2Q2/WWP1/UB…	134
R-HSA-159236	R-HSA-159236	Transport of Mature mRNA derived from an Intron-Containing Transcript	42/2264	75/10955	1.74992001913185e-11	5.74920156814338e-10	3.97007371516574e-10	NUP50/SRSF7/NUP210/FYTTD1/NUP43/NUP205/NUP107/NCBP1/NUP153/SRSF2/TPR/NUP62/SRSF1/SRSF4/NUP98/SRSF11/THOC1/NUP88/NUP54/CHTOP/SRSF3/NCBP2/RBM8A/NUP93/NUP133/DDX39A/MAGOHB/NUP155/SLU7/CDC40/THOC2/NUP58/SEH1L/SRRM1/RANBP2/NUP160/NUP37/NDC1/ALYREF/NUP42/UPF3B/THOC7	42
R-HSA-159234	R-HSA-159234	Transport of Mature mRNAs Derived from Intronless Transcripts	29/2264	42/10955	1.75876322614855e-11	5.74920156814338e-10	3.97007371516574e-10	NUP50/NUP210/NUP43/NUP205/CPSF2/NUP107/NCBP1/NUP153/TPR/NUP62/FIP1L1/NUP98/CPSF3/NUP88/NUP54/NCBP2/NUP93/NUP133/NUP155/WDR33/NUP58/SEH1L/RANBP2/NUP160/NUP37/NDC1/ALYREF/NUP42/SLBP	29
R-HSA-2990846	R-HSA-2990846	SUMOylation	79/2264	188/10955	1.80379981297604e-11	5.76823809758208e-10	3.98321926664046e-10	UHRF2/NUP50/IKBKE/RPA1/EID3/PIAS1/PHC3/TOP2A/NUP210/SENP1/CASP8AP2/DDX5/RNF168/PARP1/NSMCE4A/SATB1/SP3/ZNF131/NR3C1/NUP43/NUP205/NUP107/VHL/NR2C1/CDCA8/NUP153/SMC6/MDM2/SENP5/TDG/SMC5/RNF2/SUMO2/TPR/NUP62/NOP58/UBA2/HDAC4/NUP98/AURKA/NUP88/NUP54/WRN/SMC3/NPM1/CBX4/DAXX/TOP2B/MRTFA/HNRNPK/RAD21/RWDD3/SUZ12/NUP93/NUP133/SUMO3/NSMCE2/NUP155/PML/NUP58/SEH1L/NSMCE3/STAG1/STAG2/HNRNPC/RANBP2/XRCC4/NUP1…	79
R-HSA-72172	R-HSA-72172	mRNA Splicing	87/2264	215/10955	1.97508046196905e-11	6.18158161607761e-10	4.26865094244152e-10	PPWD1/HNRNPD/SRSF7/POLR2B/DDX5/TCERG1/RBM17/HNRNPH1/HNRNPA3/RBM22/SNRNP27/POLR2D/RBM25/NCBP1/SF3B1/PRPF40A/SRSF2/TRA2B/ZNF830/PDCD7/PRPF4B/PPP1R8/SNRPD1/HNRNPR/DDX46/SRSF1/SRSF4/CCAR1/RBM7/HNRNPA2B1/U2SURP/SMNDC1/SRSF11/RBMX/RBM39/WDR70/GTF2F2/SNW1/SRSF10/YBX1/SNRPA1/CRNKL1/PRPF38A/RNF113A/SNIP1/SRSF3/LSM6/PPIL3/NCBP2/HNRNPK/RBM8A/HNRNPA1/LUC7L3/PPIG/CDC5L/SNRPE/PNN/MAGOHB/ZRSR2/SLU7/CDC40/CWC22/…	87
R-HSA-3232142	R-HSA-3232142	SUMOylation of ubiquitinylation proteins	27/2264	38/10955	3.08887546302612e-11	9.37689647370406e-10	6.47515481564594e-10	NUP50/PIAS1/NUP210/NUP43/NUP205/NUP107/VHL/NUP153/MDM2/TPR/NUP62/NUP98/NUP88/NUP54/NUP93/NUP133/NUP155/PML/NUP58/SEH1L/RANBP2/NUP160/NUP37/NDC1/NUP42/UBE2I/TRIM27	27
R-HSA-4615885	R-HSA-4615885	SUMOylation of DNA replication proteins	30/2264	45/10955	3.12350732298776e-11	9.37689647370406e-10	6.47515481564594e-10	NUP50/TOP2A/NUP210/NUP43/NUP205/NUP107/CDCA8/NUP153/SUMO2/TPR/NUP62/NUP98/AURKA/NUP88/NUP54/TOP2B/NUP93/NUP133/SUMO3/NUP155/NUP58/SEH1L/RANBP2/NUP160/PCNA/NUP37/NDC1/INCENP/NUP42/UBE2I	30
R-HSA-72163	R-HSA-72163	mRNA Splicing - Major Pathway	84/2264	207/10955	3.69930639279808e-11	1.0883359407612e-09	7.515432987474e-10	PPWD1/HNRNPD/SRSF7/POLR2B/DDX5/TCERG1/RBM17/HNRNPH1/HNRNPA3/RBM22/SNRNP27/POLR2D/RBM25/NCBP1/SF3B1/PRPF40A/SRSF2/TRA2B/ZNF830/PRPF4B/PPP1R8/SNRPD1/HNRNPR/DDX46/SRSF1/SRSF4/CCAR1/RBM7/HNRNPA2B1/U2SURP/SMNDC1/SRSF11/RBMX/RBM39/WDR70/GTF2F2/SNW1/SRSF10/YBX1/SNRPA1/CRNKL1/PRPF38A/RNF113A/SNIP1/SRSF3/LSM6/PPIL3/NCBP2/HNRNPK/RBM8A/HNRNPA1/LUC7L3/PPIG/CDC5L/SNRPE/PNN/MAGOHB/SLU7/CDC40/CWC22/AQR/HNRNPU/P…	84
R-HSA-159231	R-HSA-159231	Transport of Mature mRNA Derived from an Intronless Transcript	28/2264	41/10955	5.9527296367142e-11	1.7169539795307e-09	1.18563139307104e-09	NUP50/NUP210/NUP43/NUP205/CPSF2/NUP107/NCBP1/NUP153/TPR/NUP62/FIP1L1/NUP98/CPSF3/NUP88/NUP54/NCBP2/NUP93/NUP133/NUP155/WDR33/NUP58/SEH1L/RANBP2/NUP160/NUP37/NDC1/ALYREF/NUP42	28
R-HSA-3700989	R-HSA-3700989	Transcriptional Regulation by TP53	127/2264	362/10955	7.20327642939226e-11	2.03769608223769e-09	1.4071177640412e-09	FANCD2/PIP4K2A/CDKN1B/DYRK2/RNF34/PPP2R5C/RBL1/TOPBP1/CNOT10/CNOT9/ZNF385A/RPA1/CCNK/CNOT8/POLR2B/AGO4/CNOT6L/CHEK2/TIGAR/CDK13/USP7/RPA2/APAF1/CCNA2/RFC4/FANCI/TP53RK/YWHAZ/SESN3/DDB2/TAF11/CNOT2/MRE11/POLR2D/TAF7/TPX2/MDM4/CASP2/PHF20/RPS27A/ATR/TAF5/CCNT1/CCNT2/RAD1/MDM2/CASP10/RBL2/CDK1/TAF4B/AGO2/HIPK1/TP53INP1/RICTOR/SESN1/TAF15/NBN/MTA2/SCO2/TAF1/TNRC6C/RMI2/AURKA/CENPJ/GTF2H3/PTEN/RBBP4/W…	127
R-HSA-69618	R-HSA-69618	Mitotic Spindle Checkpoint	54/2264	113/10955	9.16503671363275e-11	2.54373000108562e-09	1.75655619238443e-09	KNTC1/KIF2A/PPP2R5C/UBE2D1/NDC80/CENPH/MIS12/PPP1CC/CENPL/DSN1/BUB3/CDC27/ANAPC4/RPS27/NUP43/NUP107/NDE1/CDCA8/ZWILCH/UBE2E1/MAPRE1/CENPQ/UBE2C/NSL1/CENPU/XPO1/PLK1/NUP98/ANAPC1/PPP2R5E/TAOK1/SKA2/NDEL1/CKAP5/PPP2R5A/PAFAH1B1/CDC16/NUP133/RCC2/SPDL1/ANAPC7/CENPC/SEH1L/DYNC1LI1/PPP2CA/CLASP2/ZW10/RANBP2/NUP160/NUP37/CDC20/INCENP/KNL1/AHCTF1	54
R-HSA-159230	R-HSA-159230	Transport of the SLBP Dependant Mature mRNA	25/2264	35/10955	1.40699748993836e-10	3.83276538462838e-09	2.64669118477683e-09	NUP50/NUP210/NUP43/NUP205/NUP107/NCBP1/NUP153/TPR/NUP62/NUP98/NUP88/NUP54/NCBP2/NUP93/NUP133/NUP155/NUP58/SEH1L/RANBP2/NUP160/NUP37/NDC1/ALYREF/NUP42/SLBP	25
R-HSA-180746	R-HSA-180746	Nuclear import of Rev protein	24/2264	33/10955	1.8004766510466e-10	4.7294663458742e-09	3.26590219597739e-09	NUP50/NUP210/KPNB1/NUP43/NUP205/NUP107/NUP153/TPR/NUP62/NUP98/NUP88/NUP54/NPM1/RAN/NUP93/NUP133/NUP155/NUP58/SEH1L/RANBP2/NUP160/NUP37/NDC1/NUP42	24
R-HSA-180910	R-HSA-180910	Vpr-mediated nuclear import of PICs	24/2264	33/10955	1.8004766510466e-10	4.7294663458742e-09	3.26590219597739e-09	NUP50/NUP210/KPNA1/NUP43/NUP205/NUP107/NUP153/HMGA1/PSIP1/TPR/NUP62/NUP98/NUP88/NUP54/NUP93/NUP133/NUP155/NUP58/SEH1L/RANBP2/NUP160/NUP37/NDC1/NUP42	24
R-HSA-9705683	R-HSA-9705683	SARS-CoV-2-host interactions	81/2264	203/10955	2.22524035734031e-10	5.58890524572374e-09	3.85938213325944e-09	UVRAG/TLR1/NUP50/IKBKE/NUP210/TRAF3/SEC24D/RPS15A/VPS33A/YWHAZ/RPS25/RPS27/NUP43/NUP205/NUP107/RIPK2/G3BP1/RPS13/MAP3K7/RPS27A/IFIH1/RPS29/NUP153/STING1/RPS2/STAT2/MAP1LC3B/TAB2/RPS20/RPS3A/ATG14/SNRPD1/DDX20/TPR/RPS11/RPS24/SEC24A/NUP62/RPS18/IRAK2/NUP98/GJA1/NUP88/RPS8/NUP54/RPS3/RIGI/UBE2N/YWHAB/YWHAH/UBA52/SEC23A/CNBP/GEMIN2/NUP93/RPS23/NUP133/SNRPE/RPS19/NUP155/SEC24B/RPS21/SIKE1/NUP58/SEH1L…	81
R-HSA-168271	R-HSA-168271	Transport of Ribonucleoproteins into the Host Nucleus	23/2264	31/10955	2.24164112506934e-10	5.58890524572374e-09	3.85938213325944e-09	NUP50/NUP210/KPNA1/KPNB1/NUP43/NUP205/NUP107/NUP153/TPR/NUP62/NUP98/NUP88/NUP54/NUP93/NUP133/NUP155/NUP58/SEH1L/RANBP2/NUP160/NUP37/NDC1/NUP42	23
R-HSA-168333	R-HSA-168333	NEP/NS2 Interacts with the Cellular Export Machinery	23/2264	31/10955	2.24164112506934e-10	5.58890524572374e-09	3.85938213325944e-09	NUP50/NUP210/NUP43/NUP205/NUP107/NUP153/TPR/NUP62/XPO1/NUP98/NUP88/NUP54/RAN/NUP93/NUP133/NUP155/NUP58/SEH1L/RANBP2/NUP160/NUP37/NDC1/NUP42	23
R-HSA-68877	R-HSA-68877	Mitotic Prometaphase	81/2264	204/10955	2.95582747040764e-10	7.24670368161607e-09	5.00416405077785e-09	CNTRL/KNTC1/KIF2A/SMC4/PPP2R5C/HAUS6/NDC80/CENPH/MIS12/PPP1CC/HAUS3/CENPL/DSN1/BUB3/CCNB2/NEDD1/RPS27/NUP43/NUP107/NDE1/CDCA8/ZWILCH/PCM1/MAPRE1/WAPL/CENPQ/CDK1/CEP57/OFD1/EML4/NSL1/CENPU/XPO1/PLK1/NUP98/HAUS2/CENPJ/PPP2R5E/TAOK1/SKA2/NEK9/CEP250/NDEL1/SMC3/NEK7/CCNB1/CKAP5/PDS5A/SFI1/HAUS1/RAD21/PPP2R5A/PAFAH1B1/MZT1/CCP110/NUP133/RCC2/SPDL1/CDK5RAP2/CENPC/SEH1L/PDS5B/DYNC1LI1/NCAPD2/PPP2CA/HAUS…	81
R-HSA-2467813	R-HSA-2467813	Separation of Sister Chromatids	77/2264	191/10955	3.50664449721474e-10	8.45618697607029e-09	5.83936486593998e-09	KNTC1/KIF2A/PPP2R5C/PSME4/UBE2D1/NDC80/CENPH/MIS12/PPP1CC/CENPL/DSN1/BUB3/CDC27/PSMA4/ANAPC4/RPS27/NUP43/NUP107/NDE1/CDCA8/PSMD7/ZWILCH/RPS27A/UBE2E1/MAPRE1/WAPL/CENPQ/PSMA1/PSMA3/UBE2C/NSL1/CENPU/XPO1/PLK1/NUP98/ANAPC1/PPP2R5E/TAOK1/SKA2/NDEL1/SMC3/UBA52/CKAP5/PDS5A/RAD21/PPP2R5A/PAFAH1B1/CDC16/NUP133/RCC2/SPDL1/ANAPC7/CENPC/PSMC6/PSMB2/SEH1L/PSMD12/PDS5B/DYNC1LI1/PPP2CA/STAG1/PSMD1/CLASP2/PSMA5…	77
R-HSA-177243	R-HSA-177243	Interactions of Rev with host cellular proteins	25/2264	36/10955	3.70050245902653e-10	8.77974051165812e-09	6.06279265358337e-09	NUP50/NUP210/KPNB1/NUP43/NUP205/NUP107/NUP153/TPR/NUP62/XPO1/NUP98/NUP88/NUP54/NPM1/RAN/NUP93/NUP133/NUP155/NUP58/SEH1L/RANBP2/NUP160/NUP37/NDC1/NUP42	25
R-HSA-3108232	R-HSA-3108232	SUMO E3 ligases SUMOylate target proteins	74/2264	182/10955	4.88152528670113e-10	1.13105528931006e-08	7.81042866781785e-09	UHRF2/NUP50/IKBKE/RPA1/EID3/PIAS1/PHC3/TOP2A/NUP210/CASP8AP2/DDX5/RNF168/PARP1/NSMCE4A/SATB1/SP3/ZNF131/NR3C1/NUP43/NUP205/NUP107/VHL/NR2C1/CDCA8/NUP153/SMC6/MDM2/TDG/SMC5/RNF2/SUMO2/TPR/NUP62/NOP58/HDAC4/NUP98/AURKA/NUP88/NUP54/WRN/SMC3/NPM1/CBX4/DAXX/TOP2B/MRTFA/HNRNPK/RAD21/SUZ12/NUP93/NUP133/SUMO3/NSMCE2/NUP155/PML/NUP58/SEH1L/NSMCE3/STAG1/STAG2/HNRNPC/RANBP2/XRCC4/NUP160/PCNA/NUP37/ZNF350/ND…	74
R-HSA-159227	R-HSA-159227	Transport of the SLBP independent Mature mRNA	24/2264	34/10955	4.92097474614845e-10	1.13105528931006e-08	7.81042866781785e-09	NUP50/NUP210/NUP43/NUP205/NUP107/NCBP1/NUP153/TPR/NUP62/NUP98/NUP88/NUP54/NCBP2/NUP93/NUP133/NUP155/NUP58/SEH1L/RANBP2/NUP160/NUP37/NDC1/ALYREF/NUP42	24
R-HSA-72766	R-HSA-72766	Translation	105/2264	292/10955	6.83184123999513e-10	1.54609822523582e-08	1.06764806422596e-08	EEF1A2/PABPC1/WARS1/RPL30/RPL22L1/RPS15A/RPL39/RPL23A/RPS25/RPS27/RPS13/RPL27A/EIF2B1/RPS27A/SPCS3/RPS29/RPL32/RPS2/EIF2S1/SRP72/RPL21/RPS20/EIF2S2/KARS1/RPS3A/PPA1/EIF3E/RPL10/RPS11/RPS24/RPS18/EEF1B2/SRP19/RPL37/EIF3H/RPL27/SSR1/RPLP1/RPL38/RPL4/SEC11A/RPS8/RPS3/EIF3F/RPL26/RPL31/RPL14/EIF3J/SSR3/RPL34/EPRS1/RPL18A/UBA52/RPL23/GSPT1/RPL9/RPL7/RPLP2/SRP54/RPL36AL/SEC11C/RPL11/RPL35A/RPS23/EIF3M/…	105
R-HSA-8866652	R-HSA-8866652	Synthesis of active ubiquitin: roles of E1 and E2 enzymes	22/2264	30/10955	8.13682297282972e-10	1.81352524136856e-08	1.25231804924732e-08	UBE2D1/OTULIN/UBE2D2/USP7/UBA6/UBE2A/RPS27A/UBE2E1/UBE2C/UBE2B/UBE2T/UBE2Q2/UBA52/UBE2W/UBE2G2/UBE2K/USP9X/UBE2G1/UBE2Z/UBE2R2/UBC/UCHL3	22
R-HSA-72695	R-HSA-72695	Formation of the ternary complex, and subsequently, the 43S complex	31/2264	52/10955	9.47760382736598e-10	2.08082913881423e-08	1.43690301546083e-08	RPS15A/RPS25/RPS27/RPS13/RPS27A/RPS29/RPS2/EIF2S1/RPS20/EIF2S2/RPS3A/EIF3E/RPS11/RPS24/RPS18/EIF3H/RPS8/RPS3/EIF3F/EIF3J/RPS23/EIF3M/RPS19/RPS21/RPS14/RPS16/RPS10/RPS17/RPS4X/RPS5/EIF3G	31
R-HSA-4570464	R-HSA-4570464	SUMOylation of RNA binding proteins	29/2264	47/10955	1.050679251656e-09	2.27286643997938e-08	1.56951312360378e-08	NUP50/PHC3/NUP210/NUP43/NUP205/NUP107/NUP153/RNF2/SUMO2/TPR/NUP62/NOP58/NUP98/NUP88/NUP54/CBX4/HNRNPK/NUP93/NUP133/NUP155/NUP58/SEH1L/HNRNPC/RANBP2/NUP160/NUP37/NDC1/NUP42/UBE2I	29
R-HSA-2500257	R-HSA-2500257	Resolution of Sister Chromatid Cohesion	56/2264	126/10955	1.31053554027483e-09	2.79390982571633e-08	1.92931624159452e-08	KNTC1/KIF2A/PPP2R5C/NDC80/CENPH/MIS12/PPP1CC/CENPL/DSN1/BUB3/CCNB2/RPS27/NUP43/NUP107/NDE1/CDCA8/ZWILCH/MAPRE1/WAPL/CENPQ/CDK1/NSL1/CENPU/XPO1/PLK1/NUP98/PPP2R5E/TAOK1/SKA2/NDEL1/SMC3/CCNB1/CKAP5/PDS5A/RAD21/PPP2R5A/PAFAH1B1/NUP133/RCC2/SPDL1/CENPC/SEH1L/PDS5B/DYNC1LI1/PPP2CA/STAG1/CLASP2/ZW10/STAG2/RANBP2/NUP160/NUP37/CDC20/INCENP/KNL1/AHCTF1	56
R-HSA-168276	R-HSA-168276	NS1 Mediated Effects on Host Pathways	26/2264	40/10955	1.51363259959213e-09	3.1807907914286e-08	2.19647437384422e-08	NUP50/NUP210/KPNA1/KPNB1/NUP43/NUP205/NUP107/NUP153/KPNA4/TPR/NUP62/NUP98/NUP88/NUP54/NUP93/NUP133/NUP155/KPNA3/NUP58/SEH1L/RANBP2/NUP160/NUP37/NDC1/NUP42/EIF2AK2	26
R-HSA-168274	R-HSA-168274	Export of Viral Ribonucleoproteins from Nucleus	23/2264	33/10955	1.70089015482811e-09	3.52395692641148e-08	2.43344551432043e-08	NUP50/NUP210/NUP43/NUP205/NUP107/NUP153/TPR/NUP62/XPO1/NUP98/NUP88/NUP54/RAN/NUP93/NUP133/NUP155/NUP58/SEH1L/RANBP2/NUP160/NUP37/NDC1/NUP42	23
R-HSA-191859	R-HSA-191859	snRNP Assembly	31/2264	53/10955	1.83293734450148e-09	3.69349429282422e-08	2.5505184389963e-08	NUP50/NUP210/CLNS1A/NUP43/NUP205/NUP107/NCBP1/NUP153/SNRPD1/DDX20/TPR/NUP62/NUP98/NUP88/NUP54/NCBP2/GEMIN2/NUP93/NUP133/SNRPE/TGS1/NUP155/NUP58/SEH1L/RANBP2/WDR77/NUP160/NUP37/NDC1/NUP42/SNRPF	31
R-HSA-194441	R-HSA-194441	Metabolism of non-coding RNA	31/2264	53/10955	1.83293734450148e-09	3.69349429282422e-08	2.5505184389963e-08	NUP50/NUP210/CLNS1A/NUP43/NUP205/NUP107/NCBP1/NUP153/SNRPD1/DDX20/TPR/NUP62/NUP98/NUP88/NUP54/NCBP2/GEMIN2/NUP93/NUP133/SNRPE/TGS1/NUP155/NUP58/SEH1L/RANBP2/WDR77/NUP160/NUP37/NDC1/NUP42/SNRPF	31
R-HSA-141424	R-HSA-141424	Amplification of signal from the kinetochores	46/2264	96/10955	2.01345639169724e-09	3.94905913624885e-08	2.72699707787766e-08	KNTC1/KIF2A/PPP2R5C/NDC80/CENPH/MIS12/PPP1CC/CENPL/DSN1/BUB3/RPS27/NUP43/NUP107/NDE1/CDCA8/ZWILCH/MAPRE1/CENPQ/NSL1/CENPU/XPO1/PLK1/NUP98/PPP2R5E/TAOK1/SKA2/NDEL1/CKAP5/PPP2R5A/PAFAH1B1/NUP133/RCC2/SPDL1/CENPC/SEH1L/DYNC1LI1/PPP2CA/CLASP2/ZW10/RANBP2/NUP160/NUP37/CDC20/INCENP/KNL1/AHCTF1	46
R-HSA-141444	R-HSA-141444	Amplification of signal from unattached kinetochores via a MAD2 inhibitory signal	46/2264	96/10955	2.01345639169724e-09	3.94905913624885e-08	2.72699707787766e-08	KNTC1/KIF2A/PPP2R5C/NDC80/CENPH/MIS12/PPP1CC/CENPL/DSN1/BUB3/RPS27/NUP43/NUP107/NDE1/CDCA8/ZWILCH/MAPRE1/CENPQ/NSL1/CENPU/XPO1/PLK1/NUP98/PPP2R5E/TAOK1/SKA2/NDEL1/CKAP5/PPP2R5A/PAFAH1B1/NUP133/RCC2/SPDL1/CENPC/SEH1L/DYNC1LI1/PPP2CA/CLASP2/ZW10/RANBP2/NUP160/NUP37/CDC20/INCENP/KNL1/AHCTF1	46
R-HSA-5633007	R-HSA-5633007	Regulation of TP53 Activity	66/2264	160/10955	2.085799431569e-09	4.03711968926052e-08	2.78780671947934e-08	PIP4K2A/DYRK2/RNF34/PPP2R5C/TOPBP1/ZNF385A/RPA1/CHEK2/USP7/RPA2/CCNA2/RFC4/TP53RK/TAF11/MRE11/TAF7/TPX2/MDM4/PHF20/RPS27A/ATR/TAF5/RAD1/MDM2/CDK1/TAF4B/HIPK1/TP53INP1/RICTOR/TAF15/NBN/MTA2/TAF1/RMI2/AURKA/RBBP4/WRN/RMI1/KAT6A/PLK3/UBA52/DAXX/RBBP7/GATAD2B/MEAF6/TAF2/SUPT16H/PML/RHNO1/PPP2CA/CDK2/RFC2/HUS1/MAP2K6/RAD17/PRKAA1/TAF12/RFC5/TAF13/UBC/CSNK2A1/BRPF1/CCNG1/HDAC2/TP53BP2/TBP	66
R-HSA-72649	R-HSA-72649	Translation initiation complex formation	33/2264	59/10955	2.69657620349407e-09	5.15151116277894e-08	3.55734249674885e-08	PABPC1/RPS15A/RPS25/RPS27/RPS13/RPS27A/RPS29/RPS2/EIF2S1/RPS20/EIF2S2/RPS3A/EIF3E/RPS11/RPS24/RPS18/EIF3H/RPS8/RPS3/EIF3F/EIF3J/RPS23/EIF3M/RPS19/RPS21/RPS14/EIF4A2/RPS16/RPS10/RPS17/RPS4X/RPS5/EIF3G	33
R-HSA-176033	R-HSA-176033	Interactions of Vpr with host cellular proteins	24/2264	36/10955	3.03624977246767e-09	5.72605566064096e-08	3.95409045942146e-08	NUP50/NUP210/KPNA1/NUP43/NUP205/NUP107/NUP153/HMGA1/PSIP1/TPR/NUP62/NUP98/NUP88/NUP54/NUP93/NUP133/NUP155/NUP58/SEH1L/RANBP2/NUP160/NUP37/NDC1/NUP42	24
R-HSA-73856	R-HSA-73856	RNA Polymerase II Transcription Termination	36/2264	68/10955	3.86775205061294e-09	7.20185223601472e-08	4.97319217700398e-08	PCF11/SRSF7/CSTF3/FYTTD1/CPSF2/NCBP1/SRSF2/CPSF6/CSTF2T/SRSF1/SRSF4/FIP1L1/SRSF11/THOC1/CPSF3/PAPOLA/CHTOP/SRSF3/NCBP2/RBM8A/SNRPE/DDX39A/MAGOHB/LSM11/SLU7/CDC40/WDR33/THOC2/NUDT21/SRRM1/ALYREF/LSM10/SLBP/UPF3B/THOC7/SNRPF	36
R-HSA-165054	R-HSA-165054	Rev-mediated nuclear export of HIV RNA	23/2264	34/10955	4.22836575891035e-09	7.67892102636683e-08	5.30262892442949e-08	NUP50/NUP210/NUP43/NUP205/NUP107/NUP153/TPR/NUP62/XPO1/NUP98/NUP88/NUP54/RAN/NUP93/NUP133/NUP155/NUP58/SEH1L/RANBP2/NUP160/NUP37/NDC1/NUP42	23
R-HSA-4085377	R-HSA-4085377	SUMOylation of SUMOylation proteins	23/2264	34/10955	4.22836575891035e-09	7.67892102636683e-08	5.30262892442949e-08	NUP50/NUP210/NUP43/NUP205/NUP107/NUP153/SUMO2/TPR/NUP62/NUP98/NUP88/NUP54/NUP93/NUP133/NUP155/NUP58/SEH1L/RANBP2/NUP160/NUP37/NDC1/NUP42/UBE2I	23
R-HSA-72662	R-HSA-72662	Activation of the mRNA upon binding of the cap-binding complex and eIFs, and subsequent binding to 43S	33/2264	60/10955	4.80956789138291e-09	8.59423951718923e-08	5.9346961494777e-08	PABPC1/RPS15A/RPS25/RPS27/RPS13/RPS27A/RPS29/RPS2/EIF2S1/RPS20/EIF2S2/RPS3A/EIF3E/RPS11/RPS24/RPS18/EIF3H/RPS8/RPS3/EIF3F/EIF3J/RPS23/EIF3M/RPS19/RPS21/RPS14/EIF4A2/RPS16/RPS10/RPS17/RPS4X/RPS5/EIF3G	33
R-HSA-6804756	R-HSA-6804756	Regulation of TP53 Activity through Phosphorylation	44/2264	92/10955	4.84923099882193e-09	8.59423951718923e-08	5.9346961494777e-08	DYRK2/TOPBP1/RPA1/CHEK2/RPA2/CCNA2/RFC4/TP53RK/TAF11/MRE11/TAF7/TPX2/MDM4/RPS27A/ATR/TAF5/RAD1/MDM2/TAF4B/HIPK1/TP53INP1/TAF15/NBN/TAF1/RMI2/AURKA/WRN/RMI1/PLK3/UBA52/TAF2/SUPT16H/RHNO1/CDK2/RFC2/HUS1/RAD17/PRKAA1/TAF12/RFC5/TAF13/UBC/CSNK2A1/TBP	44
R-HSA-162909	R-HSA-162909	Host Interactions of HIV factors	56/2264	130/10955	5.33213058831638e-09	9.33757630406357e-08	6.44800252847783e-08	APOBEC3G/ELMO1/DOCK2/AP1S2/PSME4/NUP50/PAK2/NUP210/KPNA1/HCK/KPNB1/PSMA4/NUP43/NUP205/NUP107/PSMD7/RPS27A/NUP153/CCNT1/HMGA1/PSMA1/PSIP1/PSMA3/TPR/NUP62/XPO1/NUP98/NUP88/NUP54/NPM1/UBA52/RAN/NUP93/NUP133/RAC1/NUP155/PSMC6/PSMB2/NUP58/SEH1L/PSMD12/PSMD1/PSMA5/CUL5/RANBP2/NUP160/NUP37/NDC1/ELOC/PSMD13/NUP42/RBX1/PACS1/UBC/PSMA2/PSMD10	56
R-HSA-9694516	R-HSA-9694516	SARS-CoV-2 Infection	104/2264	299/10955	6.65451754604896e-09	1.15162297767506e-07	7.95245750085107e-08	PARP8/UVRAG/TLR1/NUP50/IKBKE/PARP14/ZDHHC20/NUP210/TRAF3/SEC24D/RB1/DDX5/FUT8/RPS15A/PARP9/SDC3/VPS33A/CHMP7/YWHAZ/RPS25/GALNT1/RPS27/NUP43/NUP205/NUP107/VHL/MGAT2/RIPK2/G3BP1/RPS13/MAP3K7/RPS27A/IFIH1/RPS29/NUP153/STING1/RPS2/STAT2/MAP1LC3B/TAB2/RPS20/MAN2A1/RPS3A/ATG14/SNRPD1/DDX20/TPR/RPS11/RPS24/SEC24A/NUP62/RPS18/IRAK2/NUP98/GJA1/SRPK2/NUP88/RPS8/NUP54/RPS3/RIGI/UBE2N/MGAT1/YWHAB/YWHAH/CSNK1…	104
R-HSA-9735869	R-HSA-9735869	SARS-CoV-1 modulates host translation machinery	24/2264	37/10955	6.94868678477077e-09	1.18854863492998e-07	8.20744522313805e-08	RPS15A/RPS25/RPS27/RPS13/RPS27A/RPS29/RPS2/RPS20/RPS3A/RPS11/RPS24/RPS18/RPS8/RPS3/HNRNPA1/RPS23/RPS19/RPS21/RPS14/RPS16/RPS10/RPS17/RPS4X/RPS5	24
R-HSA-72702	R-HSA-72702	Ribosomal scanning and start codon recognition	32/2264	59/10955	1.30116108949086e-08	2.20000915246098e-07	1.51920199801413e-07	RPS15A/RPS25/RPS27/RPS13/RPS27A/RPS29/RPS2/EIF2S1/RPS20/EIF2S2/RPS3A/EIF3E/RPS11/RPS24/RPS18/EIF3H/RPS8/RPS3/EIF3F/EIF3J/RPS23/EIF3M/RPS19/RPS21/RPS14/EIF4A2/RPS16/RPS10/RPS17/RPS4X/RPS5/EIF3G	32
R-HSA-5663220	R-HSA-5663220	RHO GTPases Activate Formins	58/2264	140/10955	1.62321186908393e-08	2.71334620388916e-07	1.87368355701674e-07	EVL/KNTC1/KIF2A/PPP2R5C/FMNL1/NDC80/CENPH/MIS12/PPP1CC/CENPL/DSN1/BUB3/ACTB/RPS27/NUP43/NUP107/NDE1/CDCA8/ZWILCH/MAPRE1/FMNL3/CENPQ/DIAPH2/CDC42/NSL1/CENPU/XPO1/PLK1/NUP98/PPP2R5E/TAOK1/SKA2/NDEL1/PFN1/FMNL2/CKAP5/MRTFA/PPP2R5A/PAFAH1B1/SRGAP2/NUP133/RCC2/SPDL1/RAC1/CENPC/RHOA/SEH1L/DYNC1LI1/PPP2CA/CLASP2/ZW10/RANBP2/NUP160/NUP37/CDC20/INCENP/KNL1/AHCTF1	58
R-HSA-170822	R-HSA-170822	Regulation of Glucokinase by Glucokinase Regulatory Protein	21/2264	31/10955	1.95461037357009e-08	3.19470206613511e-07	2.20608071402939e-07	NUP50/NUP210/NUP43/NUP205/NUP107/NUP153/TPR/NUP62/NUP98/NUP88/NUP54/NUP93/NUP133/NUP155/NUP58/SEH1L/RANBP2/NUP160/NUP37/NDC1/NUP42	21
R-HSA-5619107	R-HSA-5619107	Defective TPR may confer susceptibility towards thyroid papillary carcinoma (TPC)	21/2264	31/10955	1.95461037357009e-08	3.19470206613511e-07	2.20608071402939e-07	NUP50/NUP210/NUP43/NUP205/NUP107/NUP153/TPR/NUP62/NUP98/NUP88/NUP54/NUP93/NUP133/NUP155/NUP58/SEH1L/RANBP2/NUP160/NUP37/NDC1/NUP42	21
R-HSA-9615933	R-HSA-9615933	Postmitotic nuclear pore complex (NPC) reformation	19/2264	27/10955	3.61546973946087e-08	5.84434723818345e-07	4.03577593820676e-07	KPNB1/NUP43/NUP205/NUP107/NUP62/NUP98/NUP54/RAN/NUP93/TNPO1/NUP133/NUP155/NUP58/SEH1L/NUP160/NUP37/NDC1/UBE2I/AHCTF1	19
R-HSA-9012999	R-HSA-9012999	RHO GTPase cycle	140/2264	449/10955	5.71173014652337e-08	9.13255983210421e-07	6.30642973843827e-07	ARHGEF6/WIPF1/FNBP1/DOCK8/DOCK10/NCKAP1L/ARHGAP25/ARHGAP15/CYBB/MTMR1/ARHGAP9/DEF6/DOCK2/RAC2/LMNB1/ARAP2/ARHGAP30/VAV1/TAGAP/ARHGAP45/GIT2/STK10/CCDC88A/NCK1/WAS/FMNL1/VRK2/PREX1/TIAM1/SH3BP1/CSK/GMIP/ITSN2/ARHGAP4/PAK2/TMPO/FGD3/CDC42SE2/SNAP23/STK38/CDC42EP3/GNA13/ARHGAP17/OSBPL11/EPSTI1/SENP1/MYO9B/ABI1/PAK1/NCF2/DOCK11/RACGAP1/NCF4/RHOG/TAOK3/RBBP6/AKAP13/TPM3/ROCK1/RHOQ/ACTB/EFHD2/RAPGEF1/S…	140
R-HSA-72187	R-HSA-72187	mRNA 3'-end processing	31/2264	59/10955	5.87512106985884e-08	9.29279902555091e-07	6.41708187030422e-07	PCF11/SRSF7/CSTF3/FYTTD1/CPSF2/NCBP1/SRSF2/CPSF6/CSTF2T/SRSF1/SRSF4/FIP1L1/SRSF11/THOC1/CPSF3/PAPOLA/CHTOP/SRSF3/NCBP2/RBM8A/DDX39A/MAGOHB/SLU7/CDC40/WDR33/THOC2/NUDT21/SRRM1/ALYREF/UPF3B/THOC7	31
R-HSA-6807505	R-HSA-6807505	RNA polymerase II transcribes snRNA genes	36/2264	74/10955	6.92851828471735e-08	1.08423940391694e-06	7.48714461898348e-07	POU2F2/PCF11/CCNK/POLR2B/INTS8/NABP1/GTF2E1/INTS7/TAF11/POLR2D/NCBP1/INTS2/TAF5/CCNT1/CCNT2/GTF2B/GTF2A1/INTS6/INTS4/GTF2F2/GTF2A2/NCBP2/ICE2/SP1/GTF2E2/ZNF143/INTS13/ICE1/ELL2/POU2F1/TAF13/SNAPC1/RPRD1B/SNAPC3/ZC3H8/TBP	36
R-HSA-9754678	R-HSA-9754678	SARS-CoV-2 modulates host translation machinery	28/2264	51/10955	7.43761470393369e-08	1.15165591889331e-06	7.95268497428921e-07	RPS15A/RPS25/RPS27/RPS13/RPS27A/RPS29/RPS2/RPS20/RPS3A/SNRPD1/DDX20/RPS11/RPS24/RPS18/RPS8/RPS3/GEMIN2/RPS23/SNRPE/RPS19/RPS21/RPS14/RPS16/RPS10/RPS17/RPS4X/RPS5/SNRPF	28
R-HSA-9648025	R-HSA-9648025	EML4 and NUDC in mitotic spindle formation	49/2264	117/10955	1.38835691491745e-07	2.12736773108705e-06	1.46903993738524e-06	KNTC1/KIF2A/PPP2R5C/NDC80/CENPH/MIS12/PPP1CC/CENPL/DSN1/BUB3/RPS27/NUP43/NUP107/NDE1/CDCA8/ZWILCH/MAPRE1/CENPQ/EML4/NSL1/CENPU/XPO1/PLK1/NUP98/PPP2R5E/TAOK1/SKA2/NEK9/NDEL1/NEK7/CKAP5/PPP2R5A/PAFAH1B1/NUP133/RCC2/SPDL1/CENPC/SEH1L/DYNC1LI1/PPP2CA/CLASP2/ZW10/RANBP2/NUP160/NUP37/CDC20/INCENP/KNL1/AHCTF1	49
R-HSA-453279	R-HSA-453279	Mitotic G1 phase and G1/S transition	58/2264	149/10955	2.19981890631675e-07	3.33601403215664e-06	2.30366277221451e-06	CUL1/CDKN1B/MAX/DBF4/PRIM1/RBL1/POLE3/LYN/CDKN2D/RPA1/TOP2A/CCND2/FBXO5/CDC7/RB1/RPA2/CCNA2/PSMA4/PSMD7/SKP2/POLA2/RPS27A/MCM5/RBL2/ORC6/PSMA1/CDK1/PSMA3/RRM2/CCND3/RBBP4/CCNE1/DYRK1A/CCNB1/UBA52/PPP2R2A/ORC2/E2F6/E2F3/PSMC6/ORC5/PSMB2/POLA1/PSMD12/PPP2CA/POLE/CDK2/PSMD1/PSMA5/CDK6/PCNA/E2F1/CDKN2C/PSMD13/ORC3/UBC/PSMA2/PSMD10	58
R-HSA-69242	R-HSA-69242	S Phase	62/2264	163/10955	2.25274643188876e-07	3.381418368682e-06	2.33501644121659e-06	CUL1/CDKN1B/MAX/PRIM1/PSME4/POLE3/UBE2D1/RPA1/CDC25B/RB1/RPA2/CDC27/CCNA2/RFC4/PSMA4/ANAPC4/PSMD7/SKP2/POLA2/RPS27A/ESCO1/MCM5/UBE2E1/WAPL/RBL2/ORC6/PSMA1/PSMA3/UBE2C/ANAPC1/RBBP4/SMC3/CCNE1/UBA52/PDS5A/RAD21/ORC2/CDC16/ANAPC7/PSMC6/ORC5/PSMB2/POLA1/PSMD12/PDS5B/POLE/CDK2/STAG1/PSMD1/PSMA5/RFC2/STAG2/GSK3B/PCNA/E2F1/RFC5/PSMD13/ORC3/RBX1/UBC/PSMA2/PSMD10	62
R-HSA-72306	R-HSA-72306	tRNA processing	45/2264	107/10955	3.85855307473608e-07	5.69229604412646e-06	3.93077797601491e-06	NUP50/ADAT2/NUP210/TP53RK/NSUN2/NUP43/NUP205/NUP107/NUP153/TSEN15/ALKBH8/C2orf49/XPOT/TPR/TRNT1/NUP62/NUP98/TRMT13/NUP88/NUP54/RTRAF/EPRS1/CDKAL1/RAN/QTRT2/NUP93/FTSJ1/NUP133/NUP155/TRMT10C/THADA/NUP58/SEH1L/RPP30/TRMT11/THG1L/RANBP2/NUP160/NUP37/NDC1/ZBTB8OS/NUP42/TPRKB/OSGEP/TRMT6	45
R-HSA-6784531	R-HSA-6784531	tRNA processing in the nucleus	29/2264	57/10955	3.86967780022193e-07	5.69229604412646e-06	3.93077797601491e-06	NUP50/NUP210/NUP43/NUP205/NUP107/NUP153/TSEN15/C2orf49/XPOT/TPR/TRNT1/NUP62/NUP98/NUP88/NUP54/RTRAF/RAN/NUP93/NUP133/NUP155/NUP58/SEH1L/RPP30/RANBP2/NUP160/NUP37/NDC1/ZBTB8OS/NUP42	29
R-HSA-3371453	R-HSA-3371453	Regulation of HSF1-mediated heat shock response	33/2264	69/10955	4.01224385542297e-07	5.84357496171009e-06	4.03524264771565e-06	NUP50/RPA1/HIKESHI/NUP210/RPA2/NUP43/NUP205/NUP107/SIRT1/DNAJC2/ATR/NUP153/HSPA6/TPR/NUP62/NUP98/NUP88/NUP54/HSPA14/NUP93/NUP133/NUP155/HSPA13/BAG5/NUP58/SEH1L/GSK3B/RANBP2/NUP160/NUP37/NDC1/BAG2/NUP42	33
R-HSA-168325	R-HSA-168325	Viral Messenger RNA Synthesis	24/2264	43/10955	4.22930822479627e-07	6.09932588105423e-06	4.21184978011187e-06	NUP50/POLR2B/NUP210/NUP43/NUP205/NUP107/POLR2D/NUP153/TPR/NUP62/NUP98/NUP88/NUP54/GTF2F2/NUP93/NUP133/NUP155/NUP58/SEH1L/RANBP2/NUP160/NUP37/NDC1/NUP42	24
R-HSA-2995410	R-HSA-2995410	Nuclear Envelope (NE) Reassembly	34/2264	75/10955	1.28839375741146e-06	1.84002642441967e-05	1.27061826867865e-05	LMNB1/VRK2/TMPO/VRK1/CCNB2/CHMP7/KPNB1/NUP43/NUP205/NUP107/SPAST/LBR/CDK1/NUP62/NUP98/NUP54/ANKLE2/LEMD3/CCNB1/PPP2R2A/RAN/NUP93/TNPO1/NUP133/NUP155/NUP58/SEH1L/PPP2CA/NUP160/CHMP2B/NUP37/NDC1/UBE2I/AHCTF1	34
R-HSA-9013149	R-HSA-9013149	RAC1 GTPase cycle	66/2264	185/10955	1.39291278975959e-06	1.95223941974162e-05	1.34810622208356e-05	ARHGEF6/WIPF1/DOCK8/DOCK10/NCKAP1L/ARHGAP25/ARHGAP15/CYBB/ARHGAP9/DEF6/DOCK2/ARAP2/ARHGAP30/VAV1/TAGAP/ARHGAP45/GIT2/WAS/FMNL1/VRK2/PREX1/TIAM1/SH3BP1/GMIP/ARHGAP4/PAK2/TMPO/SNAP23/GNA13/ARHGAP17/MYO9B/ABI1/PAK1/NCF2/DOCK11/RACGAP1/NCF4/TAOK3/SOS1/LBR/IQGAP1/PIK3CA/CDC42/ARHGAP26/FAM13B/AMIGO2/LEMD3/ESYT1/VAMP3/SRGAP2/ECT2/CHN1/RAC1/ARHGAP27/ERBIN/PLEKHG1/DOCK4/DOCK5/PKN2/SWAP70/SPATA13/ARHGAP12/…	66
R-HSA-73893	R-HSA-73893	DNA Damage Bypass	25/2264	48/10955	1.39350876324181e-06	1.95223941974162e-05	1.34810622208356e-05	POLE3/RPA1/UBE2L6/RPA2/RFC4/RPS27A/USP1/RAD18/UBE2B/UBA7/UBA52/CUL4B/REV3L/POLK/POLE/SPRTN/RCHY1/RFC2/PCNA/POLI/RFC5/RBX1/UBC/TRIM25/USP10	25
R-HSA-8852135	R-HSA-8852135	Protein ubiquitination	35/2264	79/10955	1.75254479909008e-06	2.432069244775e-05	1.67944958403369e-05	UBE2D1/DERL1/OTULIN/UBE2D2/USP7/UBA6/UBE2A/RPS27A/UBE2E1/RAD18/UBE2C/SELENOS/UBE2B/UBE2T/UBE2Q2/UBE2N/UBE2D3/WAC/UBA52/BCL10/H2BC12/CDC73/UBE2W/PRKDC/UBE2G2/UBE2K/UBE2V2/USP9X/RTF1/PCNA/UBE2G1/UBE2Z/UBE2R2/UBC/UCHL3	35
R-HSA-429914	R-HSA-429914	Deadenylation-dependent mRNA decay	27/2264	55/10955	2.38945921336302e-06	3.28494813351122e-05	2.26839954834758e-05	TUT7/PABPC1/CNOT10/DCP2/CNOT9/XRN1/EXOSC9/CNOT8/CNOT6L/CNOT2/DCP1A/TUT4/DDX6/HBS1L/EXOSC8/EXOSC1/PAN3/EXOSC3/DIS3/LSM6/CNOT7/CNOT11/PATL1/EIF4A2/CNOT1/LSM5/PARN	27
R-HSA-4551638	R-HSA-4551638	SUMOylation of chromatin organization proteins	32/2264	71/10955	3.06881338128428e-06	4.17983748506405e-05	2.88635956426835e-05	NUP50/PIAS1/PHC3/NUP210/SATB1/NUP43/NUP205/NUP107/NUP153/RNF2/SUMO2/TPR/NUP62/HDAC4/NUP98/NUP88/NUP54/CBX4/SUZ12/NUP93/NUP133/SUMO3/NUP155/NUP58/SEH1L/RANBP2/NUP160/NUP37/NDC1/NUP42/UBE2I/HDAC2	32
R-HSA-174143	R-HSA-174143	APC/C-mediated degradation of cell cycle proteins	37/2264	88/10955	4.12320570766585e-06	5.51385054179679e-05	3.80755359607421e-05	CUL1/PSME4/UBE2D1/FBXO5/RB1/BUB3/CDC27/CCNA2/PSMA4/ANAPC4/PSMD7/SKP2/RPS27A/UBE2E1/PSMA1/CDK1/PSMA3/UBE2C/PLK1/AURKA/ANAPC1/CCNB1/UBA52/CDC16/ANAPC7/PSMC6/PSMB2/CDC14A/PSMD12/CDK2/PSMD1/PSMA5/CDC20/PSMD13/UBC/PSMA2/PSMD10	37
R-HSA-453276	R-HSA-453276	Regulation of mitotic cell cycle	37/2264	88/10955	4.12320570766585e-06	5.51385054179679e-05	3.80755359607421e-05	CUL1/PSME4/UBE2D1/FBXO5/RB1/BUB3/CDC27/CCNA2/PSMA4/ANAPC4/PSMD7/SKP2/RPS27A/UBE2E1/PSMA1/CDK1/PSMA3/UBE2C/PLK1/AURKA/ANAPC1/CCNB1/UBA52/CDC16/ANAPC7/PSMC6/PSMB2/CDC14A/PSMD12/CDK2/PSMD1/PSMA5/CDC20/PSMD13/UBC/PSMA2/PSMD10	37
R-HSA-195258	R-HSA-195258	RHO GTPase Effectors	101/2264	326/10955	5.59683204676738e-06	7.41706300972506e-05	5.12180457575204e-05	WIPF1/ARPC2/NCKAP1L/PRKCB/EVL/CYBB/KNTC1/RAC2/CDKN1B/KIF2A/ACTR2/NCK1/WAS/PPP2R5C/FMNL1/ACTR3/ARPC5/NDC80/PAK2/CENPH/MIS12/PPP1CC/ARPC3/ABI1/PAK1/NCF2/NCF4/RHOG/CENPL/DSN1/BUB3/ROCK1/YWHAZ/RHOQ/ACTB/MYL12A/RPS27/ARPC1B/NUP43/NUP107/NDE1/CDCA8/ZWILCH/MAPRE1/FMNL3/IQGAP1/PRC1/CENPQ/PPP1R12A/LIMK1/DIAPH2/CDC42/NSL1/CENPU/XPO1/PLK1/NUP98/GRB2/PPP2R5E/TAOK1/SKA2/NDEL1/YWHAB/PFN1/YWHAH/FMNL2/CKAP5/GOPC…	101
R-HSA-2454202	R-HSA-2454202	Fc epsilon receptor (FCERI) signaling	50/2264	134/10955	6.15911293934043e-06	8.08933494086587e-05	5.5860375812627e-05	TXK/ITK/NFATC3/CUL1/GRAP2/LAT/VAV1/PPP3R1/CARD11/RASGRP2/LAT2/PSME4/UBE2D1/LYN/PAK2/RASGRP1/PAK1/UBE2D2/PSMA4/PSMD7/SOS1/MAP3K7/RPS27A/MALT1/TAB2/PSMA1/PSMA3/KRAS/RASGRP4/NRAS/PIK3CA/GRB2/UBE2N/UBA52/BCL10/CALM2/PPP3CB/RAC1/PSMC6/PSMB2/PSMD12/PSMD1/PSMA5/PLCG1/PSMD13/UBC/PIK3R1/PSMA2/MAPK9/PSMD10	50
R-HSA-69239	R-HSA-69239	Synthesis of DNA	46/2264	121/10955	8.08181468036552e-06	0.000105206631812546	7.26497546954143e-05	CUL1/PRIM1/PSME4/POLE3/UBE2D1/RPA1/RPA2/CDC27/CCNA2/RFC4/PSMA4/ANAPC4/PSMD7/SKP2/POLA2/RPS27A/MCM5/UBE2E1/ORC6/PSMA1/PSMA3/UBE2C/ANAPC1/CCNE1/UBA52/ORC2/CDC16/ANAPC7/PSMC6/ORC5/PSMB2/POLA1/PSMD12/POLE/CDK2/PSMD1/PSMA5/RFC2/PCNA/RFC5/PSMD13/ORC3/RBX1/UBC/PSMA2/PSMD10	46
R-HSA-75067	R-HSA-75067	Processing of Capped Intronless Pre-mRNA	17/2264	29/10955	8.60474879245386e-06	0.000111031451523681	7.66720460269435e-05	PCF11/CSTF3/CPSF2/NCBP1/CPSF6/CSTF2T/FIP1L1/CPSF3/PAPOLA/NCBP2/SNRPE/LSM11/WDR33/NUDT21/LSM10/SLBP/SNRPF	17
R-HSA-2995383	R-HSA-2995383	Initiation of Nuclear Envelope (NE) Reformation	13/2264	19/10955	9.32019561890953e-06	0.000119217458742747	8.23248400205739e-05	LMNB1/VRK2/TMPO/VRK1/CCNB2/KPNB1/LBR/CDK1/ANKLE2/LEMD3/CCNB1/PPP2R2A/PPP2CA	13
R-HSA-936440	R-HSA-936440	Negative regulators of DDX58/IFIH1 signaling	19/2264	35/10955	1.18136000941405e-05	0.000149808670159316	0.000103449401913299	CYLD/IKBKE/UBE2D1/ATG12/UBE2L6/UBE2D2/TRAF3/RNF216/RPS27A/IFIH1/RIGI/UBE2D3/UBA7/UBA52/ATG5/UBE2K/ITCH/UBC/TRIM25	19
R-HSA-9675126	R-HSA-9675126	Diseases of mitotic cell cycle	20/2264	38/10955	1.29107584516799e-05	0.000162322441730095	0.000112090705405948	CDKN1B/UBE2D1/CCND2/RB1/CDC27/ANAPC4/SKP2/UBE2E1/CCND3/UBE2C/ANAPC1/CCNE1/DAXX/CDC16/E2F3/ANAPC7/CDK2/CDK6/ATRX/E2F1	20
R-HSA-69206	R-HSA-69206	G1/S Transition	48/2264	131/10955	1.64897757383759e-05	0.00020556322128094	0.000141950344224199	CUL1/CDKN1B/MAX/DBF4/PRIM1/RBL1/POLE3/RPA1/FBXO5/CDC7/RB1/RPA2/CCNA2/PSMA4/PSMD7/SKP2/POLA2/RPS27A/MCM5/RBL2/ORC6/PSMA1/CDK1/PSMA3/RRM2/RBBP4/CCNE1/CCNB1/UBA52/ORC2/E2F6/PSMC6/ORC5/PSMB2/POLA1/PSMD12/PPP2CA/POLE/CDK2/PSMD1/PSMA5/PCNA/E2F1/PSMD13/ORC3/UBC/PSMA2/PSMD10	48
R-HSA-73894	R-HSA-73894	DNA Repair	101/2264	335/10955	2.01021083639713e-05	0.000248489087423544	0.000171592521638499	FANCD2/TOPBP1/DCLRE1C/POLE3/RPA1/PIAS1/MBD4/COPS3/POLR2B/ASCC3/POLB/UBE2L6/CHEK2/USP7/RNF168/RPA2/PARP1/CCNA2/RFC4/FANCI/ACTB/DDB2/MRE11/POLR2D/RPS27A/ATR/ZNF830/RAD1/USP1/DCLRE1B/FANCA/RAD18/TDG/SUMO2/FANCL/GEN1/SMARCA5/UBE2B/INO80D/RIF1/NBN/UBE2T/RAD23B/RMI2/GTF2H3/TDP1/WRN/UBE2N/RMI1/FANCF/FANCE/ERCC4/HMGN1/TERF2IP/YY1/UBA7/UBA52/RNF111/CUL4B/PPP4R2/TCEA1/H2BC12/REV3L/GTF2H1/SUMO3/USP45/NSD2/P…	101
R-HSA-167172	R-HSA-167172	Transcription of the HIV genome	30/2264	70/10955	2.10344132709873e-05	0.000257846849346853	0.000178054463214937	CCNK/POLR2B/GTF2E1/RNGTT/TAF11/POLR2D/TAF7/NCBP1/TAF5/CCNT1/CCNT2/TAF4B/GTF2B/TAF15/GTF2A1/TAF1/GTF2H3/GTF2F2/GTF2A2/RNMT/NCBP2/TCEA1/GTF2H1/TAF2/SUPT16H/GTF2E2/TAF12/ELOC/TAF13/TBP	30
R-HSA-110313	R-HSA-110313	Translesion synthesis by Y family DNA polymerases bypasses lesions on DNA template	20/2264	39/10955	2.1375412728777e-05	0.000259861422512653	0.000179445613599564	POLE3/RPA1/UBE2L6/RPA2/RFC4/RPS27A/UBA7/UBA52/REV3L/POLK/POLE/SPRTN/RCHY1/RFC2/PCNA/POLI/RFC5/UBC/TRIM25/USP10	20
R-HSA-6791312	R-HSA-6791312	TP53 Regulates Transcription of Cell Cycle Genes	23/2264	48/10955	2.19494673195431e-05	0.000264653003500392	0.00018275440865711	CDKN1B/RBL1/CNOT10/CNOT9/ZNF385A/CNOT8/CNOT6L/CCNA2/CNOT2/RBL2/CDK1/AURKA/CENPJ/CCNE1/NPM1/PLK3/CCNB1/CNOT7/CNOT11/CDK2/CNOT1/PCNA/E2F1	23
R-HSA-5696398	R-HSA-5696398	Nucleotide Excision Repair	42/2264	111/10955	2.25179183761928e-05	0.000269299657978696	0.000185963125657048	POLE3/RPA1/PIAS1/COPS3/POLR2B/USP7/RPA2/PARP1/RFC4/ACTB/DDB2/POLR2D/RPS27A/ZNF830/SUMO2/INO80D/RAD23B/GTF2H3/UBE2N/ERCC4/HMGN1/YY1/UBA52/RNF111/CUL4B/TCEA1/GTF2H1/SUMO3/USP45/POLK/AQR/UBE2V2/POLE/RFC2/COPS2/COPS4/PCNA/ERCC8/RFC5/RBX1/UBE2I/UBC	42
R-HSA-5696399	R-HSA-5696399	Global Genome Nucleotide Excision Repair (GG-NER)	34/2264	84/10955	2.639034327298e-05	0.000313066088343174	0.000216185749222629	POLE3/RPA1/PIAS1/COPS3/RPA2/PARP1/RFC4/ACTB/DDB2/RPS27A/SUMO2/INO80D/RAD23B/GTF2H3/UBE2N/ERCC4/YY1/UBA52/RNF111/CUL4B/GTF2H1/SUMO3/USP45/POLK/UBE2V2/POLE/RFC2/COPS2/COPS4/PCNA/RFC5/RBX1/UBE2I/UBC	34
R-HSA-6790901	R-HSA-6790901	rRNA modification in the nucleus and cytosol	27/2264	61/10955	2.6753657792064e-05	0.000314837044897009	0.000217408671741826	WDR75/HEATR1/UTP6/RPS2/DIMT1/UTP18/WDR43/NOP58/UTP15/MPHOSPH10/WDR36/GAR1/UTP20/DKC1/KRR1/RPS14/NOL11/UTP3/DDX47/FCF1/WDR3/NOP2/FBL/UTP11/NOP14/UTP14A/PNO1	27
R-HSA-9705671	R-HSA-9705671	SARS-CoV-2 activates/modulates innate and adaptive immune responses	46/2264	126/10955	2.7311039951764e-05	0.000318845553722579	0.000220176721415642	TLR1/NUP50/IKBKE/NUP210/TRAF3/SEC24D/NUP43/NUP205/NUP107/RIPK2/G3BP1/MAP3K7/RPS27A/IFIH1/NUP153/STING1/STAT2/TAB2/ATG14/TPR/SEC24A/NUP62/IRAK2/NUP98/NUP88/NUP54/RIGI/UBE2N/UBA52/SEC23A/CNBP/NUP93/NUP133/NUP155/SEC24B/SIKE1/NUP58/SEH1L/G3BP2/RANBP2/NUP160/NUP37/NDC1/NUP42/UBC/TRIM25	46
R-HSA-983705	R-HSA-983705	Signaling by the B Cell Receptor (BCR)	42/2264	112/10955	2.89240163586956e-05	0.000335017543808198	0.000231344183888448	NFATC3/CUL1/CD79B/PRKCB/DAPP1/VAV1/PPP3R1/NCK1/CARD11/SH3KBP1/PSME4/LYN/ORAI1/RASGRP1/PSMA4/PSMD7/SOS1/MAP3K7/RPS27A/MALT1/PIK3AP1/PSMA1/NFKBIE/PSMA3/RASGRP3/KRAS/NRAS/GRB2/UBA52/BCL10/CALM2/PPP3CB/PSMC6/PSMB2/PSMD12/PSMD1/PSMA5/PSMD13/UBC/PIK3R1/PSMA2/PSMD10	42
R-HSA-176408	R-HSA-176408	Regulation of APC/C activators between G1/S and early anaphase	33/2264	81/10955	2.94645093548838e-05	0.000338611666101828	0.000233826081640319	CUL1/PSME4/UBE2D1/FBXO5/BUB3/CDC27/CCNA2/PSMA4/ANAPC4/PSMD7/RPS27A/UBE2E1/PSMA1/CDK1/PSMA3/UBE2C/PLK1/ANAPC1/CCNB1/UBA52/CDC16/ANAPC7/PSMC6/PSMB2/PSMD12/CDK2/PSMD1/PSMA5/CDC20/PSMD13/UBC/PSMA2/PSMD10	33
R-HSA-450531	R-HSA-450531	Regulation of mRNA stability by proteins that bind AU-rich elements	35/2264	88/10955	3.14698424978522e-05	0.000358853785382485	0.000247804145331925	PABPC1/PSME4/DCP2/XRN1/EXOSC9/HNRNPD/PSMA4/YWHAZ/SET/PSMD7/RPS27A/DCP1A/PSMA1/PSMA3/EXOSC8/EXOSC1/XPO1/EXOSC3/DIS3/YWHAB/UBA52/TNPO1/ZFP36/PSMC6/PSMB2/PSMD12/PSMD1/PSMA5/ZFP36L1/PARN/ANP32A/PSMD13/UBC/PSMA2/PSMD10	35
R-HSA-5696395	R-HSA-5696395	Formation of Incision Complex in GG-NER	21/2264	43/10955	3.47022353571858e-05	0.000392669140080157	0.000271155118378011	RPA1/PIAS1/RPA2/PARP1/DDB2/RPS27A/SUMO2/RAD23B/GTF2H3/UBE2N/ERCC4/UBA52/RNF111/CUL4B/GTF2H1/SUMO3/USP45/UBE2V2/RBX1/UBE2I/UBC	21
R-HSA-5663202	R-HSA-5663202	Diseases of signal transduction by growth factor receptors and second messengers	124/2264	433/10955	3.55419531924727e-05	0.000399100863710896	0.000275596503260234	FBXW7/CNTRL/CUL1/BIN2/RAC2/CDKN1B/VAV1/PPP2R5C/KDM7A/PSME4/ETV6/RBPJ/CSK/LYN/PPP1CC/POLR2B/APBB1IP/FGF7/PIM1/CBL/EIF2AK3/TNKS2/CEBPB/FLT3LG/ZC3HAV1/QKI/RAP1B/RNF213/RAP1A/RHOG/TPM3/KAT2B/PSMA4/ACTB/CAMK2D/POLR2D/PSMD7/NCBP1/SOS1/RPS27A/ATG7/TENT4A/CREB1/PIK3AP1/MDM2/PPM1B/IQGAP1/PSMA1/SPRED1/CPSF6/PSMA3/ZMYM2/MAMLD1/KRAS/NRAS/ADAM17/FGFR1OP2/TPR/RICTOR/PIK3CA/EML4/BRAP/TBL1XR1/HDAC4/FIP1L1/GRB2/D…	124
R-HSA-202403	R-HSA-202403	TCR signaling	44/2264	120/10955	3.58420102454607e-05	0.000399421189932369	0.000275817702447126	FYB1/ITK/CUL1/GRAP2/EVL/PAG1/LAT/NCK1/WAS/CARD11/PSME4/CSK/UBE2D1/PAK2/HLA-DRB5/PAK1/UBE2D2/PSMA4/RIPK2/PSMD7/MAP3K7/RPS27A/MALT1/TAB2/PSMA1/PSMA3/PIK3CA/PTEN/UBE2N/UBA52/BCL10/VASP/PTPRJ/PSMC6/PSMB2/PSMD12/PSMD1/PSMA5/PLCG1/PSMD13/UBC/PIK3R1/PSMA2/PSMD10	44
R-HSA-9664407	R-HSA-9664407	Parasite infection	26/2264	59/10955	4.12168489168278e-05	0.000449110998197435	0.000310130676060342	WIPF1/ARPC2/NCKAP1L/ELMO1/FCGR3A/VAV1/ACTR2/NCK1/WAS/ACTR3/MYO5A/ARPC5/LYN/ARPC3/HCK/MYO9B/ABI1/ACTB/ARPC1B/FGR/CDC42/GRB2/ELMO2/RAC1/ARPC4/WASF2	26
R-HSA-9664417	R-HSA-9664417	Leishmania phagocytosis	26/2264	59/10955	4.12168489168278e-05	0.000449110998197435	0.000310130676060342	WIPF1/ARPC2/NCKAP1L/ELMO1/FCGR3A/VAV1/ACTR2/NCK1/WAS/ACTR3/MYO5A/ARPC5/LYN/ARPC3/HCK/MYO9B/ABI1/ACTB/ARPC1B/FGR/CDC42/GRB2/ELMO2/RAC1/ARPC4/WASF2	26
R-HSA-9664422	R-HSA-9664422	FCGR3A-mediated phagocytosis	26/2264	59/10955	4.12168489168278e-05	0.000449110998197435	0.000310130676060342	WIPF1/ARPC2/NCKAP1L/ELMO1/FCGR3A/VAV1/ACTR2/NCK1/WAS/ACTR3/MYO5A/ARPC5/LYN/ARPC3/HCK/MYO9B/ABI1/ACTB/ARPC1B/FGR/CDC42/GRB2/ELMO2/RAC1/ARPC4/WASF2	26
R-HSA-3371556	R-HSA-3371556	Cellular response to heat stress	35/2264	89/10955	4.16803588592944e-05	0.000450822116779574	0.000311312277857733	NUP50/RPA1/HIKESHI/NUP210/RPA2/CAMK2D/NUP43/NUP205/NUP107/SIRT1/DNAJC2/ATR/NUP153/HSPA6/TPR/NUP62/NUP98/NUP88/NUP54/HSPA14/NUP93/PTGES3/NUP133/NUP155/HSPA13/BAG5/NUP58/SEH1L/GSK3B/RANBP2/NUP160/NUP37/NDC1/BAG2/NUP42	35
R-HSA-5656169	R-HSA-5656169	Termination of translesion DNA synthesis	17/2264	32/10955	4.94696755189239e-05	0.000531167099914869	0.000366793982910193	POLE3/RPA1/UBE2L6/RPA2/RFC4/RPS27A/UBA7/UBA52/POLK/POLE/RFC2/PCNA/POLI/RFC5/UBC/TRIM25/USP10	17
R-HSA-70171	R-HSA-70171	Glycolysis	30/2264	73/10955	5.51595005343784e-05	0.000587968299174425	0.000406017681278987	ADPGK/NUP50/PGM2L1/NUP210/ENO3/NUP43/NUP205/NUP107/HK3/NUP153/TPR/NUP62/PRKACB/NUP98/NUP88/NUP54/NUP93/ENO2/NUP133/NUP155/HK1/NUP58/SEH1L/PPP2CA/RANBP2/NUP160/NUP37/NDC1/GNPDA2/NUP42	30
R-HSA-174048	R-HSA-174048	APC/C:Cdc20 mediated degradation of Cyclin B	14/2264	24/10955	5.91127530078511e-05	0.000621106140532492	0.00042890080189907	UBE2D1/CDC27/ANAPC4/RPS27A/UBE2E1/CDK1/UBE2C/ANAPC1/CCNB1/UBA52/CDC16/ANAPC7/CDC20/UBC	14
R-HSA-429947	R-HSA-429947	Deadenylation of mRNA	14/2264	24/10955	5.91127530078511e-05	0.000621106140532492	0.00042890080189907	TUT7/PABPC1/CNOT10/CNOT9/CNOT8/CNOT6L/CNOT2/TUT4/PAN3/CNOT7/CNOT11/EIF4A2/CNOT1/PARN	14
R-HSA-6798695	R-HSA-6798695	Neutrophil degranulation	134/2264	481/10955	7.2371120452118e-05	0.000755020696347983	0.000521374626624068	HVCN1/RAB37/NCKAP1L/BIN2/CD53/CYBB/OSTF1/GMFG/ARHGAP9/SERPINB1/DOCK2/ITGAL/SIGLEC14/UNC13D/TBC1D10C/ACTR2/ARHGAP45/STK10/RAP2B/RAB27A/GLIPR1/HPSE/LYZ/ATP8A1/GM2A/PLAC8/TMC6/CLEC12A/ADA2/DOK3/ARPC5/RNASET2/CD33/ATP8B4/SNAP23/KCMF1/PTAFR/CD300A/TYROBP/ADGRE5/PLEKHO2/TRPM2/MNDA/CDK13/PYCARD/RAP1B/RAP1A/RHOG/CAP1/RAB31/DSN1/APAF1/CTSZ/KPNB1/AMPD3/ROCK1/SLC15A4/OSCAR/FCN1/ARMC8/HK3/ATP11B/FGL2/PSMD7/C…	134
R-HSA-110314	R-HSA-110314	Recognition of DNA damage by PCNA-containing replication complex	16/2264	30/10955	7.75431270879445e-05	0.000803281267227932	0.00055470064966543	POLE3/RPA1/RPA2/RFC4/RPS27A/USP1/RAD18/UBE2B/UBA52/CUL4B/POLE/RFC2/PCNA/RFC5/RBX1/UBC	16
R-HSA-2565942	R-HSA-2565942	Regulation of PLK1 Activity at G2/M Transition	34/2264	88/10955	8.12266502556075e-05	0.000829752795319435	0.000572980391057465	CNTRL/CUL1/BORA/HAUS6/HAUS3/CCNB2/NEDD1/NDE1/PCM1/RPS27A/MAPRE1/CDK1/PPP1R12A/CEP57/OFD1/PLK1/HAUS2/AURKA/CENPJ/CEP250/CCNB1/UBA52/CKAP5/SFI1/HAUS1/PAFAH1B1/CCP110/PPP1CB/CDK5RAP2/HAUS8/CEP78/CEP290/UBC/TUBB	34
R-HSA-9013404	R-HSA-9013404	RAC2 GTPase cycle	34/2264	88/10955	8.12266502556075e-05	0.000829752795319435	0.000572980391057465	DOCK10/NCKAP1L/CYBB/DEF6/DOCK2/RAC2/VAV1/GIT2/VRK2/PREX1/TIAM1/PAK2/TMPO/ARHGAP17/ABI1/PAK1/NCF2/RACGAP1/NCF4/TAOK3/LBR/IQGAP1/PIK3CA/CDC42/ARHGAP26/ANKLE2/LEMD3/ESYT1/VAMP3/ERBIN/DOCK4/SWAP70/WASF2/PIK3R1	34
R-HSA-2559585	R-HSA-2559585	Oncogene Induced Senescence	17/2264	33/10955	8.24716271623099e-05	0.000836660438315571	0.000577750418959194	ETS1/CDKN2D/AGO4/RB1/MDM4/RPS27A/MDM2/TNRC6C/AGO3/UBA52/SP1/E2F3/TNRC6B/CDK6/E2F1/CDKN2C/UBC	17
R-HSA-9687139	R-HSA-9687139	Aberrant regulation of mitotic cell cycle due to RB1 defects	18/2264	36/10955	8.48666948856463e-05	0.000855061014909492	0.000590456817337049	CDKN1B/UBE2D1/CCND2/RB1/CDC27/ANAPC4/SKP2/UBE2E1/CCND3/UBE2C/ANAPC1/CCNE1/CDC16/E2F3/ANAPC7/CDK2/CDK6/E2F1	18
R-HSA-69052	R-HSA-69052	Switching of origins to a post-replicative state	35/2264	92/10955	9.28786382483327e-05	0.000929418209954404	0.000641803694304626	CUL1/PSME4/UBE2D1/CDC27/CCNA2/PSMA4/ANAPC4/PSMD7/SKP2/RPS27A/MCM5/UBE2E1/ORC6/PSMA1/PSMA3/UBE2C/ANAPC1/CCNE1/UBA52/ORC2/CDC16/ANAPC7/PSMC6/ORC5/PSMB2/PSMD12/CDK2/PSMD1/PSMA5/PSMD13/ORC3/RBX1/UBC/PSMA2/PSMD10	35
R-HSA-9700206	R-HSA-9700206	Signaling by ALK in cancer	24/2264	55/10955	9.77166121198629e-05	0.000964285541501195	0.000665881103115427	CUL1/EIF2AK3/CEBPB/RNF213/TPM3/PPM1B/TPR/PIK3CA/EML4/GRB2/NPM1/KLC1/KIF5B/BIRC6/WDCP/GCC2/RANBP2/JUNB/PLCG1/FRS2/RBX1/TPM4/MSN/PIK3R1	24
R-HSA-9725370	R-HSA-9725370	Signaling by ALK fusions and activated point mutants	24/2264	55/10955	9.77166121198629e-05	0.000964285541501195	0.000665881103115427	CUL1/EIF2AK3/CEBPB/RNF213/TPM3/PPM1B/TPR/PIK3CA/EML4/GRB2/NPM1/KLC1/KIF5B/BIRC6/WDCP/GCC2/RANBP2/JUNB/PLCG1/FRS2/RBX1/TPM4/MSN/PIK3R1	24
R-HSA-2470946	R-HSA-2470946	Cohesin Loading onto Chromatin	8/2264	10/10955	9.8985123566744e-05	0.000964285541501195	0.000665881103115427	WAPL/NIPBL/SMC3/PDS5A/RAD21/PDS5B/STAG1/STAG2	8
R-HSA-3215018	R-HSA-3215018	Processing and activation of SUMO	8/2264	10/10955	9.8985123566744e-05	0.000964285541501195	0.000665881103115427	SENP1/SENP5/SUMO2/UBA2/RWDD3/SUMO3/SAE1/UBE2I	8
R-HSA-450513	R-HSA-450513	Tristetraprolin (TTP, ZFP36) binds and destabilizes mRNA	11/2264	17/10955	0.00010223335406992	0.000976527687252284	0.000674334837166592	DCP2/XRN1/EXOSC9/DCP1A/EXOSC8/EXOSC1/EXOSC3/DIS3/YWHAB/TNPO1/ZFP36	11
R-HSA-5655862	R-HSA-5655862	Translesion synthesis by POLK	11/2264	17/10955	0.00010223335406992	0.000976527687252284	0.000674334837166592	RPA1/RPA2/RFC4/RPS27A/UBA52/REV3L/POLK/RFC2/PCNA/RFC5/UBC	11
R-HSA-5656121	R-HSA-5656121	Translesion synthesis by POLI	11/2264	17/10955	0.00010223335406992	0.000976527687252284	0.000674334837166592	RPA1/RPA2/RFC4/RPS27A/UBA52/REV3L/RFC2/PCNA/POLI/RFC5/UBC	11
R-HSA-9692916	R-HSA-9692916	SARS-CoV-1 activates/modulates innate immune responses	19/2264	40/10955	0.000130958523771474	0.00124283863527638	0.000858234128621208	IKBKE/NMI/RIPK3/RCAN3/PYCARD/TRAF3/KPNB1/RPS27A/IFIH1/STING1/IRAK2/RIGI/UBA52/PPIG/SIKE1/PPIH/ITCH/UBC/TRIM25	19
R-HSA-77595	R-HSA-77595	Processing of Intronless Pre-mRNAs	12/2264	20/10955	0.000139760841312315	0.00131787306134881	0.000910048663066017	PCF11/CSTF3/CPSF2/NCBP1/CPSF6/CSTF2T/FIP1L1/CPSF3/PAPOLA/NCBP2/WDR33/NUDT21	12
R-HSA-177929	R-HSA-177929	Signaling by EGFR	22/2264	50/10955	0.000162998809366273	0.00152720540495406	0.00105460175017401	PAG1/SH3KBP1/EPS15/CSK/CBL/SOS1/RPS27A/KRAS/NRAS/ADAM17/PIK3CA/CDC42/GRB2/UBA52/PTPN12/PLCG1/ADAM12/STAM/UBC/ADAM10/SPRY1/PIK3R1	22
R-HSA-9013422	R-HSA-9013422	RHOBTB1 GTPase cycle	13/2264	23/10955	0.000169806871532206	0.00158092346850554	0.00109169640925103	STK38/RBBP6/ROCK1/TRA2B/RBMX/VIM/CUL3/PDE5A/SRRM1/COPS2/HNRNPC/COPS4/TXNL1	13
R-HSA-69231	R-HSA-69231	Cyclin D associated events in G1	21/2264	47/10955	0.000175365636024267	0.00160261433097545	0.00110667489312055	CUL1/CDKN1B/RBL1/LYN/CDKN2D/CCND2/RB1/SKP2/RPS27A/RBL2/CCND3/CCNE1/UBA52/PPP2R2A/E2F3/PPP2CA/CDK2/CDK6/E2F1/CDKN2C/UBC	21
R-HSA-69236	R-HSA-69236	G1 Phase	21/2264	47/10955	0.000175365636024267	0.00160261433097545	0.00110667489312055	CUL1/CDKN1B/RBL1/LYN/CDKN2D/CCND2/RB1/SKP2/RPS27A/RBL2/CCND3/CCNE1/UBA52/PPP2R2A/E2F3/PPP2CA/CDK2/CDK6/E2F1/CDKN2C/UBC	21
R-HSA-176814	R-HSA-176814	Activation of APC/C and APC/C:Cdc20 mediated degradation of mitotic proteins	30/2264	77/10955	0.000175405103526205	0.00160261433097545	0.00110667489312055	PSME4/UBE2D1/BUB3/CDC27/CCNA2/PSMA4/ANAPC4/PSMD7/RPS27A/UBE2E1/PSMA1/CDK1/PSMA3/UBE2C/PLK1/ANAPC1/CCNB1/UBA52/CDC16/ANAPC7/PSMC6/PSMB2/PSMD12/PSMD1/PSMA5/CDC20/PSMD13/UBC/PSMA2/PSMD10	30
R-HSA-913531	R-HSA-913531	Interferon Signaling	63/2264	200/10955	0.000185768698775424	0.00168682565369536	0.00116482647380302	IRF2/NUP50/PIAS1/NUP210/PTAFR/KPNA1/HLA-DRB5/UBE2L6/TRIM21/KPNB1/CAMK2D/ARIH1/NUP43/NUP205/NUP107/RPS27A/NUP153/EIF4E3/UBE2E1/STAT2/OAS2/KPNA4/PPM1B/PTPN1/GBP3/TPR/NUP62/IRF9/NUP98/NUP88/TRIM38/NUP54/RIGI/UBE2N/IFIT5/UBA7/RNASEL/UBA52/NUP93/NUP133/NEDD4/TRIM14/NUP155/EIF4G2/KPNA3/PML/IFIT3/NUP58/IFIT2/SEH1L/EIF4A2/RANBP2/NUP160/NUP37/NDC1/PLCG1/NUP42/EIF2AK2/ADAR/TRIM5/IFI35/UBC/TRIM25	63
R-HSA-5696400	R-HSA-5696400	Dual Incision in GG-NER	19/2264	41/10955	0.000197137400800448	0.00177907433483103	0.0012285282000157	POLE3/RPA1/RPA2/PARP1/RFC4/DDB2/RPS27A/GTF2H3/ERCC4/UBA52/CUL4B/GTF2H1/POLK/POLE/RFC2/PCNA/RFC5/RBX1/UBC	19
R-HSA-174178	R-HSA-174178	APC/C:Cdh1 mediated degradation of Cdc20 and other APC/C:Cdh1 targeted proteins in late mitosis/early G1	29/2264	74/10955	0.000198507073586591	0.00178051161735289	0.00122952070610436	PSME4/UBE2D1/RB1/CDC27/PSMA4/ANAPC4/PSMD7/SKP2/RPS27A/UBE2E1/PSMA1/PSMA3/UBE2C/PLK1/AURKA/ANAPC1/UBA52/CDC16/ANAPC7/PSMC6/PSMB2/PSMD12/PSMD1/PSMA5/CDC20/PSMD13/UBC/PSMA2/PSMD10	29
R-HSA-674695	R-HSA-674695	RNA Polymerase II Pre-transcription Events	31/2264	81/10955	0.000201763230309617	0.00179874976839665	0.00124211494257595	CCNK/POLR2B/GTF2E1/TAF11/POLR2D/TAF7/NCBP1/TAF5/CCNT1/CCNT2/TAF4B/GTF2B/TAF15/GTF2A1/TAF1/GTF2H3/GTF2F2/GTF2A2/NCBP2/TCEA1/GTF2H1/CDC73/TAF2/SUPT16H/GTF2E2/RTF1/IWS1/TAF12/ELOC/TAF13/TBP	31
R-HSA-9607240	R-HSA-9607240	FLT3 Signaling	18/2264	38/10955	0.000205056170768478	0.00181709413976164	0.00125478252879887	SLA2/GRAP2/CDKN1B/CSK/CBL/HCK/FLT3LG/SH2B3/SOS1/RPS27A/KRAS/NRAS/PIK3CA/GRB2/UBA52/PTPRJ/UBC/PIK3R1	18
R-HSA-8953750	R-HSA-8953750	Transcriptional Regulation by E2F6	17/2264	35/10955	0.000209691589195027	0.00184704387847835	0.00127546412589474	MAX/EED/PHC3/CDC7/APAF1/EPC1/CBX3/RNF2/RRM2/MGA/YAF2/RBBP4/PCGF6/RBBP7/SUZ12/E2F6/E2F1	17
R-HSA-68884	R-HSA-68884	Mitotic Telophase/Cytokinesis	9/2264	13/10955	0.000214435469775015	0.00187758676213718	0.00129655531536898	WAPL/NIPBL/PLK1/SMC3/PDS5A/RAD21/PDS5B/STAG1/STAG2	9
R-HSA-6807070	R-HSA-6807070	PTEN Regulation	47/2264	140/10955	0.00023608470709846	0.00205078978477892	0.0014161595350901	EED/PSME4/PHC3/TNKS2/AGO4/USP7/PSMA4/PSMD7/RPS27A/RNF2/PSMA1/AGO2/PSMA3/MTA2/MKRN1/TNRC6C/PTEN/RBBP4/AGO3/RCOR1/UBA52/CBX4/SLC38A9/RBBP7/SUZ12/GATAD2B/NEDD4/TNKS/TNRC6B/XIAP/PSMC6/PML/PSMB2/PSMD12/RRAGC/ATF2/PSMD1/PSMA5/RHEB/REST/PSMD13/UBC/CSNK2A1/PSMA2/HDAC2/TRIM27/PSMD10	47
R-HSA-2029482	R-HSA-2029482	Regulation of actin dynamics for phagocytic cup formation	25/2264	61/10955	0.000237004937737876	0.00205078978477892	0.0014161595350901	WIPF1/ARPC2/NCKAP1L/ELMO1/FCGR3A/VAV1/ACTR2/NCK1/WAS/ACTR3/MYO5A/ARPC5/ARPC3/MYO9B/ABI1/PAK1/ACTB/ARPC1B/LIMK1/CDC42/GRB2/ELMO2/RAC1/ARPC4/WASF2	25
R-HSA-453274	R-HSA-453274	Mitotic G2-G2/M phases	62/2264	198/10955	0.000249774395714322	0.00214864407073549	0.00148373217521897	CNTRL/CUL1/BORA/PSME4/HAUS6/HAUS3/CDC25B/CCNB2/CCNA2/NEDD1/PSMA4/NDE1/PSMD7/TPX2/PCM1/RPS27A/MAPRE1/PSMA1/CDK1/PPP1R12A/CEP57/PSMA3/OFD1/XPO1/PLK1/HAUS2/AURKA/CENPJ/RBBP4/CEP250/CCNB1/UBA52/PPP2R2A/CKAP5/SFI1/FOXM1/HAUS1/PAFAH1B1/MZT1/CCP110/PPP1CB/CDK5RAP2/E2F3/PSMC6/PSMB2/PSMD12/PPP2CA/HAUS8/CDK2/PSMD1/PSMA5/CEP78/E2F1/CEP290/PSMD13/CDK11B/RBX1/UBC/CDK11A/PSMA2/TUBB/PSMD10	62
R-HSA-5687128	R-HSA-5687128	MAPK6/MAPK4 signaling	33/2264	89/10955	0.000256069707251318	0.00218999150794586	0.0015122843788098	PSME4/NCOA3/PAK2/CDC42EP3/AGO4/PAK1/PSMA4/SEPTIN7/PSMD7/RPS27A/PSMA1/CDK1/AGO2/PSMA3/CCND3/CDC42/PRKACB/XPO1/TNRC6C/AGO3/UBA52/RAC1/TNRC6B/PSMC6/PSMB2/CDC14A/PSMD12/PSMD1/PSMA5/PSMD13/UBC/PSMA2/PSMD10	33
R-HSA-901032	R-HSA-901032	ER Quality Control Compartment (ERQC)	12/2264	21/10955	0.00026488450429197	0.00225228384863287	0.0015552999491436	EDEM1/RPS27A/EDEM3/UGGT1/RNF139/UBA52/SEL1L/DERL2/TRIM13/MARCHF6/UBC/RNF103	12
R-HSA-68875	R-HSA-68875	Mitotic Prophase	47/2264	141/10955	0.00028433770389816	0.00240379748525398	0.00165992670454764	PRKCB/LMNB1/SMC4/VRK2/NUP50/CNEP1R1/TMPO/NUP210/VRK1/RB1/CCNB2/NCAPG2/USO1/NUP43/NUP205/NUP107/SET/NUP153/CDK1/TPR/NUP62/PLK1/NUP98/NUP88/NUP54/NEK9/NEK7/LEMD3/CCNB1/H2BC12/NUP93/NUP133/LPIN1/NCAPD3/NUP155/H3-3B/NUP58/SEH1L/PPP2CA/RANBP2/NUP160/NUP37/NDC1/GORASP2/NUP42/H3-3A/ARPP19	47
R-HSA-2468052	R-HSA-2468052	Establishment of Sister Chromatid Cohesion	8/2264	11/10955	0.000296827702280824	0.00246685621500052	0.00170347149985724	ESCO1/WAPL/SMC3/PDS5A/RAD21/PDS5B/STAG1/STAG2	8
R-HSA-5655291	R-HSA-5655291	Signaling by FGFR4 in disease	8/2264	11/10955	0.000296827702280824	0.00246685621500052	0.00170347149985724	SOS1/KRAS/NRAS/PIK3CA/GRB2/PLCG1/FRS2/PIK3R1	8
R-HSA-9708530	R-HSA-9708530	Regulation of BACH1 activity	8/2264	11/10955	0.000296827702280824	0.00246685621500052	0.00170347149985724	CUL1/SKP2/RPS27A/BACH1/UBA52/RBX1/UBC/FBXL17	8
R-HSA-5663213	R-HSA-5663213	RHO GTPases Activate WASPs and WAVEs	17/2264	36/10955	0.000321377020945525	0.00264103685927859	0.00182375080983494	WIPF1/ARPC2/NCKAP1L/ACTR2/NCK1/WAS/ACTR3/ARPC5/ARPC3/ABI1/ACTB/ARPC1B/CDC42/GRB2/RAC1/ARPC4/WASF2	17
R-HSA-6804757	R-HSA-6804757	Regulation of TP53 Degradation	17/2264	36/10955	0.000321377020945525	0.00264103685927859	0.00182375080983494	RNF34/PPP2R5C/CHEK2/USP7/CCNA2/MDM4/PHF20/RPS27A/MDM2/CDK1/RICTOR/UBA52/DAXX/PPP2CA/CDK2/UBC/CCNG1	17
R-HSA-110312	R-HSA-110312	Translesion synthesis by REV1	10/2264	16/10955	0.00032511091642959	0.00265687865593293	0.00183469025938336	RPA1/RPA2/RFC4/RPS27A/UBA52/REV3L/RFC2/PCNA/RFC5/UBC	10
R-HSA-1168372	R-HSA-1168372	Downstream signaling events of B Cell Receptor (BCR)	31/2264	83/10955	0.000335342201206004	0.00272535015455266	0.00188197280700084	NFATC3/CUL1/PRKCB/PPP3R1/CARD11/PSME4/RASGRP1/PSMA4/PSMD7/MAP3K7/RPS27A/MALT1/PSMA1/NFKBIE/PSMA3/RASGRP3/KRAS/NRAS/UBA52/BCL10/CALM2/PPP3CB/PSMC6/PSMB2/PSMD12/PSMD1/PSMA5/PSMD13/UBC/PSMA2/PSMD10	31
R-HSA-176409	R-HSA-176409	APC/C:Cdc20 mediated degradation of mitotic proteins	29/2264	76/10955	0.000339244182099155	0.00274191314213108	0.00189341027024688	PSME4/UBE2D1/BUB3/CDC27/CCNA2/PSMA4/ANAPC4/PSMD7/RPS27A/UBE2E1/PSMA1/CDK1/PSMA3/UBE2C/ANAPC1/CCNB1/UBA52/CDC16/ANAPC7/PSMC6/PSMB2/PSMD12/PSMD1/PSMA5/CDC20/PSMD13/UBC/PSMA2/PSMD10	29
R-HSA-69563	R-HSA-69563	p53-Dependent G1 DNA Damage Response	26/2264	66/10955	0.000378854902961487	0.00302878022965407	0.0020915044700105	CDKN1B/PSME4/ZNF385A/CHEK2/CCNA2/PSMA4/PSMD7/MDM4/PHF20/RPS27A/MDM2/PSMA1/PSMA3/COP1/CCNE1/UBA52/PSMC6/PSMB2/PSMD12/CDK2/PSMD1/PSMA5/PSMD13/UBC/PSMA2/PSMD10	26
R-HSA-69580	R-HSA-69580	p53-Dependent G1/S DNA damage checkpoint	26/2264	66/10955	0.000378854902961487	0.00302878022965407	0.0020915044700105	CDKN1B/PSME4/ZNF385A/CHEK2/CCNA2/PSMA4/PSMD7/MDM4/PHF20/RPS27A/MDM2/PSMA1/PSMA3/COP1/CCNE1/UBA52/PSMC6/PSMB2/PSMD12/CDK2/PSMD1/PSMA5/PSMD13/UBC/PSMA2/PSMD10	26
R-HSA-174184	R-HSA-174184	Cdc20:Phospho-APC/C mediated degradation of Cyclin A	28/2264	73/10955	0.000386222401460331	0.00307099001377377	0.00212065216164563	PSME4/UBE2D1/BUB3/CDC27/CCNA2/PSMA4/ANAPC4/PSMD7/RPS27A/UBE2E1/PSMA1/CDK1/PSMA3/UBE2C/ANAPC1/UBA52/CDC16/ANAPC7/PSMC6/PSMB2/PSMD12/PSMD1/PSMA5/CDC20/PSMD13/UBC/PSMA2/PSMD10	28
R-HSA-110320	R-HSA-110320	Translesion Synthesis by POLH	11/2264	19/10955	0.000413041917480597	0.00323183330113808	0.00223172144663369	RPA1/RPA2/RFC4/RPS27A/UBA52/SPRTN/RCHY1/RFC2/PCNA/RFC5/UBC	11
R-HSA-1236382	R-HSA-1236382	Constitutive Signaling by Ligand-Responsive EGFR Cancer Variants	11/2264	19/10955	0.000413041917480597	0.00323183330113808	0.00223172144663369	CBL/SOS1/RPS27A/KRAS/NRAS/PIK3CA/GRB2/UBA52/PLCG1/UBC/PIK3R1	11
R-HSA-5637815	R-HSA-5637815	Signaling by Ligand-Responsive EGFR Variants in Cancer	11/2264	19/10955	0.000413041917480597	0.00323183330113808	0.00223172144663369	CBL/SOS1/RPS27A/KRAS/NRAS/PIK3CA/GRB2/UBA52/PLCG1/UBC/PIK3R1	11
R-HSA-9013420	R-HSA-9013420	RHOU GTPase cycle	18/2264	40/10955	0.000452571365610852	0.00352239406779663	0.00243236629247826	ARHGEF6/ARHGAP30/GIT2/NCK1/ITSN2/PAK2/PAK1/IQGAP1/PTK2B/CDC42/GRB2/SRGAP2/PEAK1/USP9X/ARHGAP31/STAM/TXNL1/PIK3R1	18
R-HSA-113510	R-HSA-113510	E2F mediated regulation of DNA replication	12/2264	22/10955	0.000473525408643322	0.00362877175900283	0.00250582471461428	PRIM1/RB1/POLA2/ORC6/CDK1/CCNB1/ORC2/ORC5/POLA1/PPP2CA/E2F1/ORC3	12
R-HSA-912631	R-HSA-912631	Regulation of signaling by CBL	12/2264	22/10955	0.000473525408643322	0.00362877175900283	0.00250582471461428	VAV1/LYN/CBL/HCK/RAPGEF1/RPS27A/CRKL/PIK3CA/GRB2/UBA52/UBC/PIK3R1	12
R-HSA-69481	R-HSA-69481	G2/M Checkpoints	53/2264	167/10955	0.000475739898895343	0.00362877175900283	0.00250582471461428	DBF4/TOPBP1/PSME4/RPA1/CDC7/CHEK2/CCNB2/RNF168/RPA2/RFC4/PSMA4/YWHAZ/MRE11/PSMD7/RPS27A/ATR/MCM5/RAD1/ORC6/PSMA1/CDK1/PSMA3/NBN/RMI2/WRN/UBE2N/RMI1/YWHAB/YWHAH/CCNB1/UBA52/ORC2/H2BC12/NSD2/PSMC6/ORC5/RHNO1/ABRAXAS1/PSMB2/PSMD12/UBE2V2/CDK2/PSMD1/PSMA5/RFC2/HUS1/RAD17/RFC5/PSMD13/ORC3/UBC/PSMA2/PSMD10	53
R-HSA-176187	R-HSA-176187	Activation of ATR in response to replication stress	17/2264	37/10955	0.000481040443919478	0.00362877175900283	0.00250582471461428	DBF4/RPA1/CDC7/RPA2/RFC4/ATR/MCM5/RAD1/ORC6/ORC2/ORC5/CDK2/RFC2/HUS1/RAD17/RFC5/ORC3	17
R-HSA-5685938	R-HSA-5685938	HDR through Single Strand Annealing (SSA)	17/2264	37/10955	0.000481040443919478	0.00362877175900283	0.00250582471461428	TOPBP1/RPA1/RPA2/RFC4/MRE11/ATR/RAD1/NBN/RMI2/WRN/RMI1/ERCC4/RHNO1/RFC2/HUS1/RAD17/RFC5	17
R-HSA-6806003	R-HSA-6806003	Regulation of TP53 Expression and Degradation	17/2264	37/10955	0.000481040443919478	0.00362877175900283	0.00250582471461428	RNF34/PPP2R5C/CHEK2/USP7/CCNA2/MDM4/PHF20/RPS27A/MDM2/CDK1/RICTOR/UBA52/DAXX/PPP2CA/CDK2/UBC/CCNG1	17
R-HSA-179419	R-HSA-179419	APC:Cdc20 mediated degradation of cell cycle proteins prior to satisfation of the cell cycle checkpoint	28/2264	74/10955	0.000500483905383475	0.00375618277968924	0.00259380756549438	PSME4/UBE2D1/BUB3/CDC27/CCNA2/PSMA4/ANAPC4/PSMD7/RPS27A/UBE2E1/PSMA1/CDK1/PSMA3/UBE2C/ANAPC1/UBA52/CDC16/ANAPC7/PSMC6/PSMB2/PSMD12/PSMD1/PSMA5/CDC20/PSMD13/UBC/PSMA2/PSMD10	28
R-HSA-9680350	R-HSA-9680350	Signaling by CSF1 (M-CSF) in myeloid cells	15/2264	31/10955	0.000519093900202876	0.00387607678780929	0.00267659959228306	GRAP2/GAB3/LYN/CBL/CSF1R/HCK/SOS1/RPS27A/KRAS/PIK3CA/GRB2/UBA52/IL34/UBC/PIK3R1	15
R-HSA-9682385	R-HSA-9682385	FLT3 signaling in disease	14/2264	28/10955	0.00052196771554896	0.00387785105844708	0.00267782480332136	ETV6/PIM1/CBL/FLT3LG/SOS1/RPS27A/ZMYM2/KRAS/NRAS/PIK3CA/GRB2/UBA52/UBC/PIK3R1	14
R-HSA-167161	R-HSA-167161	HIV Transcription Initiation	20/2264	47/10955	0.000546042662121018	0.00393739586264715	0.00271894308022076	POLR2B/GTF2E1/TAF11/POLR2D/TAF7/TAF5/TAF4B/GTF2B/TAF15/GTF2A1/TAF1/GTF2H3/GTF2F2/GTF2A2/GTF2H1/TAF2/GTF2E2/TAF12/TAF13/TBP	20
R-HSA-167162	R-HSA-167162	RNA Polymerase II HIV Promoter Escape	20/2264	47/10955	0.000546042662121018	0.00393739586264715	0.00271894308022076	POLR2B/GTF2E1/TAF11/POLR2D/TAF7/TAF5/TAF4B/GTF2B/TAF15/GTF2A1/TAF1/GTF2H3/GTF2F2/GTF2A2/GTF2H1/TAF2/GTF2E2/TAF12/TAF13/TBP	20
R-HSA-73776	R-HSA-73776	RNA Polymerase II Promoter Escape	20/2264	47/10955	0.000546042662121018	0.00393739586264715	0.00271894308022076	POLR2B/GTF2E1/TAF11/POLR2D/TAF7/TAF5/TAF4B/GTF2B/TAF15/GTF2A1/TAF1/GTF2H3/GTF2F2/GTF2A2/GTF2H1/TAF2/GTF2E2/TAF12/TAF13/TBP	20
R-HSA-73779	R-HSA-73779	RNA Polymerase II Transcription Pre-Initiation And Promoter Opening	20/2264	47/10955	0.000546042662121018	0.00393739586264715	0.00271894308022076	POLR2B/GTF2E1/TAF11/POLR2D/TAF7/TAF5/TAF4B/GTF2B/TAF15/GTF2A1/TAF1/GTF2H3/GTF2F2/GTF2A2/GTF2H1/TAF2/GTF2E2/TAF12/TAF13/TBP	20
R-HSA-75953	R-HSA-75953	RNA Polymerase II Transcription Initiation	20/2264	47/10955	0.000546042662121018	0.00393739586264715	0.00271894308022076	POLR2B/GTF2E1/TAF11/POLR2D/TAF7/TAF5/TAF4B/GTF2B/TAF15/GTF2A1/TAF1/GTF2H3/GTF2F2/GTF2A2/GTF2H1/TAF2/GTF2E2/TAF12/TAF13/TBP	20
R-HSA-76042	R-HSA-76042	RNA Polymerase II Transcription Initiation And Promoter Clearance	20/2264	47/10955	0.000546042662121018	0.00393739586264715	0.00271894308022076	POLR2B/GTF2E1/TAF11/POLR2D/TAF7/TAF5/TAF4B/GTF2B/TAF15/GTF2A1/TAF1/GTF2H3/GTF2F2/GTF2A2/GTF2H1/TAF2/GTF2E2/TAF12/TAF13/TBP	20
R-HSA-69275	R-HSA-69275	G2/M Transition	60/2264	196/10955	0.00059956995298337	0.00430228000409042	0.00297091144867241	CNTRL/CUL1/BORA/PSME4/HAUS6/HAUS3/CDC25B/CCNB2/CCNA2/NEDD1/PSMA4/NDE1/PSMD7/TPX2/PCM1/RPS27A/MAPRE1/PSMA1/CDK1/PPP1R12A/CEP57/PSMA3/OFD1/XPO1/PLK1/HAUS2/AURKA/CENPJ/RBBP4/CEP250/CCNB1/UBA52/PPP2R2A/CKAP5/SFI1/FOXM1/HAUS1/PAFAH1B1/MZT1/CCP110/PPP1CB/CDK5RAP2/PSMC6/PSMB2/PSMD12/PPP2CA/HAUS8/CDK2/PSMD1/PSMA5/CEP78/CEP290/PSMD13/CDK11B/RBX1/UBC/CDK11A/PSMA2/TUBB/PSMD10	60
R-HSA-450385	R-HSA-450385	Butyrate Response Factor 1 (BRF1) binds and destabilizes mRNA	10/2264	17/10955	0.000643507434086263	0.00457294413304779	0.00315781680088098	DCP2/XRN1/EXOSC9/DCP1A/EXOSC8/EXOSC1/EXOSC3/DIS3/YWHAB/ZFP36L1	10
R-HSA-8934593	R-HSA-8934593	Regulation of RUNX1 Expression and Activity	10/2264	17/10955	0.000643507434086263	0.00457294413304779	0.00315781680088098	CBFB/AGO4/CCND2/AGO2/CCND3/TNRC6C/AGO3/TNRC6B/PML/CDK6	10
R-HSA-69615	R-HSA-69615	G1/S DNA Damage Checkpoints	26/2264	68/10955	0.000651215739197577	0.00460547284788287	0.00318027929314606	CDKN1B/PSME4/ZNF385A/CHEK2/CCNA2/PSMA4/PSMD7/MDM4/PHF20/RPS27A/MDM2/PSMA1/PSMA3/COP1/CCNE1/UBA52/PSMC6/PSMB2/PSMD12/CDK2/PSMD1/PSMA5/PSMD13/UBC/PSMA2/PSMD10	26
R-HSA-5688426	R-HSA-5688426	Deubiquitination	85/2264	298/10955	0.000663428537439161	0.0046693941558517	0.00322441973623163	CYLD/STAMBPL1/OGT/ADRB2/USP15/PSME4/UBE2D1/VCPIP1/TNKS2/ATXN7/POLB/TRAF3/USP7/CCNA2/KAT2B/PSMA4/USP37/ACTB/DDB2/USP16/RIPK2/PSMD7/SKP2/MDM4/MAP3K7/RPS27A/IFIH1/USP48/USP28/MDM2/PSMA1/USP4/USP25/IDE/CDK1/PSMA3/USP3/SIAH2/USP14/INO80D/USP34/ABRAXAS2/MYSM1/RAD23B/PTEN/RIGI/BIRC2/USP24/KDM1B/SNX3/YY1/ASXL2/UBA52/USP47/H2BC12/CCP110/USP33/TNKS/APC/TRAF2/JOSD1/PSMC6/RHOA/ZRANB1/ABRAXAS1/PSMB2/SMURF2/PS…	85
R-HSA-180786	R-HSA-180786	Extension of Telomeres	21/2264	51/10955	0.000679339755376961	0.00475722471297346	0.00328507055566881	PRIM1/RPA1/RPA2/CCNA2/RFC4/POLA2/CTC1/WRN/TERF2IP/GAR1/PPP6C/SHQ1/DKC1/TINF2/POLA1/CDK2/RFC2/PCNA/ANKRD28/RFC5/POT1	21
R-HSA-2029480	R-HSA-2029480	Fcgamma receptor (FCGR) dependent phagocytosis	31/2264	86/10955	0.000682375536667165	0.00475722471297346	0.00328507055566881	WIPF1/ARPC2/NCKAP1L/ELMO1/FCGR3A/VAV1/ACTR2/NCK1/WAS/ACTR3/MYO5A/ARPC5/LYN/ARPC3/HCK/MYO9B/ABI1/PAK1/ACTB/ARPC1B/FGR/LIMK1/PIK3CA/CDC42/GRB2/ELMO2/RAC1/ARPC4/PLCG1/WASF2/PIK3R1	31
R-HSA-176412	R-HSA-176412	Phosphorylation of the APC/C	11/2264	20/10955	0.000747052121686275	0.00514658746633543	0.0035539424702234	UBE2D1/CDC27/ANAPC4/UBE2E1/CDK1/UBE2C/PLK1/ANAPC1/CCNB1/CDC16/ANAPC7	11
R-HSA-6804115	R-HSA-6804115	TP53 regulates transcription of additional cell cycle genes whose exact role in the p53 pathway remain uncertain	11/2264	20/10955	0.000747052121686275	0.00514658746633543	0.0035539424702234	CNOT10/CNOT9/CNOT8/CNOT6L/CNOT2/CENPJ/NPM1/PLK3/CNOT7/CNOT11/CNOT1	11
R-HSA-532668	R-HSA-532668	N-glycan trimming in the ER and Calnexin/Calreticulin cycle	16/2264	35/10955	0.000752220465847803	0.00514658746633543	0.0035539424702234	EDEM1/DERL1/NGLY1/RPS27A/EDEM3/UGGT1/RAD23B/RNF139/UBA52/SEL1L/DERL2/TRIM13/MARCHF6/PDIA3/UBC/RNF103	16
R-HSA-9709570	R-HSA-9709570	Impaired BRCA2 binding to RAD51	16/2264	35/10955	0.000752220465847803	0.00514658746633543	0.0035539424702234	TOPBP1/RPA1/RPA2/RFC4/MRE11/ATR/RAD1/NBN/RMI2/WRN/RMI1/RHNO1/RFC2/HUS1/RAD17/RFC5	16
R-HSA-168164	R-HSA-168164	Toll Like Receptor 3 (TLR3) Cascade	36/2264	105/10955	0.000781421496001958	0.00532162509545778	0.00367481356550628	CUL1/MAP3K8/TIFA/RPS6KA3/IKBKE/UBE2D1/RIPK3/ALPK1/UBE2D2/TRAF3/RIPK2/MAP3K7/RPS27A/CREB1/TAB2/USP14/IRAK2/MEF2A/DUSP6/N4BP1/BIRC2/UBE2N/UBE2D3/UBA52/ATF1/MAP2K1/DUSP7/TRAF2/PPP2CA/ATF2/IKBIP/MAP2K6/SAA1/RIPK1/UBC/MAPK9	36
R-HSA-5213460	R-HSA-5213460	RIPK1-mediated regulated necrosis	15/2264	32/10955	0.000791977616168238	0.0053440324467132	0.00369028681604225	OGT/MLKL/RIPK3/RPS27A/SDCBP/PELI1/BIRC2/UBA52/TNFRSF10A/TRAF2/XIAP/ITCH/PDCD6IP/RIPK1/UBC	15
R-HSA-5675482	R-HSA-5675482	Regulation of necroptotic cell death	15/2264	32/10955	0.000791977616168238	0.0053440324467132	0.00369028681604225	OGT/MLKL/RIPK3/RPS27A/SDCBP/PELI1/BIRC2/UBA52/TNFRSF10A/TRAF2/XIAP/ITCH/PDCD6IP/RIPK1/UBC	15
R-HSA-9013423	R-HSA-9013423	RAC3 GTPase cycle	33/2264	94/10955	0.000796935956020738	0.00535293512012103	0.00369643449920698	DOCK10/NCKAP1L/ARHGAP15/CYBB/ARAP2/GIT2/VRK2/PREX1/TIAM1/PAK2/TMPO/SNAP23/ARHGAP17/ABI1/PAK1/NCF2/RACGAP1/NCF4/TAOK3/RAPGEF1/LBR/CDC42/ARHGAP26/IL32/AMIGO2/LEMD3/ESYT1/VAMP3/SRGAP2/ERBIN/SWAP70/WASF2/PIK3R1	33
R-HSA-179409	R-HSA-179409	APC-Cdc20 mediated degradation of Nek2A	13/2264	26/10955	0.000825645684974203	0.00549558734206811	0.00379494206239631	UBE2D1/BUB3/CDC27/ANAPC4/RPS27A/UBE2E1/UBE2C/ANAPC1/UBA52/CDC16/ANAPC7/CDC20/UBC	13
R-HSA-901042	R-HSA-901042	Calnexin/calreticulin cycle	13/2264	26/10955	0.000825645684974203	0.00549558734206811	0.00379494206239631	EDEM1/RPS27A/EDEM3/UGGT1/RNF139/UBA52/SEL1L/DERL2/TRIM13/MARCHF6/PDIA3/UBC/RNF103	13
R-HSA-69017	R-HSA-69017	CDK-mediated phosphorylation and removal of Cdc6	27/2264	73/10955	0.000942053284648376	0.00624216388161154	0.00431048563151106	PSME4/UBE2D1/CDC27/CCNA2/PSMA4/ANAPC4/PSMD7/RPS27A/UBE2E1/PSMA1/PSMA3/UBE2C/ANAPC1/CCNE1/UBA52/CDC16/ANAPC7/PSMC6/PSMB2/PSMD12/CDK2/PSMD1/PSMA5/PSMD13/UBC/PSMA2/PSMD10	27
R-HSA-6782135	R-HSA-6782135	Dual incision in TC-NER	25/2264	66/10955	0.000963055113549395	0.00635270884318906	0.00438682173507277	POLE3/RPA1/POLR2B/USP7/RPA2/RFC4/POLR2D/RPS27A/ZNF830/GTF2H3/ERCC4/HMGN1/UBA52/CUL4B/TCEA1/GTF2H1/POLK/AQR/POLE/RFC2/PCNA/ERCC8/RFC5/RBX1/UBC	25
R-HSA-9706369	R-HSA-9706369	Negative regulation of FLT3	9/2264	15/10955	0.00100084751694302	0.00657252989921061	0.00453861773425757	SLA2/CSK/CBL/FLT3LG/SH2B3/RPS27A/UBA52/PTPRJ/UBC	9
R-HSA-5689896	R-HSA-5689896	Ovarian tumor domain proteases	17/2264	39/10955	0.00101092818655321	0.00660922383297679	0.00456395649133965	UBE2D1/VCPIP1/TRAF3/RIPK2/RPS27A/IFIH1/CDK1/PTEN/RIGI/UBA52/APC/RHOA/ZRANB1/YOD1/RIPK1/UBC/TRIM25	17
R-HSA-5619115	R-HSA-5619115	Disorders of transmembrane transporters	54/2264	176/10955	0.00103447481334455	0.00673324093110548	0.0046495956910922	SLC9A9/DERL3/PSME4/NUP50/SLC1A3/DERL1/NUP210/SLC40A1/PSMA4/NUP43/NUP205/NUP107/PSMD7/RPS27A/NUP153/CP/PSMA1/PSMA3/TPR/NUP62/NUP98/NUP88/NUP54/ERLEC1/SLC9A6/UBA52/SLC16A1/SEL1L/NUP93/NUP133/NUP155/SLC35A1/HK1/PSMC6/DERL2/PSMB2/NUP58/SEH1L/PSMD12/PSMD1/PSMA5/RANBP2/NUP160/NUP37/NDC1/ABCD1/PSMD13/SLC29A3/NUP42/SLC26A2/UBC/ABCC9/PSMA2/PSMD10	54
R-HSA-8951664	R-HSA-8951664	Neddylation	71/2264	245/10955	0.00111546217733459	0.00722839146634	0.0049915186697328	FBXW7/CUL1/NUB1/ASB2/PSME4/UBE2D1/COPS3/LRR1/FBXO41/UBE2F/UBE2D2/PSMA4/DDB2/FBXO6/BTBD1/VHL/PSMD7/SKP2/RPS27A/CUL2/PSMA1/PSMA3/FEM1C/FBXO11/FEM1B/COMMD3/UBA3/COP1/UBE2D3/NAE1/FBXO30/DCAF16/DCUN1D5/UBA52/WSB2/CUL4B/RBBP7/PUM2/KCTD7/SOCS5/ASB1/FBXW2/FBXL3/KLHL9/FBXO32/PSMC6/PSMB2/CUL3/UBXN7/DCUN1D1/PSMD12/KLHL11/PSMD1/DCAF17/PSMA5/CUL5/COPS2/CAND1/KLHL5/COPS4/COMMD2/ERCC8/KLHL42/COMMD6/ELOC/PSMD13/…	71
R-HSA-68962	R-HSA-68962	Activation of the pre-replicative complex	15/2264	33/10955	0.00117721868380876	0.00759512580650304	0.00524476468086546	DBF4/PRIM1/POLE3/RPA1/CDC7/RPA2/POLA2/MCM5/ORC6/ORC2/ORC5/POLA1/POLE/CDK2/ORC3	15
R-HSA-6807004	R-HSA-6807004	Negative regulation of MET activity	11/2264	21/10955	0.00127743650082002	0.008205716562036	0.00566640415210901	SH3KBP1/EPS15/CBL/RPS27A/PTPN1/GRB2/HGF/UBA52/PTPRJ/STAM/UBC	11
R-HSA-68949	R-HSA-68949	Orc1 removal from chromatin	26/2264	71/10955	0.0013751727985087	0.00879512689828825	0.00607341762270433	CUL1/PSME4/CCNA2/PSMA4/PSMD7/SKP2/RPS27A/MCM5/ORC6/PSMA1/PSMA3/UBA52/ORC2/PSMC6/ORC5/PSMB2/PSMD12/CDK2/PSMD1/PSMA5/PSMD13/ORC3/RBX1/UBC/PSMA2/PSMD10	26
R-HSA-70326	R-HSA-70326	Glucose metabolism	32/2264	93/10955	0.00139375987288753	0.00887541460180762	0.00612885977369091	ADPGK/NUP50/PGM2L1/NUP210/ENO3/NUP43/NUP205/NUP107/HK3/NUP153/SLC37A2/TPR/NUP62/PRKACB/NUP98/NUP88/NUP54/NUP93/ENO2/SLC37A1/NUP133/NUP155/HK1/NUP58/SEH1L/PPP2CA/RANBP2/NUP160/NUP37/NDC1/GNPDA2/NUP42	32
R-HSA-2871837	R-HSA-2871837	FCERI mediated NF-kB activation	29/2264	82/10955	0.00141373965522052	0.00896384065874732	0.00618992181165062	CUL1/CARD11/RASGRP2/PSME4/UBE2D1/LYN/RASGRP1/UBE2D2/PSMA4/PSMD7/MAP3K7/RPS27A/MALT1/TAB2/PSMA1/PSMA3/RASGRP4/UBE2N/UBA52/BCL10/PSMC6/PSMB2/PSMD12/PSMD1/PSMA5/PSMD13/UBC/PSMA2/PSMD10	29
R-HSA-5607764	R-HSA-5607764	CLEC7A (Dectin-1) signaling	34/2264	101/10955	0.00154378561335058	0.00974638900102448	0.00673030547496413	NFATC3/CUL1/CLEC7A/PPP3R1/CARD11/PSME4/UBE2D1/PYCARD/UBE2D2/PSMA4/CARD9/PSMD7/MAP3K7/RPS27A/MALT1/TAB2/MAP3K14/PSMA1/PSMA3/UBA3/UBE2N/UBA52/BCL10/CALM2/PPP3CB/PSMC6/PSMB2/PSMD12/PSMD1/PSMA5/PSMD13/UBC/PSMA2/PSMD10	34
R-HSA-174154	R-HSA-174154	APC/C:Cdc20 mediated degradation of Securin	25/2264	68/10955	0.00158119566296838	0.00985567296706139	0.00680577080626444	PSME4/UBE2D1/CDC27/PSMA4/ANAPC4/PSMD7/RPS27A/UBE2E1/PSMA1/PSMA3/UBE2C/ANAPC1/UBA52/CDC16/ANAPC7/PSMC6/PSMB2/PSMD12/PSMD1/PSMA5/CDC20/PSMD13/UBC/PSMA2/PSMD10	25
R-HSA-5658442	R-HSA-5658442	Regulation of RAS by GAPs	25/2264	68/10955	0.00158119566296838	0.00985567296706139	0.00680577080626444	RASAL3/PSME4/RASA2/RASA3/PSMA4/RASA1/PSMD7/RPS27A/PSMA1/SPRED1/PSMA3/KRAS/NRAS/UBA52/PSMC6/PSMB2/CUL3/PSMD12/PSMD1/PSMA5/PSMD13/RBX1/UBC/PSMA2/PSMD10	25
R-HSA-5685942	R-HSA-5685942	HDR through Homologous Recombination (HRR)	25/2264	68/10955	0.00158119566296838	0.00985567296706139	0.00680577080626444	TOPBP1/POLE3/RPA1/RPA2/RFC4/MRE11/RPS27A/ATR/RAD1/GEN1/NBN/RMI2/WRN/RMI1/UBA52/POLK/RHNO1/POLE/RFC2/HUS1/PCNA/RAD17/RFC5/XRCC3/UBC	25
R-HSA-6781827	R-HSA-6781827	Transcription-Coupled Nucleotide Excision Repair (TC-NER)	28/2264	79/10955	0.00163199190140481	0.0101293674555548	0.00699476875352273	POLE3/RPA1/COPS3/POLR2B/USP7/RPA2/RFC4/POLR2D/RPS27A/ZNF830/GTF2H3/ERCC4/HMGN1/UBA52/CUL4B/TCEA1/GTF2H1/POLK/AQR/POLE/RFC2/COPS2/COPS4/PCNA/ERCC8/RFC5/RBX1/UBC	28
R-HSA-195253	R-HSA-195253	Degradation of beta-catenin by the destruction complex	29/2264	83/10955	0.0017512632464819	0.0108239841830877	0.00747443181271575	CUL1/PPP2R5C/PSME4/TLE4/PSMA4/PSMD7/RPS27A/PSMA1/FRAT1/PSMA3/PPP2R5E/CSNK1A1/UBA52/PPP2R5A/APC/PSMC6/ZRANB1/PSMB2/PSMD12/PPP2CA/PSMD1/PSMA5/GSK3B/PSMD13/FRAT2/RBX1/UBC/PSMA2/PSMD10	29
R-HSA-6782210	R-HSA-6782210	Gap-filling DNA repair synthesis and ligation in TC-NER	24/2264	65/10955	0.00181758227493762	0.011186876679637	0.0077250248637516	POLE3/RPA1/POLR2B/USP7/RPA2/RFC4/POLR2D/RPS27A/ZNF830/GTF2H3/HMGN1/UBA52/CUL4B/TCEA1/GTF2H1/POLK/AQR/POLE/RFC2/PCNA/ERCC8/RFC5/RBX1/UBC	24
R-HSA-392517	R-HSA-392517	Rap1 signalling	9/2264	16/10955	0.00186965171760313	0.0114594069858092	0.00791321889248695	RASGRP2/RASGRP1/RAP1B/RAP1A/SIPA1/YWHAZ/PRKACB/YWHAB/PRKG1	9
R-HSA-166166	R-HSA-166166	MyD88-independent TLR4 cascade	36/2264	110/10955	0.00200245582000296	0.0121719525257205	0.00840526257634997	CUL1/MAP3K8/TIFA/RPS6KA3/IKBKE/UBE2D1/RIPK3/ALPK1/UBE2D2/TRAF3/RIPK2/MAP3K7/RPS27A/CREB1/TAB2/USP14/IRAK2/MEF2A/DUSP6/N4BP1/BIRC2/UBE2N/UBE2D3/UBA52/ATF1/MAP2K1/DUSP7/TRAF2/PPP2CA/ATF2/IKBIP/MAP2K6/SAA1/RIPK1/UBC/MAPK9	36
R-HSA-937061	R-HSA-937061	TRIF(TICAM1)-mediated TLR4 signaling	36/2264	110/10955	0.00200245582000296	0.0121719525257205	0.00840526257634997	CUL1/MAP3K8/TIFA/RPS6KA3/IKBKE/UBE2D1/RIPK3/ALPK1/UBE2D2/TRAF3/RIPK2/MAP3K7/RPS27A/CREB1/TAB2/USP14/IRAK2/MEF2A/DUSP6/N4BP1/BIRC2/UBE2N/UBE2D3/UBA52/ATF1/MAP2K1/DUSP7/TRAF2/PPP2CA/ATF2/IKBIP/MAP2K6/SAA1/RIPK1/UBC/MAPK9	36
R-HSA-5696397	R-HSA-5696397	Gap-filling DNA repair synthesis and ligation in GG-NER	12/2264	25/10955	0.00204818400930631	0.012347863433154	0.00852673670828556	POLE3/RPA1/RPA2/RFC4/RPS27A/UBA52/POLK/POLE/RFC2/PCNA/RFC5/UBC	12
R-HSA-9006335	R-HSA-9006335	Signaling by Erythropoietin	12/2264	25/10955	0.00204818400930631	0.012347863433154	0.00852673670828556	VAV1/PIK3R5/LYN/RAPGEF1/SOS1/CRKL/KRAS/NRAS/PIK3CA/GRB2/PLCG1/PIK3R1	12
R-HSA-8854518	R-HSA-8854518	AURKA Activation by TPX2	26/2264	73/10955	0.00217548040992491	0.0130086653780469	0.00898304918946315	CNTRL/HAUS6/HAUS3/NEDD1/NDE1/TPX2/PCM1/MAPRE1/CDK1/CEP57/OFD1/PLK1/HAUS2/AURKA/CENPJ/CEP250/CKAP5/SFI1/HAUS1/PAFAH1B1/CCP110/CDK5RAP2/HAUS8/CEP78/CEP290/TUBB	26
R-HSA-8939902	R-HSA-8939902	Regulation of RUNX2 expression and activity	26/2264	73/10955	0.00217548040992491	0.0130086653780469	0.00898304918946315	FBXW7/CUL1/RUNX2/PSME4/CBFB/PSMA4/NR3C1/PSMD7/SKP2/RPS27A/PPARGC1B/PSMA1/PSMA3/WWP1/UBA52/PSMC6/PSMB2/PSMD12/PSMD1/PSMA5/GSK3B/PSMD13/RBX1/UBC/PSMA2/PSMD10	26
R-HSA-1234176	R-HSA-1234176	Oxygen-dependent proline hydroxylation of Hypoxia-inducible Factor Alpha	24/2264	66/10955	0.00230588351001659	0.0137326098916373	0.00948296436039212	PSME4/UBE2D1/LIMD1/UBE2D2/PSMA4/VHL/PSMD7/RPS27A/CUL2/PSMA1/PSMA3/UBE2D3/UBA52/PSMC6/PSMB2/PSMD12/PSMD1/PSMA5/ELOC/PSMD13/RBX1/UBC/PSMA2/PSMD10	24
R-HSA-5621481	R-HSA-5621481	C-type lectin receptors (CLRs)	44/2264	142/10955	0.00233288616616832	0.0138374014130387	0.00955532746329554	NFATC3/CUL1/CLEC4A/ICAM3/CLEC7A/PPP3R1/CARD11/PSME4/UBE2D1/LYN/CLEC10A/PAK2/PAK1/PYCARD/UBE2D2/PSMA4/CARD9/PSMD7/MAP3K7/RPS27A/MALT1/TAB2/MAP3K14/PSMA1/PSMA3/KRAS/NRAS/UBA3/PRKACB/UBE2N/UBA52/BCL10/CLEC4E/CALM2/PPP3CB/PSMC6/PSMB2/PSMD12/PSMD1/PSMA5/PSMD13/UBC/PSMA2/PSMD10	44
R-HSA-77588	R-HSA-77588	SLBP Dependent Processing of Replication-Dependent Histone Pre-mRNAs	7/2264	11/10955	0.00239113647083944	0.0140133934207363	0.0096768575984905	NCBP1/NCBP2/SNRPE/LSM11/LSM10/SLBP/SNRPF	7
R-HSA-8875555	R-HSA-8875555	MET activates RAP1 and RAC1	7/2264	11/10955	0.00239113647083944	0.0140133934207363	0.0096768575984905	RAP1B/RAP1A/RAPGEF1/CRKL/GRB2/HGF/RAC1	7
R-HSA-9645460	R-HSA-9645460	Alpha-protein kinase 1 signaling pathway	7/2264	11/10955	0.00239113647083944	0.0140133934207363	0.0096768575984905	TIFA/ALPK1/MAP3K7/RPS27A/TAB2/UBA52/UBC	7
R-HSA-9706574	R-HSA-9706574	RHOBTB GTPase Cycle	15/2264	35/10955	0.00242578575471678	0.0141600430364619	0.00977812553593023	STK38/RBBP6/ROCK1/TRA2B/PHIP/RBMX/VIM/CUL3/PDE5A/SRRM1/COPS2/HNRNPC/COPS4/TXNL1/TWF1	15
R-HSA-9020702	R-HSA-9020702	Interleukin-1 signaling	37/2264	115/10955	0.00244733077627084	0.0142293421814008	0.00982597960932539	CUL1/MAP3K8/IRAK4/TIFA/PSME4/ALPK1/PSMA4/RIPK2/PSMD7/MAP3K7/IRAK3/RPS27A/TAB2/PSMA1/PSMA3/USP14/PELI1/IRAK2/N4BP1/UBE2N/UBA52/MAP2K1/TRAF2/PSMC6/PSMB2/PSMD12/IKBIP/PSMD1/PSMA5/MAP3K3/MAP2K6/SAA1/PSMD13/RBX1/UBC/PSMA2/PSMD10	37
R-HSA-3928662	R-HSA-3928662	EPHB-mediated forward signaling	17/2264	42/10955	0.0026812446447482	0.0154671014604886	0.0106807062215976	ARPC2/ACTR2/ACTR3/TIAM1/ARPC5/LYN/ARPC3/PAK1/ROCK1/ACTB/ARPC1B/RASA1/LIMK1/CDC42/RAC1/RHOA/ARPC4	17
R-HSA-9035034	R-HSA-9035034	RHOF GTPase cycle	17/2264	42/10955	0.0026812446447482	0.0154671014604886	0.0106807062215976	MTMR1/LMNB1/TMPO/SNAP23/SENP1/MYO9B/ACTB/CAPZB/DIAPH2/ESYT1/TOR1AIP1/VAMP3/SRGAP2/RHOF/SLC4A7/ARHGAP12/PIK3R1	17
R-HSA-9027284	R-HSA-9027284	Erythropoietin activates RAS	8/2264	14/10955	0.00296695347694751	0.0170483928304289	0.0117726566827893	VAV1/LYN/RAPGEF1/SOS1/CRKL/KRAS/NRAS/GRB2	8
R-HSA-196299	R-HSA-196299	Beta-catenin phosphorylation cascade	9/2264	17/10955	0.00324906403655961	0.0184531783698038	0.0127427221917497	PPP2R5C/FRAT1/PPP2R5E/CSNK1A1/PPP2R5A/APC/PPP2CA/GSK3B/FRAT2	9
R-HSA-9659787	R-HSA-9659787	Aberrant regulation of mitotic G1/S transition in cancer due to RB1 defects	9/2264	17/10955	0.00324906403655961	0.0184531783698038	0.0127427221917497	CDKN1B/CCND2/RB1/CCND3/CCNE1/E2F3/CDK2/CDK6/E2F1	9
R-HSA-9661069	R-HSA-9661069	Defective binding of RB1 mutants to E2F1,(E2F2, E2F3)	9/2264	17/10955	0.00324906403655961	0.0184531783698038	0.0127427221917497	CDKN1B/CCND2/RB1/CCND3/CCNE1/E2F3/CDK2/CDK6/E2F1	9
R-HSA-168927	R-HSA-168927	TICAM1, RIP1-mediated IKK complex recruitment	10/2264	20/10955	0.00332014581548726	0.0186409713533655	0.0128724014140024	UBE2D1/RIPK3/UBE2D2/RPS27A/BIRC2/UBE2N/UBE2D3/UBA52/RIPK1/UBC	10
R-HSA-176407	R-HSA-176407	Conversion from APC/C:Cdc20 to APC/C:Cdh1 in late anaphase	10/2264	20/10955	0.00332014581548726	0.0186409713533655	0.0128724014140024	UBE2D1/CDC27/ANAPC4/UBE2E1/UBE2C/ANAPC1/CDC16/ANAPC7/CDC14A/CDC20	10
R-HSA-9687136	R-HSA-9687136	Aberrant regulation of mitotic exit in cancer due to RB1 defects	10/2264	20/10955	0.00332014581548726	0.0186409713533655	0.0128724014140024	UBE2D1/RB1/CDC27/ANAPC4/SKP2/UBE2E1/UBE2C/ANAPC1/CDC16/ANAPC7	10
R-HSA-174084	R-HSA-174084	Autodegradation of Cdh1 by Cdh1:APC/C	23/2264	64/10955	0.00335082100009758	0.0187416642248804	0.0129419342209092	UBE2D1/CDC27/PSMA4/ANAPC4/PSMD7/RPS27A/UBE2E1/PSMA1/PSMA3/UBE2C/ANAPC1/UBA52/CDC16/ANAPC7/PSMC6/PSMB2/PSMD12/PSMD1/PSMA5/PSMD13/UBC/PSMA2/PSMD10	23
R-HSA-5673000	R-HSA-5673000	RAF activation	15/2264	36/10955	0.00337499327825044	0.0188053602738879	0.0129859191128855	PPP2R5C/PPP1CC/CAMK2D/KRAS/NRAS/BRAP/PPP2R5E/YWHAB/SHOC2/MAP2K1/PPP2R5A/CALM2/MARK3/PPP1CB/PPP2CA	15
R-HSA-69541	R-HSA-69541	Stabilization of p53	21/2264	57/10955	0.00352639745379684	0.0195748326586232	0.0135172732588439	PSME4/CHEK2/PSMA4/PSMD7/MDM4/PHF20/RPS27A/MDM2/PSMA1/PSMA3/COP1/UBA52/PSMC6/PSMB2/PSMD12/PSMD1/PSMA5/PSMD13/UBC/PSMA2/PSMD10	21
R-HSA-5675221	R-HSA-5675221	Negative regulation of MAPK pathway	17/2264	43/10955	0.00359379321827659	0.019799512449756	0.0136724244259291	PPP2R5C/DUSP5/RPS27A/KRAS/NRAS/BRAP/DUSP6/PPP2R5E/YWHAB/UBA52/MAP2K1/PPP2R5A/MARK3/DUSP7/PPP2CA/PAQR3/UBC	17
R-HSA-5693579	R-HSA-5693579	Homologous DNA Pairing and Strand Exchange	17/2264	43/10955	0.00359379321827659	0.019799512449756	0.0136724244259291	TOPBP1/RPA1/RPA2/RFC4/MRE11/ATR/RAD1/NBN/RMI2/WRN/RMI1/RHNO1/RFC2/HUS1/RAD17/RFC5/XRCC3	17
R-HSA-389356	R-HSA-389356	CD28 co-stimulation	14/2264	33/10955	0.00375638735581641	0.0206180813447983	0.0142376818474581	MAP3K8/GRAP2/VAV1/LYN/PAK2/PAK1/MAP3K14/RICTOR/PIK3CA/CDC42/GRB2/TRIB3/RAC1/PIK3R1	14
R-HSA-180585	R-HSA-180585	Vif-mediated degradation of APOBEC3G	20/2264	54/10955	0.0040611434391723	0.0219616226809322	0.0151654555705746	APOBEC3G/PSME4/PSMA4/PSMD7/RPS27A/PSMA1/PSMA3/UBA52/PSMC6/PSMB2/PSMD12/PSMD1/PSMA5/CUL5/ELOC/PSMD13/RBX1/UBC/PSMA2/PSMD10	20
R-HSA-9013405	R-HSA-9013405	RHOD GTPase cycle	20/2264	54/10955	0.0040611434391723	0.0219616226809322	0.0151654555705746	LMNB1/VRK2/TMPO/ARHGAP17/RACGAP1/EFHD2/CAPZB/LBR/DIAPH2/ARHGAP26/MOSPD2/LEMD3/ESYT1/TOR1AIP1/WHAMM/VAMP3/ANKFY1/SLC4A7/ARHGAP12/PIK3R1	20
R-HSA-9604323	R-HSA-9604323	Negative regulation of NOTCH4 signaling	20/2264	54/10955	0.0040611434391723	0.0219616226809322	0.0151654555705746	FBXW7/CUL1/TACC3/PSMA4/YWHAZ/PSMD7/RPS27A/PSMA1/PSMA3/UBA52/PSMC6/PSMB2/PSMD12/PSMD1/PSMA5/PSMD13/RBX1/UBC/PSMA2/PSMD10	20
R-HSA-5693616	R-HSA-5693616	Presynaptic phase of homologous DNA pairing and strand exchange	16/2264	40/10955	0.00407581440645444	0.0219616226809322	0.0151654555705746	TOPBP1/RPA1/RPA2/RFC4/MRE11/ATR/RAD1/NBN/RMI2/WRN/RMI1/RHNO1/RFC2/HUS1/RAD17/RFC5	16
R-HSA-6783310	R-HSA-6783310	Fanconi Anemia Pathway	16/2264	40/10955	0.00407581440645444	0.0219616226809322	0.0151654555705746	FANCD2/RPA1/RPA2/FANCI/RPS27A/ATR/USP1/DCLRE1B/FANCA/FANCL/UBE2T/FANCF/FANCE/ERCC4/UBA52/UBC	16
R-HSA-166016	R-HSA-166016	Toll Like Receptor 4 (TLR4) Cascade	44/2264	146/10955	0.00416906998741118	0.0223007343690249	0.0153996269391456	CUL1/MAP3K8/TLR1/CD180/IRAK4/LY86/TIFA/RPS6KA3/IKBKE/UBE2D1/RIPK3/ALPK1/UBE2D2/TRAF3/RIPK2/MAP3K7/IRAK3/RPS27A/CREB1/TAB2/S100A1/USP14/PELI1/IRAK2/MEF2A/DUSP6/N4BP1/BIRC2/UBE2N/UBE2D3/UBA52/ATF1/MAP2K1/CD36/DUSP7/TRAF2/PPP2CA/ATF2/IKBIP/MAP2K6/SAA1/RIPK1/UBC/MAPK9	44
R-HSA-8856828	R-HSA-8856828	Clathrin-mediated endocytosis	44/2264	146/10955	0.00416906998741118	0.0223007343690249	0.0153996269391456	FNBP1/ARPC2/FCHO1/ACTR2/GRK3/SH3KBP1/ADRB2/ACTR3/EPS15/ARPC5/ITSN2/GRK2/ARF6/COPS3/CBL/ARPC3/M6PR/ACTB/NECAP2/RPS27A/VAMP4/AGFG1/LDLRAP1/UBQLN2/GRB2/NECAP1/UBA52/VAMP3/FCHO2/RAB5A/UBQLN1/SNX18/ARPC4/SYT11/COPS2/COPS4/SCARB2/SYNJ1/AAK1/STAM/UBC/ARRB1/TOR1B/PICALM	44
R-HSA-8948751	R-HSA-8948751	Regulation of PTEN stability and activity	24/2264	69/10955	0.00448532899245303	0.0238120163975107	0.0164432329053618	PSME4/TNKS2/PSMA4/PSMD7/RPS27A/PSMA1/PSMA3/MKRN1/PTEN/UBA52/NEDD4/TNKS/XIAP/PSMC6/PSMB2/PSMD12/PSMD1/PSMA5/PSMD13/UBC/CSNK2A1/PSMA2/TRIM27/PSMD10	24
R-HSA-1483255	R-HSA-1483255	PI Metabolism	28/2264	84/10955	0.00450016353399589	0.0238120163975107	0.0164432329053618	TNFAIP8/INPP4A/PIP4K2A/MTMR1/TNFAIP8L2/PIK3R5/PLEKHA2/PITPNB/INPP4B/GDPD5/PIKFYVE/PIK3CA/FIG4/MTMR9/MTMR6/TNFAIP8L3/PTEN/INPP5F/RAB5A/PI4K2B/RAB14/PLEKHA3/MTM1/SYNJ1/SACM1L/RAB4A/PIK3C2B/PIK3R1	28
R-HSA-6802957	R-HSA-6802957	Oncogenic MAPK signaling	28/2264	84/10955	0.00450016353399589	0.0238120163975107	0.0164432329053618	KDM7A/CSK/PPP1CC/APBB1IP/ZC3HAV1/QKI/RAP1B/RAP1A/ACTB/CAMK2D/ATG7/TENT4A/IQGAP1/SPRED1/KRAS/NRAS/BRAP/DUSP6/YWHAB/SHOC2/MAP2K1/CALM2/MARK3/PPP1CB/DUSP7/FAM114A2/AGGF1/ARRB1	28
R-HSA-1538133	R-HSA-1538133	G0 and Early G1	12/2264	27/10955	0.00453814603037926	0.0239269276368741	0.0165225841136238	MAX/RBL1/TOP2A/CCNA2/RBL2/CDK1/RBBP4/CCNE1/DYRK1A/CDK2/PCNA/E2F1	12
R-HSA-2173793	R-HSA-2173793	Transcriptional activity of SMAD2/SMAD3:SMAD4 heterotrimer	19/2264	51/10955	0.00467543858622808	0.0245627505726482	0.0169616475026695	RBL1/UBE2D1/CCNK/PARP1/RPS27A/CCNT1/CCNT2/SNW1/YBX1/UBE2D3/UBA52/SKIL/RNF111/SP1/SMURF2/USP9X/JUNB/TRIM33/UBC	19
R-HSA-6811438	R-HSA-6811438	Intra-Golgi traffic	17/2264	44/10955	0.00474784392614087	0.0248087955063414	0.0171315522298612	CYTH1/RAB30/CYTH4/RIC1/STX16/COG5/MAN2A1/STX6/NSF/RAB33B/MAN2A2/VPS45/COG3/SNAP29/NAPB/VTI1A/MAN1A2	17
R-HSA-9013148	R-HSA-9013148	CDC42 GTPase cycle	46/2264	155/10955	0.0047560029454713	0.0248087955063414	0.0171315522298612	ARHGEF6/WIPF1/FNBP1/DOCK8/DOCK10/ARHGAP9/DEF6/ARAP2/ARHGAP30/TAGAP/ARHGAP45/GIT2/WAS/FMNL1/PREX1/TIAM1/GMIP/ARHGAP4/PAK2/TMPO/FGD3/CDC42SE2/SNAP23/CDC42EP3/GNA13/ARHGAP17/MYO9B/PAK1/DOCK11/RACGAP1/FMNL3/LBR/IQGAP1/CDC42/ARHGAP26/FAM13B/FMNL2/VAMP3/SRGAP2/ECT2/CHN1/ARHGAP27/PLEKHG1/SPATA13/ARHGAP31/PIK3R1	46
R-HSA-141405	R-HSA-141405	Inhibition of the proteolytic activity of APC/C required for the onset of anaphase by mitotic spindle checkpoint components	10/2264	21/10955	0.00517715428336659	0.0264472191573701	0.0182629550158232	UBE2D1/BUB3/CDC27/ANAPC4/UBE2E1/UBE2C/ANAPC1/CDC16/ANAPC7/CDC20	10
R-HSA-141430	R-HSA-141430	Inactivation of APC/C via direct inhibition of the APC/C complex	10/2264	21/10955	0.00517715428336659	0.0264472191573701	0.0182629550158232	UBE2D1/BUB3/CDC27/ANAPC4/UBE2E1/UBE2C/ANAPC1/CDC16/ANAPC7/CDC20	10
R-HSA-174417	R-HSA-174417	Telomere C-strand (Lagging Strand) Synthesis	14/2264	34/10955	0.00518987806324683	0.0264472191573701	0.0182629550158232	PRIM1/RPA1/RPA2/RFC4/POLA2/CTC1/WRN/TERF2IP/TINF2/POLA1/RFC2/PCNA/RFC5/POT1	14
R-HSA-3134975	R-HSA-3134975	Regulation of innate immune responses to cytosolic DNA	8/2264	15/10955	0.00521393171695263	0.0264472191573701	0.0182629550158232	ZBP1/TRIM21/RPS27A/STING1/UBA52/TRIM56/TRIM32/UBC	8
R-HSA-4419969	R-HSA-4419969	Depolymerization of the Nuclear Lamina	8/2264	15/10955	0.00521393171695263	0.0264472191573701	0.0182629550158232	PRKCB/LMNB1/CNEP1R1/TMPO/CDK1/LEMD3/CCNB1/LPIN1	8
R-HSA-5637810	R-HSA-5637810	Constitutive Signaling by EGFRvIII	8/2264	15/10955	0.00521393171695263	0.0264472191573701	0.0182629550158232	CBL/SOS1/KRAS/NRAS/PIK3CA/GRB2/PLCG1/PIK3R1	8
R-HSA-5637812	R-HSA-5637812	Signaling by EGFRvIII in Cancer	8/2264	15/10955	0.00521393171695263	0.0264472191573701	0.0182629550158232	CBL/SOS1/KRAS/NRAS/PIK3CA/GRB2/PLCG1/PIK3R1	8
R-HSA-8875360	R-HSA-8875360	InlB-mediated entry of Listeria monocytogenes into host cell	8/2264	15/10955	0.00521393171695263	0.0264472191573701	0.0182629550158232	SH3KBP1/EPS15/CBL/RPS27A/GRB2/UBA52/STAM/UBC	8
R-HSA-168898	R-HSA-168898	Toll-like Receptor Cascades	49/2264	168/10955	0.00530427017616981	0.0268129946018756	0.018515538867802	CUL1/MAP3K8/TLR1/CD180/IRAK4/LY86/TIFA/RPS6KA3/IKBKE/UBE2D1/RIPK3/ALPK1/UBE2D2/TRAF3/RIPK2/MAP3K7/IRAK3/RPS27A/CREB1/TAB2/S100A1/USP14/PELI1/IRAK2/MEF2A/DUSP6/N4BP1/BIRC2/CNPY3/UBE2N/UBE2D3/UBA52/ATF1/MAP2K1/UNC93B1/CD36/DUSP7/TRAF2/PPP2CA/ATF2/IKBIP/EEA1/MAP2K6/HSP90B1/RBSN/SAA1/RIPK1/UBC/MAPK9	49
R-HSA-9658195	R-HSA-9658195	Leishmania infection	48/2264	164/10955	0.00534872864914869	0.0268531735252482	0.0185432841617693	WIPF1/ARPC2/P2RX7/NCKAP1L/CYSLTR1/ELMO1/ADCY7/FCGR3A/VAV1/ACTR2/NCK1/WAS/ENTPD1/ACTR3/MYO5A/GNB4/ARPC5/LYN/GNG2/DPEP2/ARPC3/HCK/MYO9B/ABI1/PYCARD/RHBDF2/ACTB/ARPC1B/GNGT2/CYSLTR2/CREB1/ADAM17/GNAI2/FGR/CDC42/PRKACB/GRB2/GNAI3/TXNIP/ELMO2/CALM2/CTSG/RAC1/ARPC4/GNG5/PLCG1/PRKAR2A/WASF2	48
R-HSA-9824443	R-HSA-9824443	Parasitic Infection Pathways	48/2264	164/10955	0.00534872864914869	0.0268531735252482	0.0185432841617693	WIPF1/ARPC2/P2RX7/NCKAP1L/CYSLTR1/ELMO1/ADCY7/FCGR3A/VAV1/ACTR2/NCK1/WAS/ENTPD1/ACTR3/MYO5A/GNB4/ARPC5/LYN/GNG2/DPEP2/ARPC3/HCK/MYO9B/ABI1/PYCARD/RHBDF2/ACTB/ARPC1B/GNGT2/CYSLTR2/CREB1/ADAM17/GNAI2/FGR/CDC42/PRKACB/GRB2/GNAI3/TXNIP/ELMO2/CALM2/CTSG/RAC1/ARPC4/GNG5/PLCG1/PRKAR2A/WASF2	48
R-HSA-9675136	R-HSA-9675136	Diseases of DNA Double-Strand Break Repair	16/2264	41/10955	0.00542362630840474	0.0270445908463165	0.0186754661466925	TOPBP1/RPA1/RPA2/RFC4/MRE11/ATR/RAD1/NBN/RMI2/WRN/RMI1/RHNO1/RFC2/HUS1/RAD17/RFC5	16
R-HSA-9701190	R-HSA-9701190	Defective homologous recombination repair (HRR) due to BRCA2 loss of function	16/2264	41/10955	0.00542362630840474	0.0270445908463165	0.0186754661466925	TOPBP1/RPA1/RPA2/RFC4/MRE11/ATR/RAD1/NBN/RMI2/WRN/RMI1/RHNO1/RFC2/HUS1/RAD17/RFC5	16
R-HSA-380259	R-HSA-380259	Loss of Nlp from mitotic centrosomes	24/2264	70/10955	0.00551482031948905	0.0273141437372673	0.0188616041407299	CNTRL/HAUS6/HAUS3/NEDD1/NDE1/PCM1/MAPRE1/CDK1/CEP57/OFD1/PLK1/HAUS2/CENPJ/CEP250/CKAP5/SFI1/HAUS1/PAFAH1B1/CCP110/CDK5RAP2/HAUS8/CEP78/CEP290/TUBB	24
R-HSA-380284	R-HSA-380284	Loss of proteins required for interphase microtubule organization from the centrosome	24/2264	70/10955	0.00551482031948905	0.0273141437372673	0.0188616041407299	CNTRL/HAUS6/HAUS3/NEDD1/NDE1/PCM1/MAPRE1/CDK1/CEP57/OFD1/PLK1/HAUS2/CENPJ/CEP250/CKAP5/SFI1/HAUS1/PAFAH1B1/CCP110/CDK5RAP2/HAUS8/CEP78/CEP290/TUBB	24
R-HSA-8866654	R-HSA-8866654	E3 ubiquitin ligases ubiquitinate target proteins	21/2264	59/10955	0.00561605893953938	0.0277222238257129	0.0191434011891752	UBE2D1/DERL1/UBE2D2/UBE2A/RPS27A/UBE2E1/RAD18/SELENOS/UBE2B/UBE2N/UBE2D3/WAC/UBA52/BCL10/H2BC12/CDC73/PRKDC/UBE2V2/RTF1/PCNA/UBC	21
R-HSA-71291	R-HSA-71291	Metabolism of amino acids and derivatives	98/2264	376/10955	0.00608303992610769	0.0299269288672389	0.0206658459028126	PSME4/RPL30/RPL22L1/RPS15A/RPL39/PSMA4/RPL23A/RPS25/RPS27/TDO2/IL4I1/PSMD7/RPS13/RPL27A/RPS27A/AZIN1/RPS29/RPL32/RPS2/RPL21/RPS20/PSMA1/KARS1/RPS3A/ADO/PSMA3/RPL10/RPS11/RPS24/RPS18/SERINC3/RPL37/RPL27/SQOR/RPLP1/RPL38/RPL4/LIPT1/RPS8/RPS3/RPL26/RPL31/RPL14/RPL34/EPRS1/RPL18A/UBA52/RPL23/GLUL/SAT1/RPL9/RPL7/RPLP2/RPL36AL/RPL11/RPL35A/RPS23/RPS19/MARS1/RPL6/RPS21/CDO1/RPL29/RPL5/RPL15/PSMC6/SRM/IN…	98
R-HSA-8950505	R-HSA-8950505	Gene and protein expression by JAK-STAT signaling after Interleukin-12 stimulation	15/2264	38/10955	0.00618366727350662	0.0302198490343131	0.0208681200172544	LCP1/CAPZA1/LMNB1/PDCD4/PAK2/RAP1B/HNRNPDL/CNN2/CDC42/HNRNPA2B1/SNRPA1/RALA/RPLP0/MSN/MTAP	15
R-HSA-9013424	R-HSA-9013424	RHOV GTPase cycle	15/2264	38/10955	0.00618366727350662	0.0302198490343131	0.0208681200172544	GIT2/NCK1/PAK2/PAK1/TPM3/IQGAP1/CDC42/CEP97/CCP110/PEAK1/USP9X/ARHGAP12/TPM4/TXNL1/PIK3R1	15
R-HSA-380270	R-HSA-380270	Recruitment of mitotic centrosome proteins and complexes	27/2264	82/10955	0.00628108762656254	0.0303930259824786	0.0209877062314157	CNTRL/HAUS6/HAUS3/NEDD1/NDE1/PCM1/MAPRE1/CDK1/CEP57/OFD1/PLK1/HAUS2/CENPJ/CEP250/CKAP5/SFI1/HAUS1/PAFAH1B1/MZT1/CCP110/CDK5RAP2/HAUS8/CEP78/CEP290/CDK11B/CDK11A/TUBB	27
R-HSA-380287	R-HSA-380287	Centrosome maturation	27/2264	82/10955	0.00628108762656254	0.0303930259824786	0.0209877062314157	CNTRL/HAUS6/HAUS3/NEDD1/NDE1/PCM1/MAPRE1/CDK1/CEP57/OFD1/PLK1/HAUS2/CENPJ/CEP250/CKAP5/SFI1/HAUS1/PAFAH1B1/MZT1/CCP110/CDK5RAP2/HAUS8/CEP78/CEP290/CDK11B/CDK11A/TUBB	27
R-HSA-9013694	R-HSA-9013694	Signaling by NOTCH4	27/2264	82/10955	0.00628108762656254	0.0303930259824786	0.0209877062314157	FBXW7/CUL1/RBPJ/TACC3/KAT2B/PSMA4/YWHAZ/PSMD7/RPS27A/PSMA1/PSMA3/MAMLD1/SNW1/UBA52/PSMC6/PSMB2/PSMD12/APH1B/PSMD1/PSMA5/PSMD13/RBX1/MAML1/UBC/ADAM10/PSMA2/PSMD10	27
R-HSA-1169091	R-HSA-1169091	Activation of NF-kappaB in B cells	23/2264	67/10955	0.00639933052892251	0.0308636564198197	0.0213126970160836	CUL1/PRKCB/CARD11/PSME4/PSMA4/PSMD7/MAP3K7/RPS27A/MALT1/PSMA1/NFKBIE/PSMA3/UBA52/BCL10/PSMC6/PSMB2/PSMD12/PSMD1/PSMA5/PSMD13/UBC/PSMA2/PSMD10	23
R-HSA-5619102	R-HSA-5619102	SLC transporter disorders	31/2264	98/10955	0.00692589222752267	0.0332840926728355	0.0229841135133896	SLC9A9/NUP50/SLC1A3/NUP210/SLC40A1/NUP43/NUP205/NUP107/NUP153/CP/TPR/NUP62/NUP98/NUP88/NUP54/SLC9A6/SLC16A1/NUP93/NUP133/NUP155/SLC35A1/HK1/NUP58/SEH1L/RANBP2/NUP160/NUP37/NDC1/SLC29A3/NUP42/SLC26A2	31
R-HSA-187577	R-HSA-187577	SCF(Skp2)-mediated degradation of p27/p21	21/2264	60/10955	0.00699169587757048	0.0332840926728355	0.0229841135133896	CUL1/CDKN1B/CCNA2/PSMA4/PSMD7/SKP2/RPS27A/PSMA1/PSMA3/CCNE1/UBA52/PSMC6/PSMB2/PSMD12/CDK2/PSMD1/PSMA5/PSMD13/UBC/PSMA2/PSMD10	21
R-HSA-5610783	R-HSA-5610783	Degradation of GLI2 by the proteasome	21/2264	60/10955	0.00699169587757048	0.0332840926728355	0.0229841135133896	CUL1/PSME4/PSMA4/PSMD7/RPS27A/PSMA1/PSMA3/PRKACB/CSNK1A1/UBA52/PSMC6/PSMB2/PSMD12/PSMD1/PSMA5/GSK3B/PSMD13/RBX1/UBC/PSMA2/PSMD10	21
R-HSA-5610785	R-HSA-5610785	GLI3 is processed to GLI3R by the proteasome	21/2264	60/10955	0.00699169587757048	0.0332840926728355	0.0229841135133896	CUL1/PSME4/PSMA4/PSMD7/RPS27A/PSMA1/PSMA3/PRKACB/CSNK1A1/UBA52/PSMC6/PSMB2/PSMD12/PSMD1/PSMA5/GSK3B/PSMD13/RBX1/UBC/PSMA2/PSMD10	21
R-HSA-1234174	R-HSA-1234174	Cellular response to hypoxia	25/2264	75/10955	0.00702862995968431	0.0333519828086955	0.0230309946047381	PSME4/UBE2D1/LIMD1/UBE2D2/PSMA4/VHL/PSMD7/RPS27A/CUL2/PSMA1/PSMA3/HIF1AN/UBE2D3/UBA52/PSMC6/PSMB2/PSMD12/PSMD1/PSMA5/ELOC/PSMD13/RBX1/UBC/PSMA2/PSMD10	25
R-HSA-1643713	R-HSA-1643713	Signaling by EGFR in Cancer	11/2264	25/10955	0.00713182254267136	0.0336247146162486	0.0232193277789402	CBL/SOS1/RPS27A/KRAS/NRAS/PIK3CA/GRB2/UBA52/PLCG1/UBC/PIK3R1	11
R-HSA-69273	R-HSA-69273	Cyclin A/B1/B2 associated events during G2/M transition	11/2264	25/10955	0.00713182254267136	0.0336247146162486	0.0232193277789402	CDC25B/CCNB2/CCNA2/CDK1/XPO1/PLK1/CCNB1/PPP2R2A/FOXM1/PPP2CA/CDK2	11
R-HSA-69306	R-HSA-69306	DNA Replication	53/2264	187/10955	0.00722800047041635	0.0339692929456308	0.0234572741010653	CUL1/DBF4/PRIM1/PSME4/POLE3/UBE2D1/RPA1/KPNA1/CDC7/RPA2/CDC27/CCNA2/RFC4/KPNB1/PSMA4/ANAPC4/PSMD7/SKP2/POLA2/RPS27A/MCM5/UBE2E1/ORC6/PSMA1/PSMA3/UBE2C/ANAPC1/CCNE1/UBA52/ORC2/H2BC12/CDC16/ANAPC7/PSMC6/ORC5/H3-3B/PSMB2/POLA1/PSMD12/POLE/CDK2/PSMD1/PSMA5/RFC2/PCNA/RFC5/PSMD13/ORC3/H3-3A/RBX1/UBC/PSMA2/PSMD10	53
R-HSA-6806834	R-HSA-6806834	Signaling by MET	26/2264	79/10955	0.00728927935703868	0.0341481845038341	0.0235808065019857	SH3KBP1/EPS15/ARF6/CBL/RAP1B/RAP1A/RANBP9/RAPGEF1/SOS1/RPS27A/CRKL/PTPN1/KRAS/NRAS/PIK3CA/GRB2/HGF/GGA3/UBA52/PTPRJ/RAC1/LAMA4/STAM/RAB4A/UBC/PIK3R1	26
R-HSA-111367	R-HSA-111367	SLBP independent Processing of Histone Pre-mRNAs	6/2264	10/10955	0.00751847449754373	0.0348566421115099	0.0240700272908562	NCBP1/NCBP2/SNRPE/LSM11/LSM10/SNRPF	6
R-HSA-8875656	R-HSA-8875656	MET receptor recycling	6/2264	10/10955	0.00751847449754373	0.0348566421115099	0.0240700272908562	ARF6/CRKL/GRB2/HGF/GGA3/RAB4A	6
R-HSA-937042	R-HSA-937042	IRAK2 mediated activation of TAK1 complex	6/2264	10/10955	0.00751847449754373	0.0348566421115099	0.0240700272908562	MAP3K7/RPS27A/TAB2/IRAK2/UBA52/UBC	6
R-HSA-1660499	R-HSA-1660499	Synthesis of PIPs at the plasma membrane	19/2264	53/10955	0.00753529040887841	0.0348566421115099	0.0240700272908562	INPP4A/PIP4K2A/MTMR1/PIK3R5/PLEKHA2/INPP4B/PIK3CA/MTMR9/MTMR6/PTEN/RAB5A/PI4K2B/RAB14/PLEKHA3/MTM1/SYNJ1/RAB4A/PIK3C2B/PIK3R1	19
R-HSA-2559583	R-HSA-2559583	Cellular Senescence	55/2264	196/10955	0.00782672164424915	0.0360912462027916	0.0249225751087294	ETS1/CDKN1B/LMNB1/RPS6KA3/EED/UBE2D1/CDKN2D/PHC3/CEBPB/AGO4/RB1/CDC27/CCNA2/ANAPC4/MRE11/MDM4/RPS27A/UBE2E1/HMGA1/MDM2/MAP3K5/RNF2/UBE2C/NBN/TNRC6C/ANAPC1/RBBP4/AGO3/CCNE1/TERF2IP/UBA52/CBX4/TNIK/RBBP7/H2BC12/SUZ12/SP1/MAP4K4/CDC16/E2F3/TNRC6B/ANAPC7/ASF1A/H3-3B/TINF2/CDK2/CDK6/MAP2K6/E2F1/CDKN2C/H3-3A/UBC/POT1/VENTX/MAPK9	55
R-HSA-2871796	R-HSA-2871796	FCERI mediated MAPK activation	13/2264	32/10955	0.0079717759390872	0.0365310978392439	0.0252263117928157	GRAP2/LAT/VAV1/LYN/PAK2/PAK1/SOS1/KRAS/NRAS/GRB2/RAC1/PLCG1/MAPK9	13
R-HSA-381042	R-HSA-381042	PERK regulates gene expression	13/2264	32/10955	0.0079717759390872	0.0365310978392439	0.0252263117928157	DCP2/EXOSC9/EIF2AK3/CEBPB/EIF2S1/EIF2S2/EXOSC8/CEBPG/EXOSC1/EXOSC3/DIS3/NFYB/PARN	13
R-HSA-75893	R-HSA-75893	TNF signaling	20/2264	57/10955	0.00811400680283715	0.0370384964327847	0.025576692588384	CYLD/TRAF1/NSMAF/IKBKE/UBE2D1/OTULIN/UBE2D2/MAP3K7/RPS27A/TAB2/SPPL2A/USP4/ADAM17/BIRC2/UBE2D3/UBA52/TRAF2/XIAP/RIPK1/UBC	20
R-HSA-4420097	R-HSA-4420097	VEGFA-VEGFR2 Pathway	31/2264	99/10955	0.00813285815621308	0.0370384964327847	0.025576692588384	NCKAP1L/PRKCB/CYBB/ELMO1/VAV1/NCK1/SH2D2A/PAK2/ABI1/PAK1/NCF2/NCF4/ROCK1/ACTB/RASA1/KRAS/NRAS/PTK2B/RICTOR/PIK3CA/CDC42/PRKACB/ELMO2/CALM2/TRIB3/RAC1/SPHK1/RHOA/PLCG1/WASF2/PIK3R1	31
R-HSA-8853884	R-HSA-8853884	Transcriptional Regulation by VENTX	15/2264	39/10955	0.00816412224043279	0.0370661228878908	0.0255957698571073	UBE2D1/CEBPB/AGO4/CSF1R/CDC27/ANAPC4/UBE2E1/UBE2C/TNRC6C/ANAPC1/AGO3/CDC16/TNRC6B/ANAPC7/VENTX	15
R-HSA-9703465	R-HSA-9703465	Signaling by FLT3 fusion proteins	9/2264	19/10955	0.00827292327798973	0.0374445235136089	0.0258570719457817	ETV6/PIM1/SOS1/ZMYM2/KRAS/NRAS/PIK3CA/GRB2/PIK3R1	9
R-HSA-174430	R-HSA-174430	Telomere C-strand synthesis initiation	7/2264	13/10955	0.00841316280878094	0.0377309832064535	0.0260548848218023	PRIM1/POLA2/CTC1/TERF2IP/TINF2/POLA1/POT1	7
R-HSA-9637687	R-HSA-9637687	Suppression of phagosomal maturation	7/2264	13/10955	0.00841316280878094	0.0377309832064535	0.0260548848218023	CORO1A/KPNA1/KPNB1/RPS27A/UBA52/RAB5A/UBC	7
R-HSA-9768759	R-HSA-9768759	Regulation of NPAS4 gene expression	7/2264	13/10955	0.00841316280878094	0.0377309832064535	0.0260548848218023	AGO4/NR3C1/AGO2/TNRC6C/AGO3/TNRC6B/REST	7
R-HSA-9665348	R-HSA-9665348	Signaling by ERBB2 ECD mutants	8/2264	16/10955	0.00855821171630215	0.0382648311084512	0.0264235300151386	SOS1/KRAS/NRAS/PIK3CA/GRB2/ERBIN/PLCG1/PIK3R1	8
R-HSA-5678895	R-HSA-5678895	Defective CFTR causes cystic fibrosis	21/2264	61/10955	0.00863033894152347	0.038470389645397	0.0265654771246257	DERL3/PSME4/DERL1/PSMA4/PSMD7/RPS27A/PSMA1/PSMA3/ERLEC1/UBA52/SEL1L/PSMC6/DERL2/PSMB2/PSMD12/PSMD1/PSMA5/PSMD13/UBC/PSMA2/PSMD10	21
R-HSA-5693532	R-HSA-5693532	DNA Double-Strand Break Repair	48/2264	168/10955	0.00871880084447727	0.0387472992212268	0.0267566952295137	TOPBP1/DCLRE1C/POLE3/RPA1/CHEK2/RNF168/RPA2/PARP1/CCNA2/RFC4/MRE11/RPS27A/ATR/RAD1/SUMO2/GEN1/SMARCA5/RIF1/NBN/RMI2/TDP1/WRN/UBE2N/RMI1/ERCC4/UBA52/PPP4R2/H2BC12/NSD2/POLK/PRKDC/XRCC5/LIG4/RHNO1/ABRAXAS1/BAZ1B/UBE2V2/POLE/CDK2/RFC2/XRCC4/HUS1/PCNA/RAD17/RFC5/XRCC3/UBE2I/UBC	48
R-HSA-9683701	R-HSA-9683701	Translation of Structural Proteins	12/2264	29/10955	0.00899647051138078	0.0398608678380757	0.0275256627884669	PARP8/PARP14/PARP9/GALNT1/RPS27A/MGAT1/UBA52/ST6GALNAC4/ST3GAL2/GSK3B/UBE2I/UBC	12
R-HSA-8848021	R-HSA-8848021	Signaling by PTK6	19/2264	54/10955	0.0094212559067189	0.0413691565336821	0.02856720172815	ELMO1/CDKN1B/CBL/NR3C1/RASA1/DOK1/RPS27A/PTPN1/KRAS/NRAS/KHDRBS1/ELMO2/CCNE1/UBA52/GPNMB/RAC1/RHOA/CDK2/UBC	19
R-HSA-8854050	R-HSA-8854050	FBXL7 down-regulates AURKA during mitotic entry and in early mitosis	19/2264	54/10955	0.0094212559067189	0.0413691565336821	0.02856720172815	CUL1/PSME4/PSMA4/PSMD7/RPS27A/PSMA1/PSMA3/AURKA/UBA52/PSMC6/PSMB2/PSMD12/PSMD1/PSMA5/PSMD13/RBX1/UBC/PSMA2/PSMD10	19
R-HSA-9006927	R-HSA-9006927	Signaling by Non-Receptor Tyrosine Kinases	19/2264	54/10955	0.0094212559067189	0.0413691565336821	0.02856720172815	ELMO1/CDKN1B/CBL/NR3C1/RASA1/DOK1/RPS27A/PTPN1/KRAS/NRAS/KHDRBS1/ELMO2/CCNE1/UBA52/GPNMB/RAC1/RHOA/CDK2/UBC	19
R-HSA-9007101	R-HSA-9007101	Rab regulation of trafficking	37/2264	124/10955	0.00963846244269261	0.0421969590869072	0.0291388353922255	DENND2D/DENND1C/TBC1D10C/SYTL1/RAB27A/RAB8B/RINL/ARF6/DENND4B/RAB12/DENND4A/RAB31/RAB7B/RIC1/RABEP1/MAP1LC3B/DENND6A/RIN3/RAB33B/GGA3/RAB10/RAB3GAP1/DENND3/TRAPPC6B/RAB6A/RAB35/RAB5A/GDI2/TRAPPC8/RAB14/RAB32/TRAPPC11/TBC1D15/RAB18/TRAPPC13/RAB4A/TRAPPC2	37
R-HSA-5654738	R-HSA-5654738	Signaling by FGFR2	24/2264	73/10955	0.00983250258396301	0.0429187278961709	0.0296372481446956	TIAL1/POLR2B/FGF7/CBL/HNRNPH1/POLR2D/NCBP1/SOS1/RPS27A/MKNK1/KRAS/NRAS/PIK3CA/GRB2/GTF2F2/UBA52/NCBP2/HNRNPA1/TIA1/PPP2CA/PLCG1/FRS2/UBC/PIK3R1	24
R-HSA-174411	R-HSA-174411	Polymerase switching on the C-strand of the telomere	11/2264	26/10955	0.0100913714727969	0.0439183651966991	0.0303275411748647	PRIM1/RFC4/POLA2/CTC1/TERF2IP/TINF2/POLA1/RFC2/PCNA/RFC5/POT1	11
R-HSA-5632684	R-HSA-5632684	Hedgehog 'on' state	27/2264	85/10955	0.0105887697539083	0.0458120009058796	0.0316351789861346	PSME4/GRK2/PSMA4/PSMD7/SPOP/RPS27A/PSMA1/PSMA3/CSNK1A1/UBA52/CDC73/SPOPL/PSMC6/PSMB2/CUL3/SMURF2/PSMD12/PSMD1/PSMA5/ITCH/PSMD13/RBX1/UBC/ARRB1/GAS1/PSMA2/PSMD10	27
R-HSA-69656	R-HSA-69656	Cyclin A:Cdk2-associated events at S phase entry	27/2264	85/10955	0.0105887697539083	0.0458120009058796	0.0316351789861346	CUL1/CDKN1B/MAX/CDC25B/RB1/CCNA2/PSMA4/PSMD7/SKP2/RPS27A/RBL2/PSMA1/PSMA3/RBBP4/CCNE1/UBA52/PSMC6/PSMB2/PSMD12/CDK2/PSMD1/PSMA5/E2F1/PSMD13/UBC/PSMA2/PSMD10	27
R-HSA-2871809	R-HSA-2871809	FCERI mediated Ca+2 mobilization	13/2264	33/10955	0.0107117785182132	0.0462082879773948	0.0319088324435121	TXK/ITK/NFATC3/GRAP2/LAT/VAV1/PPP3R1/LYN/SOS1/GRB2/CALM2/PPP3CB/PLCG1	13
R-HSA-211000	R-HSA-211000	Gene Silencing by RNA	40/2264	137/10955	0.0107957533155918	0.0464343658691096	0.0320649490598524	HENMT1/TDRKH/NUP50/POLR2B/NUP210/AGO4/NUP43/NUP205/NUP107/POLR2D/NUP153/AGO2/TPR/NUP62/PIWIL4/NUP98/TNRC6C/NUP88/NUP54/AGO3/H2BC12/RAN/NUP93/NUP133/PRKRA/NUP155/TNRC6B/H3-3B/NUP58/SEH1L/DICER1/RANBP2/NUP160/NUP37/NDC1/NUP42/H3-3A/DROSHA/TSN/TSNAX	40
R-HSA-9675135	R-HSA-9675135	Diseases of DNA repair	18/2264	51/10955	0.0109451098946964	0.0466141118291539	0.0321890714624019	TOPBP1/RPA1/RPA2/RFC4/MRE11/ATR/RAD1/NBN/RMI2/WRN/RMI1/MSH2/RHNO1/RFC2/HUS1/MLH1/RAD17/RFC5	18
R-HSA-168142	R-HSA-168142	Toll Like Receptor 10 (TLR10) Cascade	30/2264	97/10955	0.0109959869508609	0.0466141118291539	0.0321890714624019	CUL1/MAP3K8/IRAK4/TIFA/RPS6KA3/ALPK1/RIPK2/MAP3K7/RPS27A/CREB1/TAB2/USP14/PELI1/IRAK2/MEF2A/DUSP6/N4BP1/UBE2N/UBA52/ATF1/MAP2K1/DUSP7/TRAF2/PPP2CA/ATF2/IKBIP/MAP2K6/SAA1/UBC/MAPK9	30
R-HSA-168176	R-HSA-168176	Toll Like Receptor 5 (TLR5) Cascade	30/2264	97/10955	0.0109959869508609	0.0466141118291539	0.0321890714624019	CUL1/MAP3K8/IRAK4/TIFA/RPS6KA3/ALPK1/RIPK2/MAP3K7/RPS27A/CREB1/TAB2/USP14/PELI1/IRAK2/MEF2A/DUSP6/N4BP1/UBE2N/UBA52/ATF1/MAP2K1/DUSP7/TRAF2/PPP2CA/ATF2/IKBIP/MAP2K6/SAA1/UBC/MAPK9	30
R-HSA-5693607	R-HSA-5693607	Processing of DNA double-strand break ends	30/2264	97/10955	0.0109959869508609	0.0466141118291539	0.0321890714624019	TOPBP1/RPA1/RNF168/RPA2/CCNA2/RFC4/MRE11/RPS27A/ATR/RAD1/SUMO2/NBN/RMI2/WRN/UBE2N/RMI1/UBA52/PPP4R2/H2BC12/NSD2/RHNO1/ABRAXAS1/UBE2V2/CDK2/RFC2/HUS1/RAD17/RFC5/UBE2I/UBC	30
R-HSA-975871	R-HSA-975871	MyD88 cascade initiated on plasma membrane	30/2264	97/10955	0.0109959869508609	0.0466141118291539	0.0321890714624019	CUL1/MAP3K8/IRAK4/TIFA/RPS6KA3/ALPK1/RIPK2/MAP3K7/RPS27A/CREB1/TAB2/USP14/PELI1/IRAK2/MEF2A/DUSP6/N4BP1/UBE2N/UBA52/ATF1/MAP2K1/DUSP7/TRAF2/PPP2CA/ATF2/IKBIP/MAP2K6/SAA1/UBC/MAPK9	30
R-HSA-1257604	R-HSA-1257604	PIP3 activates AKT signaling	71/2264	267/10955	0.0110540694285695	0.0467256785328325	0.0322661131233199	PIP4K2A/RAC2/CDKN1B/IRAK4/VAV1/PPP2R5C/EED/PSME4/PHC3/FGF7/TNKS2/AGO4/FLT3LG/USP7/RHOG/PSMA4/PSMD7/RPS27A/CREB1/PIK3AP1/MDM2/RNF2/PSMA1/AGO2/PSMA3/RICTOR/PIK3CA/MTA2/MKRN1/GRB2/TNRC6C/PTEN/RBBP4/PPP2R5E/AGO3/HGF/RCOR1/UBA52/CBX4/SLC38A9/PPP2R5A/RBBP7/SUZ12/GATAD2B/NEDD4/TNKS/TRIB3/RAC1/TNRC6B/XIAP/PSMC6/PML/PSMB2/PSMD12/PPP2CA/RRAGC/ATF2/PSMD1/PSMA5/GSK3B/RHEB/REST/PSMD13/FRS2/UBC/CSNK2A1/PIK3R1/…	71
R-HSA-166058	R-HSA-166058	MyD88:MAL(TIRAP) cascade initiated on plasma membrane	34/2264	113/10955	0.0111392721020237	0.0468167693202195	0.0323290152735424	CUL1/MAP3K8/TLR1/IRAK4/TIFA/RPS6KA3/ALPK1/RIPK2/MAP3K7/IRAK3/RPS27A/CREB1/TAB2/S100A1/USP14/PELI1/IRAK2/MEF2A/DUSP6/N4BP1/UBE2N/UBA52/ATF1/MAP2K1/CD36/DUSP7/TRAF2/PPP2CA/ATF2/IKBIP/MAP2K6/SAA1/UBC/MAPK9	34
R-HSA-168188	R-HSA-168188	Toll Like Receptor TLR6:TLR2 Cascade	34/2264	113/10955	0.0111392721020237	0.0468167693202195	0.0323290152735424	CUL1/MAP3K8/TLR1/IRAK4/TIFA/RPS6KA3/ALPK1/RIPK2/MAP3K7/IRAK3/RPS27A/CREB1/TAB2/S100A1/USP14/PELI1/IRAK2/MEF2A/DUSP6/N4BP1/UBE2N/UBA52/ATF1/MAP2K1/CD36/DUSP7/TRAF2/PPP2CA/ATF2/IKBIP/MAP2K6/SAA1/UBC/MAPK9	34
R-HSA-171319	R-HSA-171319	Telomere Extension By Telomerase	10/2264	23/10955	0.0112227832949301	0.0468997563262562	0.0323863214103097	CCNA2/TERF2IP/GAR1/PPP6C/SHQ1/DKC1/TINF2/CDK2/ANKRD28/POT1	10
R-HSA-9637690	R-HSA-9637690	Response of Mtb to phagocytosis	10/2264	23/10955	0.0112227832949301	0.0468997563262562	0.0323863214103097	CORO1A/KPNA1/RNF213/KPNB1/RPS27A/UBA52/RAB5A/CTSG/UBC/TRIM27	10
R-HSA-174113	R-HSA-174113	SCF-beta-TrCP mediated degradation of Emi1	19/2264	55/10955	0.01166759807936	0.0483465824640521	0.0333854177808224	CUL1/PSME4/FBXO5/PSMA4/PSMD7/RPS27A/PSMA1/PSMA3/UBA52/PSMC6/PSMB2/PSMD12/PSMD1/PSMA5/CDC20/PSMD13/UBC/PSMA2/PSMD10	19
R-HSA-4641257	R-HSA-4641257	Degradation of AXIN	19/2264	55/10955	0.01166759807936	0.0483465824640521	0.0333854177808224	PSME4/TNKS2/PSMA4/PSMD7/RPS27A/PSMA1/PSMA3/UBA52/TNKS/PSMC6/PSMB2/SMURF2/PSMD12/PSMD1/PSMA5/PSMD13/UBC/PSMA2/PSMD10	19
R-HSA-8941858	R-HSA-8941858	Regulation of RUNX3 expression and activity	19/2264	55/10955	0.01166759807936	0.0483465824640521	0.0333854177808224	RUNX3/CBFB/PSMA4/PSMD7/RPS27A/MDM2/PSMA1/PSMA3/UBA52/PSMC6/PSMB2/SMURF2/PSMD12/PSMD1/PSMA5/PSMD13/UBC/PSMA2/PSMD10	19
