# Supplementary material for: Antibody Mediated Rejection and T-cell Mediated Rejection Molecular Signatures Using Next-Generation Sequencing in Kidney Transplant Biopsies
Source: Transpl Int. 2024 Jul 10;37:13043. doi: 10.3389/ti.2024.13043 (PMC11267505; doi:10.3389/ti.2024.13043)
Supplement: Supplementary file 7 [file DataSheet5.CSV]

	ID	Description	GeneRatio	BgRatio	pvalue	p.adjust	qvalue	geneID	Count
R-HSA-877300	R-HSA-877300	Interferon gamma signaling	45/1589	91/10704	5.59290052772021e-15	7.56719441400544e-12	6.19928869019934e-12	GBP4/GBP1/IRF1/ICAM1/HLA-E/CIITA/B2M/HLA-C/HLA-DQA1/JAK2/GBP5/GBP2/HLA-DPA1/HLA-B/HLA-F/HLA-DRB1/HLA-DRA/HLA-DPB1/TRIM22/IFNGR1/HLA-A/STAT1/HLA-DQB1/TRIM21/IRF2/IRF8/SP100/TRIM5/CAMK2D/PTPN6/PIAS1/HLA-DRB5/FCGR1A/HLA-G/OAS2/IFI30/HLA-DQB2/VCAM1/PML/IRF9/IFNGR2/PTAFR/PTPN2/IRF4/GBP3	45
R-HSA-202403	R-HSA-202403	TCR signaling	52/1589	120/10704	4.1869155657655e-14	2.16673630319119e-11	1.77505996597061e-11	PSMB9/HLA-DQA1/PSMB8/HLA-DPA1/PTEN/HLA-DRB1/HLA-DRA/HLA-DPB1/NCK1/RIPK2/PSMB10/PTPN22/CD247/PAG1/PTPRC/HLA-DQB1/LCP2/NFKBIA/FYB1/PSMA4/PSME2/UBE2D1/WAS/UBE2D2/INPP5D/PSMD10/GRAP2/ITK/PIK3CA/HLA-DRB5/ZAP70/ENAH/PSMA6/BCL10/PSMA3/UBE2N/TRAT1/PAK2/CSK/HLA-DQB2/TRAF6/CD4/CD3G/PIK3R1/NFKB1/PSMD12/CARD11/PSME1/LCK/MAP3K7/EVL/CD3E	52
R-HSA-913531	R-HSA-913531	Interferon Signaling	72/1589	199/10704	4.80429335519112e-14	2.16673630319119e-11	1.77505996597061e-11	GBP4/GBP1/IRF1/ICAM1/HLA-E/CIITA/B2M/HLA-C/HLA-DQA1/JAK2/GBP5/GBP2/PSMB8/HLA-DPA1/HLA-B/HLA-F/HLA-DRB1/HLA-DRA/HLA-DPB1/TRIM22/IFNGR1/SAMHD1/UBE2L6/UBE2E1/HLA-A/STAT1/IFNAR1/HLA-DQB1/NUP43/ISG20/IFNAR2/NUP42/IFI27/TRIM21/IRF2/IRF8/SP100/ABCE1/TRIM5/EIF4E3/CAMK2D/PTPN6/NDC1/PIAS1/HLA-DRB5/STAT2/FCGR1A/UBE2N/BST2/HLA-G/IFIT5/OAS2/IFI30/XAF1/HLA-DQB2/VCAM1/ARIH1/NUP50/PML/IRF9/IFNGR2/NUP107/PTAFR/NU…	72
R-HSA-6798695	R-HSA-6798695	Neutrophil degranulation	132/1589	480/10704	1.65049089608428e-13	5.58278545600508e-11	4.57359714099144e-11	PECAM1/FGL2/FGR/CFP/B2M/HLA-C/FCN1/ARPC5/RAB31/HLA-B/SDCBP/CTSS/CLEC12A/CD47/MOSPD2/PLAC8/CD300A/ITGAX/HK3/RAB27A/RAP1B/TLR2/CD58/HLA-A/TNFRSF1B/NFAM1/GLIPR1/ITGAL/ACTR2/HBB/APAF1/STK10/ITGAM/PTPRC/CD33/CMTM6/ADGRE5/PLEKHO2/ITGB2/MNDA/FCGR3B/SLC15A4/SLC11A1/BIN2/RAB14/TMEM30A/CYBB/SNAP23/SCAMP1/FCER1G/NCKAP1L/RAB10/CD53/RAP1A/PGM2/TCIRG1/PYCARD/DOCK2/RAB37/ADA2/ENPP4/YPEL5/RAP2B/PTPN6/C3AR1/NRAS/…	132
R-HSA-198933	R-HSA-198933	Immunoregulatory interactions between a Lymphoid and a non-Lymphoid cell	54/1589	132/10704	2.42312791587868e-13	6.55698414036771e-11	5.37169199035842e-11	KLRF1/LILRA1/ICAM1/HLA-E/B2M/ICAM2/HLA-C/CLEC2B/MICB/KLRG1/HLA-B/HLA-F/FCGR3A/SLAMF7/ITGA4/KLRB1/CD300A/LILRB1/CD1C/HLA-A/ITGAL/CD300C/CD247/CD40/CD33/LILRA5/CD300E/ITGB2/CD300LF/PILRA/CD1D/HCST/CD34/SIGLEC10/SH2D1A/TYROBP/CLEC2D/OSCAR/CXADR/LAIR1/FCGR1A/JAML/HLA-G/ITGB7/CD8A/CD96/VCAM1/SLAMF6/CD3G/SIGLEC7/CD40LG/LILRB5/ITGB1/CD3E	54
R-HSA-449147	R-HSA-449147	Signaling by Interleukins	125/1589	461/10704	2.22701219861635e-12	5.02191250787988e-10	4.11411200902284e-10	CCL4/IL15/CXCL10/S1PR1/CCL3/ICAM1/PSMB9/IL15RA/LYN/JAK2/PSMB8/CSF2RB/CASP1/IL18BP/IRAK3/CSF1/ZEB1/MCL1/HCK/ITGAX/RIPK2/LGALS9/CAPZA1/RAP1B/TNF/PSMB10/TNFRSF1B/EBI3/STAT1/CREB1/IL6ST/CASP3/IL12RB1/FGF2/DUSP6/IL18R1/CD86/PTPN12/ITGAM/LCP1/HGF/ANXA1/IL2RB/IL10RA/ITGB2/NFKBIA/RALA/MYD88/CCL5/NOD1/STAT4/CCND1/PELI1/IL1B/PSMA4/PSME2/VIM/PDCD4/SOCS5/CCR2/DUSP7/IL2RG/MEF2C/MAP3K8/MEF2A/CCR5/CSF1R/RPS6KA3…	125
R-HSA-202433	R-HSA-202433	Generation of second messenger molecules	23/1589	34/10704	4.17899688659106e-12	8.07740398222529e-10	6.61726875425622e-10	HLA-DQA1/HLA-DPA1/HLA-DRB1/HLA-DRA/HLA-DPB1/NCK1/CD247/HLA-DQB1/LCP2/FYB1/WAS/GRAP2/ITK/HLA-DRB5/ZAP70/ENAH/PAK2/HLA-DQB2/CD4/CD3G/LCK/EVL/CD3E	23
R-HSA-388841	R-HSA-388841	Costimulation by the CD28 family	33/1589	69/10704	7.57815407673293e-11	1.28165530822746e-08	1.04997318984208e-08	CD274/HLA-DQA1/LYN/HLA-DPA1/PDCD1LG2/HLA-DRB1/HLA-DRA/HLA-DPB1/CD247/CD86/HLA-DQB1/PPP2R5E/MAP3K8/PPP2R5C/PTPN6/GRAP2/FYN/PIK3CA/HLA-DRB5/AKT3/PPP2R5A/PAK2/CSK/VAV1/HLA-DQB2/RICTOR/CD4/CD3G/PPP2CA/PIK3R1/RAC1/LCK/CD3E	33
R-HSA-202427	R-HSA-202427	Phosphorylation of CD3 and TCR zeta chains	17/1589	22/10704	9.57337169733785e-11	1.43919687849979e-08	1.1790363037774e-08	HLA-DQA1/HLA-DPA1/HLA-DRB1/HLA-DRA/HLA-DPB1/PTPN22/CD247/PAG1/PTPRC/HLA-DQB1/HLA-DRB5/CSK/HLA-DQB2/CD4/CD3G/LCK/CD3E	17
R-HSA-389948	R-HSA-389948	PD-1 signaling	17/1589	23/10704	3.16106488331573e-10	4.27692078712618e-08	3.50379086540154e-08	CD274/HLA-DQA1/HLA-DPA1/PDCD1LG2/HLA-DRB1/HLA-DRA/HLA-DPB1/CD247/HLA-DQB1/PTPN6/HLA-DRB5/CSK/HLA-DQB2/CD4/CD3G/LCK/CD3E	17
R-HSA-202430	R-HSA-202430	Translocation of ZAP-70 to Immunological synapse	15/1589	19/10704	7.58023480380618e-10	9.3236888086816e-08	7.63826530948125e-08	HLA-DQA1/HLA-DPA1/HLA-DRB1/HLA-DRA/HLA-DPB1/PTPN22/CD247/HLA-DQB1/HLA-DRB5/ZAP70/HLA-DQB2/CD4/CD3G/LCK/CD3E	15
R-HSA-1236975	R-HSA-1236975	Antigen processing-Cross presentation	38/1589	98/10704	5.1775522746284e-09	5.38863709813248e-07	4.41454457099895e-07	TAP2/HLA-E/B2M/TAP1/PSMB9/HLA-C/TLR4/PSMB8/HLA-B/CTSS/HLA-F/TLR2/HLA-A/NCF2/PSMB10/NCF1/LY96/MYD88/TLR1/CYBB/TAPBP/SNAP23/PSMA4/PSME2/BTK/PSMD10/VAMP3/FCGR1A/PSMA6/PSMA3/HLA-G/ITGAV/SEC61G/LNPEP/MRC1/PSMD12/PSME1/NCF4	38
R-HSA-202424	R-HSA-202424	Downstream TCR signaling	38/1589	98/10704	5.1775522746284e-09	5.38863709813248e-07	4.41454457099895e-07	PSMB9/HLA-DQA1/PSMB8/HLA-DPA1/PTEN/HLA-DRB1/HLA-DRA/HLA-DPB1/RIPK2/PSMB10/CD247/HLA-DQB1/NFKBIA/PSMA4/PSME2/UBE2D1/UBE2D2/INPP5D/PSMD10/PIK3CA/HLA-DRB5/PSMA6/BCL10/PSMA3/UBE2N/TRAT1/HLA-DQB2/TRAF6/CD4/CD3G/PIK3R1/NFKB1/PSMD12/CARD11/PSME1/LCK/MAP3K7/CD3E	38
R-HSA-168898	R-HSA-168898	Toll-like Receptor Cascades	49/1589	155/10704	8.58464032330571e-08	8.29644168388045e-06	6.79671147401573e-06	TLR3/TLR4/CTSS/IRAK3/RIPK2/TLR2/LY96/CREB1/DUSP6/ITGAM/TLR8/ITGB2/NFKBIA/MYD88/TLR7/TLR1/NOD1/PELI1/UBE2D3/UBE2D1/DUSP7/MEF2C/MAP3K8/MEF2A/BTK/BIRC3/RPS6KA3/UBE2D2/IRAK2/IRAK4/S100B/HMGB1/UBE2N/BIRC2/TBK1/ATF2/CD180/EEA1/TRAF6/S100A8/LY86/PPP2CA/TLR5/RIPK3/S100A12/NFKB1/TRAF3/TANK/MAP3K7	49
R-HSA-983169	R-HSA-983169	Class I MHC mediated antigen processing & presentation	92/1589	370/10704	1.85506326670606e-07	1.67326706656886e-05	1.370794119187e-05	TAP2/HLA-E/B2M/TAP1/PSMB9/HLA-C/TLR4/PSMB8/HLA-B/CTSS/HLA-F/VHL/ERAP2/UBE2L6/UBE2E1/TLR2/HLA-A/RNF138/NCF2/PSMB10/NCF1/LY96/ERAP1/UBE2J1/SEC24D/FBXW7/UBE2A/CDC27/MYD88/TLR1/UBA3/CYBB/TAPBP/HECTD2/GLMN/SNAP23/UBA6/CBLB/TRIM21/RNF19A/PSMA4/PSME2/LONRF1/FBXO11/UBE2D3/UBE2D1/MEX3C/UBE2K/KLHL11/BTK/FBXL3/UBE2D2/LRR1/PSMD10/UBE2Q2/DTX3L/ANAPC4/VAMP3/SMURF2/FCGR1A/CUL2/PSMA6/FBXO30/PSMA3/UBE2N/HLA-G/ITG…	92
R-HSA-166016	R-HSA-166016	Toll Like Receptor 4 (TLR4) Cascade	42/1589	129/10704	2.88987523819621e-07	2.44375074829967e-05	2.00199909593461e-05	TLR4/IRAK3/RIPK2/TLR2/LY96/CREB1/DUSP6/ITGAM/ITGB2/NFKBIA/MYD88/TLR1/NOD1/PELI1/UBE2D3/UBE2D1/DUSP7/MEF2C/MAP3K8/MEF2A/BTK/BIRC3/RPS6KA3/UBE2D2/IRAK2/IRAK4/S100B/HMGB1/UBE2N/BIRC2/TBK1/ATF2/CD180/TRAF6/LY86/PPP2CA/RIPK3/S100A12/NFKB1/TRAF3/TANK/MAP3K7	42
R-HSA-2454202	R-HSA-2454202	Fc epsilon receptor (FCERI) signaling	43/1589	134/10704	3.3000989900949e-07	2.62649054917553e-05	2.15170540964082e-05	PSMB9/LYN/PSMB8/PSMB10/RASGRP4/PPP3CA/LCP2/NFKBIA/TXK/CALM2/FCER1G/NFATC2/PSMA4/PSME2/UBE2D1/PPP3R1/BTK/UBE2D2/PSMD10/NRAS/GRAP2/ITK/FYN/PIK3CA/FCER1A/KRAS/SOS1/PSMA6/BCL10/LAT2/PSMA3/UBE2N/PAK2/VAV1/TRAF6/PIK3R1/NFKB1/PSMD12/CARD11/RAC1/PSME1/MAP3K7/RASGRP2	43
R-HSA-5663202	R-HSA-5663202	Diseases of signal transduction by growth factor receptors and second messengers	93/1589	387/10704	8.25966880777856e-07	6.20851772051355e-05	5.08621710794785e-05	PSMB9/LYN/JAK2/FKBP1A/PSMB8/PTEN/TGFBR2/RAP1B/TCF7L2/PSMB10/STAT1/CREB1/FGF2/DUSP6/CD86/PTPN12/HGF/VWF/FBXW7/TBL1XR1/SMAD4/BIN2/SMAD2/SPRED1/QKI/CALM2/RBPJ/ERLEC1/RAP1A/CDKN1B/PPP2R5E/PSMA4/PSME2/TNKS2/MDM2/DUSP7/CPSF6/CSNK1A1/PPP2R5C/ETV6/PPP1CC/CAMK2D/TGFB1/PSMD10/NRAS/APBB1IP/RAC2/IQGAP1/ADAM17/FYN/PIK3CA/SHOC2/KRAS/AKT3/CBL/PPP2R5A/SOS1/PIK3AP1/PSMA6/PSMA3/ARRB1/PPP1CB/RHOG/TENT4A/TRAT1/CSK/V…	93
R-HSA-909733	R-HSA-909733	Interferon alpha/beta signaling	27/1589	70/10704	9.5701066176406e-07	6.59405983947905e-05	5.40206559378492e-05	IRF1/HLA-E/HLA-C/GBP2/PSMB8/HLA-B/HLA-F/SAMHD1/HLA-A/STAT1/IFNAR1/ISG20/IFNAR2/IFI27/IRF2/IRF8/ABCE1/PTPN6/STAT2/BST2/HLA-G/IFIT5/OAS2/XAF1/IRF9/IRF4/IFI35	27
R-HSA-983705	R-HSA-983705	Signaling by the B Cell Receptor (BCR)	37/1589	112/10704	9.74731683588921e-07	6.59405983947905e-05	5.40206559378492e-05	PSMB9/LYN/FKBP1A/PSMB8/NCK1/PSMB10/PPP3CA/NFKBIA/REL/CALM2/NFATC2/PSMA4/PSME2/PPP3R1/BTK/PTPN6/PSMD10/NRAS/FYN/KRAS/RASGRP3/SOS1/PRKCB/PIK3AP1/PSMA6/BCL10/PSMA3/VAV1/DAPP1/PIK3R1/NFKB1/PSMD12/PIK3CD/CARD11/TRPC1/PSME1/MAP3K7	37
R-HSA-1236977	R-HSA-1236977	Endosomal/Vacuolar pathway	9/1589	11/10704	1.42018048899688e-06	9.1500200076799e-05	7.49599025019406e-05	HLA-E/B2M/HLA-C/HLA-B/CTSS/HLA-F/HLA-A/HLA-G/LNPEP	9
R-HSA-983170	R-HSA-983170	Antigen Presentation: Folding, assembly and peptide loading of class I MHC	14/1589	25/10704	2.1170821835401e-06	0.000130200554287716	0.000106664475563049	TAP2/HLA-E/B2M/TAP1/HLA-C/HLA-B/HLA-F/ERAP2/HLA-A/ERAP1/SEC24D/TAPBP/HLA-G/SEC24A	14
R-HSA-1236974	R-HSA-1236974	ER-Phagosome pathway	29/1589	83/10704	4.06290333271801e-06	0.000239004704746412	0.000195800329947463	TAP2/HLA-E/B2M/TAP1/PSMB9/HLA-C/TLR4/PSMB8/HLA-B/HLA-F/TLR2/HLA-A/PSMB10/LY96/MYD88/TLR1/TAPBP/SNAP23/PSMA4/PSME2/BTK/PSMD10/VAMP3/PSMA6/PSMA3/HLA-G/SEC61G/PSMD12/PSME1	29
R-HSA-202733	R-HSA-202733	Cell surface interactions at the vascular wall	41/1589	137/10704	4.57497040214771e-06	0.000257913956421077	0.000211291396204453	PECAM1/CD244/LYN/CD47/ITGA4/ITGAX/CD74/CD58/SPN/ITGAL/ITGAM/CAV1/SELE/DOK2/ITGB2/THBD/SELPLG/JCHAIN/FCER1G/CD48/ATP1B3/TGFB1/PTPN6/INPP5D/NRAS/FYN/PIK3CA/KRAS/CXADR/SOS1/ITGA5/JAML/TEK/ITGAV/GYPC/PIK3R1/CD84/LCK/CD2/ITGB1/TNFRSF10B	41
R-HSA-2029481	R-HSA-2029481	FCGR activation	9/1589	12/10704	4.92765726125742e-06	0.000266684810979251	0.000218476761941224	FGR/LYN/FCGR3A/HCK/CD247/FYN/FCGR1A/FCGR2A/CD3G	9
R-HSA-5621481	R-HSA-5621481	C-type lectin receptors (CLRs)	41/1589	142/10704	1.21074505866055e-05	0.000630053101679892	0.000516159735534233	PSMB9/ICAM2/LYN/PSMB8/PSMB10/CLEC7A/PPP3CA/CLEC4A/NFKBIA/PRKACB/CALM2/UBA3/FCER1G/IL1B/NFATC2/PSMA4/PSME2/UBE2D1/PPP3R1/PYCARD/UBE2D2/PSMD10/NRAS/FYN/CARD9/KRAS/PSMA6/BCL10/PSMA3/UBE2N/CLEC10A/PAK2/TRAF6/CD209/NFKB1/PSMD12/CARD11/RELB/CLEC4E/PSME1/MAP3K7	41
R-HSA-76002	R-HSA-76002	Platelet activation, signaling and aggregation	65/1589	263/10704	1.44348433609473e-05	0.000723346039531914	0.000592588306396783	PECAM1/GNG11/GNB4/LYN/PRKCH/F2R/GNG2/GNAQ/CTSW/PIK3CG/PDPN/ECM1/VEGFC/GNAI3/GNA13/RAP1B/SRGN/CYRIB/PLEK/MMRN1/PHACTR2/LCP2/HGF/VWF/PIK3R5/CALM2/FCER1G/RAP1A/TGFB2/TMX3/GNAI2/FERMT3/TGFB1/PTPN6/APBB1IP/RAC2/FYN/PIK3CA/SOS1/PRKCB/CALU/ARRB1/ANXA5/RHOG/GNGT2/YWHAZ/CSK/NHLRC2/VAV1/SERPINE1/FAM3C/GNA15/TMSB4X/PIK3R1/DGKH/CD109/PLA2G4A/RAC1/ARRB2/LCK/TAGLN2/CAP1/LHFPL2/TOR4A/RASGRP2	65
R-HSA-1433557	R-HSA-1433557	Signaling by SCF-KIT	18/1589	43/10704	1.64895615885644e-05	0.000788097203702536	0.000645634539618602	SH2B3/LYN/JAK2/STAT1/FES/PTPN6/NRAS/GRAP2/FYN/PIK3CA/KRAS/CBL/SOS1/VAV1/PIK3R1/RAC1/LCK/FER	18
R-HSA-9664407	R-HSA-9664407	Parasite infection	22/1589	59/10704	1.80569204100359e-05	0.000788097203702536	0.000645634539618602	FGR/LYN/ARPC5/FCGR3A/NCK1/HCK/CD247/ACTR2/WIPF1/ACTR3/NCKAP1L/ARPC2/WAS/BTK/ELMO1/FYN/ARPC1B/ABI1/VAV1/CD3G/MYO9B/RAC1	22
R-HSA-9664417	R-HSA-9664417	Leishmania phagocytosis	22/1589	59/10704	1.80569204100359e-05	0.000788097203702536	0.000645634539618602	FGR/LYN/ARPC5/FCGR3A/NCK1/HCK/CD247/ACTR2/WIPF1/ACTR3/NCKAP1L/ARPC2/WAS/BTK/ELMO1/FYN/ARPC1B/ABI1/VAV1/CD3G/MYO9B/RAC1	22
R-HSA-9664422	R-HSA-9664422	FCGR3A-mediated phagocytosis	22/1589	59/10704	1.80569204100359e-05	0.000788097203702536	0.000645634539618602	FGR/LYN/ARPC5/FCGR3A/NCK1/HCK/CD247/ACTR2/WIPF1/ACTR3/NCKAP1L/ARPC2/WAS/BTK/ELMO1/FYN/ARPC1B/ABI1/VAV1/CD3G/MYO9B/RAC1	22
R-HSA-168164	R-HSA-168164	Toll Like Receptor 3 (TLR3) Cascade	30/1589	94/10704	2.1740791700028e-05	0.000915004477752979	0.000749601054245059	TLR3/RIPK2/CREB1/DUSP6/NFKBIA/NOD1/UBE2D3/UBE2D1/DUSP7/MEF2C/MAP3K8/MEF2A/BIRC3/RPS6KA3/UBE2D2/IRAK2/S100B/HMGB1/UBE2N/BIRC2/TBK1/ATF2/TRAF6/PPP2CA/RIPK3/S100A12/NFKB1/TRAF3/TANK/MAP3K7	30
R-HSA-194138	R-HSA-194138	Signaling by VEGF	33/1589	108/10704	2.37241176466047e-05	0.000915004477752979	0.000749601054245059	CDH5/VEGFC/NCK1/NOS3/NCF2/NCF1/CAV1/SPHK1/RASA1/PRKACB/CALM2/SH2D2A/CYBB/NCKAP1L/NRAS/ELMO1/NRP2/FYN/PIK3CA/KRAS/AKT3/PRKCB/ABI1/ITGAV/PAK2/VAV1/RICTOR/ROCK1/PIK3R1/AXL/RAC1/NCF4/CTNNB1	33
R-HSA-166166	R-HSA-166166	MyD88-independent TLR4 cascade	31/1589	99/10704	2.43460171464207e-05	0.000915004477752979	0.000749601054245059	TLR4/RIPK2/LY96/CREB1/DUSP6/NFKBIA/NOD1/UBE2D3/UBE2D1/DUSP7/MEF2C/MAP3K8/MEF2A/BIRC3/RPS6KA3/UBE2D2/IRAK2/S100B/HMGB1/UBE2N/BIRC2/TBK1/ATF2/TRAF6/PPP2CA/RIPK3/S100A12/NFKB1/TRAF3/TANK/MAP3K7	31
R-HSA-4420097	R-HSA-4420097	VEGFA-VEGFR2 Pathway	31/1589	99/10704	2.43460171464207e-05	0.000915004477752979	0.000749601054245059	CDH5/NCK1/NOS3/NCF2/NCF1/CAV1/SPHK1/RASA1/PRKACB/CALM2/SH2D2A/CYBB/NCKAP1L/NRAS/ELMO1/FYN/PIK3CA/KRAS/AKT3/PRKCB/ABI1/ITGAV/PAK2/VAV1/RICTOR/ROCK1/PIK3R1/AXL/RAC1/NCF4/CTNNB1	31
R-HSA-937061	R-HSA-937061	TRIF(TICAM1)-mediated TLR4 signaling	31/1589	99/10704	2.43460171464207e-05	0.000915004477752979	0.000749601054245059	TLR4/RIPK2/LY96/CREB1/DUSP6/NFKBIA/NOD1/UBE2D3/UBE2D1/DUSP7/MEF2C/MAP3K8/MEF2A/BIRC3/RPS6KA3/UBE2D2/IRAK2/S100B/HMGB1/UBE2N/BIRC2/TBK1/ATF2/TRAF6/PPP2CA/RIPK3/S100A12/NFKB1/TRAF3/TANK/MAP3K7	31
R-HSA-168643	R-HSA-168643	Nucleotide-binding domain, leucine rich repeat containing receptor (NLR) signaling pathways	21/1589	56/10704	2.52229582573512e-05	0.000922342230329628	0.000755612376813396	TNFAIP3/P2RX7/CASP1/RIPK2/CYLD/NOD1/NLRP1/PYCARD/BIRC3/IRAK2/PANX1/CARD9/SUGT1/NLRP3/UBE2N/BIRC2/CASP4/TRAF6/PSTPIP1/NFKB1/MAP3K7	21
R-HSA-2424491	R-HSA-2424491	DAP12 signaling	14/1589	30/10704	3.32078390644711e-05	0.00118237384879551	0.000968638629775292	HLA-E/B2M/LCP2/BTK/NRAS/TYROBP/GRAP2/FYN/PIK3CA/KRAS/SOS1/PIK3R1/RAC1/LCK	14
R-HSA-2172127	R-HSA-2172127	DAP12 interactions	18/1589	45/10704	3.45862323073035e-05	0.00119055227972401	0.000975338663048491	HLA-E/B2M/HLA-C/HLA-B/LCP2/CD300E/BTK/NRAS/TYROBP/GRAP2/FYN/PIK3CA/KRAS/SOS1/SIGLEC14/PIK3R1/RAC1/LCK	18
R-HSA-194315	R-HSA-194315	Signaling by Rho GTPases	99/1589	455/10704	3.51974066437252e-05	0.00119055227972401	0.000975338663048491	CHN1/ARPC5/NCK1/GNA13/RHOJ/TAGAP/NCF2/FGD2/PKN3/NCF1/ARAP2/ACTR2/YWHAQ/NUP43/BUB3/GOPC/KIF2A/WIPF1/KNTC1/CALM2/FMNL1/ACTR3/CYBB/ARHGAP31/MIS12/FMNL3/ARHGAP25/NCKAP1L/CDKN1B/PPP2R5E/SKA2/ARPC2/PLEKHG5/NDC80/FAM13B/WAS/ARHGAP30/DIAPH2/SRGAP2/PPP2R5C/PPP1CC/BTK/GMIP/XPO1/RAC2/IQGAP1/ZWILCH/ARHGAP23/ARHGAP45/ARHGAP15/ARHGAP9/ARHGAP12/ARHGEF6/PPP2R5A/PKN2/SOS1/PRKCB/ARPC1B/DSN1/NSL1/PPP1CB/RHOG/YWHAZ/…	99
R-HSA-936440	R-HSA-936440	Negative regulators of DDX58/IFIH1 signaling	15/1589	34/10704	3.97263058736598e-05	0.00131096809383077	0.00107398716521088	TNFAIP3/NLRC5/UBE2L6/ATG12/CYLD/IFIH1/UBE2D3/UBE2D1/UBE2K/UBE2D2/TBK1/ATG5/UBA7/DDX58/TRAF3	15
R-HSA-5260271	R-HSA-5260271	Diseases of Immune System	12/1589	24/10704	5.21163393904725e-05	0.00163984667896068	0.00134341506433703	TLR3/TLR4/TLR2/LY96/NFKBIA/MYD88/TLR1/BTK/IRAK4/TLR5/NFKB1/TRAF3	12
R-HSA-5602358	R-HSA-5602358	Diseases associated with the TLR signaling cascade	12/1589	24/10704	5.21163393904725e-05	0.00163984667896068	0.00134341506433703	TLR3/TLR4/TLR2/LY96/NFKBIA/MYD88/TLR1/BTK/IRAK4/TLR5/NFKB1/TRAF3	12
R-HSA-114604	R-HSA-114604	GPVI-mediated activation cascade	15/1589	35/10704	6.0042025922091e-05	0.0018462922971043	0.00151254194487947	LYN/PIK3CG/PDPN/LCP2/PIK3R5/FCER1G/PTPN6/RAC2/FYN/PIK3CA/RHOG/VAV1/PIK3R1/RAC1/LCK	15
R-HSA-166058	R-HSA-166058	MyD88:MAL(TIRAP) cascade initiated on plasma membrane	29/1589	95/10704	7.39896506125436e-05	0.00217626081040808	0.00178286274816953	TLR4/IRAK3/RIPK2/TLR2/LY96/CREB1/DUSP6/NFKBIA/MYD88/TLR1/NOD1/PELI1/DUSP7/MEF2C/MAP3K8/MEF2A/BTK/RPS6KA3/IRAK2/IRAK4/S100B/HMGB1/UBE2N/ATF2/TRAF6/PPP2CA/S100A12/NFKB1/MAP3K7	29
R-HSA-168188	R-HSA-168188	Toll Like Receptor TLR6:TLR2 Cascade	29/1589	95/10704	7.39896506125436e-05	0.00217626081040808	0.00178286274816953	TLR4/IRAK3/RIPK2/TLR2/LY96/CREB1/DUSP6/NFKBIA/MYD88/TLR1/NOD1/PELI1/DUSP7/MEF2C/MAP3K8/MEF2A/BTK/RPS6KA3/IRAK2/IRAK4/S100B/HMGB1/UBE2N/ATF2/TRAF6/PPP2CA/S100A12/NFKB1/MAP3K7	29
R-HSA-2029480	R-HSA-2029480	Fcgamma receptor (FCGR) dependent phagocytosis	27/1589	86/10704	7.59443552568383e-05	0.00218622792898941	0.00179102813181301	FGR/LYN/ARPC5/FCGR3A/NCK1/HCK/CD247/ACTR2/WIPF1/ACTR3/NCKAP1L/ARPC2/WAS/BTK/ELMO1/FYN/PIK3CA/FCGR1A/ARPC1B/ABI1/VAV1/FCGR2A/CD3G/MYO9B/PIK3R1/PLPP5/RAC1	27
R-HSA-451927	R-HSA-451927	Interleukin-2 family signaling	17/1589	44/10704	9.54223487362664e-05	0.00268971745500351	0.00220350292147563	IL15/IL15RA/JAK2/CSF2RB/LGALS9/STAT1/IL2RB/STAT4/IL2RG/PTPN6/INPP5D/PIK3CA/SOS1/IL21R/PIK3R1/PIK3CD/LCK	17
R-HSA-2871809	R-HSA-2871809	FCERI mediated Ca+2 mobilization	14/1589	33/10704	0.000120685683246866	0.00333240264148998	0.00273001126657249	LYN/PPP3CA/LCP2/TXK/CALM2/FCER1G/NFATC2/PPP3R1/BTK/GRAP2/ITK/FCER1A/SOS1/VAV1	14
R-HSA-1660499	R-HSA-1660499	Synthesis of PIPs at the plasma membrane	19/1589	53/10704	0.000123345045514409	0.00333771693161991	0.00273436490371942	PTEN/PIK3CG/PIK3R5/INPP4A/RAB14/PIP4K2A/PLEKHA2/PIK3C2A/SYNJ2/MTMR6/INPP5D/PIK3CA/PI4K2B/MTMR9/PLEKHA3/PIK3R1/PIK3CD/RAB5A/SYNJ1	19
R-HSA-168179	R-HSA-168179	Toll Like Receptor TLR1:TLR2 Cascade	29/1589	98/10704	0.000136832455947691	0.00356027524802358	0.00291669182414815	TLR4/IRAK3/RIPK2/TLR2/LY96/CREB1/DUSP6/NFKBIA/MYD88/TLR1/NOD1/PELI1/DUSP7/MEF2C/MAP3K8/MEF2A/BTK/RPS6KA3/IRAK2/IRAK4/S100B/HMGB1/UBE2N/ATF2/TRAF6/PPP2CA/S100A12/NFKB1/MAP3K7	29
R-HSA-181438	R-HSA-181438	Toll Like Receptor 2 (TLR2) Cascade	29/1589	98/10704	0.000136832455947691	0.00356027524802358	0.00291669182414815	TLR4/IRAK3/RIPK2/TLR2/LY96/CREB1/DUSP6/NFKBIA/MYD88/TLR1/NOD1/PELI1/DUSP7/MEF2C/MAP3K8/MEF2A/BTK/RPS6KA3/IRAK2/IRAK4/S100B/HMGB1/UBE2N/ATF2/TRAF6/PPP2CA/S100A12/NFKB1/MAP3K7	29
R-HSA-3108214	R-HSA-3108214	SUMOylation of DNA damage response and repair proteins	24/1589	77/10704	0.000211548024635724	0.00540046183645538	0.0044242317763936	EID3/RNF2/NUP43/NUP42/SP100/PHC3/NDC1/PIAS1/SMC6/SMC5/SUMO2/NUP50/PML/RNF168/STAG1/NUP107/NUP155/SMC3/TDG/STAG2/PIAS2/NSMCE4A/WRN/NUP54	24
R-HSA-9669938	R-HSA-9669938	Signaling by KIT in disease	10/1589	20/10704	0.000223767418317599	0.00550467849061295	0.00450960940647717	LYN/JAK2/STAT1/NRAS/FYN/PIK3CA/KRAS/SOS1/PIK3R1/LCK	10
R-HSA-9670439	R-HSA-9670439	Signaling by phosphorylated juxtamembrane, extracellular and kinase domain KIT mutants	10/1589	20/10704	0.000223767418317599	0.00550467849061295	0.00450960940647717	LYN/JAK2/STAT1/NRAS/FYN/PIK3CA/KRAS/SOS1/PIK3R1/LCK	10
R-HSA-5683057	R-HSA-5683057	MAPK family signaling cascades	72/1589	325/10704	0.000228860027557159	0.00552942173722921	0.00452987986875354	PSMB9/JAK2/PSMB8/CSF2RB/DUSP5/DUSP2/RAP1B/PSMB10/IL6ST/FGF2/RASGRP4/DUSP6/RASA2/RASA1/HGF/IL2RB/VWF/PRKACB/SEPTIN7/SPRED1/CALM2/RAP1A/PPP2R5E/PSMA4/PSME2/FLT3LG/AGO4/DUSP7/IL2RG/AGO3/PPP2R5C/PPP1CC/XPO1/CAMK2D/NCOA3/PSMD10/NRAS/FNTA/APBB1IP/IQGAP1/RASA3/FYN/PIK3CA/SHOC2/KRAS/RASGRP3/PPP2R5A/SOS1/PAQR3/PSMA6/PSMA3/ARRB1/PPP1CB/TEK/PAK2/CSK/CCND3/FRS2/GFRA1/RASAL3/PPP2CA/CDC14A/PIK3R1/YWHAB/PSMD12/…	72
R-HSA-5607764	R-HSA-5607764	CLEC7A (Dectin-1) signaling	29/1589	101/10704	0.000243691985831758	0.0057173966531752	0.00468387495685493	PSMB9/PSMB8/PSMB10/CLEC7A/PPP3CA/NFKBIA/CALM2/UBA3/IL1B/NFATC2/PSMA4/PSME2/UBE2D1/PPP3R1/PYCARD/UBE2D2/PSMD10/CARD9/PSMA6/BCL10/PSMA3/UBE2N/TRAF6/NFKB1/PSMD12/CARD11/RELB/PSME1/MAP3K7	29
R-HSA-6783783	R-HSA-6783783	Interleukin-10 signaling	17/1589	47/10704	0.000245091652538183	0.0057173966531752	0.00468387495685493	CCL4/CXCL10/CCL3/ICAM1/CSF1/TNF/TNFRSF1B/CD86/IL10RA/CCL5/IL1B/CCR2/CCR5/CCR1/IL10RB/PTAFR/FPR1	17
R-HSA-168928	R-HSA-168928	DDX58/IFIH1-mediated induction of interferon-alpha/beta	24/1589	78/10704	0.000263231692328049	0.00603648270711611	0.00494528049993641	CASP10/TNFAIP3/NLRC5/UBE2L6/ATG12/CYLD/NFKBIA/IFIH1/UBE2D3/UBE2D1/UBE2K/UBE2D2/S100B/HMGB1/TBK1/TRAF6/ATG5/S100A12/NFKB1/UBA7/DDX58/TRAF3/TANK/SIKE1	24
R-HSA-8934593	R-HSA-8934593	Regulation of RUNX1 Expression and Activity	9/1589	17/10704	0.000268393240874991	0.00605226758173105	0.00495821197616431	CBFB/CDK6/CCND1/RUNX1/AGO4/AGO3/CCND2/CCND3/PML	9
R-HSA-1168372	R-HSA-1168372	Downstream signaling events of B Cell Receptor (BCR)	25/1589	83/10704	0.000285895509054255	0.00634125612705585	0.00519496067358293	PSMB9/FKBP1A/PSMB8/PSMB10/PPP3CA/NFKBIA/REL/CALM2/NFATC2/PSMA4/PSME2/PPP3R1/PSMD10/NRAS/KRAS/RASGRP3/PRKCB/PSMA6/BCL10/PSMA3/NFKB1/PSMD12/CARD11/PSME1/MAP3K7	25
R-HSA-5603041	R-HSA-5603041	IRAK4 deficiency (TLR2/4)	7/1589	11/10704	0.000298417682184318	0.00651224393540939	0.00533503937759061	TLR4/TLR2/LY96/MYD88/TLR1/BTK/IRAK4	7
R-HSA-9679506	R-HSA-9679506	SARS-CoV Infections	38/1589	147/10704	0.000322324400078706	0.00669078932414888	0.00548130949416795	S1PR1/JAK2/FKBP1A/PARP8/VHL/ITGA4/PARP14/IFNGR1/CYSLTR1/UVRAG/GALNT1/RB1/IFNAR1/MAN2A1/PTGES3/TLR7/IFNAR2/SAP30/ATP1B3/CHMP2B/PARP9/STAT2/MGAT2/TBK1/DDX5/ARID4B/RCOR1/RBBP4/ROCK1/ZBP1/MAGT1/TUSC3/NR3C1/IFNGR2/CRBN/FXYD6/MGAT4A/ITGB1	38
R-HSA-168181	R-HSA-168181	Toll Like Receptor 7/8 (TLR7/8) Cascade	27/1589	93/10704	0.000323627066343884	0.00669078932414888	0.00548130949416795	TLR4/RIPK2/LY96/CREB1/DUSP6/TLR8/NFKBIA/MYD88/TLR7/NOD1/PELI1/DUSP7/MEF2C/MAP3K8/MEF2A/RPS6KA3/IRAK2/IRAK4/S100B/HMGB1/UBE2N/ATF2/TRAF6/PPP2CA/S100A12/NFKB1/MAP3K7	27
R-HSA-9658195	R-HSA-9658195	Leishmania infection	58/1589	252/10704	0.000325602663060402	0.00669078932414888	0.00548130949416795	GNG11/FGR/GNB4/LYN/P2RX7/ARPC5/CASP1/PTGER2/GNG2/FCGR3A/CYSLTR1/NCK1/RXFP1/CALCRL/GNAI3/HCK/ADCY7/CYSLTR2/CREB1/CD247/ACTR2/PTGER4/ADRB2/PRKACB/RAMP3/WIPF1/CALM2/ACTR3/DPEP2/NCKAP1L/IL1B/RHBDF2/ARPC2/PLK2/GNAI2/WAS/PYCARD/ENTPD1/BTK/C3AR1/ADCY4/ELMO1/ADAM17/FYN/FCGR1A/SUGT1/ARPC1B/NLRP3/GNGT2/ABI1/VAV1/FCGR2A/CD3G/PSTPIP1/MYO9B/NFKB1/RAC1/PRKAR2B	58
R-HSA-164952	R-HSA-164952	The role of Nef in HIV-1 replication and disease pathogenesis	12/1589	28/10704	0.000329228973255186	0.00669078932414888	0.00548130949416795	B2M/AP1S2/HCK/HLA-A/CD247/DOCK2/ELMO1/FYN/PAK2/CD4/RAC1/LCK	12
R-HSA-2029482	R-HSA-2029482	Regulation of actin dynamics for phagocytic cup formation	20/1589	61/10704	0.000331325118047284	0.00669078932414888	0.00548130949416795	ARPC5/FCGR3A/NCK1/CD247/ACTR2/WIPF1/ACTR3/NCKAP1L/ARPC2/WAS/BTK/ELMO1/FCGR1A/ARPC1B/ABI1/VAV1/FCGR2A/CD3G/MYO9B/RAC1	20
R-HSA-983695	R-HSA-983695	Antigen activates B Cell Receptor (BCR) leading to generation of second messengers	13/1589	32/10704	0.000353243082556449	0.00696456194483919	0.00570559281745491	LYN/NCK1/CALM2/BTK/PTPN6/FYN/SOS1/PIK3AP1/VAV1/DAPP1/PIK3R1/PIK3CD/TRPC1	13
R-HSA-9664323	R-HSA-9664323	FCGR3A-mediated IL10 synthesis	15/1589	40/10704	0.000358001281229283	0.00696456194483919	0.00570559281745491	FGR/LYN/FCGR3A/HCK/ADCY7/CREB1/CD247/PRKACB/CALM2/ADCY4/FYN/FCGR1A/FCGR2A/CD3G/PRKAR2B	15
R-HSA-5673000	R-HSA-5673000	RAF activation	14/1589	36/10704	0.000361624484414618	0.00696456194483919	0.00570559281745491	JAK2/CALM2/PPP2R5E/PPP2R5C/PPP1CC/CAMK2D/NRAS/SHOC2/KRAS/PPP2R5A/PPP1CB/PPP2CA/YWHAB/BRAF	14
R-HSA-2555396	R-HSA-2555396	Mitotic Metaphase and Anaphase	55/1589	237/10704	0.000369843102564316	0.00696456194483919	0.00570559281745491	PSMB9/PSMB8/UBE2E1/VRK2/SPAST/PSMB10/LBR/TMPO/NUP43/BUB3/CDC27/KIF2A/KNTC1/MIS12/PPP2R5E/PSMA4/PSME2/SKA2/NDC80/UBE2D1/PPP2R5C/PPP1CC/XPO1/PSMD10/NDC1/CHMP2B/ZWILCH/ANAPC4/PPP2R5A/PDS5A/LEMD3/PSMA6/DSN1/NSL1/PSMA3/CENPH/FBXO5/TUBB6/PPP2CA/PDS5B/STAG1/LMNB1/NUP107/PSMD12/NUP155/SMC3/CENPU/PSME1/MAPRE1/STAG2/PPP2R2A/PTTG1/TAOK1/TNPO1/NUP54	55
R-HSA-5621575	R-HSA-5621575	CD209 (DC-SIGN) signaling	10/1589	21/10704	0.000370619704381686	0.00696456194483919	0.00570559281745491	ICAM2/LYN/PRKACB/NRAS/FYN/KRAS/PAK2/CD209/NFKB1/RELB	10
R-HSA-9006335	R-HSA-9006335	Signaling by Erythropoietin	11/1589	25/10704	0.000443321027808128	0.0082166212414301	0.00673132000406574	LYN/JAK2/PIK3CG/PIK3R5/NRAS/PIK3CA/KRAS/SOS1/VAV1/PIK3R1/PIK3CD	11
R-HSA-9679191	R-HSA-9679191	Potential therapeutics for SARS	24/1589	81/10704	0.000490896305110661	0.00897544190290167	0.00735297026005015	S1PR1/JAK2/FKBP1A/ITGA4/IFNGR1/CYSLTR1/IFNAR1/PTGES3/TLR7/IFNAR2/SAP30/ATP1B3/STAT2/TBK1/ARID4B/RCOR1/RBBP4/ROCK1/ZBP1/NR3C1/IFNGR2/CRBN/FXYD6/ITGB1	24
R-HSA-389356	R-HSA-389356	CD28 co-stimulation	13/1589	33/10704	0.000504405392107677	0.00906969916798713	0.00743018883875244	LYN/CD86/MAP3K8/GRAP2/FYN/PIK3CA/AKT3/PAK2/VAV1/RICTOR/PIK3R1/RAC1/LCK	13
R-HSA-446652	R-HSA-446652	Interleukin-1 family signaling	36/1589	140/10704	0.000509458342030319	0.00906969916798713	0.00743018883875244	PSMB9/PSMB8/CASP1/IL18BP/IRAK3/RIPK2/PSMB10/IL18R1/PTPN12/NFKBIA/MYD88/NOD1/PELI1/IL1B/PSMA4/PSME2/MAP3K8/PTPN6/PSMD10/IRAK2/IRAK4/PSMA6/S100B/HMGB1/PSMA3/UBE2N/TBK1/TRAF6/S100A12/NFKB1/PSMD12/PSME1/PTPN2/MAP3K7/IL1RL1/MAP3K3	36
R-HSA-975138	R-HSA-975138	TRAF6 mediated induction of NFkB and MAP kinases upon TLR7/8 or 9 activation	26/1589	91/10704	0.000543777699570425	0.00941257561589934	0.00771108423662194	TLR4/RIPK2/LY96/CREB1/DUSP6/NFKBIA/MYD88/TLR7/NOD1/PELI1/DUSP7/MEF2C/MAP3K8/MEF2A/RPS6KA3/IRAK2/IRAK4/S100B/HMGB1/UBE2N/ATF2/TRAF6/PPP2CA/S100A12/NFKB1/MAP3K7	26
R-HSA-844456	R-HSA-844456	The NLRP3 inflammasome	8/1589	15/10704	0.000561074629178204	0.00941257561589934	0.00771108423662194	P2RX7/CASP1/PYCARD/PANX1/SUGT1/NLRP3/PSTPIP1/NFKB1	8
R-HSA-9009391	R-HSA-9009391	Extra-nuclear estrogen signaling	23/1589	77/10704	0.000562277486044621	0.00941257561589934	0.00771108423662194	GNG11/GNB4/GNG2/NOS3/GNAI3/CREB1/CAV1/SPHK1/CALM2/CCND1/CDKN1B/GNAI2/XPO1/NRAS/PIK3CA/KRAS/AKT3/CAV2/GNGT2/ZDHHC21/STRN/UHMK1/PIK3R1	23
R-HSA-168138	R-HSA-168138	Toll Like Receptor 9 (TLR9) Cascade	27/1589	96/10704	0.000563502309599295	0.00941257561589934	0.00771108423662194	TLR4/RIPK2/LY96/CREB1/DUSP6/NFKBIA/MYD88/TLR7/NOD1/PELI1/DUSP7/MEF2C/MAP3K8/MEF2A/RPS6KA3/IRAK2/IRAK4/S100B/HMGB1/UBE2N/ATF2/EEA1/TRAF6/PPP2CA/S100A12/NFKB1/MAP3K7	27
R-HSA-8878159	R-HSA-8878159	Transcriptional regulation by RUNX3	27/1589	96/10704	0.000563502309599295	0.00941257561589934	0.00771108423662194	PSMB9/PSMB8/ITGA4/CBFB/RUNX3/TCF7L2/PSMB10/ITGAL/CCN2/SMAD4/RBPJ/CCND1/PSMA4/PSME2/RUNX1/MDM2/TGFB1/PSMD10/KRAS/SMURF2/PSMA6/PSMA3/KAT2B/PSMD12/PSME1/MAMLD1/CTNNB1	27
R-HSA-68882	R-HSA-68882	Mitotic Anaphase	54/1589	236/10704	0.000597810226156958	0.00974882380972225	0.00798654955587002	PSMB9/PSMB8/UBE2E1/VRK2/SPAST/PSMB10/LBR/TMPO/NUP43/BUB3/CDC27/KIF2A/KNTC1/MIS12/PPP2R5E/PSMA4/PSME2/SKA2/NDC80/UBE2D1/PPP2R5C/PPP1CC/XPO1/PSMD10/NDC1/CHMP2B/ZWILCH/ANAPC4/PPP2R5A/PDS5A/LEMD3/PSMA6/DSN1/NSL1/PSMA3/CENPH/TUBB6/PPP2CA/PDS5B/STAG1/LMNB1/NUP107/PSMD12/NUP155/SMC3/CENPU/PSME1/MAPRE1/STAG2/PPP2R2A/PTTG1/TAOK1/TNPO1/NUP54	54
R-HSA-2871837	R-HSA-2871837	FCERI mediated NF-kB activation	24/1589	82/10704	0.000598043145755319	0.00974882380972225	0.00798654955587002	PSMB9/LYN/PSMB8/PSMB10/RASGRP4/NFKBIA/FCER1G/PSMA4/PSME2/UBE2D1/UBE2D2/PSMD10/FCER1A/PSMA6/BCL10/PSMA3/UBE2N/TRAF6/NFKB1/PSMD12/CARD11/PSME1/MAP3K7/RASGRP2	24
R-HSA-210990	R-HSA-210990	PECAM1 interactions	7/1589	12/10704	0.000624400150305495	0.00993898121603924	0.00814233261017569	PECAM1/LYN/PTPN6/INPP5D/FYN/ITGAV/LCK	7
R-HSA-9027276	R-HSA-9027276	Erythropoietin activates Phosphoinositide-3-kinase (PI3K)	7/1589	12/10704	0.000624400150305495	0.00993898121603924	0.00814233261017569	LYN/JAK2/PIK3CG/PIK3R5/PIK3CA/PIK3R1/PIK3CD	7
R-HSA-975155	R-HSA-975155	MyD88 dependent cascade initiated on endosome	26/1589	92/10704	0.000652909280671982	0.0102719332180139	0.00841509758320192	TLR4/RIPK2/LY96/CREB1/DUSP6/NFKBIA/MYD88/TLR7/NOD1/PELI1/DUSP7/MEF2C/MAP3K8/MEF2A/RPS6KA3/IRAK2/IRAK4/S100B/HMGB1/UBE2N/ATF2/TRAF6/PPP2CA/S100A12/NFKB1/MAP3K7	26
R-HSA-5357801	R-HSA-5357801	Programmed Cell Death	45/1589	190/10704	0.000773419285723695	0.0120280033745306	0.00985372665295888	GZMB/PSMB9/TLR4/PSMB8/CARD8/SDCBP/MLKL/BID/PSMB10/LY96/CFLAR/CASP3/APAF1/YWHAQ/STK26/PELI1/PSMA4/PSME2/VIM/PPP3R1/FAS/CASP7/BIRC3/PSMD10/XIAP/FNTA/OGT/AKT3/PSMA6/HMGB1/PSMA3/YWHAZ/BIRC2/PAK2/ROCK1/PPP3CC/LMNB1/YWHAB/RIPK3/PSMD12/PSME1/APPL1/CTNNB1/DNM1L/TNFRSF10B	45
R-HSA-194840	R-HSA-194840	Rho GTPase cycle	35/1589	138/10704	0.000793173171820316	0.0121950375167374	0.00999056638668412	CHN1/GNA13/RHOJ/TAGAP/FGD2/ARAP2/ARHGAP31/ARHGAP25/PLEKHG5/FAM13B/ARHGAP30/SRGAP2/GMIP/RAC2/ARHGAP23/ARHGAP45/ARHGAP15/ARHGAP9/ARHGAP12/ARHGEF6/SOS1/RHOG/RHOT1/PREX1/RHOQ/VAV1/ARHGDIB/ARHGAP26/MYO9B/ARHGAP19/RAC1/ARHGAP4/ARHGEF3/ARHGAP27/ECT2	35
R-HSA-9020702	R-HSA-9020702	Interleukin-1 signaling	28/1589	103/10704	0.000812738886512462	0.0123435377672224	0.0101122225610808	PSMB9/PSMB8/IRAK3/RIPK2/PSMB10/NFKBIA/MYD88/NOD1/PELI1/IL1B/PSMA4/PSME2/MAP3K8/PSMD10/IRAK2/IRAK4/PSMA6/S100B/HMGB1/PSMA3/UBE2N/TRAF6/S100A12/NFKB1/PSMD12/PSME1/MAP3K7/MAP3K3	28
R-HSA-6785807	R-HSA-6785807	Interleukin-4 and Interleukin-13 signaling	29/1589	108/10704	0.000821077900258698	0.0123435377672224	0.0101122225610808	S1PR1/ICAM1/JAK2/ZEB1/MCL1/ITGAX/TNF/TNFRSF1B/STAT1/FGF2/ITGAM/HGF/ANXA1/ITGB2/CCND1/IL1B/VIM/SOCS5/IL2RG/TGFB1/IL13RA2/FSCN1/CCL11/VCAM1/IL13RA1/PIK3R1/RORA/IRF4/ITGB1	29
R-HSA-9656223	R-HSA-9656223	Signaling by RAF1 mutants	15/1589	43/10704	0.000871223279372507	0.0128650563802025	0.0105394673578039	JAK2/RAP1B/VWF/CALM2/RAP1A/CAMK2D/NRAS/APBB1IP/IQGAP1/KRAS/ARRB1/CSK/YWHAB/BRAF/ARRB2	15
R-HSA-6802957	R-HSA-6802957	Oncogenic MAPK signaling	24/1589	84/10704	0.000874785799688569	0.0128650563802025	0.0105394673578039	JAK2/RAP1B/DUSP6/VWF/SPRED1/QKI/CALM2/RAP1A/DUSP7/PPP1CC/CAMK2D/NRAS/APBB1IP/IQGAP1/SHOC2/KRAS/ARRB1/PPP1CB/TENT4A/CSK/YWHAB/AGGF1/BRAF/ARRB2	24
R-HSA-8953750	R-HSA-8953750	Transcriptional Regulation by E2F6	13/1589	35/10704	0.000973538896503412	0.0139106088849532	0.0113960175484154	RYBP/RNF2/APAF1/MAX/PHC3/SUZ12/CBX3/PCGF6/EED/EPC1/EZH2/RBBP4/YAF2	13
R-HSA-264876	R-HSA-264876	Insulin processing	11/1589	27/10704	0.000974799261132412	0.0139106088849532	0.0113960175484154	SLC30A7/RAB27A/EXOC1/SLC30A5/EXOC8/EXOC5/ERO1A/EXOC6/KIF5B/ERO1B/EXOC2	11
R-HSA-2730905	R-HSA-2730905	Role of LAT2/NTAL/LAB on calcium mobilization	8/1589	16/10704	0.000976724201086887	0.0139106088849532	0.0113960175484154	LYN/FCER1G/FYN/PIK3CA/FCER1A/SOS1/LAT2/PIK3R1	8
R-HSA-512988	R-HSA-512988	Interleukin-3, Interleukin-5 and GM-CSF signaling	16/1589	48/10704	0.00104275010209831	0.0143586236581234	0.0117630456389341	LYN/JAK2/CSF2RB/HCK/IL2RB/IL2RG/PTPN6/INPP5D/FYN/PIK3CA/CBL/SOS1/YWHAZ/VAV1/PIK3R1/PIK3CD	16
R-HSA-168142	R-HSA-168142	Toll Like Receptor 10 (TLR10) Cascade	24/1589	85/10704	0.00105063099937488	0.0143586236581234	0.0117630456389341	RIPK2/CREB1/DUSP6/NFKBIA/MYD88/NOD1/PELI1/DUSP7/MEF2C/MAP3K8/MEF2A/RPS6KA3/IRAK2/IRAK4/S100B/HMGB1/UBE2N/ATF2/TRAF6/PPP2CA/TLR5/S100A12/NFKB1/MAP3K7	24
R-HSA-168176	R-HSA-168176	Toll Like Receptor 5 (TLR5) Cascade	24/1589	85/10704	0.00105063099937488	0.0143586236581234	0.0117630456389341	RIPK2/CREB1/DUSP6/NFKBIA/MYD88/NOD1/PELI1/DUSP7/MEF2C/MAP3K8/MEF2A/RPS6KA3/IRAK2/IRAK4/S100B/HMGB1/UBE2N/ATF2/TRAF6/PPP2CA/TLR5/S100A12/NFKB1/MAP3K7	24
R-HSA-975871	R-HSA-975871	MyD88 cascade initiated on plasma membrane	24/1589	85/10704	0.00105063099937488	0.0143586236581234	0.0117630456389341	RIPK2/CREB1/DUSP6/NFKBIA/MYD88/NOD1/PELI1/DUSP7/MEF2C/MAP3K8/MEF2A/RPS6KA3/IRAK2/IRAK4/S100B/HMGB1/UBE2N/ATF2/TRAF6/PPP2CA/TLR5/S100A12/NFKB1/MAP3K7	24
R-HSA-5688426	R-HSA-5688426	Deubiquitination	64/1589	297/10704	0.00106760542925615	0.0144447014578357	0.0118335633369129	PSMB9/TNFAIP3/PSMB8/PTEN/TGFBR2/MDM4/RIPK2/PSMB10/USP3/ADRB2/CYLD/NFKBIA/SMAD4/SMAD2/VCPIP1/NOD1/ATXN3/USP15/IFIH1/PSMA4/PSME2/TNKS2/UBE2D1/SNX3/MDM2/USP37/USP33/BIRC3/TGFB1/PSMD10/ABRAXAS1/OGT/SMURF2/INO80D/CCNA2/USP48/PSMA6/NLRP3/PSMA3/ARRB1/USP16/BIRC2/RHOT1/YOD1/SKP2/TRAF6/YY1/KAT2B/H2BC12/STAMBPL1/PSMD12/MAT2B/CCP110/USP34/PSME1/DDX58/ARRB2/TRAF3/USP49/MAP3K7/TAF9B/IDE/SIAH2/DDB2	64
R-HSA-162909	R-HSA-162909	Host Interactions of HIV factors	33/1589	130/10704	0.00108613074671317	0.0145498504980488	0.0119197048075974	B2M/PSMB9/AP1S2/PSMB8/HCK/HLA-A/PSMB10/CD247/APOBEC3G/NUP43/NUP42/PSMA4/PSME2/DOCK2/XPO1/PSMD10/NDC1/ELMO1/FYN/PSMA6/PSMA3/PAK2/CD4/NUP50/NUP107/PSMD12/NUP155/RAC1/PSME1/LCK/CCNT1/PSIP1/NUP54	33
R-HSA-168927	R-HSA-168927	TICAM1, RIP1-mediated IKK complex recruitment	9/1589	20/10704	0.00121678629446234	0.0158299216962265	0.0129683802436118	TLR3/UBE2D3/UBE2D1/BIRC3/UBE2D2/UBE2N/BIRC2/TRAF6/RIPK3	9
R-HSA-622312	R-HSA-622312	Inflammasomes	9/1589	20/10704	0.00121678629446234	0.0158299216962265	0.0129683802436118	P2RX7/CASP1/NLRP1/PYCARD/PANX1/SUGT1/NLRP3/PSTPIP1/NFKB1	9
R-HSA-9671555	R-HSA-9671555	Signaling by PDGFR in disease	9/1589	20/10704	0.00121678629446234	0.0158299216962265	0.0129683802436118	STAT1/BIN2/ETV6/NRAS/PIK3CA/KRAS/SOS1/STRN/PIK3R1	9
R-HSA-195258	R-HSA-195258	RHO GTPase Effectors	69/1589	327/10704	0.00125540641989784	0.016176808439255	0.0132525610040344	ARPC5/NCK1/NCF2/PKN3/NCF1/ACTR2/YWHAQ/NUP43/BUB3/GOPC/KIF2A/WIPF1/KNTC1/CALM2/FMNL1/ACTR3/CYBB/MIS12/FMNL3/NCKAP1L/CDKN1B/PPP2R5E/SKA2/ARPC2/NDC80/WAS/DIAPH2/SRGAP2/PPP2R5C/PPP1CC/BTK/XPO1/RAC2/IQGAP1/ZWILCH/PPP2R5A/PKN2/PRKCB/ARPC1B/DSN1/NSL1/PPP1CB/RHOG/YWHAZ/ABI1/PAK2/CENPH/RHOQ/FMNL2/S100A8/ROCK1/PPP1R12A/TUBB6/PRC1/PPP2CA/H2BC12/YWHAB/NUP107/CENPU/RAC1/NCF4/MAPRE1/DAAM1/KIF5B/CTNNB1/H3-3B/TA…	69
R-HSA-2470946	R-HSA-2470946	Cohesin Loading onto Chromatin	6/1589	10/10704	0.0012993165886392	0.0162775494854521	0.0133350913044549	PDS5A/PDS5B/STAG1/SMC3/STAG2/NIPBL	6
R-HSA-5602498	R-HSA-5602498	MyD88 deficiency (TLR2/4)	6/1589	10/10704	0.0012993165886392	0.0162775494854521	0.0133350913044549	TLR4/TLR2/LY96/MYD88/TLR1/BTK	6
R-HSA-8853334	R-HSA-8853334	Signaling by FGFR3 fusions in cancer	6/1589	10/10704	0.0012993165886392	0.0162775494854521	0.0133350913044549	NRAS/PIK3CA/KRAS/SOS1/FRS2/PIK3R1	6
R-HSA-429947	R-HSA-429947	Deadenylation of mRNA	10/1589	24/10704	0.0013476426156911	0.0164266708020726	0.0134572562761757	CNOT8/CNOT6L/TUT7/CNOT2/PAN3/CNOT9/CNOT10/CNOT11/PABPC1/CNOT7	10
R-HSA-9660826	R-HSA-9660826	Purinergic signaling in leishmaniasis infection	10/1589	24/10704	0.0013476426156911	0.0164266708020726	0.0134572562761757	P2RX7/CASP1/IL1B/PYCARD/ENTPD1/C3AR1/SUGT1/NLRP3/PSTPIP1/NFKB1	10
R-HSA-9664424	R-HSA-9664424	Cell recruitment (pro-inflammatory response)	10/1589	24/10704	0.0013476426156911	0.0164266708020726	0.0134572562761757	P2RX7/CASP1/IL1B/PYCARD/ENTPD1/C3AR1/SUGT1/NLRP3/PSTPIP1/NFKB1	10
R-HSA-432142	R-HSA-432142	Platelet sensitization by LDL	8/1589	17/10704	0.00160635172127524	0.0194053024900482	0.015897447016004	PECAM1/FGR/PPP2R5E/PPP2R5C/PTPN6/PPP2R5A/PPP2CA/PLA2G4A	8
R-HSA-380108	R-HSA-380108	Chemokine receptors bind chemokines	18/1589	59/10704	0.00166039940952446	0.0198807115140407	0.0162869173565837	CCL4/CXCL11/CXCL10/CX3CL1/CX3CR1/CXCL9/CCL3/XCL2/CCRL2/CCL5/CCR2/CCR5/CCL11/CCR1/CXCR3/CXCR4/CXCL6/CCL21	18
R-HSA-168638	R-HSA-168638	NOD1/2 Signaling Pathway	13/1589	37/10704	0.00176155788911436	0.0209069107365941	0.0171276127168737	TNFAIP3/CASP1/RIPK2/CYLD/NOD1/BIRC3/IRAK2/CARD9/UBE2N/BIRC2/CASP4/TRAF6/MAP3K7	13
R-HSA-389513	R-HSA-389513	CTLA4 inhibitory signaling	9/1589	21/10704	0.00185141123702284	0.0216961529645003	0.0177741852970933	LYN/CD86/PPP2R5E/PPP2R5C/FYN/AKT3/PPP2R5A/PPP2CA/LCK	9
R-HSA-1257604	R-HSA-1257604	PIP3 activates AKT signaling	57/1589	264/10704	0.00186012841380786	0.0216961529645003	0.0177741852970933	PSMB9/PSMB8/PTEN/PSMB10/RNF2/CREB1/FGF2/CD86/HGF/MYD88/PIP4K2A/CDKN1B/PPP2R5E/PSMA4/PSME2/TNKS2/SLC38A9/AGO4/SNAI2/MDM2/AGO3/PPP2R5C/PHC3/PSMD10/XIAP/RAC2/IRAK4/FYN/PIK3CA/SUZ12/AKT3/PPP2R5A/PIK3AP1/PSMA6/PSMA3/RHOG/RRAGC/EED/TRAT1/ATF2/VAV1/EZH2/RICTOR/TRAF6/FRS2/STRN/RCOR1/RBBP4/PML/PPP2CA/PIK3R1/PSMD12/PIK3CD/RAC1/PSME1/LCK/IL1RL1	57
R-HSA-5213460	R-HSA-5213460	RIPK1-mediated regulated necrosis	11/1589	29/10704	0.00194626668836327	0.0219921544275042	0.0180166792018998	SDCBP/MLKL/CFLAR/PELI1/FAS/BIRC3/XIAP/OGT/BIRC2/RIPK3/TNFRSF10B	11
R-HSA-5218859	R-HSA-5218859	Regulated Necrosis	11/1589	29/10704	0.00194626668836327	0.0219921544275042	0.0180166792018998	SDCBP/MLKL/CFLAR/PELI1/FAS/BIRC3/XIAP/OGT/BIRC2/RIPK3/TNFRSF10B	11
R-HSA-5675482	R-HSA-5675482	Regulation of necroptotic cell death	11/1589	29/10704	0.00194626668836327	0.0219921544275042	0.0180166792018998	SDCBP/MLKL/CFLAR/PELI1/FAS/BIRC3/XIAP/OGT/BIRC2/RIPK3/TNFRSF10B	11
R-HSA-937041	R-HSA-937041	IKK complex recruitment mediated by RIP1	10/1589	25/10704	0.00195052367427975	0.0219921544275042	0.0180166792018998	TLR4/LY96/UBE2D3/UBE2D1/BIRC3/UBE2D2/UBE2N/BIRC2/TRAF6/RIPK3	10
R-HSA-877312	R-HSA-877312	Regulation of IFNG signaling	7/1589	14/10704	0.00205888441396773	0.0229266872829031	0.0187822785302812	JAK2/IFNGR1/STAT1/PTPN6/PIAS1/IFNGR2/PTPN2	7
R-HSA-1483255	R-HSA-1483255	PI Metabolism	23/1589	84/10704	0.00206729922284861	0.0229266872829031	0.0187822785302812	PTEN/PIK3CG/PITPNB/PIK3R5/INPP4A/RAB14/PIP4K2A/PLEKHA2/TNFAIP8/PIK3C2A/SYNJ2/MTMR6/INPP5D/PIK3CA/PI4K2B/MTMR9/TNFAIP8L2/PLEKHA3/PIK3R1/PIK3CD/SACM1L/RAB5A/SYNJ1	23
R-HSA-6802946	R-HSA-6802946	Signaling by moderate kinase activity BRAF mutants	15/1589	47/10704	0.00241829151818429	0.0259678446357409	0.0212736923028243	JAK2/RAP1B/VWF/CALM2/RAP1A/CAMK2D/NRAS/APBB1IP/IQGAP1/KRAS/ARRB1/CSK/YWHAB/BRAF/ARRB2	15
R-HSA-6802949	R-HSA-6802949	Signaling by RAS mutants	15/1589	47/10704	0.00241829151818429	0.0259678446357409	0.0212736923028243	JAK2/RAP1B/VWF/CALM2/RAP1A/CAMK2D/NRAS/APBB1IP/IQGAP1/KRAS/ARRB1/CSK/YWHAB/BRAF/ARRB2	15
R-HSA-6802955	R-HSA-6802955	Paradoxical activation of RAF signaling by kinase inactive BRAF	15/1589	47/10704	0.00241829151818429	0.0259678446357409	0.0212736923028243	JAK2/RAP1B/VWF/CALM2/RAP1A/CAMK2D/NRAS/APBB1IP/IQGAP1/KRAS/ARRB1/CSK/YWHAB/BRAF/ARRB2	15
R-HSA-9649948	R-HSA-9649948	Signaling downstream of RAS mutants	15/1589	47/10704	0.00241829151818429	0.0259678446357409	0.0212736923028243	JAK2/RAP1B/VWF/CALM2/RAP1A/CAMK2D/NRAS/APBB1IP/IQGAP1/KRAS/ARRB1/CSK/YWHAB/BRAF/ARRB2	15
R-HSA-2468052	R-HSA-2468052	Establishment of Sister Chromatid Cohesion	6/1589	11/10704	0.00250039527638505	0.0264299594449138	0.0216522715956699	ESCO1/PDS5A/PDS5B/STAG1/SMC3/STAG2	6
R-HSA-5655291	R-HSA-5655291	Signaling by FGFR4 in disease	6/1589	11/10704	0.00250039527638505	0.0264299594449138	0.0216522715956699	NRAS/PIK3CA/KRAS/SOS1/FRS2/PIK3R1	6
R-HSA-5673001	R-HSA-5673001	RAF/MAP kinase cascade	59/1589	280/10704	0.00281960053525855	0.0295730195674792	0.0242271673898593	PSMB9/JAK2/PSMB8/CSF2RB/DUSP5/DUSP2/RAP1B/PSMB10/FGF2/RASGRP4/DUSP6/RASA2/RASA1/HGF/IL2RB/VWF/SPRED1/CALM2/RAP1A/PPP2R5E/PSMA4/PSME2/FLT3LG/DUSP7/IL2RG/PPP2R5C/PPP1CC/CAMK2D/PSMD10/NRAS/FNTA/APBB1IP/IQGAP1/RASA3/FYN/PIK3CA/SHOC2/KRAS/RASGRP3/PPP2R5A/SOS1/PAQR3/PSMA6/PSMA3/ARRB1/PPP1CB/TEK/CSK/FRS2/GFRA1/RASAL3/PPP2CA/PIK3R1/YWHAB/PSMD12/BRAF/PSME1/ARRB2/ABHD17B	59
R-HSA-5684996	R-HSA-5684996	MAPK1/MAPK3 signaling	60/1589	286/10704	0.00289913959839341	0.0301733528971253	0.0247189797336701	PSMB9/JAK2/PSMB8/CSF2RB/DUSP5/DUSP2/RAP1B/PSMB10/IL6ST/FGF2/RASGRP4/DUSP6/RASA2/RASA1/HGF/IL2RB/VWF/SPRED1/CALM2/RAP1A/PPP2R5E/PSMA4/PSME2/FLT3LG/DUSP7/IL2RG/PPP2R5C/PPP1CC/CAMK2D/PSMD10/NRAS/FNTA/APBB1IP/IQGAP1/RASA3/FYN/PIK3CA/SHOC2/KRAS/RASGRP3/PPP2R5A/SOS1/PAQR3/PSMA6/PSMA3/ARRB1/PPP1CB/TEK/CSK/FRS2/GFRA1/RASAL3/PPP2CA/PIK3R1/YWHAB/PSMD12/BRAF/PSME1/ARRB2/ABHD17B	60
R-HSA-111447	R-HSA-111447	Activation of BAD and translocation to mitochondria	7/1589	15/10704	0.00336946797565854	0.0348006883287482	0.0285098415296782	BID/YWHAQ/PPP3R1/AKT3/YWHAZ/PPP3CC/YWHAB	7
R-HSA-69620	R-HSA-69620	Cell Cycle Checkpoints	61/1589	294/10704	0.0035009686344209	0.0358849285028143	0.029398085901477	PSMB9/PSMB8/MDM4/UBE2E1/PSMB10/YWHAQ/RMI1/NUP43/BUB3/CDC27/KIF2A/KNTC1/MIS12/CDKN1B/PPP2R5E/PSMA4/ATM/PSME2/SKA2/NDC80/UBE2D1/MDM2/PPP2R5C/PPP1CC/XPO1/MRE11/PSMD10/ZWILCH/DBF4/ANAPC4/ABRAXAS1/CCNA2/PPP2R5A/PSMA6/DSN1/NSL1/PSMA3/UBE2N/YWHAZ/ORC5/CENPH/TOPBP1/ORC2/RNF168/WEE1/PPP2CA/H2BC12/YWHAB/NUP107/PSMD12/NBN/ORC3/CENPU/PSME1/CHEK2/MAPRE1/COP1/TAOK1/WRN/ORC4/UBE2V2	61
R-HSA-9006925	R-HSA-9006925	Intracellular signaling by second messengers	63/1589	306/10704	0.00365980951665291	0.037230994556627	0.0305008264427029	PSMB9/PSMB8/PTEN/ADCY7/PSMB10/RNF2/CREB1/FGF2/CD86/HGF/PRKACB/MYD88/CALM2/PIP4K2A/CDKN1B/PPP2R5E/PSMA4/PSME2/TNKS2/SLC38A9/AGO4/SNAI2/MDM2/AGO3/PPP2R5C/PHC3/CAMK2D/PSMD10/XIAP/RAC2/ADCY4/IRAK4/FYN/PIK3CA/SUZ12/AKT3/PPP2R5A/PIK3AP1/PSMA6/PSMA3/RHOG/RRAGC/EED/TRAT1/ATF2/VAV1/EZH2/RICTOR/TRAF6/FRS2/STRN/RCOR1/RBBP4/PML/PPP2CA/PIK3R1/PSMD12/PIK3CD/RAC1/PSME1/LCK/IL1RL1/PRKAR2B	63
R-HSA-416700	R-HSA-416700	Other semaphorin interactions	8/1589	19/10704	0.00378996765549321	0.0380782578576408	0.0311949317494035	PTPRC/PLXNC1/SEMA7A/TYROBP/ITGA1/PLXND1/CD72/ITGB1	8
R-HSA-912526	R-HSA-912526	Interleukin receptor SHC signaling	10/1589	27/10704	0.00379938271306837	0.0380782578576408	0.0311949317494035	JAK2/CSF2RB/IL2RB/IL2RG/PTPN6/INPP5D/PIK3CA/SOS1/PIK3R1/PIK3CD	10
R-HSA-3858494	R-HSA-3858494	Beta-catenin independent WNT signaling	34/1589	146/10704	0.00427506904628096	0.0414073861156266	0.03392226053585	GNG11/PSMB9/GNB4/PSMB8/GNG2/TCF7L2/PSMB10/PPP3CA/PLCB2/CALM2/PSMA4/PSME2/AGO4/PPP3R1/AGO3/PSMD10/RAC2/KRAS/SMURF2/PRKCB/PSMA6/PSMA3/GNGT2/PSMD12/NLK/GNAO1/RAC1/PSME1/ARRB2/DAAM1/MAP3K7/CTNNB1/RYK/FZD6	34
R-HSA-5663213	R-HSA-5663213	RHO GTPases Activate WASPs and WAVEs	12/1589	36/10704	0.00431046401957976	0.0414073861156266	0.03392226053585	ARPC5/NCK1/ACTR2/WIPF1/ACTR3/NCKAP1L/ARPC2/WAS/BTK/ARPC1B/ABI1/RAC1	12
R-HSA-6802948	R-HSA-6802948	Signaling by high-kinase activity BRAF mutants	12/1589	36/10704	0.00431046401957976	0.0414073861156266	0.03392226053585	RAP1B/VWF/RAP1A/NRAS/APBB1IP/IQGAP1/KRAS/ARRB1/CSK/YWHAB/BRAF/ARRB2	12
R-HSA-389359	R-HSA-389359	CD28 dependent Vav1 pathway	6/1589	12/10704	0.0043763904024646	0.0414073861156266	0.03392226053585	CD86/FYN/PAK2/VAV1/RAC1/LCK	6
R-HSA-8851680	R-HSA-8851680	Butyrophilin (BTN) family interactions	6/1589	12/10704	0.0043763904024646	0.0414073861156266	0.03392226053585	BTN3A2/BTN3A3/BTN3A1/BTN2A2/BTN2A1/CD209	6
R-HSA-8984722	R-HSA-8984722	Interleukin-35 Signalling	6/1589	12/10704	0.0043763904024646	0.0414073861156266	0.03392226053585	JAK2/EBI3/STAT1/IL6ST/STAT4/IL27RA	6
R-HSA-9673767	R-HSA-9673767	Signaling by PDGFRA transmembrane, juxtamembrane and kinase domain mutants	6/1589	12/10704	0.0043763904024646	0.0414073861156266	0.03392226053585	STAT1/NRAS/PIK3CA/KRAS/SOS1/PIK3R1	6
R-HSA-9673770	R-HSA-9673770	Signaling by PDGFRA extracellular domain mutants	6/1589	12/10704	0.0043763904024646	0.0414073861156266	0.03392226053585	STAT1/NRAS/PIK3CA/KRAS/SOS1/PIK3R1	6
R-HSA-73887	R-HSA-73887	Death Receptor Signalling	33/1589	141/10704	0.00445458091181561	0.0418544998172675	0.0342885504396333	CASP10/TNFAIP3/RIPK2/GNA13/TNF/FGD2/CFLAR/CASP3/CYLD/NFKBIA/MYD88/SPPL2A/PLEKHG5/FAS/NSMAF/BIRC3/XIAP/ADAM17/ARHGEF6/SOS1/BIRC2/PREX1/VAV1/TRAF6/OTULIN/NFKB1/TRAF1/RAC1/MAP3K7/APH1B/ARHGEF3/ECT2/TNFRSF10B	33
R-HSA-2173789	R-HSA-2173789	TGF-beta receptor signaling activates SMADs	11/1589	32/10704	0.00474531153357035	0.0439753870200047	0.036026049350033	FKBP1A/TGFBR2/SMAD4/SMAD2/USP15/PPP1CC/XPO1/TGFB1/SMURF2/CBL/PPP1CB	11
R-HSA-2871796	R-HSA-2871796	FCERI mediated MAPK activation	11/1589	32/10704	0.00474531153357035	0.0439753870200047	0.036026049350033	LYN/LCP2/FCER1G/NRAS/GRAP2/FCER1A/KRAS/SOS1/PAK2/VAV1/RAC1	11
R-HSA-199418	R-HSA-199418	Negative regulation of the PI3K/AKT network	27/1589	110/10704	0.00486403546184882	0.0447689794549759	0.0366761857595905	PTEN/FGF2/CD86/HGF/MYD88/PIP4K2A/PPP2R5E/PPP2R5C/RAC2/IRAK4/FYN/PIK3CA/AKT3/PPP2R5A/PIK3AP1/RHOG/TRAT1/VAV1/TRAF6/FRS2/STRN/PPP2CA/PIK3R1/PIK3CD/RAC1/LCK/IL1RL1	27
R-HSA-2467813	R-HSA-2467813	Separation of Sister Chromatids	42/1589	191/10704	0.00494223152325743	0.0451813462903196	0.0370140099145809	PSMB9/PSMB8/UBE2E1/PSMB10/NUP43/BUB3/CDC27/KIF2A/KNTC1/MIS12/PPP2R5E/PSMA4/PSME2/SKA2/NDC80/UBE2D1/PPP2R5C/PPP1CC/XPO1/PSMD10/ZWILCH/ANAPC4/PPP2R5A/PDS5A/PSMA6/DSN1/NSL1/PSMA3/CENPH/TUBB6/PPP2CA/PDS5B/STAG1/NUP107/PSMD12/SMC3/CENPU/PSME1/MAPRE1/STAG2/PTTG1/TAOK1	42
R-HSA-201451	R-HSA-201451	Signaling by BMP	10/1589	28/10704	0.00513652799137755	0.0465582513366684	0.0381420147489103	ACVRL1/SMAD4/UBE2D3/UBE2D1/SMURF2/SMAD5/BMPR2/ACVR2A/BMP2/ZFYVE16	10
R-HSA-1433559	R-HSA-1433559	Regulation of KIT signaling	7/1589	16/10704	0.00523049091143651	0.0465582513366684	0.0381420147489103	SH2B3/LYN/PTPN6/FYN/CBL/SOS1/LCK	7
R-HSA-1834941	R-HSA-1834941	STING mediated induction of host immune responses	7/1589	16/10704	0.00523049091143651	0.0465582513366684	0.0381420147489103	CGAS/IFI16/TRIM21/MRE11/NLRC3/TBK1/STING1	7
R-HSA-392517	R-HSA-392517	Rap1 signalling	7/1589	16/10704	0.00523049091143651	0.0465582513366684	0.0381420147489103	RAP1B/PRKACB/RAP1A/SIPA1/YWHAZ/YWHAB/RASGRP2	7
R-HSA-8873719	R-HSA-8873719	RAB geranylgeranylation	18/1589	65/10704	0.00531597109616218	0.0470098620464538	0.0385119887461904	RAB31/RAB8B/RAB27A/RAB2B/RAB14/RAB10/RAB11A/RAB7B/RAB23/RAB37/RAB22A/RAB2A/RAB6A/RAB33B/PTP4A2/RAB18/RAB30/RAB5A	18
R-HSA-5689880	R-HSA-5689880	Ub-specific processing proteases	47/1589	220/10704	0.00548203153304824	0.047748947599565	0.0391174713675979	PSMB9/PSMB8/PTEN/MDM4/PSMB10/USP3/ADRB2/CYLD/NFKBIA/SMAD4/SMAD2/USP15/IFIH1/PSMA4/PSME2/TNKS2/SNX3/MDM2/USP37/USP33/BIRC3/PSMD10/SMURF2/CCNA2/USP48/PSMA6/PSMA3/ARRB1/USP16/BIRC2/RHOT1/SKP2/TRAF6/H2BC12/PSMD12/MAT2B/CCP110/USP34/PSME1/DDX58/ARRB2/USP49/MAP3K7/TAF9B/IDE/SIAH2/DDB2	47
R-HSA-9607240	R-HSA-9607240	FLT3 Signaling	60/1589	294/10704	0.00548213510746009	0.047748947599565	0.0391174713675979	PSMB9/JAK2/PSMB8/CSF2RB/HCK/DUSP5/DUSP2/RAP1B/PSMB10/FGF2/RASGRP4/DUSP6/RASA2/RASA1/HGF/IL2RB/VWF/SPRED1/CALM2/RAP1A/PPP2R5E/PSMA4/PSME2/FLT3LG/DUSP7/IL2RG/PPP2R5C/PPP1CC/CAMK2D/PSMD10/NRAS/FNTA/APBB1IP/IQGAP1/RASA3/FYN/PIK3CA/SHOC2/KRAS/RASGRP3/PPP2R5A/SOS1/PAQR3/PSMA6/PSMA3/ARRB1/PPP1CB/TEK/CSK/FRS2/GFRA1/RASAL3/PPP2CA/PIK3R1/YWHAB/PSMD12/BRAF/PSME1/ARRB2/ABHD17B	60
R-HSA-6804115	R-HSA-6804115	TP53 regulates transcription of additional cell cycle genes whose exact role in the p53 pathway remain uncertain	8/1589	20/10704	0.00550542189618045	0.047748947599565	0.0391174713675979	CNOT8/CNOT6L/CNOT2/CNOT9/PLK2/CNOT10/CNOT11/CNOT7	8
