# Supplementary material for: Antibody Mediated Rejection and T-cell Mediated Rejection Molecular Signatures Using Next-Generation Sequencing in Kidney Transplant Biopsies
Source: Transpl Int. 2024 Jul 10;37:13043. doi: 10.3389/ti.2024.13043 (PMC11267505; doi:10.3389/ti.2024.13043)
Supplement: Supplementary file 9 [file DataSheet1.CSV]

	baseMean	log2FoldChange	lfcSE	stat	pvalue	padj	EntrezID	Panel	Symbol	monoexonic
PLA1A	383.481967672942	1.17163610392578	0.0823004627983568	14.2360815976988	5.47098572630388e-46	8.51449508584672e-42	51365	B-HOT	PLA1A	0
FGFBP2	21.1397922853653	2.09349462919351	0.168070123465284	12.4560783679434	1.29587935279822e-35	1.00838851837994e-31	83888	B-HOT	FGFBP2	0
WARS1	3377.4802172704	0.804276338808378	0.0708277238195695	11.3553887578999	6.97290382786756e-30	3.61731007577009e-26	7453	Microarray	WARS1	0
KLRF1	28.2875563354161	1.32460702254231	0.118784779427402	11.1513194613614	7.05523264293904e-29	2.74501464055151e-25	51348	B-HOT	KLRF1	0
GBP4	1393.09548595004	1.22935754525329	0.115649203289491	10.6300563279799	2.15981991499051e-26	6.72265546739946e-23	115361	B-HOT	GBP4	0
GNLY	154.730555781665	1.75620487992785	0.184041380277658	9.54244571127598	1.39502881427012e-21	3.61847223941432e-18	10578	B-HOT	GNLY	0
CCL4	66.9424581925713	1.84462849024903	0.19641253526879	9.39160266794917	5.90941251945662e-21	1.14960233800379e-17	6351	B-HOT	CCL4	0
CCL4L2	23.1268986606497	2.11878752105249	0.225539882732616	9.39429202224237	5.76039064581592e-21	1.14960233800379e-17	9560	NGS	CCL4L2	0
ADGRL4	403.921707714181	0.732704199885364	0.0791317284451954	9.2592973044032	2.05782001986852e-20	3.55842810769042e-17	64123	B-HOT	ADGRL4	0
PRF1	145.280979010138	1.51916837912144	0.167485911880802	9.0704248617795	1.18553830723679e-19	1.84505326755262e-16	5551	B-HOT	PRF1	0
IL15	117.075399574936	0.589466976203414	0.0655670813126518	8.99028848626926	2.4658233499524e-19	3.48869170866447e-16	3600	B-HOT	IL15	0
GJD3	169.174168025832	0.628395917908936	0.0704299063629159	8.92228813525458	4.56752069651791e-19	5.92369371665902e-16	125111	Microarray	GJD3	0
GBP1	1266.61334196206	1.25719549336425	0.142320174728887	8.8335718794552	1.01385134652039e-18	1.21373603891514e-15	2633	B-HOT	GBP1	0
CLEC1A	74.4758192611923	0.513542325603771	0.058210448239209	8.82216751696242	1.12265135782063e-18	1.24798736298303e-15	51267	Microarray	CLEC1A	0
IDO1	202.844295468261	1.87623842729397	0.21452224976886	8.74612507241348	2.20804359526756e-18	2.29091883154327e-15	3620	B-HOT	IDO1	0
PECAM1	3823.94970206722	0.452760709375298	0.0529475160401699	8.55112275770974	1.21896894021452e-17	1.18567585103491e-14	5175	B-HOT	PECAM1	0
CXCL11	131.382772123383	2.27536794788621	0.267132532084205	8.51774933638172	1.62683836600753e-17	1.48932267589266e-14	6373	B-HOT	CXCL11	0
CHN1	116.849730796279	0.458349411930436	0.0545462447011036	8.40295082534183	4.35397043236359e-17	3.76449121327081e-14	1123	Microarray	CHN1	0
PELATON	30.2174272243652	1.5645022057234	0.186346388585528	8.39566689539214	4.63257260208319e-17	3.7945646003274e-14	100506115	NGS	PELATON	0
CXCL10	493.561570622479	1.90278342663036	0.227067601990678	8.37981028534611	5.30130823322341e-17	4.12521300168279e-14	3627	B-HOT	CXCL10	0
APOL3	954.713285837433	0.684272809907608	0.0823835407840559	8.3059407667513	9.90316321311916e-17	7.33918709932255e-14	80833	Microarray	APOL3	0
APOL1	1504.24222296003	0.724470804772975	0.0874761012062265	8.28192837567168	1.21196483134241e-16	8.57354939553723e-14	8542	B-HOT	APOL1	0
SQLE	410.594199470487	0.460556535162677	0.0563300059342521	8.17604272401878	2.93318025243558e-16	1.98474279428934e-13	6713	Microarray	SQLE	0
TRDC	53.5143992531523	1.59233789430223	0.196325971030595	8.11068390974155	5.03356398505932e-16	3.26405651247826e-13	28526	B-HOT	TRDC	0
GNG11	758.643759369635	0.528910137660138	0.0653088711647342	8.09859561538007	5.559725738012e-16	3.46104046642723e-13	2791	B-HOT	GNG11	0
CX3CL1	1622.06728130032	0.442047509108867	0.0547637866894882	8.0718945096928	6.92156665017679e-16	4.14309006833467e-13	6376	B-HOT	CX3CL1	0
GBP1P1	61.8778142676054	0.962775830469114	0.122350104142189	7.86902338350466	3.57420370836538e-15	2.06019749308483e-12	400759	NGS	GBP1P1	0
CX3CR1	238.909189038802	0.974768136845512	0.124044441711294	7.85821696964246	3.8963996043096e-15	2.14538075407365e-12	1524	B-HOT	CX3CR1	0
LILRA1	62.7834197235758	1.26981926914615	0.16165742927895	7.85500100310889	3.9976895115425e-15	2.14538075407365e-12	11024	Microarray	LILRA1	0
TM4SF18	748.4911353053	0.472945925417658	0.0607203986558759	7.78891337815503	6.75879208576203e-15	3.50623604102382e-12	116441	B-HOT	TM4SF18	0
ZNF366	260.79622435607	0.415509734408009	0.0535001616845194	7.76651362024274	8.06759080190653e-15	4.05019082742166e-12	167465	Microarray	ZNF366	0
FGL2	2562.37615577164	0.58464698811111	0.0756311141201513	7.73024429049545	1.073403976633e-14	5.22043315260607e-12	10875	Microarray	FGL2	0
CD244	40.5326087018956	1.29513443221327	0.168491707702199	7.68663603613275	1.51054061296705e-14	7.12380107866855e-12	51744	B-HOT	CD244	0
IRF1	1193.56208708518	0.915040197550732	0.119813393651972	7.6372112470889	2.21977136742868e-14	1.0160676997439e-11	3659	B-HOT	IRF1	0
CXCL9	1766.07429733908	1.95613734760407	0.257330769694408	7.60164573372656	2.92388251229586e-14	1.30012524396744e-11	4283	B-HOT	CXCL9	0
STARD4	320.701995226148	0.615887153078067	0.0811190168986076	7.59238926487334	3.14059848552362e-14	1.35769817306122e-11	134429	Microarray	STARD4	0
TAP2	1423.14792433716	0.652558210237463	0.0863713366612985	7.55526353373969	4.18012610520315e-14	1.75825142095342e-11	6891	B-HOT	TAP2	0
ROBO4	859.134953783225	0.385914391501808	0.0511335523389685	7.54718524039852	4.4476577960914e-14	1.82154995475186e-11	54538	B-HOT	ROBO4	0
ADAM15	1344.46253218854	0.503370965465966	0.0669353825237933	7.5202523162848	5.46706309850551e-14	2.18163853851388e-11	8751	Microarray	ADAM15	0
GZMB	62.2722959089185	1.54028093795468	0.20563501527014	7.49036313650783	6.86833144927549e-14	2.67229605862686e-11	3002	B-HOT	GZMB	0
APOL2	1286.04017477727	0.451743948434634	0.0611540322986777	7.38698547674348	1.50194996146155e-13	5.70118225615272e-11	23780	B-HOT	APOL2	0
BTN3A2	1290.9577454737	0.670915155322889	0.0909593557115918	7.37598842993331	1.6313018229309e-13	6.04475006435084e-11	11118	Microarray	BTN3A2	0
FGR	296.254344261238	1.00906279341548	0.137668275136479	7.32966830894871	2.30723053024875e-13	8.35056482378169e-11	2268	Microarray	FGR	0
BTN3A3	820.197753239352	0.576589181864702	0.0788810313264698	7.30960501110002	2.67928797879178e-13	9.47676336680375e-11	10384	Microarray	BTN3A3	0
S1PR1	481.19208657461	0.401625784240036	0.0552542653472242	7.26868381501724	3.63006950302393e-13	1.22814721033829e-10	1901	B-HOT	S1PR1	0
CCL3	37.5024611671915	1.55340840666843	0.213626173991534	7.27162022164001	3.55201050715835e-13	1.22814721033829e-10	6348	Microarray	CCL3	0
ICAM1	895.388122084061	0.799980658456395	0.110248423891574	7.25616412660152	3.98221846465462e-13	1.31862268011532e-10	3383	B-HOT	ICAM1	0
TBX21	49.7923248697567	1.28432661574271	0.177635977589544	7.23010413301717	4.82623824853592e-13	1.56480720545759e-10	30009	B-HOT	TBX21	0
CLIC2	214.145498515243	0.657541220977024	0.0914686943149958	7.18870238502163	6.54099762322809e-13	2.07750093898569e-10	1193	Microarray	CLIC2	0
HLA-E	14755.1651656783	0.453992597519272	0.063965086113643	7.09750623508408	1.27028077487367e-12	3.9538759398718e-10	3133	B-HOT	HLA-E	0
CIITA	2066.51550623914	0.678369442518389	0.0963373026389186	7.04160718575423	1.90034943728797e-12	5.79904672402208e-10	4261	B-HOT	CIITA	0
CDH5	1041.26653382163	0.370587261928118	0.0531403950806644	6.97373930633345	3.08625751187089e-12	9.23681262639358e-10	1003	B-HOT	CDH5	0
CFP	83.5075795740806	1.07661007247646	0.154473360103618	6.96955171917208	3.17952472933573e-12	9.33640440804755e-10	5199	Microarray	CFP	0
NKG7	139.825755930432	1.26580747817956	0.181689253106221	6.96688140073714	3.24043614513186e-12	9.33905698642354e-10	4818	B-HOT	NKG7	0
BATF2	263.158571483265	0.541153967640734	0.0778221429886705	6.95372739503609	3.55758761099702e-12	1.00666792708994e-09	116071	Microarray	BATF2	0
B2M	36333.8750466622	0.650952587630372	0.0937081688509222	6.94659383074655	3.74211073697553e-12	1.03997266784911e-09	567	B-HOT	B2M	0
LOC100419583	778.432796848487	0.397579976835551	0.0577641737096889	6.88281249955566	5.86822461981582e-12	1.60223122382796e-09	100419583	NGS	LOC100419583	0
TAP1	1662.51233712673	0.779795807631698	0.113966451856388	6.84232767564211	7.79166079725792e-12	2.09071753427112e-09	6890	B-HOT	TAP1	0
TRDJ1	1.18668196668691	1.96947856796867	0.289418239863181	6.80495662229067	1.01079688471706e-11	2.66627659607654e-09	28522	NGS	TRDJ1	1
CD274	120.121596814653	0.689639674254141	0.101844303650502	6.77150954481231	1.27445551346409e-11	3.30572519267361e-09	29126	B-HOT	CD274	0
ESM1	266.627360570025	-0.891871210924805	0.132132607297184	-6.74981920941638	1.48029491373752e-11	3.77669340040934e-09	11082	Microarray	ESM1	0
NFE2L3	223.797282403257	0.707431070502278	0.104888596489288	6.74459468598693	1.53454790313741e-11	3.85196274460121e-09	9603	Microarray	NFE2L3	0
POSTN	1204.75577354908	1.08909819290615	0.163026586085655	6.68049438472526	2.38137506975308e-11	5.88275241437573e-09	10631	Microarray	POSTN	0
APOL6	1433.41738751001	0.601591075407565	0.0901543607828383	6.67290045854425	2.50796511684715e-11	6.09866579898315e-09	80830	Microarray	APOL6	0
RAPGEF5	756.03204776901	0.381958006419166	0.0575884337449149	6.63254722486515	3.29942726762175e-11	7.8998440870765e-09	9771	B-HOT	RAPGEF5	0
SH2B3	1027.90294244409	0.440690812005108	0.0665507163499119	6.62187931513815	3.54660569696801e-11	8.36300370635048e-09	10019	Microarray	SH2B3	0
ECSCR	316.432210096519	0.391535680350574	0.0598397223421472	6.54307314649423	6.02673337515609e-11	1.39991121667991e-08	641700	B-HOT	ECSCR	0
RELL1	185.2766353442	0.409869990861833	0.0628155839177071	6.5249730289667	6.80137717650451e-11	1.52581670425259e-08	768211	Microarray	RELL1	0
ACSL5	496.289741716172	0.534776950332267	0.081975448173287	6.52362338052495	6.86289078568923e-11	1.52581670425259e-08	51703	Microarray	ACSL5	0
FAR2	112.335748988206	0.497563501281143	0.0762316994713492	6.52698949035167	6.71047534030801e-11	1.52581670425259e-08	55711	Microarray	FAR2	0
PSMB9	581.811768208881	0.765873097648972	0.118323905511336	6.47268271224871	9.62779889008787e-11	2.11038639614701e-08	5698	B-HOT	PSMB9	0
FOXN2	277.779233633094	0.524731339336187	0.0812771546829629	6.45607417463126	1.07453957133563e-10	2.32264713176338e-08	3344	Microarray	FOXN2	0
PBX3	250.375033491603	0.310872428540341	0.0481781348886642	6.4525625422973	1.09974473078425e-10	2.34456537605414e-08	5090	Microarray	PBX3	0
CASP10	627.255967052276	0.277156299017962	0.0430719162305986	6.43473342430649	1.23690217566723e-10	2.58388376723519e-08	843	Microarray	CASP10	0
FAM241A	168.006793898363	0.486479660653061	0.0756140894015271	6.43371710885453	1.2452051824368e-10	2.58388376723519e-08	132720	Microarray	FAM241A	0
IRF1-AS1	131.398513901319	0.394753113830049	0.0617158407827091	6.39630131946038	1.59185726047605e-10	3.2597466506301e-08	441108	Microarray	IRF1-AS1	0
ICAM2	432.797355537654	0.407730721378157	0.0638646874160219	6.38429056611759	1.72193863989621e-10	3.48032870814347e-08	3384	B-HOT	ICAM2	0
LYST	749.788536133893	0.417564309374513	0.0655791419430201	6.36733414013442	1.9234185832178e-10	3.83771325777161e-08	1130	Microarray	LYST	0
IL15RA	172.880921241175	0.612837751449293	0.0964629234951577	6.35309121105019	2.11030498655793e-10	4.15730082351912e-08	3601	Microarray	IL15RA	0
AP1S2	315.851479562707	0.620844282703122	0.0981314191305982	6.3266616156531	2.50521896955834e-10	4.87359035290456e-08	8905	Microarray	AP1S2	0
CTSO	1360.70112458672	0.260268010675489	0.0412550791742063	6.30875072561284	2.81296748405887e-10	5.40471764869237e-08	1519	Microarray	CTSO	0
GNB4	424.794954416089	0.519928781893742	0.0824649411843205	6.30484633138378	2.8847996961196e-10	5.40917321333847e-08	59345	Microarray	GNB4	0
BTN3A1	1304.40170996672	0.563377339694732	0.0893506133819864	6.30524311328692	2.87741878680366e-10	5.40917321333847e-08	11119	Microarray	BTN3A1	0
LRRC8C	264.379805397338	0.521257496843865	0.0830004946009836	6.28017338149317	3.38195659925454e-10	6.26587982788077e-08	84230	Microarray	LRRC8C	0
TNFAIP3	617.72547302206	0.699945358019259	0.112029382816896	6.2478730170572	4.16079718745175e-10	7.56532475376143e-08	7128	B-HOT	TNFAIP3	0
TOMM34	806.705511483737	-0.187618358890774	0.0300327126700817	-6.24713328269135	4.18054313964842e-10	7.56532475376143e-08	10953	Microarray	TOMM34	0
GIMAP6	856.022410436972	0.383503248532675	0.0614670537451058	6.23916757297337	4.39905545850775e-10	7.86925288514438e-08	474344	Microarray	GIMAP6	0
HLA-C	17239.6403743621	0.496186836292807	0.0796120463421661	6.23255975810791	4.58874404209135e-10	8.11529812807588e-08	3107	B-HOT	HLA-C	0
TLR3	439.457783335034	0.336864838644424	0.0540946141259447	6.22732676972471	4.74460879964882e-10	8.2966681740376e-08	7098	B-HOT	TLR3	0
XCL2	19.5883032584211	1.30357346177181	0.209858786992919	6.21166966821261	5.24245439489458e-10	8.96574920304882e-08	6846	NGS	XCL2	0
CNOT8	968.886360412147	0.220789061598243	0.0355364358753192	6.21303336026407	5.19714100428682e-10	8.96574920304882e-08	9337	Microarray	CNOT8	0
HLA-DQA1	1933.79634014643	0.926416108127833	0.14940550905398	6.20068238443017	5.62188678574095e-10	9.51015478766156e-08	3117	B-HOT	HLA-DQA1	0
LYN	586.895037470177	0.603401689750112	0.0974450381659587	6.19222590607906	5.93204478152763e-10	9.92692612203381e-08	4067	Microarray	LYN	0
JAK2	510.986561820921	0.432108526376261	0.0699142431869918	6.1805507244146	6.38783671663983e-10	1.0575947108624e-07	3717	B-HOT	JAK2	0
GBP5	538.594721945159	1.35377165258055	0.220529863875366	6.13872256931898	8.31877005195876e-10	1.36278966651194e-07	115362	B-HOT	GBP5	0
GIMAP4	692.666018982557	0.52907178758719	0.0863712129628244	6.12555699333424	9.03669160817691e-10	1.46497949477143e-07	55303	Microarray	GIMAP4	0
ZNF343	379.962310213047	-0.150406716022329	0.0245624077699498	-6.1234516351585	9.15696595777985e-10	1.46917382681369e-07	79175	Microarray	ZNF343	0
DDX19A	949.493810778159	-0.130166401576132	0.0212859502155209	-6.11513229422193	9.64768936323892e-10	1.53211213836824e-07	55308	Microarray	DDX19A	0
FCRL6	52.1714959149467	1.10117866935313	0.181173818820527	6.07802317422015	1.21673174462102e-09	1.91272688298352e-07	343413	Microarray	FCRL6	0
ASAP1	745.87837555692	0.347279205726841	0.0571589850451779	6.07567131313397	1.2347008428837e-09	1.9215649217799e-07	50807	Microarray	ASAP1	0
C19orf38	41.794102246063	0.673335702941989	0.111180806546756	6.05622250688408	1.39355210556169e-09	2.14731202166896e-07	255809	Microarray	C19orf38	0
FKBP1A	2601.10051840067	0.223640321479185	0.0369469613219699	6.05300986812686	1.42164155025554e-09	2.1691183771203e-07	2280	B-HOT	FKBP1A	0
SLC2A6	108.693430926324	0.72804127730551	0.120406891693162	6.04650836067433	1.48018554843657e-09	2.23349468463196e-07	11182	Microarray	SLC2A6	0
CLEC2B	128.588860176159	0.785695874083449	0.129970874047264	6.04516881065006	1.49253644671158e-09	2.23349468463196e-07	9976	Microarray	CLEC2B	0
SERPINB9	320.240122766365	0.635827727922687	0.105347507878495	6.03552699752553	1.5844473539392e-09	2.34845277803389e-07	5272	Microarray	SERPINB9	0
HLA-DOA	889.870559474108	0.694070522988214	0.115062027052113	6.03214232158331	1.61800179426606e-09	2.36905384364542e-07	3111	Microarray	HLA-DOA	0
TLR4	710.914293757137	0.453908518653872	0.07526170822722	6.03106851207113	1.62879111527379e-09	2.36905384364542e-07	7099	B-HOT	TLR4	0
TM4SF1	1319.91567803529	0.442927760377628	0.073479881785015	6.02787796629194	1.66126407393068e-09	2.39391229468363e-07	4071	B-HOT	TM4SF1	0
CST7	81.0092529287936	1.08959109872645	0.180943326620138	6.02172580265351	1.72567060924769e-09	2.46390932951577e-07	8530	Microarray	CST7	0
TRPV2	204.915885698676	0.632538687834099	0.105116258105883	6.01751526578266	1.77114616688948e-09	2.50584979957282e-07	51393	Microarray	TRPV2	0
CALHM6	111.177727064796	1.19672633581269	0.198975410013999	6.01444337131151	1.80505851515318e-09	2.53082213255216e-07	441168	B-HOT	CALHM6	0
SLC25A23	2266.70297235281	-0.268385183638288	0.0446358440100756	-6.01277268505789	1.82376690892231e-09	2.53422182174624e-07	79085	Microarray	SLC25A23	0
N4BP2L1	392.558450405547	0.320677487539449	0.0533799882065056	6.00744770303953	1.88466568282084e-09	2.59566832050802e-07	90634	Microarray	N4BP2L1	0
LPAR6	637.325776547496	0.547998515007157	0.0912885650948958	6.0029261544149	1.93792772262514e-09	2.64561132870308e-07	10161	Microarray	LPAR6	0
ETV7	60.4317878552829	0.820568956707227	0.136742405038122	6.00083753447558	1.96302329784535e-09	2.65656796385802e-07	51513	Microarray	ETV7	0
GBP2	1232.56244338304	0.739792644361073	0.123478506145601	5.99126655685921	2.08213040820144e-09	2.79346513300336e-07	2634	B-HOT	GBP2	0
USP30-AS1	24.5525742793708	0.853882634615423	0.142657263186292	5.98555317509745	2.15655650458287e-09	2.86858879323276e-07	100131733	NGS	USP30-AS1	0
SECTM1	307.505435116823	0.760149414329086	0.127078724727784	5.98172051189063	2.20792888923372e-09	2.912033669758e-07	6398	Microarray	SECTM1	0
FCN1	384.314489802048	1.18474868830426	0.198434586503314	5.97047475030001	2.36564194217445e-09	3.09382231479505e-07	2219	Microarray	FCN1	0
SAMD3	66.3158240903161	0.923636859232909	0.155028415940287	5.95785523338295	2.55569749678653e-09	3.31452667854073e-07	154075	Microarray	SAMD3	0
APOBEC3A	28.104872945585	1.42299620777203	0.240052744947203	5.92784809890427	3.06930215316827e-09	3.94773135617832e-07	200315	NGS	APOBEC3A	0
HCG26	95.7673852083784	0.585579315009558	0.0988305274239847	5.92508539894169	3.12135136861835e-09	3.98176978277109e-07	352961	NGS	HCG26	1
P2RX7	164.658629050414	0.746007851396878	0.125940758693851	5.92348227161586	3.15194723625456e-09	3.98811014941705e-07	5027	Microarray	P2RX7	0
PPFIBP2	1175.46503406521	-0.25080599640677	0.0423992701710783	-5.91533758469861	3.31195581339694e-09	4.15677163902392e-07	8495	Microarray	PPFIBP2	0
EMP3	413.499805511361	0.518248433243687	0.0876594071971755	5.91206865086336	3.37837667679833e-09	4.206214097681e-07	2014	B-HOT	EMP3	0
PSMB8	1337.77913524651	0.465485657816655	0.078906750613011	5.89918675145521	3.65297588515521e-09	4.51200505560877e-07	5696	B-HOT	PSMB8	0
JAZF1	167.301845531108	0.420493483071776	0.0713445598646944	5.89384087405187	3.77320543223034e-09	4.62381071982683e-07	221895	Microarray	JAZF1	0
MICB	94.8619102270147	0.547164754871899	0.0928956047432382	5.89010380398785	3.8595311001461e-09	4.69264707121669e-07	4277	B-HOT	MICB	0
ADCY1	292.73509783536	-0.427812357288699	0.0727729810139947	-5.87872519893651	4.13438060973395e-09	4.98785778521624e-07	107	Microarray	ADCY1	0
CSF2RB	250.366914209588	0.9660339281423	0.164580589621578	5.86967108553634	4.3666054857228e-09	5.22749855186954e-07	1439	B-HOT	CSF2RB	0
MALL	62.8935952980233	0.361173196625392	0.0616911611611335	5.85453717886797	4.78340200223447e-09	5.63970343642235e-07	7851	B-HOT	MALL	0
HLA-DPA1	5693.05913732836	0.726509796272258	0.124085605471965	5.85490793641169	4.77274326865556e-09	5.63970343642235e-07	3113	B-HOT	HLA-DPA1	0
PDCD1LG2	70.4225830810905	0.738310712194445	0.126137565434357	5.85321834658897	4.82150455085202e-09	5.64188536277519e-07	80380	B-HOT	PDCD1LG2	0
ARPC5	1417.72904609971	0.367999917350287	0.0630167350377391	5.83971729303178	5.22894762104147e-09	6.07299341987078e-07	10092	Microarray	ARPC5	0
C11orf21	95.9187429605088	1.01367612503124	0.173735652634839	5.83458898422999	5.39233244145927e-09	6.2157668942435e-07	29125	Microarray	C11orf21	0
PIEZO2	261.342673245012	0.54999301686627	0.0942838568339889	5.8333741886978	5.43175671539624e-09	6.2157668942435e-07	63895	Microarray	PIEZO2	0
KLRG1	63.7550625195495	0.654087938869502	0.112251503177287	5.82698601226261	5.64373406513089e-09	6.40962006913492e-07	10219	B-HOT	KLRG1	0
PPM1F	1408.49317672334	0.222865616866125	0.0382548535963577	5.82581282933847	5.68352868688954e-09	6.40962006913492e-07	9647	B-HOT	PPM1F	0
CARD8	908.046887339988	0.363025811420838	0.0623781414358779	5.81975998425688	5.89321913100427e-09	6.59828556372802e-07	22900	B-HOT	CARD8	0
NLRC5	1160.74501639813	0.712860869934249	0.122563128902506	5.81627506018797	6.01734218177796e-09	6.68913545535789e-07	84166	B-HOT	NLRC5	0
MARCKS	1031.62848747259	0.583624709139725	0.100427332942552	5.81141300918127	6.19477213993468e-09	6.83753466764563e-07	4082	Microarray	MARCKS	0
MS4A7	506.516470151347	0.747834550884694	0.128989698282554	5.79763004985523	6.7258619534439e-09	7.37144997052447e-07	58475	B-HOT	MS4A7	0
PRMT5	1486.00867070682	-0.155396937044577	0.0268270716962565	-5.7925419070715	6.93290190378172e-09	7.54522743556328e-07	10419	Microarray	PRMT5	0
IGHV3-15	114.275401451978	1.83647136430192	0.317295661493524	5.78788677934509	7.12774257071796e-09	7.67004430371066e-07	28448	NGS	IGHV3-15	0
RAB31	905.65256994356	0.468091304217475	0.0808803604524041	5.78745324080169	7.14615706507772e-09	7.67004430371066e-07	11031	Microarray	RAB31	0
SLFN11	445.845448733941	0.531371690885524	0.0920012230433342	5.77570246686002	7.66326876443607e-09	8.16872957403551e-07	91607	Microarray	SLFN11	0
HLA-B	23866.708515418	0.572785054066812	0.0991956055138274	5.77429868087219	7.72742582768201e-09	8.18108354804184e-07	3106	B-HOT	HLA-B	0
CLEC9A	22.6345909525144	1.04257659387572	0.180631903212096	5.77182975618399	7.84153209303493e-09	8.24579486242586e-07	283420	Microarray	CLEC9A	0
CTRL	25.7417848136025	0.571316470269218	0.0990632677181085	5.76718781269097	8.0605209397148e-09	8.41918707280412e-07	1506	Microarray	CTRL	0
GLCCI1	251.359760677205	0.4252723170378	0.0737578459348453	5.76579090193968	8.12757777481462e-09	8.43263286062933e-07	113263	Microarray	GLCCI1	0
POGLUT1	381.431512724373	0.276464382255462	0.0480262291618253	5.75652902758428	8.58610236070744e-09	8.84937159203244e-07	56983	Microarray	POGLUT1	0
ZNF16	266.614174553087	-0.173740204889534	0.030236756697723	-5.74599341544517	9.13828627333747e-09	9.35652297841784e-07	7564	Microarray	ZNF16	0
CCSAP	108.813300394491	0.540726168498458	0.0942971851573443	5.73427687789622	9.79292451505506e-09	9.89657689790922e-07	126731	Microarray	CCSAP	0
NMI	324.438932179926	0.433900073409385	0.0756584522563642	5.73498479639975	9.75210936117785e-09	9.89657689790922e-07	9111	Microarray	NMI	0
CASP1	434.393664912032	0.662821716699029	0.115761890367729	5.7257333531226	1.02987873949357e-08	1.03406469824119e-06	834	B-HOT	CASP1	0
SDCBP	2494.82238442456	0.306624575176454	0.0535683494618477	5.72398773262256	1.04052266535428e-08	1.03617059349652e-06	6386	Microarray	SDCBP	0
PTGER2	119.944823181291	0.545522332026156	0.0953175261242753	5.72321118904096	1.04529193072642e-08	1.03617059349652e-06	5732	Microarray	PTGER2	0
HECA	441.26292124478	0.409165333417965	0.0715227495829504	5.72077186355126	1.06041203564535e-08	1.04450585511067e-06	51696	Microarray	HECA	0
UBD	878.965598307583	0.960397534953199	0.1682035521908	5.70973396485576	1.13152906902908e-08	1.10754634599368e-06	10537	NGS	UBD	0
CTSS	1474.95108402524	0.874010611728785	0.153538008087377	5.69247069579928	1.25214094054179e-08	1.21794184110324e-06	1520	B-HOT	CTSS	0
WDFY1	931.152602513591	0.233471186281036	0.0410903517690228	5.68189796946556	1.33208125250676e-08	1.28765096476787e-06	57590	Microarray	WDFY1	0
MIR3064	283.457767657657	0.378143858814933	0.066638273925928	5.6745746331194	1.39033692490442e-08	1.33566750384491e-06	100616387	NGS	MIR3064	1
LRRC25	121.902971060701	0.761404779521863	0.134522061992422	5.66007365813912	1.51308037716001e-08	1.4446668656283e-06	126364	Microarray	LRRC25	0
HLA-F	1752.79099262335	0.624500435700974	0.11037909505408	5.65777818159318	1.53345143961057e-08	1.45518931430849e-06	3134	B-HOT	HLA-F	0
SCIMP	126.525420627504	0.897219576775831	0.158787100350261	5.65045633301886	1.60022454733125e-08	1.50935118970402e-06	388325	Microarray	SCIMP	0
PARP8	521.883856509622	0.49579558502638	0.0879621831892232	5.63646293271088	1.73578376386033e-08	1.6010441900518e-06	79668	Microarray	PARP8	0
PTEN	1666.00712077847	0.351357148091047	0.0623235474764572	5.6376307562366	1.72405687546201e-08	1.6010441900518e-06	5728	Microarray	PTEN	0
CARD16	128.030982245029	0.626114207657725	0.111057213193599	5.63776264191196	1.72273736929492e-08	1.6010441900518e-06	114769	B-HOT	CARD16	0
PRKCH	500.407713101512	0.39974639690337	0.0709249982628377	5.63618479653631	1.73858811359477e-08	1.6010441900518e-06	5583	Microarray	PRKCH	0
MLKL	284.883788699786	0.46678393322888	0.0828432947097122	5.63454091081866	1.75525290821447e-08	1.60688241238481e-06	197259	Microarray	MLKL	0
EOMES	59.7951822396629	1.10008352288645	0.195365528856529	5.6308988045395	1.79272895735692e-08	1.63159302709624e-06	8320	B-HOT	EOMES	0
IL18BP	553.058855249794	0.36352561099371	0.0645811695742573	5.62897224361534	1.8128656497835e-08	1.64032721555701e-06	10068	B-HOT	IL18BP	0
ZDHHC20	550.85428606796	0.351254281744314	0.062413378775151	5.62786839356565	1.82450204170188e-08	1.64131359971135e-06	253832	Microarray	ZDHHC20	0
F2R	976.236901533469	0.353424897751451	0.0628206185632488	5.62593788209228	1.84502737043335e-08	1.65023913598012e-06	2149	Microarray	F2R	0
AGBL5	1125.43226118465	-0.210432865412117	0.0374738316605128	-5.61546167252111	1.96038108904644e-08	1.74339490793313e-06	60509	Microarray	AGBL5	0
KIAA0319L	2957.28331202448	-0.153840890506747	0.0274069373732721	-5.61320983849793	1.98607509819257e-08	1.75620947461198e-06	79932	Microarray	KIAA0319L	0
KLF4	271.70476635671	0.472820858364429	0.0842585242741016	5.61154924605959	2.00523204220563e-08	1.76313142784441e-06	9314	B-HOT	KLF4	0
TGFBR2	6188.73988787235	0.219868048540676	0.039254108184908	5.60114746474379	2.12937486599924e-08	1.86176747413181e-06	7048	B-HOT	TGFBR2	0
LST1	212.310014440977	0.86281587264075	0.154203348051128	5.59531218709125	2.20225132705563e-08	1.91142586570544e-06	7940	B-HOT	LST1	0
CLEC12A	56.4185975636837	1.1393454917024	0.203657279208141	5.59442557679447	2.21353392730191e-08	1.91142586570544e-06	160364	Microarray	CLEC12A	0
BID	218.063975386179	0.390127266701987	0.0697442474936982	5.5936837907275	2.22301665291194e-08	1.91142586570544e-06	637	Microarray	BID	0
KCNE4	151.557848809434	0.4714552381242	0.0844474317242341	5.58282506049151	2.3664274936071e-08	2.01249787338838e-06	23704	Microarray	KCNE4	0
GNG2	365.789200334645	0.483488321864469	0.0865934056957772	5.58343118600828	2.35819110607194e-08	2.01249787338838e-06	54331	Microarray	GNG2	0
DPYD	663.520265809511	0.260046662445356	0.0466034074427737	5.57999246653109	2.40529002039e-08	2.0344309014853e-06	1806	Microarray	DPYD	0
FAM161B	342.788236189667	-0.169689141284758	0.0304968800243844	-5.56414758326358	2.63436929923694e-08	2.21614537319051e-06	145483	Microarray	FAM161B	0
ACKR1	243.401669108625	1.25173530993312	0.225085503434304	5.56115472047035	2.67995467841968e-08	2.24237283119599e-06	2532	B-HOT	ACKR1	0
HLA-DRB1	6293.71439360324	0.592026474539971	0.106627214042938	5.55230181951081	2.81932263699516e-08	2.34636995719549e-06	3123	B-HOT	HLA-DRB1	0
FCGR3A	727.359587713785	1.07697497635482	0.194023175477264	5.55075430399304	2.84439612942872e-08	2.35464558310102e-06	2214	Microarray	FCGR3A	0
SFRP4	317.483336736061	-1.31318512236412	0.237202830920368	-5.53612752962873	3.09232440776261e-08	2.54634099248728e-06	6424	Microarray	SFRP4	0
HCP5	845.8598699129	0.516415748521156	0.0934399203635394	5.5267143477004	3.26283559323414e-08	2.672605807237e-06	10866	Microarray	HCP5	0
P2RY13	150.123995072795	0.774488565685232	0.140194544332981	5.52438448564529	3.30642686557561e-08	2.68010006817465e-06	53829	Microarray	P2RY13	0
LIPA	1574.36045049447	0.292680417997312	0.0529782544593007	5.52453871846905	3.30352382271657e-08	2.68010006817465e-06	3988	Microarray	LIPA	0
RAB8B	595.290774312447	0.367472561520458	0.0665607383453735	5.52086065532654	3.37343226353196e-08	2.72024488690922e-06	51762	Microarray	RAB8B	0
PSMB8-AS1	306.220378059169	0.533289359395292	0.0967051739625614	5.51458973231102	3.49594506611488e-08	2.80450479711061e-06	100507463	NGS	PSMB8-AS1	0
STK17B	393.449012198099	0.706507858421361	0.128181742948912	5.51176666947761	3.55249672979841e-08	2.83525674901808e-06	9262	Microarray	STK17B	0
SNORD47	11.2567338007395	0.921177217632999	0.167391271551695	5.50313770302241	3.73090781142114e-08	2.962455013732e-06	26802	NGS	SNORD47	1
EHD4	1291.85143337049	0.235663919688532	0.0428559013535066	5.49898408960308	3.8198559593548e-08	3.0176862078903e-06	30844	Microarray	EHD4	0
FAM122B	601.513252032224	0.218307544380086	0.0397241663474066	5.49558529361909	3.89416667865918e-08	3.06085434444307e-06	159090	Microarray	FAM122B	0
TMEM44	181.751208260266	0.369781929647615	0.0673571933209823	5.48986546819826	4.02239999442366e-08	3.14575935242289e-06	93109	Microarray	TMEM44	0
BCL9	884.728456159052	-0.161994783117347	0.0295383338851553	-5.48422208737908	4.15292784635464e-08	3.23160080364086e-06	607	Microarray	BCL9	0
SPATA2	346.254488327358	-0.132317975744532	0.0241434973809888	-5.48048087882754	4.24171359472718e-08	3.2842680932706e-06	9825	Microarray	SPATA2	0
ACADVL	16656.3168545482	-0.269888436980818	0.0492847116448842	-5.47610867494712	4.34780731642399e-08	3.34974877552013e-06	37	Microarray	ACADVL	0
GNAQ	1335.95936132285	0.301574834526684	0.0551591792663797	5.46735536202037	4.56799678316127e-08	3.48488891844798e-06	2776	Microarray	GNAQ	0
EARS2	1034.02505106548	-0.20719971417652	0.0378967674782168	-5.46747725371614	4.56485765062533e-08	3.48488891844798e-06	124454	Microarray	EARS2	0
MYOZ1	72.1702557825303	-0.848696782875551	0.155269568013054	-5.46595700455738	4.60415937242222e-08	3.49534303965888e-06	58529	Microarray	MYOZ1	0
COBL	1233.37933551523	-0.261123035928661	0.0478121242989378	-5.46143974478169	4.72288551559585e-08	3.56807122714652e-06	23242	Microarray	COBL	0
GIMAP2	183.515753424188	0.602362826126065	0.110407279301702	5.4558252855777	4.87459054146105e-08	3.64727175945953e-06	26157	Microarray	GIMAP2	0
SNTB2	976.710349425053	0.236096622486019	0.0432725879517144	5.45603195143924	4.8689235469307e-08	3.64727175945953e-06	6645	Microarray	SNTB2	0
TENT5A	452.78317156137	0.380057810464236	0.0697748254724314	5.44691882625202	5.12498373105409e-08	3.8162737706409e-06	55603	Microarray	TENT5A	0
CTSW	129.396473952412	1.03452296381088	0.190139357687414	5.44086703769989	5.30218776784583e-08	3.92942610623737e-06	1521	B-HOT	CTSW	0
HLA-DRA	13372.2210893769	0.621824614274439	0.114366084863431	5.43714174544828	5.4142065817835e-08	3.99342639963491e-06	3122	B-HOT	HLA-DRA	0
ACVRL1	882.676444663105	0.269101189961175	0.0495181296129946	5.43439730184311	5.49819522197057e-08	4.0362458603551e-06	94	B-HOT	ACVRL1	0
LAYN	115.850126516817	0.468263812334745	0.0862905396154627	5.42659501750103	5.74392536157385e-08	4.19684086395182e-06	143903	B-HOT	LAYN	0
SLAMF7	297.887511876597	1.23193053695272	0.227487105764543	5.41538621634149	6.11565530885661e-08	4.44756745662315e-06	57823	B-HOT	SLAMF7	0
PEX19	2307.03337358811	-0.152312903292392	0.0281352760830483	-5.4135919207902	6.17728598570933e-08	4.47149310677183e-06	5824	Microarray	PEX19	0
METTL4	217.526638411045	0.264319068998605	0.0488486802543322	5.41097666553977	6.268194032614e-08	4.51629183933202e-06	64863	Microarray	METTL4	0
IRAK3	409.724196493356	0.519473805625695	0.0961346242643888	5.40360780104618	6.53136720236088e-08	4.68422432121393e-06	11213	Microarray	IRAK3	0
HLA-DPB1	4076.65002582735	0.687821252143333	0.127476546922599	5.39566899753695	6.82687005175109e-08	4.87369626676157e-06	3115	B-HOT	HLA-DPB1	0
VHL	969.465671864672	0.17464799578548	0.0323875465357148	5.39244291298477	6.95061850962884e-08	4.91365351339314e-06	7428	Microarray	VHL	0
LARP1	5081.21613322123	-0.161077731529703	0.0298720265106267	-5.39225992827777	6.9577023048394e-08	4.91365351339314e-06	23367	Microarray	LARP1	0
HLA-DMA	1545.85379291788	0.479018954912298	0.0888429795239948	5.39174797467169	6.97755848139744e-08	4.91365351339314e-06	3108	B-HOT	HLA-DMA	0
HSPA12B	333.273079490533	0.351216311149938	0.0652040641174519	5.38641748645135	7.1875903101944e-08	5.03875981970971e-06	116835	B-HOT	HSPA12B	0
CD47	1432.60307584796	0.362249165133922	0.0672709726965377	5.38492533426036	7.24747274502279e-08	5.05795597895918e-06	961	B-HOT	CD47	0
PIK3CG	151.805569602523	0.729426937718234	0.135504878974037	5.38303080480218	7.32419978212998e-08	5.08868398255754e-06	5294	B-HOT	PIK3CG	0
PDPN	79.1097805893204	0.78334225539743	0.145594009396007	5.38031927719489	7.43538495138457e-08	5.09766061666952e-06	10630	B-HOT	PDPN	0
LDB3	142.222743671808	-0.808400440872881	0.150247681869399	-5.38045200308362	7.42990473093029e-08	5.09766061666952e-06	11155	Microarray	LDB3	0
TRIM22	1553.03981138303	0.5758401569571	0.107011980537396	5.38108120292072	7.40397840577659e-08	5.09766061666952e-06	10346	B-HOT	TRIM22	0
PGD	1890.53448446101	-0.139979345031816	0.0260548369912326	-5.37248976375938	7.76568393344951e-08	5.30076048492433e-06	5226	Microarray	PGD	0
ITGA4	454.676986382949	0.821337487096105	0.152995888031781	5.36836314793958	7.94544465538708e-08	5.39977970182485e-06	3676	B-HOT	ITGA4	0
CAMK1D	297.734956836537	0.462410184447072	0.0862126512507488	5.3636000950969	8.15794106640638e-08	5.52008855723837e-06	57118	Microarray	CAMK1D	0
ZNF132	201.31237181073	-0.221981090531286	0.0414178590909876	-5.35955009271804	8.34294592343049e-08	5.62083408685492e-06	7691	Microarray	ZNF132	0
CDK2AP1	746.405463314974	0.305524767218452	0.0570628444770175	5.35418046574079	8.59450511002003e-08	5.76535702703628e-06	8099	Microarray	CDK2AP1	0
PNKD	2270.46900125248	-0.224353704998343	0.0419184961574447	-5.3521410728972	8.69195918204185e-08	5.80570646996212e-06	25953	Microarray	PNKD	0
LEPROTL1	987.442439242641	0.195703515438896	0.0366198808284746	5.34418766558961	9.08234343244607e-08	6.04053465124608e-06	23484	Microarray	LEPROTL1	0
PARP14	2924.14385331459	0.492714434487072	0.0922108166183176	5.34334747870777	9.12456086948748e-08	6.04278897071633e-06	54625	Microarray	PARP14	0
DMTN	1907.86721878154	-0.259708479500403	0.0486784345885975	-5.33518552302085	9.54469170175378e-08	6.29423885399975e-06	2039	Microarray	DMTN	0
DIPK2A	159.252310030837	0.411740432535834	0.0772037893668915	5.33316351324598	9.65163268544682e-08	6.33790546344341e-06	205428	Microarray	DIPK2A	0
IFNGR1	1442.65286345943	0.348055573935354	0.0653108949683105	5.32921152135848	9.86400624361598e-08	6.4231602162927e-06	3459	B-HOT	IFNGR1	0
PTPRE	359.181629386161	0.583986686997142	0.109568549474059	5.32987513114249	9.82803165260496e-08	6.4231602162927e-06	5791	Microarray	PTPRE	0
MDM4	1349.04800200473	0.226841648918808	0.0426080568881572	5.32391443041511	1.01557694732938e-07	6.58559334636963e-06	4194	Microarray	MDM4	0
FLI1	481.401488384229	0.453998706916331	0.0853093759041082	5.32179144560438	1.02750330354974e-07	6.63528378138781e-06	2313	Microarray	FLI1	0
LRRC70	37.6969499124042	0.502658828483391	0.0946124630482533	5.31281833585741	1.07942633431405e-07	6.94178183509485e-06	100130733	NGS	LRRC70	0
RNF149	1140.78196871397	0.252813562374859	0.0476601207538785	5.30450948037696	1.12976372293525e-07	7.23560198355606e-06	284996	B-HOT	RNF149	0
CYRIA	167.294455156204	0.621456983873352	0.117242938909106	5.30059199859487	1.15427782411933e-07	7.33557207865821e-06	81553	Microarray	CYRIA	0
KLRB1	81.0765955652407	0.999187578737821	0.188516469577594	5.30026676701875	1.15633598084355e-07	7.33557207865821e-06	3820	B-HOT	KLRB1	0
GPR34	177.827683752237	0.616204605270225	0.116270158471374	5.29976576424753	1.15951341730381e-07	7.33557207865821e-06	2857	Microarray	GPR34	0
SAMHD1	1579.74046322922	0.630835049208271	0.11915485396512	5.29424549832385	1.19508796249135e-07	7.53002184625622e-06	25939	B-HOT	SAMHD1	0
ERAP2	848.096183512725	0.78370791531254	0.148165175542168	5.2894204892937	1.22704507856967e-07	7.70020264426601e-06	64167	Microarray	ERAP2	0
GOT1	3923.67152867365	-0.313543070337124	0.0593648416210601	-5.28162902107183	1.28040264431475e-07	8.0027736359319e-06	2805	Microarray	GOT1	0
GSTM4	1225.16905697934	-0.263036860287665	0.0499198973221457	-5.26917871225219	1.37035498911504e-07	8.51935549012236e-06	2948	Microarray	GSTM4	0
LMTK2	1207.62417820065	-0.168730249489737	0.0320250805836364	-5.26869086399587	1.37400130310397e-07	8.51935549012236e-06	22853	Microarray	LMTK2	0
ECM1	417.295882244934	0.442593862057146	0.0840336918487018	5.26686204450011	1.38775412888712e-07	8.57048313804374e-06	1893	Microarray	ECM1	0
MLYCD	846.37663659228	-0.254126921250446	0.048291819897172	-5.26231816882361	1.42250320923946e-07	8.75036262663786e-06	23417	Microarray	MLYCD	0
VCPKMT	187.899700122425	0.264904237948463	0.0504161018680212	5.25435779707695	1.48541862333807e-07	9.07980619415669e-06	79609	Microarray	VCPKMT	0
MOSPD2	361.721352363398	0.326555266208462	0.0621527975211494	5.25407188787185	1.48772767429799e-07	9.07980619415669e-06	158747	Microarray	MOSPD2	0
VEGFC	129.519257147123	0.345648220185958	0.0658183951486102	5.25154433506811	1.50829217684731e-07	9.13367748960105e-06	7424	B-HOT	VEGFC	0
BTN2A2	400.110395351891	0.352752072061526	0.067168874781898	5.2517192405997	1.50686031320177e-07	9.13367748960105e-06	10385	Microarray	BTN2A2	0
CSF1	820.456486877269	0.40135716434817	0.0764513205141321	5.24983952728428	1.52231767550147e-07	9.18287983869355e-06	1435	B-HOT	CSF1	0
HADHA	7799.82722207014	-0.210502629526555	0.0401400433515937	-5.24420533587185	1.56957325987616e-07	9.40831684404339e-06	3030	Microarray	HADHA	0
LILRB2	248.577874878416	0.895797221928142	0.170825022424749	5.24394616908512	1.5717807488603e-07	9.40831684404339e-06	10288	B-HOT	LILRB2	0
UBE2L6	1033.31923601635	0.450575189931937	0.0859802742110079	5.24044839431613	1.60186881481191e-07	9.55167983330182e-06	9246	Microarray	UBE2L6	0
CCRL2	41.0778961438233	0.548735044015819	0.104769265573001	5.2375574173847	1.62715687280056e-07	9.62868532752664e-06	9034	Microarray	CCRL2	0
CYSLTR1	61.0527052711847	0.622627221253393	0.118869022517951	5.23792665292057	1.62390570873869e-07	9.62868532752664e-06	10800	Microarray	CYSLTR1	0
GPATCH1	296.247657018366	-0.130688223079395	0.024965898796923	-5.23466926396025	1.6528054824636e-07	9.74341353165946e-06	55094	Microarray	GPATCH1	0
CBFB	376.260148893502	0.379256730890015	0.0724833301993333	5.2323303833728	1.67386226132872e-07	9.83030882002219e-06	865	Microarray	CBFB	0
VAMP5	482.635909697312	0.375414064240001	0.0717949778605664	5.22897388406603	1.7045343892813e-07	9.96415627696407e-06	10791	Microarray	VAMP5	0
NPHP3	181.198700505234	0.322575173100689	0.0616962499961326	5.2284405149569	1.70945815456493e-07	9.96415627696407e-06	27031	Microarray	NPHP3	0
UBE2E1	934.63539943949	0.207085503126982	0.0396250137736018	5.22613075443125	1.73093974795996e-07	9.98869675454789e-06	7324	Microarray	UBE2E1	0
TRGV7	4.41507332002982	0.979642815407165	0.187481727820979	5.22527089329258	1.73900323573285e-07	9.98869675454789e-06	6981	NGS	TRGV7	0
ZEB1	626.625221209668	0.351112358811149	0.0671857938146421	5.22599107453918	1.7322471552643e-07	9.98869675454789e-06	6935	B-HOT	ZEB1	0
UVRAG	635.357545719335	0.133556248018995	0.0255598551628033	5.22523493064846	1.7393412712732e-07	9.98869675454789e-06	7405	Microarray	UVRAG	0
HAPLN3	223.931051179485	0.849164603307445	0.162581431514471	5.22301098838501	1.76036939535539e-07	1.00722900367338e-05	145864	Microarray	HAPLN3	0
VRK2	432.044013523908	0.300343608275135	0.0575539446286118	5.21847130050275	1.80405925615836e-07	1.02469248918221e-05	7444	Microarray	VRK2	0
NCK1	410.886371011428	0.253556799810586	0.0485846693824662	5.21886436675212	1.80023531969248e-07	1.02469248918221e-05	4690	Microarray	NCK1	0
PCAT19	133.771785034686	0.315418031100118	0.0605564826904761	5.2086583811732	1.90210949438473e-07	1.0764556385858e-05	100505495	NGS	PCAT19	0
MCL1	4844.18597109497	0.277860703743394	0.0534902495868945	5.19460473430791	2.05155251897294e-07	1.15429803099806e-05	4170	Microarray	MCL1	0
EMB	277.537898752526	0.790838343860084	0.152250063028872	5.19433836759801	2.05449177270747e-07	1.15429803099806e-05	133418	Microarray	EMB	0
TNNC1	117.442836695821	-0.734701605298778	0.141522328039826	-5.19141831168877	2.08698148717812e-07	1.16833427643716e-05	7134	Microarray	TNNC1	0
JCAD	1106.93427497829	0.246122577446357	0.0474196715966437	5.19030539772395	2.09949443593901e-07	1.1711265916315e-05	57608	Microarray	JCAD	0
MS4A14	67.2247044334736	0.628974915475921	0.121292141744895	5.18561966527724	2.15297790593682e-07	1.19667125536053e-05	84689	Microarray	MS4A14	0
MRPS18B	1899.23187515915	-0.200067948319766	0.0386196105672651	-5.18047555066099	2.21320936732432e-07	1.21710874147238e-05	28973	Microarray	MRPS18B	0
ZNF395	1547.89862229757	-0.142666239754453	0.0275333409498848	-5.18158112428596	2.2001286051372e-07	1.21710874147238e-05	55893	Microarray	ZNF395	0
GLYR1	3356.01009591943	-0.126500968050649	0.0244168689815069	-5.18088409068583	2.20836693381094e-07	1.21710874147238e-05	84656	Microarray	GLYR1	0
SH3BGRL	1766.40830272227	0.306964812675571	0.059271825297097	5.17893301137472	2.23158579218254e-07	1.22289329872313e-05	6451	Microarray	SH3BGRL	0
RESF1	1176.78061421971	0.463561721980441	0.089577248040872	5.17499400929272	2.27918293797823e-07	1.24459382679843e-05	55196	Microarray	RESF1	0
DCLRE1C	235.275906442368	0.313254740418829	0.0605828321669175	5.1706849814441	2.33237463564732e-07	1.2691869389713e-05	64421	Microarray	DCLRE1C	0
RASIP1	289.531048547576	0.313247747767174	0.0606632290093629	5.16371701412114	2.42093609469361e-07	1.31278844744657e-05	54922	B-HOT	RASIP1	0
CDK17	400.388585638028	0.261852345490701	0.0507459756484563	5.16006130820478	2.46868986075278e-07	1.33403542718387e-05	5128	Microarray	CDK17	0
CARD8-AS1	80.9037932572479	0.448726488120595	0.0869950488147825	5.15806927214857	2.49509314640829e-07	1.34363787673191e-05	100505812	NGS	CARD8-AS1	0
SERP1	1870.73190827912	0.270053467265768	0.0523827999675092	5.15538435198712	2.53111217138971e-07	1.35833443873579e-05	27230	Microarray	SERP1	0
RXFP1	86.4845188687589	0.5823925468517	0.113014643413823	5.15324854602397	2.56012285624214e-07	1.36918185607204e-05	59350	Microarray	RXFP1	0
GALNT1	933.415752818246	0.325236270072854	0.063168589549035	5.1487024230672	2.62294620728598e-07	1.39797643232848e-05	2589	Microarray	GALNT1	0
SFMBT2	350.40765036504	0.384663964757094	0.0747249682313857	5.14773005410966	2.63657548324062e-07	1.40044451350423e-05	57713	Microarray	SFMBT2	0
BAZ1A	497.647286471545	0.427785660421745	0.0831471773951302	5.14492101624606	2.67633389548587e-07	1.41672736106961e-05	11177	Microarray	BAZ1A	0
MRPS18A	792.947610475047	-0.22303824672601	0.0433872538187722	-5.14063986758961	2.73804412717325e-07	1.44448070343042e-05	55168	Microarray	MRPS18A	0
SAMD9L	1092.05101684131	0.525671179130098	0.102288966995817	5.13907994741599	2.76086924503698e-07	1.4516016236659e-05	219285	Microarray	SAMD9L	0
SLC30A7	483.659377741719	0.367581295075728	0.0715720300463788	5.13582323761859	2.80911599699649e-07	1.4719956990322e-05	148867	Microarray	SLC30A7	0
LOC105370767	81.1179426825321	0.551419528886854	0.107498390778278	5.1295607766277	2.90418997751108e-07	1.51670834295318e-05	105370767	NGS	LOC105370767	0
PLAAT4	1553.6100513651	0.542337995787835	0.105760349008417	5.12798984565259	2.92852233930897e-07	1.52430077480487e-05	5920	B-HOT	PLAAT4	0
ZNF3	804.293778445076	-0.105638584877756	0.0206046388871926	-5.12693211737957	2.94501640874947e-07	1.5277763456456e-05	7551	Microarray	ZNF3	0
ARHGAP27P1-BPTFP1-KPNA2P3	658.070769455781	0.186907257972818	0.036463114189024	5.125926902565	2.96077470333239e-07	1.53084839561335e-05	109286553	NGS	ARHGAP27P1-BPTFP1-KPNA2P3	0
CALCRL	525.537656689451	0.400597519917241	0.0781622496029332	5.12520458344392	2.97214841289073e-07	1.53130864375148e-05	10203	Microarray	CALCRL	0
DIS3L2	601.248388926726	-0.122317064161512	0.0238717558538319	-5.12392405948126	2.99241544682342e-07	1.53130864375148e-05	129563	Microarray	DIS3L2	0
NOS3	363.984039581693	0.391807065869923	0.0764572044872744	5.12452774722016	2.9828442244765e-07	1.53130864375148e-05	4846	B-HOT	NOS3	0
ABI3	229.296269717819	0.484744064144317	0.0946140637160464	5.12338277319025	3.00102253000193e-07	1.53130864375148e-05	51225	Microarray	ABI3	0
PRKD3	841.066406874018	0.272951698832216	0.0533056392649638	5.12050324498442	3.04721373378015e-07	1.54979697185688e-05	23683	Microarray	PRKD3	0
GNAI3	1297.62410223383	0.191626328337236	0.0374557645915258	5.11607039469141	3.1196667085395e-07	1.58147794739414e-05	2773	Microarray	GNAI3	0
TRPC7	81.515327665458	-1.03522205927073	0.202524362062887	-5.11159274235499	3.19453927321827e-07	1.61417580224338e-05	57113	Microarray	TRPC7	0
NPY1R	1028.62725599252	0.472002921902281	0.0924160968821548	5.10736698287702	3.26678908690669e-07	1.64534105370643e-05	4886	Microarray	NPY1R	0
EIF2D	1420.19903938261	-0.146513331347478	0.0287060844801144	-5.10391207999726	3.32702890717285e-07	1.66846256559423e-05	1939	Microarray	EIF2D	0
TSPAN32	77.7608443262715	0.879043259569946	0.17226343293599	5.10290108926705	3.3448584493054e-07	1.66846256559423e-05	10077	Microarray	TSPAN32	0
RASSF9	137.053464473553	0.411931093009963	0.0807157605733596	5.10347781008115	3.33467629735864e-07	1.66846256559423e-05	9182	B-HOT	RASSF9	0
ZDHHC4	917.315210681955	-0.143490744062034	0.0281533939605421	-5.09674763416236	3.45538471851764e-07	1.71808793528083e-05	55146	Microarray	ZDHHC4	0
RUNX3	181.66682256329	0.874236527408187	0.171650784203613	5.09311117606759	3.52235007281442e-07	1.74026457724479e-05	864	Microarray	RUNX3	0
PLAC8	61.8896883935822	1.00698086280115	0.197705815020161	5.09332951435176	3.51829427284149e-07	1.74026457724479e-05	51316	Microarray	PLAC8	0
LINC01355	163.380322812423	0.325843422838898	0.0639883064977166	5.09223388886726	3.53869189298317e-07	1.74280575729421e-05	100996511	NGS	LINC01355	0
ZNF584	266.960374199721	-0.174513087038892	0.0342995185314711	-5.08791652217421	3.62018647171646e-07	1.77731741512061e-05	201514	Microarray	ZNF584	0
RFXAP	87.5059758000416	0.250205001455261	0.0491956104605839	5.08592126640503	3.6584580964669e-07	1.79045859607907e-05	5994	Microarray	RFXAP	0
OSBP	2953.68328381983	-0.150398913115401	0.0295811936637288	-5.084274651831	3.69033615288521e-07	1.79477192335477e-05	5007	Microarray	OSBP	0
CD300A	144.26787569329	0.756707100717457	0.148823358515972	5.08459900558048	3.68403561546044e-07	1.79477192335477e-05	11314	Microarray	CD300A	0
TMEM39A	496.676069094772	0.169291683088851	0.0333060899394213	5.08290475996331	3.71706105782445e-07	1.80213773342436e-05	55254	Microarray	TMEM39A	0
COL13A1	78.8247057287045	0.445755708872591	0.0877615221134349	5.07917021193452	3.79086960605712e-07	1.82316101358673e-05	1305	B-HOT	COL13A1	0
ELK3	603.15329437806	0.321648475177371	0.0633299071720293	5.07893489096148	3.79556748957207e-07	1.82316101358673e-05	2004	Microarray	ELK3	0
SPATA20	2514.83522285613	-0.264959170294409	0.0521584470116964	-5.07988994064552	3.77653594046776e-07	1.82316101358673e-05	64847	Microarray	SPATA20	0
SAA1	60.2278130066199	-1.55081735052874	0.305436226444966	-5.07738511760384	3.82664737887319e-07	1.83243425099703e-05	6288	Microarray	SAA1	0
ASTN2	303.223036400099	-0.242920948873405	0.0478541871464244	-5.07627364205591	3.8490885159806e-07	1.83752652068117e-05	23245	Microarray	ASTN2	0
ANGPTL4	111.237770163884	-1.21581570752231	0.239878913950154	-5.06845594513138	4.01055780608563e-07	1.90293631512532e-05	51129	Microarray	ANGPTL4	0
LILRB1	258.717846465275	0.905584915288812	0.178654426277989	5.06891955690875	4.00080262051423e-07	1.90293631512532e-05	10859	B-HOT	LILRB1	0
GZMH	57.8950947576385	0.965363306989963	0.190580840604921	5.06537437827335	4.07598497641841e-07	1.92810195100303e-05	2999	B-HOT	GZMH	0
XRCC6	4770.15504921764	-0.107934688860885	0.0213289881491861	-5.06046925929788	4.1822588707378e-07	1.97237863046341e-05	2547	Microarray	XRCC6	0
HCK	293.922517890872	0.760630539452301	0.150326871323945	5.05984414332144	4.19599313420887e-07	1.97287737606322e-05	3055	Microarray	HCK	0
DUSP5	187.095035551878	0.43497100507123	0.0859812921447869	5.05890286387843	4.21675587064037e-07	1.97666781972217e-05	1847	Microarray	DUSP5	0
CD1C	145.456648091735	0.977993736104896	0.193511578073761	5.0539287924783	4.32813030539548e-07	2.02278354182792e-05	911	Microarray	CD1C	0
RBMS3	297.023617486097	0.386793478725105	0.0766039021465746	5.0492660019461	4.43510822704461e-07	2.06657453106273e-05	27303	Microarray	RBMS3	0
FLJ32255	63.4848078853202	0.624707144825307	0.123829457117692	5.04489932659208	4.53760219656781e-07	2.10460310912473e-05	643977	NGS	FLJ32255	0
DDB1	5192.99119236503	-0.131143895534425	0.0259972246941427	-5.04453444847798	4.54626924485139e-07	2.10460310912473e-05	1642	Microarray	DDB1	0
ITGAX	616.54342378355	0.873177737814922	0.173109710343746	5.04407139311275	4.55729131770889e-07	2.10460310912473e-05	3687	B-HOT	ITGAX	0
MBNL1	1677.27221094306	0.393884365001561	0.0781079434225654	5.04282084180144	4.58718705856314e-07	2.11214178084078e-05	4154	Microarray	MBNL1	0
PURB	1018.8537671133	0.257005263413696	0.0509987724043712	5.0394401923225	4.66895500576188e-07	2.14344975677499e-05	5814	Microarray	PURB	0
RIPK2	208.243412675476	0.2864590447369	0.0569042139683981	5.03405679052144	4.80207308137781e-07	2.19807833427891e-05	8767	Microarray	RIPK2	0
ZSCAN21	377.93555972442	-0.194381625067404	0.0386244152631704	-5.03261017009501	4.83846379252541e-07	2.20824082120448e-05	7589	Microarray	ZSCAN21	0
FAM111A	1657.03299707313	0.243183011603767	0.0483998271089276	5.02446033653105	5.04850119407425e-07	2.29736327729174e-05	63901	Microarray	FAM111A	0
LGALS9	561.959862485926	0.581880377086811	0.115834045112414	5.02339684781024	5.0765495758859e-07	2.30339186733272e-05	3965	Microarray	LGALS9	0
CDK16	2250.00267448112	-0.187353504453252	0.0373038852812267	-5.02235901276317	5.10406621532916e-07	2.30914484038278e-05	5127	Microarray	CDK16	0
BATF3	57.15033025392	0.548606190207644	0.109272021720416	5.02055495606472	5.15224073816171e-07	2.32418326400031e-05	55509	B-HOT	BATF3	0
EIF3K	3672.36527423806	-0.21039199495787	0.041911155131827	-5.01995218924662	5.16843418813426e-07	2.32474974768594e-05	27335	Microarray	EIF3K	0
GNA13	904.526726471086	0.31756669934529	0.0633219482979516	5.01511257756994	5.30024224735639e-07	2.37716628517601e-05	10672	Microarray	GNA13	0
RWDD3	149.598349344961	0.361382713027971	0.0720926973906705	5.01275061286218	5.3657421505609e-07	2.39962773244768e-05	25950	Microarray	RWDD3	0
SERGEF	401.086605456749	-0.185279876065057	0.0369735958960703	-5.01114029011037	5.41084488728461e-07	2.41286472724385e-05	26297	Microarray	SERGEF	0
HAUS3	261.869485909906	0.279145300748469	0.0557178996158511	5.00997529829812	5.44370222255304e-07	2.41440513032201e-05	79441	Microarray	HAUS3	0
TMTC1	1046.18701470649	0.280762544469389	0.0560413466763371	5.00991787529507	5.44532674126471e-07	2.41440513032201e-05	83857	Microarray	TMTC1	0
CDC42SE2	1491.80419332068	0.325175158662175	0.0649478164014054	5.00671426199232	5.53670238885311e-07	2.44101131098359e-05	56990	Microarray	CDC42SE2	0
BCL6B	323.138611149095	0.35537801328386	0.070975495991637	5.00705219905379	5.52699420756987e-07	2.44101131098359e-05	255877	Microarray	BCL6B	0
RHOJ	248.20571097256	0.462908667125241	0.0925433875904479	5.00207177603926	5.671746454107e-07	2.49348559506405e-05	57381	B-HOT	RHOJ	0
ERG	472.045801922179	0.254543885820123	0.0508941469859074	5.00143731440487	5.69044698617461e-07	2.49465989988269e-05	2078	B-HOT	ERG	0
HK3	118.992045454979	0.863132358751094	0.173013944316774	4.98880227347902	6.07547908860168e-07	2.64853448335876e-05	3101	Microarray	HK3	0
C16orf72	1419.25423109658	0.178582286610212	0.0357962473131535	4.98885497823095	6.07382202169803e-07	2.64853448335876e-05	29035	Microarray	C16orf72	0
VAMP4	357.288982521354	0.325362862309774	0.0652675922584809	4.98505998231452	6.19425934775037e-07	2.69277257623014e-05	8674	Microarray	VAMP4	0
LOC105374412	83.0724007998516	0.78813184337888	0.158278931118151	4.97938568204355	6.378641651234e-07	2.76520334312409e-05	105374412	NGS	LOC105374412	0
POMGNT1	2733.90958561404	-0.214056837458314	0.0430479965899419	-4.97251566657872	6.6089628437141e-07	2.841306318694e-05	55624	Microarray	POMGNT1	0
CGN	1790.96417739554	-0.305765572639642	0.0614876763993919	-4.97279439628762	6.59946426106864e-07	2.841306318694e-05	57530	Microarray	CGN	0
DUSP2	62.1157951047824	0.851840115071486	0.171301013460945	4.97276751527042	6.60037974191193e-07	2.841306318694e-05	1844	B-HOT	DUSP2	0
RSRP1	3035.54991674347	0.213328419159456	0.0429148496484848	4.97096974373271	6.66188462191494e-07	2.85616832977582e-05	57035	Microarray	RSRP1	0
CAPZA1	1550.07549840258	0.319105662883975	0.0642558527750718	4.96617271583036	6.82871431925509e-07	2.91965057556503e-05	829	Microarray	CAPZA1	0
RAB27A	355.669357885875	0.41007569117692	0.0826053977089895	4.96427234236648	6.89591214571387e-07	2.94030358147247e-05	5873	Microarray	RAB27A	0
ADO	497.378988235659	0.175769024092351	0.0354341223283643	4.96044525848609	7.03317797536253e-07	2.98248906895278e-05	84890	Microarray	ADO	0
PCGF5	1237.25619388137	0.263077311363353	0.0530337402312666	4.96056491991965	7.02884649212857e-07	2.98248906895278e-05	84333	Microarray	PCGF5	0
MIR1244-2	13.7719970220015	0.742316432864244	0.149718630287058	4.9580765696359	7.11945056940895e-07	3.0093058900133e-05	100422885	NGS	MIR1244-2	1
RAP1B	1081.07440773491	0.257663846003243	0.0519729785548484	4.95765017068099	7.1350888223023e-07	3.0093058900133e-05	5908	Microarray	RAP1B	0
ZSCAN2	353.440052578522	-0.188147526990035	0.0379668271920336	-4.95557677333421	7.21160394906324e-07	3.03335654754787e-05	54993	Microarray	ZSCAN2	0
ZMYM1	229.506308513407	0.343792226630124	0.0693869740758824	4.95470844793071	7.24388231261407e-07	3.03872076633997e-05	79830	Microarray	ZMYM1	0
PSTPIP2	201.76297263807	0.571724812107819	0.115496074456943	4.95016661645031	7.41499735707982e-07	3.102139888931e-05	9050	Microarray	PSTPIP2	0
IK	2163.29475689685	-0.116969232972476	0.0236320621860011	-4.94959906807306	7.43665168310037e-07	3.10285818080673e-05	3550	Microarray	IK	0
SLC66A3	618.963059243055	0.242771926518777	0.0490691652431596	4.94754547618111	7.51551491116794e-07	3.11865277090914e-05	130814	Microarray	SLC66A3	0
CD74	27228.1545601144	0.482742539322503	0.0975818801220254	4.94705101724662	7.53462341362101e-07	3.11865277090914e-05	972	B-HOT	CD74	0
TCAP	49.5584680269448	-0.981926143039772	0.198468728169504	-4.9475106335198	7.51685988509689e-07	3.11865277090914e-05	8557	Microarray	TCAP	0
SMC4	500.319003233715	0.311560962103707	0.063001314996915	4.94530887361578	7.60232269506961e-07	3.13462340170298e-05	10051	Microarray	SMC4	0
TLR2	439.764093931852	0.571416372034792	0.115553837300808	4.9450229034566	7.61349126674629e-07	3.13462340170298e-05	7097	B-HOT	TLR2	0
MPEG1	1208.85140700937	0.679841168569126	0.137564665277867	4.94197523176401	7.73350423107892e-07	3.16727700916529e-05	219972	Microarray	MPEG1	0
MPI	1130.89048429847	-0.235474475547702	0.0476448284839287	-4.94228824072966	7.72109490987616e-07	3.16727700916529e-05	4351	Microarray	MPI	0
ODF2L	511.982690375589	0.332400918180701	0.0672938296330272	4.93954527470617	7.83049615375605e-07	3.19163910735165e-05	57489	Microarray	ODF2L	0
AIDA	540.621119951454	0.233950362772981	0.0473672647873071	4.93907266597483	7.84949599311861e-07	3.19163910735165e-05	64853	Microarray	AIDA	0
SPAST	250.008045143682	0.253372917268221	0.0513009883456731	4.93894806784149	7.85451248548276e-07	3.19163910735165e-05	6683	Microarray	SPAST	0
CD58	351.334273933512	0.300275903758993	0.0608331919911482	4.93605372216349	7.97191566410648e-07	3.20586365582659e-05	965	B-HOT	CD58	0
PMS1	281.591218054316	0.277302138168116	0.0561694086317028	4.93688904553649	7.93786008873546e-07	3.20586365582659e-05	5378	Microarray	PMS1	0
HLA-A	21061.9519991115	0.393148540762094	0.0796358800480153	4.93682672339466	7.94039607572584e-07	3.20586365582659e-05	3105	B-HOT	HLA-A	0
TNFSF13	461.844919674965	-0.252270530810669	0.0511076688074113	-4.93606021752427	7.97165031050272e-07	3.20586365582659e-05	8741	NGS	TNFSF13	0
LYSMD1	260.800134653348	-0.151652235347293	0.0307283313911133	-4.93525774039105	8.00449822403896e-07	3.21067025414222e-05	388695	Microarray	LYSMD1	0
DNAJA3	1739.19387092357	-0.194327200976538	0.0394175822062177	-4.92996247105905	8.22454148583053e-07	3.29045087773729e-05	9093	Microarray	DNAJA3	0
SNORA32	15.4250702594834	0.711157960565899	0.144284018800148	4.92887546715027	8.27042679310994e-07	3.30032441490179e-05	692063	NGS	SNORA32	1
RAP2A	782.148030533243	0.32331504001531	0.0656352960753968	4.92593252941087	8.39589669842223e-07	3.34182456055103e-05	5911	Microarray	RAP2A	0
ZMAT3	559.177084786293	0.341271083593759	0.0693132599699121	4.92360457063915	8.49644404566562e-07	3.3732183337422e-05	64393	Microarray	ZMAT3	0
FAM104A	422.461178113462	0.156200910019938	0.0317318513088455	4.92252747876693	8.54335637742127e-07	3.38321260309942e-05	84923	Microarray	FAM104A	0
PDHA1	4116.35748788996	-0.166213196453865	0.0337843746438612	-4.91982456996779	8.66218153643032e-07	3.42156170688998e-05	5160	Microarray	PDHA1	0
TAGAP	140.124037084143	0.808610439169014	0.164403981488166	4.91843586663513	8.72384894502562e-07	3.43032854680852e-05	117289	Microarray	TAGAP	0
DIO3OS	80.1265165565321	-0.592629709467698	0.120494032930088	-4.9183324273954	8.72845919511775e-07	3.43032854680852e-05	64150	Microarray	DIO3OS	0
SLC15A3	306.59964033409	0.501226778425862	0.101933759358298	4.91718133012287	8.7799217707371e-07	3.44186202816074e-05	51296	Microarray	SLC15A3	0
MMP25-AS1	142.345754733926	0.384661035667875	0.0782560115331432	4.91541835741222	8.85930654947711e-07	3.46425597561588e-05	100507419	NGS	MMP25-AS1	0
LILRB3	97.8168457531365	0.865593716438309	0.176188463231576	4.9128853306394	8.97457701653821e-07	3.50053488993444e-05	11025	Microarray	LILRB3	0
BNIP2	957.490283886558	0.278355248769566	0.0566715384297662	4.91172917626959	9.02766887594506e-07	3.50837126412024e-05	663	Microarray	BNIP2	0
TLNRD1	332.809374859005	0.284321037853022	0.0578892298783738	4.91146692485606	9.03975375513857e-07	3.50837126412024e-05	59274	Microarray	TLNRD1	0
GPR65	100.476402669623	0.777220000481497	0.158419183810298	4.90609774515814	9.2906238299039e-07	3.59676563842772e-05	8477	Microarray	GPR65	0
RNF138	197.800923661781	0.356978515253646	0.0727785060361438	4.90499921881276	9.34277111387913e-07	3.60797882990821e-05	51444	Microarray	RNF138	0
OSBPL2	1243.36301982469	-0.120621214382664	0.0246042478927245	-4.90245484879593	9.46463737043607e-07	3.64599384643803e-05	9885	Microarray	OSBPL2	0
ADCY7	655.589228875616	0.708231211525166	0.144550315886553	4.89954800293211	9.60573802707193e-07	3.68212071220001e-05	113	Microarray	ADCY7	0
BCKDHA	1367.95862195668	-0.238020444019318	0.0485775097983661	-4.89980744190646	9.59306279700263e-07	3.68212071220001e-05	593	Microarray	BCKDHA	0
CIAPIN1	1080.89881075973	-0.139275879245494	0.0284445130917063	-4.89640581283508	9.76053972057878e-07	3.73226731379282e-05	57019	Microarray	CIAPIN1	0
NCF2	288.916775101943	0.700281413838541	0.143074717202303	4.89451544991256	9.85482349903479e-07	3.73530696164257e-05	4688	Microarray	NCF2	0
SSR1	2234.77568149098	0.206225760718341	0.0421383282542204	4.89401856367394	9.87975134753866e-07	3.73530696164257e-05	6745	Microarray	SSR1	0
SPN	241.833649377878	0.849412917189839	0.173567612569085	4.89384456360915	9.88849494439851e-07	3.73530696164257e-05	6693	NGS	SPN	0
ZNF267	209.086118321186	0.436376080178903	0.0891613897559306	4.89422698965812	9.8692876261296e-07	3.73530696164257e-05	10308	Microarray	ZNF267	0
MATK	83.4804037695551	0.708408736427243	0.144750364047581	4.89400314181166	9.88052600373736e-07	3.73530696164257e-05	4145	Microarray	MATK	0
UQCC1	1260.10504425115	-0.192126906607963	0.0392834297255433	-4.89078748852308	1.00433351702558e-06	3.78461078098527e-05	55245	Microarray	UQCC1	0
CGGBP1	1642.23851853315	0.245318840705978	0.0501647477233282	4.8902636181682	1.00701022677221e-06	3.78553143943381e-05	8545	Microarray	CGGBP1	0
COQ6	936.558065582632	-0.195666291685119	0.0400257755563375	-4.88850719231442	1.01603486401401e-06	3.81025315389157e-05	51004	Microarray	COQ6	0
DPY19L1	358.66258308608	0.31196065442155	0.0638887285908396	4.88287466822871	1.04550328376737e-06	3.91133836665181e-05	23333	Microarray	DPY19L1	0
TMED7	771.323383576725	0.416971751471314	0.0855183113703289	4.87581834568339	1.08358290967007e-06	4.04407693601805e-05	51014	Microarray	TMED7	0
CUX1	4122.69715424485	-0.194664919647171	0.0399527560546331	-4.87237774988483	1.1026308541369e-06	4.1001662882542e-05	1523	Microarray	CUX1	0
MIS18BP1	324.434011264582	0.387196397051003	0.0794712972138428	4.87215398043809	1.10388079083629e-06	4.1001662882542e-05	55320	Microarray	MIS18BP1	0
TNF	48.0334143859521	0.794012292196596	0.162999184075649	4.87126544037234	1.10885748905685e-06	4.10884502433139e-05	7124	B-HOT	TNF	0
LILRA6	51.6791297455778	0.850653692777945	0.174697811545487	4.8692864853459	1.12001929622427e-06	4.14034686630362e-05	79168	NGS	LILRA6	0
GAS8	1315.16624574487	-0.186244349040796	0.0382658200937174	-4.86712028083187	1.13236117327723e-06	4.17605140751505e-05	2622	Microarray	GAS8	0
ACAP2	704.652147283039	0.27177534733632	0.0558614759727243	4.86516588765075	1.14360847562513e-06	4.18791101216292e-05	23527	Microarray	ACAP2	0
LOC100294145	181.876973494876	0.235211055172352	0.0483384675510269	4.86591874109495	1.13926322240746e-06	4.18791101216292e-05	100294145	NGS	LOC100294145	0
TCF7L2	436.912243199547	0.157114761491672	0.0322938612779242	4.86515874145636	1.14364979770561e-06	4.18791101216292e-05	6934	Microarray	TCF7L2	0
EID3	27.6409890790423	0.383569964683901	0.0788647960626961	4.86363984735306	1.1524653162779e-06	4.2102858491157e-05	493861	Microarray	EID3	0
CNOT6L	865.462012186284	0.255601678824408	0.0525662652546892	4.86246602428364	1.15932282749738e-06	4.21583662265361e-05	246175	Microarray	CNOT6L	0
SRGN	936.146476980684	0.579795137034543	0.119239240982006	4.86245242975035	1.15940247670484e-06	4.21583662265361e-05	5552	Microarray	SRGN	0
C21orf91	202.306655508365	0.38987059723251	0.0802321781045343	4.85927973592527	1.17813572956174e-06	4.27396884829123e-05	54149	Microarray	C21orf91	0
CD38	142.033371723037	0.856836118898443	0.176398671233928	4.85738420196014	1.18946657173667e-06	4.28898494379824e-05	952	B-HOT	CD38	0
PPME1	952.394536515362	-0.123334249665399	0.0253909740335595	-4.85740521424609	1.18934039484271e-06	4.28898494379824e-05	51400	Microarray	PPME1	0
PSMB10	666.204941769323	0.429781500211442	0.0884832927619352	4.85720509257914	1.19054263041884e-06	4.28898494379824e-05	5699	B-HOT	PSMB10	0
SH3D21	831.525440590163	-0.293945490130111	0.0605550363118859	-4.85418733160621	1.2088142694353e-06	4.33474112332294e-05	79729	Microarray	SH3D21	0
PITRM1	2037.69037118634	-0.15428226142117	0.0317815971004032	-4.85445274929914	1.20719648553521e-06	4.33474112332294e-05	10531	Microarray	PITRM1	0
DERL1	1071.85618670933	0.161526650093811	0.033281397812546	4.8533613583057	1.21386212908093e-06	4.34283593445668e-05	79139	Microarray	DERL1	0
PTPN22	84.9323893935763	0.904728727686072	0.186470826290842	4.85185133611705	1.22314296399745e-06	4.35137187858371e-05	26191	B-HOT	PTPN22	0
SYNE3	432.119565626135	0.37753869467334	0.0778099180929512	4.85206390041865	1.22183239401672e-06	4.35137187858371e-05	161176	Microarray	SYNE3	0
NEURL4	1521.43306141184	-0.191256258402757	0.0394211982846297	-4.85160945696894	1.22463592033648e-06	4.35137187858371e-05	84461	Microarray	NEURL4	0
CNPPD1	3440.4839046158	-0.197892128916698	0.0408314400299883	-4.84656256970996	1.25618982004038e-06	4.45048929850869e-05	27013	Microarray	CNPPD1	0
COMMD2	581.40531664693	0.202541644164094	0.0418013538801888	4.84533694158853	1.26396984510752e-06	4.45048929850869e-05	51122	Microarray	COMMD2	0
MYO1G	228.348886369989	0.856985697370294	0.176859621717497	4.84557011401496	1.26248615509028e-06	4.45048929850869e-05	64005	Microarray	MYO1G	0
ZBTB33	383.754281238583	0.307979387939617	0.0635547955203792	4.84588748052635	1.26046942481227e-06	4.45048929850869e-05	10009	Microarray	ZBTB33	0
FGD2	452.721761890773	0.734565287615605	0.151679397977243	4.84288108610384	1.27969881060499e-06	4.4957003587913e-05	221472	B-HOT	FGD2	0
CSNK2A2	568.897790816342	-0.117237544120396	0.0242287882431373	-4.83877043060967	1.306448436605e-06	4.57933716641524e-05	1459	Microarray	CSNK2A2	0
TNFRSF1B	722.656327569037	0.586685187535976	0.121287461098177	4.83714624928195	1.3171651562874e-06	4.59175182031571e-05	7133	B-HOT	TNFRSF1B	0
RGS18	50.9631171254036	0.922376672855492	0.190696095350698	4.83689333627521	1.31884152392284e-06	4.59175182031571e-05	64407	Microarray	RGS18	0
RYBP	742.047078619634	0.241212010176027	0.0498629219629213	4.83750251049056	1.31480724858147e-06	4.59175182031571e-05	23429	Microarray	RYBP	0
EBI3	53.3438385638362	0.705466059297075	0.145895238188822	4.83542895611192	1.32858819643508e-06	4.61536118328551e-05	10148	B-HOT	EBI3	0
CASP4LP	36.9682767744066	0.547077166750711	0.113207448639947	4.83251917893382	1.34816119438008e-06	4.65220236544061e-05	643733	Microarray	CASP4LP	0
APLP2	20605.1669270812	-0.146989024253369	0.0304134754685747	-4.83302292778897	1.34475292729409e-06	4.65220236544061e-05	334	Microarray	APLP2	0
KCNK6	271.559310742397	0.396487696834318	0.0820420573735128	4.8327371293144	1.34668556594399e-06	4.65220236544061e-05	9424	Microarray	KCNK6	0
ATP5F1B	26406.7369136388	-0.235524301103101	0.0487612459944662	-4.83015346100529	1.36427861376804e-06	4.69740443939647e-05	506	Microarray	ATP5F1B	0
RNF123	1500.01806091431	-0.262322622500929	0.0543325817429995	-4.82809051375013	1.37848439833401e-06	4.73583944619695e-05	63891	Microarray	RNF123	0
ADPRH	254.063886717748	0.257579798350824	0.0533935348352979	4.82417579479193	1.40583384696635e-06	4.80856970556865e-05	141	Microarray	ADPRH	0
PRDX2	4361.3477244968	-0.235340847483088	0.0487794510460378	-4.82458991309628	1.40291619019929e-06	4.80856970556865e-05	7001	Microarray	PRDX2	0
SPI1	396.992855614665	0.641497818157793	0.133043612504488	4.82171076147043	1.4233222719849e-06	4.85210467497933e-05	6688	Microarray	SPI1	0
ELAC2	1644.78240035439	-0.140835957651262	0.0292099626315201	-4.82150420484578	1.42479717051054e-06	4.85210467497933e-05	60528	Microarray	ELAC2	0
CYRIB	713.200778859037	0.312006085678288	0.0647431823018745	4.81913422518396	1.44182530788402e-06	4.89937276563298e-05	51571	Microarray	CYRIB	0
HLA-DMB	1358.36387345225	0.516188844162922	0.107124925103722	4.81856900868899	1.44591515505884e-06	4.90256591681497e-05	3109	B-HOT	HLA-DMB	0
IER5	310.678619492558	0.385810073879453	0.0800875721640825	4.81735259859058	1.45475484145749e-06	4.91234534787124e-05	51278	B-HOT	IER5	0
ZFPM2-AS1	22.5681087886998	0.519973992179869	0.107938805424614	4.81730356505588	1.4551122568712e-06	4.91234534787124e-05	102723356	NGS	ZFPM2-AS1	0
ELK4	1055.56698813376	0.270020118201765	0.0560640638232002	4.81627801818438	1.4626070566454e-06	4.91968740620081e-05	2005	Microarray	ELK4	0
LOC105374413	13.9164832382405	0.813719467511804	0.16895672807317	4.81614124984362	1.46360937420226e-06	4.91968740620081e-05	105374413	NGS	LOC105374413	0
AOAH	363.622959080966	0.762464872681919	0.158333739604151	4.81555526060427	1.4679113244321e-06	4.92351378063292e-05	313	B-HOT	AOAH	0
GTF2H4	575.010106441818	-0.164147595882826	0.0340907092477745	-4.81502437188342	1.47181925752586e-06	4.9260049687903e-05	2968	Microarray	GTF2H4	0
CRLF3	205.500741002966	0.385766034483151	0.0801438217981211	4.8134219934617	1.48367530639742e-06	4.95502978400494e-05	51379	Microarray	CRLF3	0
MRPL10	1003.6328229781	-0.168248636158181	0.0349635740576815	-4.81211205355067	1.49343575971033e-06	4.97694662277769e-05	124995	Microarray	MRPL10	0
DDHD1	409.069634349727	0.290724701726978	0.0604347212871614	4.81055749964613	1.50509896332441e-06	5.00509725773883e-05	80821	Microarray	DDHD1	0
FARP1	6364.77779281984	-0.241810366943419	0.0502727318805547	-4.80997069182449	1.50952427753557e-06	5.00911009195866e-05	10160	Microarray	FARP1	0
USP22	5243.31339699643	-0.111108249296537	0.0231040695783797	-4.809033703764	1.51661636400392e-06	5.02193627084958e-05	23326	Microarray	USP22	0
PKN3	215.866660099427	0.372436557829595	0.077490500061609	4.80622215024408	1.53808988363789e-06	5.08222778323916e-05	29941	Microarray	PKN3	0
NFAM1	206.249983023053	0.628957883067453	0.130983153977609	4.8018227074832	1.57227871936205e-06	5.18418934521855e-05	150372	B-HOT	NFAM1	0
TIMM22	498.690081297988	-0.151470548997217	0.0315555374981698	-4.80012577843119	1.5856601127323e-06	5.21725757599424e-05	29928	Microarray	TIMM22	0
KLF2	510.174030137257	0.384119102437996	0.0800820951149411	4.79656659689876	1.61408310412163e-06	5.29957285853269e-05	10365	B-HOT	KLF2	0
DEPDC5	435.948780252902	-0.125824863277521	0.0262528785298194	-4.79280255437902	1.64467470879633e-06	5.38864684063101e-05	9681	Microarray	DEPDC5	0
GIMAP1	258.741863873876	0.356410788536271	0.0743915324281195	4.7910128599737	1.65941489149336e-06	5.42551973872084e-05	170575	Microarray	GIMAP1	0
HMGCS2	1441.80390443159	-0.626213646913929	0.130729945376701	-4.79013163441231	1.66671936544676e-06	5.43797766969557e-05	3158	Microarray	HMGCS2	0
LRTOMT	353.016503940809	-0.193804395459067	0.0405035012995026	-4.78488005335597	1.71089473909606e-06	5.55880058967681e-05	220074	Microarray	LRTOMT	0
COPZ2	278.080392710557	-0.279261324975302	0.0583593229806374	-4.78520501459478	1.70812887276395e-06	5.55880058967681e-05	51226	Microarray	COPZ2	0
CGAS	45.7332026069964	0.615106185451478	0.128580806076685	4.78381030746245	1.7200301848416e-06	5.56524527374008e-05	115004	B-HOT	CGAS	0
SH2D3C	423.51968403924	0.298088445299223	0.0623114433202266	4.78384754734869	1.71971137653542e-06	5.56524527374008e-05	10044	Microarray	SH2D3C	0
NEIL2	450.697740740309	-0.164763713507548	0.0344453007934016	-4.7833437279523	1.72402935959497e-06	5.56661180982916e-05	252969	Microarray	NEIL2	0
ACOT11	1330.50102615186	-0.357077949842656	0.0746642937732494	-4.78244595639086	1.73174954805284e-06	5.56881262758521e-05	26027	Microarray	ACOT11	0
CYSLTR2	70.3829195157387	0.584111948980065	0.122137003791892	4.78243227560523	1.73186744956065e-06	5.56881262758521e-05	57105	Microarray	CYSLTR2	0
HMGN4	1245.55378026998	0.18163570959192	0.0379848029807172	4.7817994392159	1.73732969618324e-06	5.57485815705151e-05	10473	Microarray	HMGN4	0
FCRL3	88.0300902147328	1.18924855675183	0.248895815530548	4.77809783268884	1.76961280411761e-06	5.64377617990982e-05	115352	Microarray	FCRL3	0
ORMDL1	1021.39544050932	0.217002208877599	0.0454122662483023	4.77849327516684	1.76613668942074e-06	5.64377617990982e-05	94101	Microarray	ORMDL1	0
KLF3	1073.8614225502	0.197634079046462	0.0413625738572609	4.77808948080653	1.76968629171496e-06	5.64377617990982e-05	51274	Microarray	KLF3	0
MRPL49	1990.48704877598	-0.17922081849238	0.0375183254881983	-4.77688745860353	1.7802934362602e-06	5.66599320010583e-05	740	Microarray	MRPL49	0
NCF1	87.8981387639338	0.783903859108484	0.164166788085822	4.77504535630361	1.79666755888855e-06	5.70643616713927e-05	653361	NGS	NCF1	0
RBMS1	1340.80611552903	0.214429397064348	0.0449382195238127	4.77164870652523	1.82723997973503e-06	5.77927476498565e-05	5937	Microarray	RBMS1	0
ACER3	599.834508632562	0.28169087327621	0.0590390554536551	4.77126321062731	1.83074115475032e-06	5.77927476498565e-05	55331	Microarray	ACER3	0
NXT2	125.542991246341	0.328476184382248	0.0688355475990271	4.77189759999659	1.82498288279338e-06	5.77927476498565e-05	55916	Microarray	NXT2	0
MYO19	1162.25593605213	-0.156102603702342	0.0327211329263093	-4.77069678650484	1.8358972640041e-06	5.78381965985745e-05	80179	Microarray	MYO19	0
CCDC50	2044.37490535094	0.199676211704141	0.0418613490787427	4.76994210885423	1.84278871275394e-06	5.79380216900799e-05	152137	Microarray	CCDC50	0
LY96	55.4719966144723	0.717941531635314	0.150609885007798	4.76689515829682	1.87086599405879e-06	5.87021924708405e-05	23643	B-HOT	LY96	0
MKS1	476.905381579357	-0.146373146718955	0.0307138364329171	-4.76570704668082	1.88192530345178e-06	5.89303893312276e-05	54903	Microarray	MKS1	0
OSCP1	368.462437229443	-0.183396065468051	0.0384879093463001	-4.76503059228083	1.88824998311353e-06	5.90097078056142e-05	127700	Microarray	OSCP1	0
TCF4	724.99283333358	0.366139188030286	0.0768510298890388	4.76427171579789	1.8953695946526e-06	5.91135010051673e-05	6925	Microarray	TCF4	0
KCTD12	1621.0558241565	0.375465691193617	0.0788666557690988	4.76076597304803	1.92859583202405e-06	5.99096545584637e-05	115207	Microarray	KCTD12	0
CNEP1R1	215.642217281362	0.258001422187461	0.054190339957477	4.76102239605646	1.92614669500604e-06	5.99096545584637e-05	255919	Microarray	CNEP1R1	0
VSIR	1022.47478625656	0.373053597931592	0.0783835236662771	4.75933691779272	1.9422998590348e-06	6.0215164753304e-05	64115	B-HOT	VSIR	0
IFT22	996.038164813548	-0.162826390967293	0.0342157344268457	-4.75881619070376	1.94731662466495e-06	6.02506732200014e-05	64792	Microarray	IFT22	0
HSP90AB1	15853.9142728881	-0.14381558815123	0.0302302912668842	-4.75733385701025	1.96166590637648e-06	6.05742192478913e-05	3326	Microarray	HSP90AB1	0
AQP7	1519.91025780528	-0.423832296801143	0.0891134449680215	-4.75609821787538	1.97370471164797e-06	6.08252800542124e-05	364	Microarray	AQP7	0
MECR	564.155904926215	-0.219666338789794	0.0462757905808407	-4.74689542917806	2.06562675557984e-06	6.3532310666184e-05	51102	Microarray	MECR	0
RNF2	239.0831961437	0.218093100199574	0.045957064552422	4.74558378181012	2.07905834607473e-06	6.35811678703913e-05	6045	Microarray	RNF2	0
GCNT1	138.773910675782	0.48498812983267	0.102198152236359	4.74556652170199	2.07923565178069e-06	6.35811678703913e-05	2650	Microarray	GCNT1	0
GLIPR1	362.50516183599	0.598244726636136	0.126064531503601	4.74554356804988	2.07947146732822e-06	6.35811678703913e-05	11010	Microarray	GLIPR1	0
CHMP3	133.430331647908	-0.228428866237184	0.0481519548070829	-4.74391677663694	2.09624997882025e-06	6.361999379602e-05	51652	NGS	CHMP3	0
NDUFA10	3725.57558112935	-0.190040948413617	0.0400668170281998	-4.74310071298806	2.10471564973457e-06	6.361999379602e-05	4705	Microarray	NDUFA10	0
HYAL2	1864.95562351079	0.289144959187902	0.0609618517545228	4.7430475103055	2.10526870172526e-06	6.361999379602e-05	8692	B-HOT	HYAL2	0
PIP4K2C	1846.38903576974	-0.151847679767438	0.0320068764203656	-4.74422051602697	2.09310741046678e-06	6.361999379602e-05	79837	Microarray	PIP4K2C	0
RB1	851.788468310463	0.266360434895945	0.0561533363756268	4.74344806716699	2.10110826516936e-06	6.361999379602e-05	5925	Microarray	RB1	0
ITGAL	615.42095649372	0.867080794362257	0.182766800200651	4.7441920163308	2.09340208341302e-06	6.361999379602e-05	3683	Microarray	ITGAL	0
DPH1	746.426417284616	-0.186398021043044	0.0393030224750886	-4.74258744759867	2.11005696654851e-06	6.36411173844853e-05	1801	NGS	DPH1	0
STAT1	4761.78459905128	0.576779510167525	0.121650703056333	4.74127560035911	2.12376798405801e-06	6.39307565491195e-05	6772	B-HOT	STAT1	0
ARAP2	482.481165047502	0.363045924072004	0.0765968109663693	4.73970024981071	2.14034614726067e-06	6.43054190923123e-05	116984	Microarray	ARAP2	0
C6orf62	2428.8524654843	0.258117303236921	0.0544828529488799	4.73758786969374	2.16277088607955e-06	6.48539562621502e-05	81688	Microarray	C6orf62	0
CD1E	55.3051853658111	1.05379833051087	0.222537528578207	4.73537356707246	2.18651978805327e-06	6.54400143489866e-05	913	Microarray	CD1E	0
CREB1	688.645981444847	0.231708121635143	0.0489509724576757	4.73347331016731	2.20709997613705e-06	6.59291687689459e-05	1385	Microarray	CREB1	0
TMEM71	53.1568408351301	0.639947783996526	0.135210041875065	4.73299005844434	2.21236328941614e-06	6.59597890290868e-05	137835	Microarray	TMEM71	0
EFHD2	784.546240301004	0.384082322046094	0.0812045403566691	4.72981338677758	2.24726308842544e-06	6.65499037292896e-05	79180	Microarray	EFHD2	0
IL6ST	5011.45587078567	0.286993453829545	0.0606798573803915	4.72963296585279	2.24926102689754e-06	6.65499037292896e-05	3572	B-HOT	IL6ST	0
FAM160B1	488.158419529496	0.210483261543071	0.0444972250391041	4.73025590602781	2.24236994859519e-06	6.65499037292896e-05	57700	Microarray	FAM160B1	0
MAP4K5	765.917678446309	0.212954667541375	0.0450180976552066	4.73042351039339	2.24051934230634e-06	6.65499037292896e-05	11183	Microarray	MAP4K5	0
ADAMTS7	144.332445942757	0.337493081568174	0.0713687491715038	4.7288636200861	2.25779973948043e-06	6.66757824393433e-05	11173	Microarray	ADAMTS7	0
RAB5B	1125.55040491608	-0.160415215531294	0.0339511639098139	-4.72488118396801	2.30249938980908e-06	6.77387485890334e-05	5869	Microarray	RAB5B	0
APOBR	132.345126468146	0.739145438275614	0.156431592409648	4.72503940470038	2.30070739367819e-06	6.77387485890334e-05	55911	Microarray	APOBR	0
GRK3	366.35044306562	0.339339381475018	0.071831889381035	4.72407706937763	2.31162746432476e-06	6.78789777873325e-05	157	Microarray	GRK3	0
RAB2B	504.351787820949	0.153558983186352	0.0325141342498843	4.72283782819463	2.3257630394287e-06	6.81654429051391e-05	84932	Microarray	RAB2B	0
KLRA1P	54.6696004593083	0.418601669981472	0.0887301492265052	4.71769374480471	2.38533204029692e-06	6.97799295923703e-05	10748	Microarray	KLRA1P	0
PLEK	491.202393526287	0.832449686995846	0.176489689606674	4.71670435168789	2.39695605399396e-06	6.98573540605019e-05	5341	Microarray	PLEK	0
SMYD5	792.256119916531	-0.152866688972045	0.0324090874042976	-4.71678474204041	2.39600955129109e-06	6.98573540605019e-05	10322	Microarray	SMYD5	0
NDUFS2	4831.76617698948	-0.221101705718053	0.0468938493050622	-4.71494042384329	2.41781482673383e-06	7.02023360978706e-05	4720	Microarray	NDUFS2	0
MEIS2	544.862305781341	0.236703737256583	0.0502023424725239	4.71499387476057	2.41718020736672e-06	7.02023360978706e-05	4212	Microarray	MEIS2	0
TUT7	743.748098241179	0.214603432880242	0.0455282967700319	4.71362752628823	2.43345308867105e-06	7.05248238714851e-05	79670	Microarray	TUT7	0
SPIN4	78.19637504946	0.297989358263531	0.0632431371080642	4.71180545257192	2.45531725468082e-06	7.10262127037132e-05	139886	Microarray	SPIN4	0
RCL1	347.432072760347	-0.136957199539458	0.0290930068505401	-4.70756426941533	2.50694254175051e-06	7.23850589559614e-05	10171	Microarray	RCL1	0
TMEM25	1015.30579315532	-0.219087690494195	0.0465532121161434	-4.70617773801738	2.52404477079244e-06	7.27439051256347e-05	84866	Microarray	TMEM25	0
KIAA1841	134.791738647256	0.270064673067788	0.0574180293180469	4.70348209918283	2.55761529894114e-06	7.35751698658427e-05	84542	Microarray	KIAA1841	0
CBR3	49.2459731515622	0.457194990865013	0.0972474972217618	4.70135483098791	2.58440967708514e-06	7.42087966872251e-05	874	Microarray	CBR3	0
MMRN1	85.8079816577262	0.982567733270422	0.209077338319766	4.6995420028146	2.60745591602029e-06	7.45952875386466e-05	22915	Microarray	MMRN1	0
NIPAL2	539.988013857708	0.230465001698196	0.049036724115278	4.69984498059876	2.60359052041663e-06	7.45952875386466e-05	79815	Microarray	NIPAL2	0
RNF185	1927.04873833358	-0.154245890542595	0.0328271830366835	-4.69872454088519	2.61791260735064e-06	7.47570163453176e-05	91445	Microarray	RNF185	0
NELFCD	1816.13520703197	-0.122376696761024	0.0260538201556587	-4.69707305991535	2.63916070721432e-06	7.5225747410946e-05	51497	Microarray	NELFCD	0
ZNF562	507.254048717247	0.168847222495525	0.0359745695799837	4.69351612727763	2.68548808940276e-06	7.64063092054389e-05	54811	Microarray	ZNF562	0
SLC25A34	404.407238348964	-0.481519258160942	0.102659335853647	-4.69045756196402	2.72594765421685e-06	7.73276771758622e-05	284723	Microarray	SLC25A34	0
MITD1	333.695881847426	0.248298673706193	0.0529385597501858	4.69031788695992	2.72780921220512e-06	7.73276771758622e-05	129531	Microarray	MITD1	0
ANKRD44	480.395331962308	0.459341695976818	0.0979736221078946	4.68842210887092	2.75319669413712e-06	7.79054548197382e-05	91526	Microarray	ANKRD44	0
KANK1	2259.94388709161	-0.163797448648697	0.0349480828896303	-4.68687936806108	2.77402363002577e-06	7.8352322602706e-05	23189	Microarray	KANK1	0
SLC25A20	858.482936001983	-0.282163335112681	0.0602177926356346	-4.68571368631847	2.78986047086251e-06	7.85646959321379e-05	788	Microarray	SLC25A20	0
C3orf38	270.354681419248	0.201244366924168	0.0429496946910499	4.68558317752384	2.79163894175109e-06	7.85646959321379e-05	285237	Microarray	C3orf38	0
LOC101929638	46.4289487463431	0.266603247158178	0.056903458993189	4.68518525719305	2.79706820391768e-06	7.85754015479619e-05	101929638	NGS	LOC101929638	0
ZXDB	183.573671088331	0.217306393343075	0.0464065937696251	4.68266200320244	2.83173227753017e-06	7.94058548382019e-05	158586	Microarray	ZXDB	0
TRDJ2	0.620258568113922	1.43744833174959	0.307135710883707	4.6801732290058	2.86632624975961e-06	8.02313586780733e-05	28521	NGS	TRDJ2	1
CFLAR	5823.46071865619	0.131012849181687	0.0279976773058305	4.6794185014199	2.87689685039835e-06	8.03826672939848e-05	8837	B-HOT	CFLAR	0
HS3ST3B1	105.310337076338	0.402067073037601	0.085937899953804	4.67857689394007	2.88872838682567e-06	8.05686019429532e-05	9953	Microarray	HS3ST3B1	0
ANAPC15	625.175324300982	-0.226893970105959	0.0485203713032168	-4.67626203204501	2.92151261264925e-06	8.13372107167447e-05	25906	Microarray	ANAPC15	0
CD300C	33.4982188277149	0.666553422869197	0.142589671075433	4.67462627441348	2.94489396031402e-06	8.18417584006556e-05	10871	Microarray	CD300C	0
UBE3B	1625.14318223523	-0.110930058230805	0.0237392455049041	-4.67285526020146	2.9704110377905e-06	8.24037557595964e-05	89910	Microarray	UBE3B	0
CD247	129.74181075363	0.875212016061888	0.187487423536918	4.66811053003536	3.03982361335898e-06	8.41793147592631e-05	919	B-HOT	CD247	0
MYO1F	524.959119332676	0.702128569566085	0.150424155672826	4.66765837192546	3.04651903127227e-06	8.42148768804446e-05	4542	Microarray	MYO1F	0
POLR3A	707.827791474731	-0.105204914198967	0.0225470631418084	-4.66601408517319	3.0709865888385e-06	8.47407168122228e-05	11128	Microarray	POLR3A	0
IRF2BP2	2267.78488562898	0.131371646355301	0.028165067742457	4.66434689795781	3.09598731834834e-06	8.51287113700623e-05	359948	Microarray	IRF2BP2	0
IGSF6	189.975144025554	0.753905246457635	0.161628678177424	4.66442747016746	3.09477460070525e-06	8.51287113700623e-05	10261	Microarray	IGSF6	0
CASP3	383.875134051424	0.289231448157856	0.0620237581076576	4.66323642717398	3.1127478696868e-06	8.5438615689481e-05	836	B-HOT	CASP3	0
IL12RB1	92.7233756788715	0.76316081479138	0.163713893761126	4.6615519138828	3.13833881603468e-06	8.58382548224036e-05	3594	B-HOT	IL12RB1	0
GPI	5439.75592968156	-0.188848512223553	0.0405102788343024	-4.6617430849092	3.13542444593484e-06	8.58382548224036e-05	2821	Microarray	GPI	0
CLEC7A	216.091788947307	0.688928338840875	0.14780736622014	4.6609878550627	3.14695294941105e-06	8.59228574590951e-05	64581	Microarray	CLEC7A	0
FGF2	187.282322925865	0.43745645483753	0.0938876246432335	4.65936225886888	3.17190560723762e-06	8.61930448445046e-05	2247	Microarray	FGF2	0
GOLT1B	360.225700126499	0.388555560246381	0.0834006691652141	4.65890219030095	3.1790019752455e-06	8.61930448445046e-05	51026	Microarray	GOLT1B	0
PATL2	93.6737871867769	0.606646971638721	0.130208860566895	4.65902987705706	3.17703093443076e-06	8.61930448445046e-05	197135	Microarray	PATL2	0
ZNF43	338.899779574188	0.3020579158825	0.0648208022301386	4.65989166271159	3.16375857262581e-06	8.61930448445046e-05	7594	Microarray	ZNF43	0
ATP5MC2	3942.02364761879	-0.192697208126747	0.0413658169470823	-4.658368245773	3.18725694223263e-06	8.62665735512458e-05	517	Microarray	ATP5MC2	0
RASGRP4	64.0874909483663	0.608033785423616	0.130588613882284	4.65610107456775	3.22253775208204e-06	8.70700608257861e-05	115727	Microarray	RASGRP4	0
NDUFB8	2734.35916904319	-0.208551059090127	0.044797437072433	-4.65542389741897	3.23314815645594e-06	8.72053462026408e-05	4714	Microarray	NDUFB8	0
TMEM35B	457.472200139275	0.163654509670752	0.0351859732021694	4.65112926479071	3.30122312822517e-06	8.88874317380076e-05	100506144	Microarray	TMEM35B	0
SNORD143	6.49655394782763	0.713616970971874	0.153445897430282	4.65060964758673	3.309552293162e-06	8.89577933307084e-05	106633808	NGS	SNORD143	1
AGAP1	1471.41307106217	-0.18910569592932	0.0406680906070402	-4.64997724522094	3.31971653183625e-06	8.90771523878752e-05	116987	Microarray	AGAP1	0
FAM89A	136.794682431828	0.352153880650227	0.075791578596569	4.64634577048073	3.37866517773485e-06	9.0347364537951e-05	375061	Microarray	FAM89A	0
PNRC1	1185.77858774108	0.254416172682614	0.054755680664947	4.64638864119689	3.37796345098223e-06	9.0347364537951e-05	10957	Microarray	PNRC1	0
HOTAIRM1	245.723966312775	0.263905950328782	0.0568129927944199	4.6451689542872	3.39798250171473e-06	9.07080646212459e-05	100506311	NGS	HOTAIRM1	0
EVI2B	315.881950893628	0.797356388349325	0.171722061513978	4.64329615728739	3.42894284790012e-06	9.13778040100505e-05	2124	Microarray	EVI2B	0
TPI1	11863.3600603963	-0.220370554472554	0.0474646759980406	-4.64283279805072	3.43664456174026e-06	9.14264945544677e-05	7167	Microarray	TPI1	0
ACTR2	3354.14187630886	0.20762209573924	0.0447331496775534	4.64134757413299	3.461443131818e-06	9.19290775776168e-05	10097	Microarray	ACTR2	0
PAG1	334.913111296107	0.447898229425104	0.0965427222175435	4.63937849624581	3.49458519706413e-06	9.26511574478859e-05	55824	Microarray	PAG1	0
USP3	792.576678767992	0.143577935130143	0.0309505359858304	4.63894826234591	3.50186697219229e-06	9.26863191976678e-05	9960	Microarray	USP3	0
CDK20	461.253772591646	-0.164014342029569	0.0353618969320673	-4.6381658298663	3.51514706782573e-06	9.28798536783903e-05	23552	Microarray	CDK20	0
GPR171	33.3409969366909	0.975946626532034	0.210544568762153	4.63534458414141	3.56343371723981e-06	9.39961337989885e-05	29909	Microarray	GPR171	0
HBB	3177.46340552797	1.44968580582437	0.312818535757953	4.63427079956055	3.58197849855143e-06	9.43254337951877e-05	3043	Microarray	HBB	0
ARL5B	308.413020612866	0.350847437090009	0.0757251959920798	4.6331664447155	3.6011477484018e-06	9.46700378519887e-05	221079	Microarray	ARL5B	0
GBA2	4181.80149923833	-0.183007522181697	0.0395332156487299	-4.62920911387021	3.67064951656412e-06	9.60215142185665e-05	57704	Microarray	GBA2	0
BCL2A1	39.5834026549501	1.02134473570212	0.220631623100983	4.62918561422473	3.6710660515355e-06	9.60215142185665e-05	597	B-HOT	BCL2A1	0
CABIN1	2475.91409976014	-0.175420523246379	0.0378900466757324	-4.62972570996411	3.66150420624923e-06	9.60215142185665e-05	23523	Microarray	CABIN1	0
DUSP6	1062.0282525788	0.283906550930407	0.061379964779979	4.62539449066305	3.73886097003731e-06	9.76306934172663e-05	1848	Microarray	DUSP6	0
GZMA	140.574396410791	0.862283486183872	0.186439053027765	4.6250153719428	3.74570620731324e-06	9.76456041950016e-05	3001	B-HOT	GZMA	0
SLFN5	962.733496161347	0.46629666897187	0.100837734618847	4.62422793148226	3.75996237316526e-06	9.78533351397507e-05	162394	Microarray	SLFN5	0
TBPL1	196.348346371497	0.229137826821009	0.0495780954189678	4.62175533135435	3.80506627974372e-06	9.88618472648606e-05	9519	Microarray	TBPL1	0
TSR2	1400.53876360183	-0.13436948744211	0.029075497530787	-4.62139942058881	3.81160116869209e-06	9.88665816472583e-05	90121	Microarray	TSR2	0
BRD8	1671.95667968204	-0.108330930626325	0.0234512981832071	-4.61940016198753	3.84851003830061e-06	9.95272435320206e-05	10902	Microarray	BRD8	0
PHACTR2	533.438341654284	0.258765978343231	0.0560212941815936	4.61906462754035	3.85473791022099e-06	9.95272435320206e-05	9749	Microarray	PHACTR2	0
ANXA7	3844.40937609927	-0.107840681042283	0.0233489066950797	-4.61866084140926	3.86224541339609e-06	9.95272435320206e-05	310	Microarray	ANXA7	0
ARF6	1654.34706175037	0.174869989999746	0.0378641264201774	4.6183553281863	3.86793506263713e-06	9.95272435320206e-05	382	Microarray	ARF6	0
DCAF4	412.869191879694	-0.144303694672883	0.0312460927910718	-4.61829565820518	3.86904724904404e-06	9.95272435320206e-05	26094	Microarray	DCAF4	0
KIF13B	3297.00291611391	-0.19505924136197	0.0422522871188387	-4.61653687085261	3.90196723376878e-06	0.00010007494400584	23303	Microarray	KIF13B	0
GPR4	129.45770121739	0.311908818636477	0.0675643358093895	4.61647132174028	3.90319931963919e-06	0.00010007494400584	2828	Microarray	GPR4	0
MFSD14B	864.407156364132	0.206069220865432	0.0446432408308773	4.61591087542429	3.91374891518138e-06	0.000100180385471987	84641	Microarray	MFSD14B	0
IL18R1	163.787040916256	0.371578907824777	0.0805612164154075	4.61237955877876	3.98085216629234e-06	0.000101563938137717	8809	Microarray	IL18R1	0
STIM2	509.462323840216	0.218528158867002	0.04737526970159	4.61270532586895	3.97461595518499e-06	0.000101563938137717	57620	Microarray	STIM2	0
MFSD14A	908.214506628797	0.150733571377017	0.032693397229893	4.61052029304541	4.01662427693412e-06	0.00010230887663163	64645	Microarray	MFSD14A	0
TUFT1	661.353214645878	-0.184386686485186	0.0400323909486648	-4.6059373950867	4.10611920146267e-06	0.000104077415525022	7286	Microarray	TUFT1	0
PTGER4	430.08138750792	0.31420090631188	0.0682073525223775	4.60655478760588	4.09395231891075e-06	0.000104077415525022	5734	B-HOT	PTGER4	0
APOL4	252.780879803133	0.582929009987195	0.126559535879515	4.60596671705674	4.1055405738583e-06	0.000104077415525022	80832	Microarray	APOL4	0
TMEM141	1614.83638238986	-0.279653478983423	0.0607488853094049	-4.60343391585044	4.15581105203292e-06	0.000105165670573639	85014	Microarray	TMEM141	0
CD86	168.411496665155	0.710680343066231	0.154462163924061	4.60099952643177	4.20468384141421e-06	0.000106057527753532	942	B-HOT	CD86	0
GAPDH	44426.8142378168	-0.335514603694459	0.0729181357062982	-4.60125043577436	4.19962124173279e-06	0.000106057527753532	2597	B-HOT	GAPDH	0
ANKRD49	236.758733919859	0.255875211903151	0.0556511959705975	4.59783850895745	4.26896675764938e-06	0.000107504740532844	54851	Microarray	ANKRD49	0
PRAM1	51.8670642286931	0.595617478112779	0.129646869324136	4.59415241739195	4.34511714373152e-06	0.000109245651224384	84106	Microarray	PRAM1	0
APAF1	406.963741557279	0.28908002298092	0.0629307139118844	4.59362376510919	4.3561446328722e-06	0.000109346256324823	317	Microarray	APAF1	0
ERGIC1	3720.17595793006	-0.14618580740731	0.0318298700812777	-4.59272397386555	4.37497562992586e-06	0.000109642102622441	57222	Microarray	ERGIC1	0
CASQ2	78.0254230492065	-0.642925970302687	0.140021682696635	-4.5916172261379	4.39824482905441e-06	0.000109871403329974	845	Microarray	CASQ2	0
ABHD13	249.562229401286	0.302860166199035	0.0659554300489067	4.59189131167002	4.39247120150202e-06	0.000109871403329974	84945	Microarray	ABHD13	0
SCARNA15	7.77037550414767	0.656079373579959	0.142930321799233	4.590204271012	4.42812435425298e-06	0.000110440543790447	677778	NGS	SCARNA15	1
RASSF1	595.850569875067	0.260013558877625	0.0566772841827952	4.58761499649543	4.48338476332517e-06	0.000111461528868418	11186	Microarray	RASSF1	0
EIF2B2	865.16740403621	-0.14643760633427	0.0319192123332692	-4.58775751748857	4.48032596952252e-06	0.000111461528868418	8892	Microarray	EIF2B2	0
MDH2	4042.68140607599	-0.247415367773032	0.0539451692065031	-4.58642305534201	4.50904472380631e-06	0.000111630849254519	4191	Microarray	MDH2	0
PITPNB	1115.18870368741	0.153021989824165	0.0333604123590351	4.58693340409869	4.49804082242518e-06	0.000111630849254519	23760	Microarray	PITPNB	0
TMLHE	339.002187269604	-0.1720805100963	0.0375205571217194	-4.5862994394795	4.51171394853773e-06	0.000111630849254519	55217	Microarray	TMLHE	0
SMG5	3518.18303748716	-0.16730778060135	0.0364900124200086	-4.58502942327336	4.53922509019704e-06	0.000112133269966248	23381	Microarray	SMG5	0
RECQL	680.987068343252	0.245748015771063	0.0536314789104023	4.58215996955098	4.60197628198791e-06	0.000113503259709315	5965	Microarray	RECQL	0
HDGF	5737.63139650532	-0.160319206453756	0.0349923602875598	-4.58154880483302	4.61544858480979e-06	0.000113655421400941	3068	Microarray	HDGF	0
TRAM1	2616.88887665933	0.345107272959667	0.0753318844302349	4.58115810549345	4.62408081266848e-06	0.000113688103771816	23471	Microarray	TRAM1	0
RCC1L	1545.36995739541	-0.212249413265502	0.0463437199919085	-4.57989590180848	4.65207413142227e-06	0.000114055293778373	81554	Microarray	RCC1L	0
NUB1	1398.64639535383	0.161707667045793	0.0353087074669964	4.57982403340432	4.65367291327293e-06	0.000114055293778373	51667	Microarray	NUB1	0
STK10	743.920843719876	0.385827784521094	0.0842710629980501	4.57841364277108	4.68515513209355e-06	0.000114604740646646	6793	Microarray	STK10	0
ERI1	251.130264755565	0.261971892079475	0.0572220811494896	4.57816085708395	4.69081923741654e-06	0.000114604740646646	90459	Microarray	ERI1	0
LARS2	1156.99858961072	-0.183622065789811	0.0401121075977258	-4.57772171014574	4.70067469091705e-06	0.000114665517577966	23395	Microarray	LARS2	0
DCK	270.492739747135	0.378113755237966	0.0826590799585442	4.57437652859917	4.77640183702253e-06	0.000116275673932439	1633	Microarray	DCK	0
AKAP1	2089.432577692	-0.233436341486704	0.0510338445989862	-4.57414767241231	4.7816250926403e-06	0.000116275673932439	8165	Microarray	AKAP1	0
CDAN1	513.465665234827	-0.135488592239212	0.0296246261819773	-4.57351230044006	4.79615507842876e-06	0.000116447053799667	146059	Microarray	CDAN1	0
CD40	435.724422595357	0.343715273133667	0.075163692949059	4.57288964456037	4.81043528877208e-06	0.000116611844858504	958	B-HOT	CD40	0
HNRNPA3	4345.77784331441	0.157848215510864	0.0345359179053841	4.57055219853459	4.86440735036764e-06	0.000117736814298245	220988	Microarray	HNRNPA3	0
OPA3	1160.99558998121	-0.14216810353293	0.0311547654368415	-4.56328595447588	5.03591493398451e-06	0.000121698670990063	80207	Microarray	OPA3	0
SGTB	143.061120260313	0.339518829587662	0.0744208018218244	4.56214957748676	5.06325542217859e-06	0.000121988451170928	54557	Microarray	SGTB	0
PTPN12	1124.6535797303	0.226838558559178	0.0497220070389406	4.56213600511995	5.06358282184796e-06	0.000121988451170928	5782	Microarray	PTPN12	0
ABCF3	1509.30386668161	-0.146388743715959	0.0320910532307359	-4.56166840843203	5.07487482038852e-06	0.000122071525239114	55324	Microarray	ABCF3	0
SMTN	1684.69308237537	-0.252629134669034	0.0553944660272723	-4.56054824221353	5.1020238891685e-06	0.000122535181770261	6525	Microarray	SMTN	0
GFOD1	211.92368767553	0.36240698332431	0.0794831311022012	4.55954588475282	5.12643553019136e-06	0.000122931766034466	54438	Microarray	GFOD1	0
TOP1MT	447.743885870198	-0.181318440556346	0.0397908399792247	-4.55678846314917	5.19416880205039e-06	0.000124364383178939	116447	Microarray	TOP1MT	0
IFI16	1035.40216058947	0.476031357079427	0.104529881450473	4.55402178280449	5.26299027187405e-06	0.000125625640492601	3428	Microarray	IFI16	0
CCDC88A	531.881998517897	0.350434741789272	0.0769457270730565	4.55431061761948	5.25576486132599e-06	0.000125625640492601	55704	Microarray	CCDC88A	0
HACD4	215.617684911594	0.355852114236483	0.0781639703336545	4.55263611504732	5.29778621085534e-06	0.000126262552526098	401494	Microarray	HACD4	0
RNF145	1189.22912425058	0.186012863760223	0.0408651062377888	4.55187520320732	5.31698728289178e-06	0.000126526411442882	153830	Microarray	RNF145	0
YWHAQ	3446.74237023701	0.157579832248094	0.0346561013114803	4.54695785979519	5.44268903943573e-06	0.000128834908259978	10971	Microarray	YWHAQ	0
GTF3C2	1444.07253586289	-0.101984646479547	0.0224316250795518	-4.54646714706882	5.4553880706371e-06	0.000128834908259978	2976	Microarray	GTF3C2	0
CKMT2	335.246927659354	-0.383346472027257	0.084313064711583	-4.54670309208429	5.44927857245153e-06	0.000128834908259978	1160	Microarray	CKMT2	0
HOXC10	839.480474734314	-0.196720593529935	0.0432635618890376	-4.54702721968394	5.44089637669252e-06	0.000128834908259978	3226	Microarray	HOXC10	0
ZNF121	443.877870296147	0.234213110919522	0.051505459474071	4.54734533603046	5.43268164022178e-06	0.000128834908259978	7675	Microarray	ZNF121	0
UBP1	1387.86041859831	0.136484036789795	0.0300329964579984	4.54446951307939	5.50737772683721e-06	0.000129669167265912	7342	Microarray	UBP1	0
DCP2	626.539282992877	0.286388920128269	0.0630178664373061	4.54456706199639	5.5048279784918e-06	0.000129669167265912	167227	Microarray	DCP2	0
BSDC1	2560.83434112065	-0.13656483010281	0.0300566105797485	-4.54358716663895	5.53049205184385e-06	0.000130016688523936	55108	Microarray	BSDC1	0
SWI5	369.169215485469	-0.210429628052825	0.046320291249324	-4.54292540865437	5.54788866157139e-06	0.000130228946063402	375757	Microarray	SWI5	0
S100PBP	531.128726496353	0.186258901480215	0.0410078412221349	4.54203137568913	5.5714746365998e-06	0.000130532853168596	64766	Microarray	S100PBP	0
INTS8	566.903782620802	0.196436097847869	0.0432524142754965	4.54162157507944	5.58231786658798e-06	0.000130532853168596	55656	Microarray	INTS8	0
ANKRD12	1029.41330439252	0.31571176803391	0.0695173339320467	4.54148268031278	5.58599757182323e-06	0.000130532853168596	23253	Microarray	ANKRD12	0
ARPC1A	1496.55501867042	-0.0948974760886087	0.0208973474018952	-4.54112544829503	5.59547230138972e-06	0.000130558224027778	10552	Microarray	ARPC1A	0
GIMAP8	728.895431995878	0.261462569053915	0.0575904792634903	4.54003113705063	5.62459214151201e-06	0.000131041208829867	155038	Microarray	GIMAP8	0
TRA2B	1648.59360243063	0.130081119351467	0.0286695528404395	4.53725665256917	5.69907330446414e-06	0.000132347351667578	6434	Microarray	TRA2B	0
COQ9	2908.70076971896	-0.223080876424196	0.0491693101551559	-4.536994229129	5.70616673963533e-06	0.000132347351667578	57017	Microarray	COQ9	0
BCL2L13	2140.83984105616	-0.166842912497642	0.0367732790188237	-4.53706922388503	5.70413873234871e-06	0.000132347351667578	23786	Microarray	BCL2L13	0
LBR	904.693302028746	0.242927418966565	0.0535526908496693	4.53623179549465	5.7268236737731e-06	0.000132628804813885	3930	Microarray	LBR	0
STYX	225.678143639573	0.319520917949936	0.0704588606850302	4.53485785667582	5.76422921950381e-06	0.000133296730078957	6815	Microarray	STYX	0
ATG12	494.72340827282	0.246317031041511	0.0543465648265694	4.53233855401086	5.83342571204616e-06	0.000134696742368805	9140	Microarray	ATG12	0
SLA	501.1878923266	0.592047947560624	0.130644585364315	4.53174500810457	5.84984369769826e-06	0.000134875729581153	6503	B-HOT	SLA	0
ITGAM	311.855229995269	0.550313781511511	0.121472291527547	4.53036469956373	5.88819539427141e-06	0.000135559149291488	3684	B-HOT	ITGAM	0
EIF4ENIF1	809.630650596337	-0.103466969162718	0.0228490587923884	-4.52828145364068	5.94653412369068e-06	0.000136700015608564	56478	Microarray	EIF4ENIF1	0
INSIG1	595.456448720392	0.25452572955094	0.056220450299676	4.52728016574437	5.97477040034247e-06	0.000136944553373387	3638	Microarray	INSIG1	0
DLST	5166.00549861133	-0.211465468209277	0.0467068554841213	-4.52750385392928	5.96845129390277e-06	0.000136944553373387	1743	Microarray	DLST	0
RORC	1001.15012512195	-0.368822076934717	0.0814747839257481	-4.52682485504769	5.98765254109719e-06	0.00013703799484867	6097	B-HOT	RORC	0
POLR3H	897.237337680586	-0.162109081590606	0.0358162679393788	-4.52612991015662	6.00736593148398e-06	0.00013728727752083	171568	Microarray	POLR3H	0
APOBEC3G	231.442137586132	0.569914145682931	0.12598143617693	4.52379463973195	6.07406623702929e-06	0.000138608054027693	60489	Microarray	APOBEC3G	0
CAV1	527.620996761277	0.487546385507943	0.107873242463322	4.51962297947717	6.19498538522379e-06	0.000141160406369309	857	B-HOT	CAV1	0
PTPRC	1320.70261508732	0.807933567908425	0.178780993964668	4.51912448852418	6.20958770046716e-06	0.000141286276874811	5788	B-HOT	PTPRC	0
SELE	141.735889707401	0.812999158672573	0.179948983309194	4.51794249526628	6.24434362654004e-06	0.000141662856938546	6401	B-HOT	SELE	0
HARS2	1178.77269968786	-0.084667302871359	0.018740197414453	-4.51795149212574	6.24407837667892e-06	0.000141662856938546	23438	Microarray	HARS2	0
DDX28	346.574933232454	-0.181892367273899	0.0402641411116158	-4.51747789105142	6.25805598218863e-06	0.000141767285663467	55794	Microarray	DDX28	0
SFT2D2	1689.21272900484	0.219223776877776	0.0485520002794099	4.51523676915831	6.32460628425523e-06	0.000142903378433672	375035	Microarray	SFT2D2	0
WDR45B	2327.79842133174	-0.0878035298193475	0.0194463356837755	-4.51517094259584	6.32657120997236e-06	0.000142903378433672	56270	Microarray	WDR45B	0
CFAP46	212.579119930721	-0.226114273804686	0.050090753645287	-4.51409206988365	6.35885896437712e-06	0.000143424524728408	54777	Microarray	CFAP46	0
PRIMPOL	205.690503508035	0.213666442689384	0.0473516263124643	4.51233588640526	6.41175426312934e-06	0.000144392856101581	201973	Microarray	PRIMPOL	0
LCP1	2036.37567597999	0.78568607981482	0.174130549576491	4.51205191579372	6.42034674691857e-06	0.000144392856101581	3936	Microarray	LCP1	0
CCN2	3056.07759409484	0.381475484390919	0.0845602416115448	4.5112865942762	6.44355900942054e-06	0.000144705784795977	1490	Microarray	CCN2	0
DNAJB14	637.512458430817	0.303250521342358	0.0672501900117377	4.50928869181528	6.50453455986928e-06	0.000145236831212691	79982	Microarray	DNAJB14	0
PPP3CA	472.494073361252	0.266406925866645	0.0590751123297204	4.50963045791142	6.49406493949902e-06	0.000145236831212691	5530	B-HOT	PPP3CA	0
ERAP1	1431.47962536721	0.269232420509785	0.0597010861413019	4.50967374148872	6.49274014654828e-06	0.000145236831212691	51752	Microarray	ERAP1	0
FAM102A	2012.42199187881	-0.225716395550478	0.050055357298551	-4.50933541846903	6.50310218893298e-06	0.000145236831212691	399665	Microarray	FAM102A	0
HSPA7	201.411693419551	0.711888860965265	0.157906203016981	4.50830206390758	6.53484947396392e-06	0.000145496226556939	3311	NGS	HSPA7	1
RSPH14	124.242176471526	-0.29925565990049	0.0663776107062223	-4.50838252110267	6.53237231054361e-06	0.000145496226556939	27156	Microarray	RSPH14	0
LINC01006	175.245642368491	-0.171272354438794	0.0379977403813173	-4.5074352506236	6.56159449189647e-06	0.000145882992967693	100506380	NGS	LINC01006	0
TBC1D14	3794.40420324692	-0.150575542154246	0.0334120421652703	-4.50662492910296	6.58669116890406e-06	0.000146045656751512	57533	Microarray	TBC1D14	0
TENT2	857.722093975606	0.232560582618578	0.0516045220943839	4.50659308874575	6.5876791775083e-06	0.000146045656751512	167153	Microarray	TENT2	0
DHDDS	1110.04454038497	-0.181545836202345	0.0402896629128046	-4.5060152673714	6.60563366893375e-06	0.000146235386613963	79947	Microarray	DHDDS	0
ZBED5	786.688891116684	0.258892347270017	0.0574985911445753	4.50258592630651	6.71315990315861e-06	0.0001484046982569	58486	Microarray	ZBED5	0
LPCAT3	1928.41012261313	-0.175267250915913	0.0389400259786918	-4.50095362062214	6.76492672003422e-06	0.000149336956799848	10162	Microarray	LPCAT3	0
UNC13B	2968.07145088211	-0.180484375361465	0.0401037372898123	-4.50043780351897	6.78136455100623e-06	0.000149487785421119	10497	Microarray	UNC13B	0
IFNAR1	1533.55835494222	0.206774409603914	0.0460094942384457	4.49416828040533	6.98423825963141e-06	0.00015374214997828	3454	B-HOT	IFNAR1	0
CNOT2	1057.38434599318	0.105687774987325	0.0235228959327328	4.49297464434459	7.0235149908546e-06	0.000154388366952924	4848	Microarray	CNOT2	0
ROBO1	340.032975146423	0.292971015030571	0.0652751071494201	4.48825023542185	7.18105499869794e-06	0.000157628715013732	6091	Microarray	ROBO1	0
XRN1	870.980227974339	0.271020321106711	0.0603897617354986	4.48785213450178	7.19448334508277e-06	0.000157701048309188	54464	Microarray	XRN1	0
DCAF11	3576.40026323788	-0.164686420496025	0.0367018057473061	-4.48714762510324	7.21830603319165e-06	0.000158000698726528	80344	Microarray	DCAF11	0
VPS52	1661.19094314386	-0.115279328919579	0.025694516743388	-4.48653423105317	7.23910911253347e-06	0.000158233504379717	6293	Microarray	VPS52	0
FES	382.17542098971	0.358574555712883	0.0799331024773148	4.48593316911035	7.25954956300607e-06	0.000158457741723792	2242	Microarray	FES	0
HAX1	1480.02185296421	-0.18967185716721	0.0422882503936733	-4.48521410560856	7.28407543557554e-06	0.000158648872115127	10456	Microarray	HAX1	0
ARL6IP6	158.09067537862	0.27259878055402	0.0607989865382926	4.48360731115693	7.33916678635973e-06	0.000158648872115127	151188	Microarray	ARL6IP6	0
RASA2	389.486004294545	0.330510853715609	0.0737265457261642	4.48292878040421	7.36255069007814e-06	0.000158648872115127	5922	Microarray	RASA2	0
VARS2	1239.74137158779	-0.199176756244846	0.0444223996817848	-4.48370096328941	7.33594487774451e-06	0.000158648872115127	57176	Microarray	VARS2	0
HLA-DQB1	1879.78493500171	0.684233262979527	0.152638444633956	4.48270594358056	7.37024574562982e-06	0.000158648872115127	3119	B-HOT	HLA-DQB1	0
RGP1	1661.45511400501	-0.129102383863397	0.0287886170447933	-4.4844941201073	7.30871213572115e-06	0.000158648872115127	9827	Microarray	RGP1	0
GVINP1	278.322144914515	0.555148624652744	0.123838158803625	4.48285593080453	7.36506550454976e-06	0.000158648872115127	387751	NGS	GVINP1	1
CCPG1	358.567606219975	0.25290090410473	0.0563981047973204	4.48420926578274	7.31848135786061e-06	0.000158648872115127	9236	Microarray	CCPG1	0
RNF167	2001.5444745121	-0.133379600848182	0.029753206365886	-4.48286477793232	7.36476005226157e-06	0.000158648872115127	26001	Microarray	RNF167	0
TNPO2	2227.34976594614	-0.108912822462465	0.0242935689699588	-4.4831956390247	7.35334557237181e-06	0.000158648872115127	30000	Microarray	TNPO2	0
ATP5ME	2222.95698200789	-0.251276704919395	0.0560756598439991	-4.48102983751667	7.42837242927383e-06	0.000159679226680647	521	Microarray	ATP5ME	0
COX10	417.394906096892	-0.151334798431939	0.0337759446696973	-4.48054969037513	7.44510434901884e-06	0.000159818150322455	1352	Microarray	COX10	0
ZBTB6	185.289868217639	0.28272236078375	0.0631478469844677	4.47714964618335	7.56462266599313e-06	0.000162160086158197	10773	Microarray	ZBTB6	0
PIGM	421.933903481514	0.145526026893974	0.032513378574624	4.47588141478334	7.60967154792781e-06	0.000162901400688309	93183	Microarray	PIGM	0
PGM1	1990.39705553572	-0.291707374351102	0.0652287211534499	-4.472069499337	7.74662407227493e-06	0.00016537820361703	5236	Microarray	PGM1	0
SHE	376.262233718185	0.187490583491205	0.0419236991796058	4.47218607041269	7.74240125859923e-06	0.00016537820361703	126669	Microarray	SHE	0
CLUH	3748.43280463657	-0.245306417583973	0.0548602212695772	-4.47148064493877	7.76798913498678e-06	0.000165607143709314	23277	Microarray	CLUH	0
MAN2A1	1390.00063327479	0.229948233409077	0.0514454110561804	4.46975208649737	7.8310313142587e-06	0.00016657482878223	4124	Microarray	MAN2A1	0
DEK	1278.85296659221	0.260864055435621	0.0583672380626284	4.46935753848266	7.84548926925235e-06	0.00016657482878223	7913	Microarray	DEK	0
KIAA0100	7067.25573216665	-0.154178999306104	0.0344958534490243	-4.46949368955141	7.84049722073398e-06	0.00016657482878223	9703	Microarray	KIAA0100	0
PTGES3	3653.72125611753	0.22601435839067	0.0505823099381894	4.46824905123658	7.88624575461052e-06	0.000166757666683429	10728	Microarray	PTGES3	0
IQCD	107.596405334819	-0.217373678159919	0.0486424378213151	-4.46880723697336	7.86569733457963e-06	0.000166757666683429	115811	Microarray	IQCD	0
RBM19	1022.31770490077	-0.155917165450778	0.0348926503395226	-4.46848158376128	7.87767933580029e-06	0.000166757666683429	9904	Microarray	RBM19	0
COL1A1	6757.04759363785	-0.842937064209111	0.188700125809858	-4.46707208377004	7.92974162558034e-06	0.000167449889984948	1277	B-HOT	COL1A1	0
SNCA	95.7513536049291	0.390052467995132	0.0873604626306028	4.46486266498427	8.01201275524085e-06	0.000168729302449003	6622	Microarray	SNCA	0
UBE2J1	1233.22208132045	0.227074609429492	0.0508579156991069	4.4648823355826	8.01127670304522e-06	0.000168729302449003	51465	Microarray	UBE2J1	0
HOXA10-AS	104.96323307979	-0.219769090281955	0.0492387317898437	-4.46333774842036	8.06927064285778e-06	0.000169705485155129	100874323	NGS	HOXA10-AS	0
CXCR2P1	62.4733664581361	1.29580805890537	0.290416496181861	4.4618955050471	8.12378407133996e-06	0.000170560316602747	3580	NGS	CXCR2P1	1
LCP2	439.737142622462	0.664154182894292	0.148857312727448	4.46168327726253	8.13183543784864e-06	0.000170560316602747	3937	B-HOT	LCP2	0
CCT7	3707.98078313215	-0.129193383431609	0.028976942808287	-4.45848909204672	8.25393965100272e-06	0.000172377290313538	10574	Microarray	CCT7	0
B3GNT5	145.596190658159	0.337189701051603	0.0756216395654344	4.45890492442758	8.23794496079458e-06	0.000172377290313538	84002	Microarray	B3GNT5	0
NDUFV1	6256.31178685043	-0.250377131485142	0.0561602816029191	-4.45825990075035	8.26276801220195e-06	0.000172377290313538	4723	Microarray	NDUFV1	0
NIPSNAP1	4456.41492334459	-0.320410225178432	0.0718672065529331	-4.45836481681581	8.25872556583666e-06	0.000172377290313538	8508	Microarray	NIPSNAP1	0
PSKH1	1352.20109044463	-0.177896679059881	0.0399124940590411	-4.45716769282132	8.30496358336026e-06	0.000173025633531239	5681	Microarray	PSKH1	0
MCUB	91.3505437344825	0.679409420655723	0.152502076761456	4.45508307220272	8.38607167977212e-06	0.000174481863037826	55013	Microarray	MCUB	0
ARL6IP5	2026.59283885	0.284092368104815	0.0637962553361211	4.45311980472878	8.4631500409925e-06	0.000175850472747618	10550	Microarray	ARL6IP5	0
C9orf72	210.077291964105	0.324449774138803	0.072867325904454	4.45260986473185	8.48328091340948e-06	0.000176033734473856	203228	Microarray	C9orf72	0
DENND6A	498.50339647177	0.230877963244445	0.0518562749591157	4.45226664326493	8.49685600660291e-06	0.000176080652504342	201627	Microarray	DENND6A	0
ECH1	5117.87629932625	-0.284109507178398	0.0638211524617699	-4.45165115670051	8.52125174146986e-06	0.000176351384112361	1891	NGS	ECH1	0
TARS2	925.809268256946	-0.174744225750252	0.0392595782263693	-4.45099600262344	8.54729330600535e-06	0.00017665541264457	80222	Microarray	TARS2	0
LINC02328	12.6524050983523	0.553914591139775	0.124498813444764	4.44915558480827	8.62085520341336e-06	0.000177939482136236	101928767	NGS	LINC02328	0
GON4L	1613.89379519855	-0.127989477044974	0.028769297970033	-4.44882169798831	8.63426541024852e-06	0.000177980228582381	54856	Microarray	GON4L	0
TRIM52	652.69688053766	0.14294230283452	0.0321483532787378	4.4463335834081	8.73482754993111e-06	0.000179814975078807	84851	Microarray	TRIM52	0
CASD1	418.115030865806	0.31682951042617	0.0713320789470561	4.44161329801318	8.92869136012867e-06	0.000183563043114508	64921	Microarray	CASD1	0
PARS2	227.69136023304	-0.163114124354336	0.0367346304000266	-4.44033661365537	8.9818275144742e-06	0.000184239099867287	25973	Microarray	PARS2	0
CD33	97.3606650013093	0.579626463719408	0.130539015937487	4.44025458256084	8.98525199506976e-06	0.000184239099867287	945	Microarray	CD33	0
MIR6755	1.85132025185748	0.930572597005169	0.209598174553753	4.43979342370902	9.00452682473915e-06	0.000184391382859757	102465452	NGS	MIR6755	1
MIR155HG	22.2128157841136	0.779925380438289	0.17576249281657	4.43738233305692	9.1059469713508e-06	0.000186223196734734	114614	B-HOT	MIR155HG	1
CUL7	1513.78779069295	-0.153031657935171	0.0344926987333185	-4.43663916002458	9.13742724369612e-06	0.000186377169323254	9820	Microarray	CUL7	0
POLDIP2	4617.24579943391	-0.240294010075531	0.0541612026166573	-4.43664465459319	9.13719411664766e-06	0.000186377169323254	26073	Microarray	POLDIP2	0
IFT172	1266.72906818695	-0.132398833167725	0.0298543114703159	-4.43483124035095	9.21444416834748e-06	0.000187702087162293	26160	Microarray	IFT172	0
RTF2	2109.39466491869	-0.101085389509513	0.0227977326626767	-4.43401065383158	9.24960522883386e-06	0.00018817203421744	51507	Microarray	RTF2	0
BAG1	2546.73027989812	-0.183128485136506	0.0413077219481689	-4.43327485757475	9.28124210982638e-06	0.000188569152683065	573	Microarray	BAG1	0
GABARAPL1	6937.42127873951	-0.273070253265139	0.0616096901760082	-4.43226142649028	9.32498569554521e-06	0.000189210889673755	23710	Microarray	GABARAPL1	0
WDR59	1658.89125524467	-0.148310785357674	0.0334904064637195	-4.42845581818603	9.49101553588247e-06	0.000192329003626223	79726	Microarray	WDR59	0
DOCK10	524.074127644345	0.510395092385429	0.115269999931244	4.42782244026953	9.51892102555648e-06	0.000192643651392374	55619	Microarray	DOCK10	0
TM9SF4	2022.40151340865	-0.1171901976727	0.0264701962213732	-4.42725081040674	9.54417328372555e-06	0.000192903855603404	9777	Microarray	TM9SF4	0
DOK2	178.687886768507	0.710677612605409	0.160634239499066	4.42419757345407	9.68014017876807e-06	0.00019539821219477	9046	Microarray	DOK2	0
SPHK1	94.0636000308383	0.611999987363374	0.138348777005602	4.42360243877395	9.70685734533573e-06	0.000195683705784275	8877	Microarray	SPHK1	0
IMMT	3578.96613960346	-0.166462884194798	0.0376487070854364	-4.42147678051847	9.8028600074651e-06	0.000197363402711746	10989	Microarray	IMMT	0
RASSF3	406.722180930993	0.344804378318358	0.0779926860215695	4.42098350379931	9.82526752355811e-06	0.000197558964430407	283349	Microarray	RASSF3	0
MSL2	538.069989534686	0.185739056932561	0.0420191932687029	4.42033848067484	9.85464207233866e-06	0.00019789392847975	55167	Microarray	MSL2	0
ITPRIPL2	902.828297390706	0.249321130124862	0.05642884949562	4.41832736895007	9.94676816803792e-06	0.000199335353060613	162073	Microarray	ITPRIPL2	0
ATP6V1E1	4094.47915149093	-0.185370717672816	0.0419560404528081	-4.41821286451755	9.95203812427528e-06	0.000199335353060613	529	Microarray	ATP6V1E1	0
EPM2AIP1	936.373086769539	0.210412480403909	0.047637159343746	4.41698210604015	1.00088512411844e-05	0.000199447169330399	9852	Microarray	EPM2AIP1	0
PARP11	233.143634317634	0.205160902582107	0.0464482148857763	4.4169814294614	1.00088825578e-05	0.000199447169330399	57097	Microarray	PARP11	0
PHB2	3325.27366463148	-0.154020749857877	0.034865104928024	-4.4176189968692	9.97941312168263e-06	0.000199447169330399	11331	Microarray	PHB2	0
EVI2A	141.773945279884	0.803538537852953	0.181899608688739	4.41748359793311	9.98566454838993e-06	0.000199447169330399	2123	Microarray	EVI2A	0
TWNK	250.549331736197	-0.155085250512956	0.0351232271794785	-4.4154613048646	1.00794809738025e-05	0.0002005971386129	56652	Microarray	TWNK	0
HIRIP3	524.808853620746	-0.169150133532953	0.0383388688048424	-4.4119750740165	1.02431908154639e-05	0.000203404350499849	8479	Microarray	HIRIP3	0
NECAB3	488.841041432568	-0.256313356518573	0.0580958934830003	-4.41190144693401	1.02466754990607e-05	0.000203404350499849	63941	Microarray	NECAB3	0
RASA1	860.798762961777	0.162045361449941	0.0367406490821622	4.41051983288489	1.03122760067545e-05	0.000204445798080408	5921	Microarray	RASA1	0
ADRB2	57.0559334436758	0.513150274750032	0.11640553514849	4.40829788802948	1.04186182521631e-05	0.000206029168816282	154	Microarray	ADRB2	0
LILRA5	40.6069550033966	0.926475103527216	0.210162565473741	4.40837359136148	1.04149779229924e-05	0.000206029168816282	353514	Microarray	LILRA5	0
TMEM60	293.207649702229	0.207983082389793	0.0471876877722161	4.40757096202227	1.04536356871014e-05	0.000206459304820252	85025	Microarray	TMEM60	0
MDFIC	447.360719471475	0.312348995748314	0.0708914953043963	4.40601505733712	1.05289647420118e-05	0.000207683495918796	29969	Microarray	MDFIC	0
HGF	404.124722351115	0.393067772194058	0.0892349293856975	4.40486449532685	1.05850022323351e-05	0.000208524543977002	3082	Microarray	HGF	0
CMTM6	1421.4476259004	0.278476211338026	0.0632302424848383	4.40416168583887	1.06193721734964e-05	0.000208718278464862	54918	Microarray	CMTM6	0
SNORD87	7.50283851373921	0.71601006340726	0.162580573128386	4.40403210315812	1.06257208625917e-05	0.000208718278464862	641648	NGS	SNORD87	1
CD300E	92.1069780261403	0.884565805976747	0.200862320669194	4.40384141251442	1.06350700265139e-05	0.000208718278464862	342510	Microarray	CD300E	0
FEZ2	835.658777201892	0.200558783051444	0.0455823577277084	4.39992122060701	1.08290184020884e-05	0.000212100432575669	9637	Microarray	FEZ2	0
UBLCP1	447.154703380787	0.267343819763322	0.060763960316019	4.3997102620193	1.08395505946935e-05	0.000212100432575669	134510	Microarray	UBLCP1	0
RMI1	142.050929722736	0.26902426678248	0.0611483361869062	4.3995353521996	1.0848290453655e-05	0.000212100432575669	80010	Microarray	RMI1	0
SCLT1	163.770425574928	0.243342870880127	0.0553302119500506	4.39801082092014	1.09247533534995e-05	0.000213327398294245	132320	Microarray	SCLT1	0
ANXA1	1600.6156369436	0.461128637342215	0.104858451759391	4.39762965793471	1.09439508460684e-05	0.000213434469946569	301	B-HOT	ANXA1	0
SNORA72	4.80180563184602	0.625033573320843	0.142141050328194	4.39727701376683	1.09617406525984e-05	0.000213513854538659	26775	Microarray	SNORA72	1
ATG4C	276.124082950079	0.276356729781843	0.0628523736037238	4.39691795132888	1.09798826071048e-05	0.000213599891267966	84938	Microarray	ATG4C	0
BBS1	1872.27900154508	-0.157406422078685	0.0358024064442209	-4.39653190139383	1.0999420107728e-05	0.000213631762696569	582	Microarray	BBS1	0
BCL7A	748.781517414382	-0.174045571450581	0.039588712199992	-4.39634334583423	1.10089747274079e-05	0.000213631762696569	605	Microarray	BCL7A	0
CELF2	452.873744205291	0.595418608552822	0.135470096705012	4.39520324436877	1.10669157725161e-05	0.000214488680158988	10659	Microarray	CELF2	0
TMPO	872.893562797237	0.216241754165751	0.0492154479510823	4.39377803450422	1.11397558152327e-05	0.000215631865363764	7112	Microarray	TMPO	0
C6orf136	606.668157438312	-0.167183554034833	0.0380557039538054	-4.39312735451619	1.11731629305671e-05	0.000216009856755797	221545	Microarray	C6orf136	0
OGFRL1	722.841645800253	0.359164413129543	0.0818089907235219	4.39028045637868	1.13204559324535e-05	0.000217648480310483	79627	Microarray	OGFRL1	0
PTPN3	2987.55437467674	-0.175690299555902	0.0400113632278769	-4.39101008769165	1.12825305452391e-05	0.000217648480310483	5774	Microarray	PTPN3	0
CLEC4A	64.4036984532452	0.494536650561188	0.11263879576722	4.39046464579753	1.13108705137204e-05	0.000217648480310483	50856	Microarray	CLEC4A	0
DHODH	376.103974451496	-0.195712948099081	0.0445731852257649	-4.39082257881701	1.12922654417294e-05	0.000217648480310483	1723	Microarray	DHODH	0
ERBB2	6346.30959184633	-0.210632868667177	0.0479786380777748	-4.39013855136393	1.13278461126705e-05	0.000217648480310483	2064	Microarray	ERBB2	0
HDLBP	9962.22869755163	-0.146234237670245	0.0333299196035601	-4.38747645987796	1.14673400337308e-05	0.000220056982669485	3069	Microarray	HDLBP	0
GZMM	31.6011827440629	0.832329349321838	0.189738043728966	4.38672884448408	1.15068091372846e-05	0.000220271181554195	3004	Microarray	GZMM	0
IL2RB	229.662440353858	0.851747807115415	0.194156746166823	4.38690812413789	1.14973325653353e-05	0.000220271181554195	3560	B-HOT	IL2RB	0
FCN3	233.157949637403	-0.691408564574788	0.157653531195659	-4.38562053974359	1.15655589233141e-05	0.000221123824967491	8547	Microarray	FCN3	0
PLCB2	787.672384667283	0.599695826302116	0.136755948608568	4.38515349718794	1.15904018934419e-05	0.000221326901432682	5330	Microarray	PLCB2	0
VWF	1325.08921654746	0.682077582433383	0.155647693157525	4.3821888304061	1.17492906133929e-05	0.000223666694084153	7450	B-HOT	VWF	0
TLR8	84.4075034110697	0.844568751359484	0.192733110426212	4.38206361891735	1.17560467622461e-05	0.000223666694084153	51311	B-HOT	TLR8	0
STK26	108.471660088178	0.406966865392054	0.0928687930285678	4.38217028692151	1.17502909470254e-05	0.000223666694084153	51765	Microarray	STK26	0
RNASEH2B	320.388174423207	0.239291600947477	0.0546263899723039	4.38051280834776	1.18400332197448e-05	0.000224715167071816	79621	Microarray	RNASEH2B	0
COL6A1	6363.87205165562	-0.266184240354683	0.0607625139938866	-4.38073119195601	1.18281717822015e-05	0.000224715167071816	1291	Microarray	COL6A1	0
LOC100289230	80.6238963222702	0.228253750344363	0.052119828456371	4.37940333083467	1.19004697052885e-05	0.000225587101124732	100289230	NGS	LOC100289230	1
ESPNP	80.5479445544331	-0.554723125541836	0.126688988715996	-4.37862146634843	1.19432368871726e-05	0.000226122379166749	284729	Microarray	ESPNP	0
ADGRE5	971.899893412303	0.421911753703258	0.0963703749127501	4.37802337165587	1.19760510325844e-05	0.000226468143645336	976	Microarray	ADGRE5	0
ACAD10	2256.33495213458	-0.221467902193761	0.0505948730504266	-4.37727953132781	1.20169814966587e-05	0.000226966362903518	80724	Microarray	ACAD10	0
PIK3R5	251.01762346496	0.658912528327888	0.150549184313709	4.37672599377802	1.20475269899903e-05	0.000227267469751781	23533	Microarray	PIK3R5	0
ATP7B	422.915359915173	-0.191114699836531	0.0436783476865837	-4.37550204984596	1.21153303497831e-05	0.000228269838055295	540	Microarray	ATP7B	0
VAV2	1949.10641509229	-0.157634552902853	0.036054606578609	-4.3721057546188	1.23053890228006e-05	0.000231570458720491	7410	Microarray	VAV2	0
SNORA104	178.122996357281	0.482527439585541	0.110407616877838	4.37041803120739	1.2400890012728e-05	0.000233085810710248	106635534	NGS	SNORA104	1
LOC107986084	37.5454370935028	0.239830889659245	0.0548905229034062	4.36925860737906	1.24669061972829e-05	0.000233977249611316	107986084	NGS	LOC107986084	0
CCDC112	105.088997197808	0.310190432652776	0.0709971031522398	4.36905759362648	1.24783857339454e-05	0.000233977249611316	153733	Microarray	CCDC112	0
PPP1R10	1726.62576985745	-0.125909590208336	0.0288211008997897	-4.36865998443713	1.25011222000713e-05	0.000234121497953923	5514	Microarray	PPP1R10	0
TMEM139	1718.0707629476	-0.311269975905835	0.0712672863337722	-4.3676417598958	1.25595276630865e-05	0.000234932606995931	135932	Microarray	TMEM139	0
SEC24D	458.082456132396	0.292824051039083	0.0670722501476227	4.36580031823283	1.26658147945081e-05	0.000236636345314441	9871	Microarray	SEC24D	0
CYLD	1139.35383562942	0.24878382006987	0.0569931028325265	4.36515661905474	1.270317083444e-05	0.000237049697477685	1540	Microarray	CYLD	0
IGLV1-40	294.354891435145	1.57040617833481	0.359814959658729	4.36448273252529	1.27423913752432e-05	0.000237496810745999	28825	Microarray	IGLV1-40	0
DSP	3757.0097562552	-0.224105943568234	0.0513564962262111	-4.36373117397085	1.27862687464206e-05	0.000238029546053282	1832	Microarray	DSP	0
FBXW7	369.598116971922	0.214921863729196	0.0492723715357944	4.36191433515767	1.28929353981296e-05	0.000239389454828081	55294	Microarray	FBXW7	0
MRPS7	1516.18555711113	-0.190981436276216	0.043784335698528	-4.36186670939114	1.28957428952787e-05	0.000239389454828081	51081	Microarray	MRPS7	0
FDX2	391.579438173905	-0.215980388883404	0.0495174580365792	-4.36170186126793	1.29054650517741e-05	0.000239389454828081	112812	Microarray	FDX2	0
FANCL	221.449124360974	0.245200151670161	0.0562247109813154	4.36107447046986	1.29425303244244e-05	0.000239506063542233	55120	Microarray	FANCL	0
FCHSD2	885.818068341455	0.227070027424127	0.0520644683189501	4.36132423427591	1.29277625149996e-05	0.000239506063542233	9873	Microarray	FCHSD2	0
PAXBP1	758.356689991102	0.210589840563951	0.0482928676034148	4.36068204301581	1.29657659374658e-05	0.000239651087036556	94104	Microarray	PAXBP1	0
NCF1C	61.8006491056026	0.694231089454246	0.159219955940955	4.36020149202712	1.29942735521751e-05	0.000239893095246146	654817	NGS	NCF1C	0
LPXN	436.692081833646	0.304741179656595	0.0699206280317576	4.35838733482462	1.31024343286633e-05	0.000241489150602272	9404	Microarray	LPXN	0
IL10RA	694.763700861788	0.63216440805349	0.145050669564797	4.35823157487108	1.31117607311521e-05	0.000241489150602272	3587	B-HOT	IL10RA	0
TBL1XR1	1277.57602825431	0.297640361155237	0.0683123132790066	4.35705287770874	1.31825428980716e-05	0.000242219498373893	79718	Microarray	TBL1XR1	0
SNORD58C	14.4346568446333	0.416810529145345	0.0956628585984297	4.35707792190298	1.31810351811844e-05	0.000242219498373893	100124516	NGS	SNORD58C	1
TRAP1	2815.84757045401	-0.240220277129301	0.0551374182970629	-4.3567559843856	1.32004290857106e-05	0.000242262120119002	10131	Microarray	TRAP1	0
INPP4A	850.343627876555	0.209365554019857	0.0480649482985754	4.35588846823043	1.32528249129162e-05	0.000242651428376135	3631	Microarray	INPP4A	0
TMEM87B	443.669252289929	0.261544623919605	0.0600403731116297	4.35614587926244	1.32372572585971e-05	0.000242651428376135	84910	Microarray	TMEM87B	0
NAXE	1669.86492418565	-0.200661767737826	0.046075356299798	-4.3550779386747	1.3301958126656e-05	0.00024326483469465	128240	Microarray	NAXE	0
PICK1	803.466517576976	-0.15984947644847	0.0367236650119618	-4.35276480156333	1.34431348157583e-05	0.000245558106969068	9463	Microarray	PICK1	0
MS4A4E	110.102271032634	0.601511153865578	0.138206820617408	4.3522537540366	1.3474517560399e-05	0.000245842809838793	643680	NGS	MS4A4E	0
TUFM	5151.3949263507	-0.202031397384851	0.04643877543342	-4.35048933782731	1.35834060407428e-05	0.000247539283620702	7284	Microarray	TUFM	0
SLAMF8	317.073012629082	0.801801875451509	0.184406935292817	4.34800282417979	1.37382835701838e-05	0.000248774079127937	56833	B-HOT	SLAMF8	0
ASCC3	609.830434427623	0.225476962177141	0.0518580674014402	4.34796307451441	1.37407730841241e-05	0.000248774079127937	10973	Microarray	ASCC3	0
ABL1	2000.89088461587	-0.15707757402654	0.0361275394228254	-4.3478625042285	1.37470737036577e-05	0.000248774079127937	25	Microarray	ABL1	0
USPL1	550.933279775703	0.202334710124525	0.0465289645981997	4.34857538464017	1.37024719136942e-05	0.000248774079127937	10208	Microarray	USPL1	0
GSS	2228.45319750861	-0.240021560067987	0.0552034676910594	-4.34794352795451	1.37419974392512e-05	0.000248774079127937	2937	Microarray	GSS	0
ALG13	768.99981638023	0.170320375761594	0.0391630274544057	4.34900943140527	1.3675383160109e-05	0.000248774079127937	79868	Microarray	ALG13	0
PARP6	1851.78938836808	-0.109752231733398	0.0252455995673077	-4.34738067681006	1.37772979163892e-05	0.000249031460479402	56965	Microarray	PARP6	0
UQCC2	673.670377748819	-0.216904262303875	0.0499055198969964	-4.34629801976933	1.3845442533016e-05	0.000249972879514302	84300	Microarray	UQCC2	0
HAUS2	328.99743169341	0.148399798077452	0.0341801629032807	4.34169370395858	1.41388549101202e-05	0.000254974506333952	55142	Microarray	HAUS2	0
PLEKHO2	730.525778520078	0.378394807221541	0.087190346675651	4.33987042888101	1.42566753276371e-05	0.000256801664495389	80301	Microarray	PLEKHO2	0
MLF2	3772.59922571297	-0.157692176792965	0.0363425426880602	-4.33905184198277	1.43098766105019e-05	0.000257461976519354	8079	Microarray	MLF2	0
ATP2B1	998.160700659969	0.17734596807167	0.0408926588169586	4.33686566739267	1.44528892377557e-05	0.000259734775066041	490	Microarray	ATP2B1	0
ACAD9	1273.81317967999	-0.126912277201961	0.0292669911451543	-4.33636230566098	1.44860100793739e-05	0.000260029728795036	28976	Microarray	ACAD9	0
RASGEF1B	186.398720824416	0.355002956729552	0.0818857296951067	4.33534582950375	1.45531142784899e-05	0.000260821086616148	153020	Microarray	RASGEF1B	0
RIPOR2	390.40295535074	0.587164015383478	0.135441444622386	4.33518718750013	1.45636139734905e-05	0.000260821086616148	9750	Microarray	RIPOR2	0
NUP43	817.117057082042	0.126338613975485	0.0291542010176692	4.33346171616628	1.46782815651022e-05	0.000262572524135271	348995	Microarray	NUP43	0
ATP11C	690.636429517541	0.228997471182733	0.0528475040342717	4.33317477083171	1.46974340451441e-05	0.000262613279040846	286410	Microarray	ATP11C	0
ISG20	158.03509181583	0.696720482900989	0.160805693871031	4.33268540515594	1.47301522793408e-05	0.000262896054958006	3669	B-HOT	ISG20	0
PALD1	385.624922210104	0.301440508774511	0.0695793784951345	4.33232540005499	1.47542659925421e-05	0.000262959316041867	27143	Microarray	PALD1	0
CPT1A	3219.94647952823	-0.189129935644091	0.043660047843001	-4.33187650925604	1.47843861425582e-05	0.000262959316041867	1374	Microarray	CPT1A	0
G2E3	203.390965878772	0.309197882527212	0.0713746799998434	4.33203879201827	1.47734903614289e-05	0.000262959316041867	55632	Microarray	G2E3	0
DNAL4	542.514855441433	-0.168113205967179	0.038814209000938	-4.33122844170588	1.48279743110316e-05	0.000263433520779206	10126	Microarray	DNAL4	0
ITGB2	1215.083429069	0.645766390908373	0.149110102485771	4.33080240803937	1.4856695499597e-05	0.000263642818768789	3689	B-HOT	ITGB2	0
BCL2L2	1923.21580116092	-0.129005129397544	0.0297982300097153	-4.32928832871899	1.495919746771e-05	0.000265159442129807	599	Microarray	BCL2L2	0
SLC25A11	2349.26849703855	-0.242191323276185	0.0559597380283885	-4.3279567026086	1.50499045019438e-05	0.000266030407952926	8402	Microarray	SLC25A11	0
ATPAF2	501.658657835442	-0.182837584114731	0.0422465410704052	-4.32787109860725	1.50557535363746e-05	0.000266030407952926	91647	Microarray	ATPAF2	0
TIMM44	884.651203155233	-0.193063851142519	0.0446100096654747	-4.32781460013756	1.50596150746339e-05	0.000266030407952926	10469	Microarray	TIMM44	0
MCTS1	743.482498139148	0.187660062344476	0.043381112512347	4.32584715966111	1.51946755683055e-05	0.000268111945430315	28985	Microarray	MCTS1	0
GAR1	188.538767570663	0.195774110304292	0.0452887128985854	4.32280137310785	1.54060423748961e-05	0.000271374614129129	54433	Microarray	GAR1	0
MFNG	314.695800560013	0.370904130439476	0.0858041878097225	4.32268097755304	1.54144547253197e-05	0.000271374614129129	4242	Microarray	MFNG	0
UBE2A	1032.23422869892	0.126375805985635	0.0292384473219061	4.32224750494706	1.54447788657117e-05	0.000271601235578611	7319	Microarray	UBE2A	0
POU2F2	172.87953281059	0.658879207151946	0.152461216745716	4.32161844969966	1.54888864159108e-05	0.000272069457438849	5452	Microarray	POU2F2	0
MNDA	208.983440989513	0.75254056538555	0.174151079808868	4.32119379455738	1.55187298852281e-05	0.000272286350849836	4332	Microarray	MNDA	0
SMNDC1	402.69168001635	0.202583668437766	0.0468947483562398	4.31996493293497	1.56053996880723e-05	0.000272943389834546	10285	Microarray	SMNDC1	0
BUB3	1158.13206238217	0.137040581281308	0.0317227096775515	4.31995194213452	1.56063183702277e-05	0.000272943389834546	9184	Microarray	BUB3	0
ZNF207	2678.00948415687	0.136288015999881	0.0315487581526271	4.31991697868247	1.56087911683317e-05	0.000272943389834546	7756	Microarray	ZNF207	0
USP1	518.171759403468	0.267565550427658	0.0619567177737407	4.31858820224756	1.57030465174382e-05	0.000274283403985287	7398	Microarray	USP1	0
ZNF266	1012.82263807939	0.244125825603098	0.0565337616969221	4.31823070454533	1.57284977163782e-05	0.000274419966322864	10781	Microarray	ZNF266	0
UQCRC2	6321.12802221413	-0.198376867733885	0.0459462155026274	-4.31758884956566	1.57742917676431e-05	0.000274910753392867	7385	Microarray	UQCRC2	0
FCGR3B	69.2962201881754	1.04123663125416	0.241216550446891	4.31660526330017	1.58447138220337e-05	0.00027582917361556	2215	Microarray	FCGR3B	0
C11orf49	757.15100160768	-0.139008445304377	0.0322089014089191	-4.3158393867443	1.58997558908396e-05	0.000276261001386912	79096	Microarray	C11orf49	0
N4BP2L2-IT2	86.8063518765637	0.329118151621951	0.0762594943654712	4.31576624472046	1.59050219907905e-05	0.000276261001386912	116828	NGS	N4BP2L2-IT2	1
SORBS1	1382.29672400013	-0.271510378378971	0.0629393729256778	-4.31383990272011	1.60443153231998e-05	0.000278059776586814	10580	Microarray	SORBS1	0
NFKBIA	1823.49828351371	0.26043038289135	0.060368892137858	4.31398314046633	1.6033917947435e-05	0.000278059776586814	4792	B-HOT	NFKBIA	0
RALA	676.76683637112	0.192103200274119	0.0445458692970462	4.31248067005074	1.61433000000848e-05	0.000279464046608809	5898	Microarray	RALA	0
SLC15A4	449.94347919652	0.158269523128271	0.036703902105879	4.31206258865104	1.61738632071349e-05	0.000279682036769601	121260	Microarray	SLC15A4	0
KHDRBS1	2154.62147031735	0.0951634132870235	0.0220722592730593	4.31144868813573	1.62188414440104e-05	0.000280106399576304	10657	Microarray	KHDRBS1	0
MRPL24	1216.45439970186	-0.203006968119947	0.0470878733889829	-4.31123670510557	1.62344003352712e-05	0.000280106399576304	79590	Microarray	MRPL24	0
LOC112268278	11.9854766422804	0.750039351416537	0.174057667038598	4.30914285005448	1.63888489338905e-05	0.000282458090762058	112268278	NGS	LOC112268278	0
NEGR1	333.441789613821	0.386875551469205	0.0898020462244984	4.30809283011263	1.64668276034797e-05	0.00028348809512495	257194	Microarray	NEGR1	0
PAN3	994.923990695416	0.198817347448197	0.0461565138492285	4.30746022322307	1.65139780801608e-05	0.000283985680509992	255967	Microarray	PAN3	0
XPC	2242.45322421859	-0.149613983400779	0.0347429427039266	-4.30631293024784	1.65998184501314e-05	0.000285146771014785	7508	Microarray	XPC	0
MAFB	550.723623495499	0.38516465761747	0.0894557820286666	4.30564295434857	1.66501424941468e-05	0.000285695884935398	9935	Microarray	MAFB	0
SLC11A1	108.880813562715	0.634377933103903	0.147438224640653	4.30266936983305	1.6875258007035e-05	0.000288818387132561	6556	B-HOT	SLC11A1	0
TRG-AS1	45.1697571209462	0.787844030392376	0.183112872396259	4.30250489811262	1.6887793631731e-05	0.000288818387132561	100506776	NGS	TRG-AS1	0
FOXRED1	993.939956636323	-0.180357479582383	0.041918021872495	-4.30262382444927	1.68787284746085e-05	0.000288818387132561	55572	Microarray	FOXRED1	0
PLXNC1	408.809105236519	0.41836533010512	0.097252455995752	4.30184848106452	1.69379125445109e-05	0.000289357555356996	10154	Microarray	PLXNC1	0
PRKACB	1057.62146923245	0.234095543867073	0.0544368662229675	4.30031263938381	1.70557318910016e-05	0.000290600133665679	5567	Microarray	PRKACB	0
CYTIP	202.076378175023	0.62356491181565	0.145009341906956	4.3001706208401	1.70666659493947e-05	0.000290600133665679	9595	Microarray	CYTIP	0
ZNF805	187.629872485549	0.214180574991572	0.0498036336190131	4.30050097609357	1.70412420763269e-05	0.000290600133665679	390980	Microarray	ZNF805	0
C1orf162	376.313260626683	0.372326769796564	0.0866007737251945	4.29934692013316	1.71302148007448e-05	0.000291363423982504	128346	Microarray	C1orf162	0
ABHD14B	3070.26454201606	-0.234811198319399	0.0546447285707747	-4.29705123368444	1.73085201088687e-05	0.000294074779971969	84836	Microarray	ABHD14B	0
ELN	938.894390843602	-0.597588324076206	0.139135153676167	-4.29502040488686	1.74677269603028e-05	0.000296456090167058	2006	Microarray	ELN	0
CLCN2	380.746413890632	-0.189055413498107	0.0440257974302124	-4.29419623341947	1.75327351145716e-05	0.000297235246827972	1181	Microarray	CLCN2	0
SMAD4	1468.20033771286	0.123551983028628	0.028775124354271	4.29370804822567	1.75713503320902e-05	0.000297565751053667	4089	B-HOT	SMAD4	0
UFC1	1821.40677993174	-0.120386476315005	0.0280482389097329	-4.2921224645313	1.76973290431486e-05	0.000299373404237523	51506	Microarray	UFC1	0
NSUN3	258.304520851908	0.177139454982045	0.0413025142697723	4.2888298234107	1.7961692348312e-05	0.000303253130042136	63899	Microarray	NSUN3	0
PLIN4	362.019032548372	-0.491245691071838	0.114542034728457	-4.28878090245582	1.79656483903392e-05	0.000303253130042136	729359	Microarray	PLIN4	0
CDC27	899.410538747386	0.199492304509009	0.0465225475848802	4.28807782172798	1.80225954925899e-05	0.000303884781853929	996	Microarray	CDC27	0
TNK1	275.576427194206	-0.205657558263065	0.0479667257237026	-4.28750462242703	1.80691498617428e-05	0.000304300349320552	8711	Microarray	TNK1	0
NDUFA6-DT	61.880456791394	-0.266677556905471	0.0622018467772083	-4.28729323520963	1.80863473058864e-05	0.000304300349320552	100132273	NGS	NDUFA6-DT	0
LYSMD2	159.2885191658	0.281784509539672	0.0657396615313594	4.28636994739095	1.81616445106604e-05	0.000305237228422687	256586	Microarray	LYSMD2	0
NDUFB9	2759.33866083289	-0.223408069707032	0.0521238179889722	-4.28610332716414	1.81834437918606e-05	0.000305273932829263	4715	Microarray	NDUFB9	0
FAM162A	1567.08861923822	-0.172035301967839	0.0401579725271925	-4.28396383436308	1.83592768329389e-05	0.000306873051711681	26355	Microarray	FAM162A	0
GLIPR2	288.405317073397	0.511969716467664	0.119514286001593	4.28375329507337	1.83766671601164e-05	0.000306873051711681	152007	Microarray	GLIPR2	0
TEX2	1503.21308147465	-0.146103304009559	0.0341022193253353	-4.28427553690077	1.83335593100416e-05	0.000306873051711681	55852	Microarray	TEX2	0
CD300LF	44.1350849208422	0.78612208005182	0.183512774339134	4.28374582032668	1.83772848548022e-05	0.000306873051711681	146722	Microarray	CD300LF	0
PPP1R3D	201.284129420498	0.139023367622498	0.0324493716811332	4.28431616453544	1.83302097903791e-05	0.000306873051711681	5509	Microarray	PPP1R3D	0
EOGT	268.596703233174	0.240052032824778	0.0560443772793506	4.2832491764205	1.84183706307699e-05	0.000307229477091824	285203	Microarray	EOGT	0
FKBP4	2956.41259911415	-0.167608279220781	0.0391369721772966	-4.28260720991621	1.84716081501118e-05	0.000307458435978813	2288	Microarray	FKBP4	0
BIN2	339.801116737354	0.639750651394213	0.149382659389018	4.28262995190219	1.84697196823529e-05	0.000307458435978813	51411	Microarray	BIN2	0
FRZB	693.306247108364	0.337634142837614	0.0788536975399398	4.2817794646421	1.85404684628432e-05	0.000308274904580372	2487	Microarray	FRZB	0
TSPAN2	155.282483986964	0.390938068877449	0.0913564493157432	4.27926076161631	1.87515071908103e-05	0.000311175290474107	10100	Microarray	TSPAN2	0
SLC41A1	1971.67279786697	-0.235261355890445	0.0549806661216209	-4.27898336789939	1.87748890159472e-05	0.000311175290474107	254428	Microarray	SLC41A1	0
GPATCH2	296.550118091607	0.157421970209588	0.0367885202583404	4.27910579452836	1.87645661175144e-05	0.000311175290474107	55105	Microarray	GPATCH2	0
TCEA3	1813.28822451779	-0.289249721561822	0.0676096284265149	-4.27823267622611	1.88383050062138e-05	0.000311376637166435	6920	Microarray	TCEA3	0
YIPF5	807.677430352263	0.150877870029832	0.0352672539652423	4.27812922941294	1.8847059834915e-05	0.000311376637166435	81555	Microarray	YIPF5	0
DMAC2	1168.78558068054	-0.178218202659221	0.0416552302681165	-4.27841117458979	1.8823207582192e-05	0.000311376637166435	55101	Microarray	DMAC2	0
ZBTB25	357.555729956793	0.216115784208008	0.0505266135201844	4.27726635828609	1.89202367939109e-05	0.000312254130671936	7597	Microarray	ZBTB25	0
SOCS4	485.468986161858	0.27970254281979	0.0654101156312053	4.27613588694456	1.90165175573317e-05	0.000313510659687239	122809	Microarray	SOCS4	0
CHCHD10	1980.43152944084	-0.299394410933523	0.0700209897807571	-4.27578090328283	1.90468472043576e-05	0.000313678394752822	400916	B-HOT	CHCHD10	0
TSEN15	390.849345704327	0.175759308391168	0.0411122899935123	4.27510382950946	1.91048238796876e-05	0.00031419956263371	116461	Microarray	TSEN15	0
MYD88	1084.47574626669	0.235937517100561	0.0551911704895878	4.27491417572077	1.91210937217068e-05	0.00031419956263371	4615	B-HOT	MYD88	0
AARS1	3319.11361955871	-0.146063865223548	0.0341693444652835	-4.27470492950051	1.91390596528148e-05	0.00031419956263371	16	Microarray	AARS1	0
NEO1	2254.31476964169	-0.148982757513304	0.0348569496790165	-4.27411918957985	1.91894369598032e-05	0.000314694633725413	4756	Microarray	NEO1	0
GASK1B	533.210863956991	0.390403670043396	0.091362832902757	4.27311257367562	1.92763073897462e-05	0.000315626533185226	51313	Microarray	GASK1B	0
COG7	792.670065170444	-0.107033151855265	0.0250487659722828	-4.27299101176083	1.92868234311604e-05	0.000315626533185226	91949	Microarray	COG7	0
EGR2	47.7480341792014	0.73217037159768	0.171394018997188	4.27185485165439	1.93853745640159e-05	0.000316906075987164	1959	Microarray	EGR2	0
LUM	5705.66081223984	0.485839280482648	0.113766942149662	4.27047850019137	1.9505402475347e-05	0.000318199768054324	4060	Microarray	LUM	0
ERAL1	1123.16299109891	-0.157912960857985	0.0369760566963636	-4.27068148869197	1.9487656006789e-05	0.000318199768054324	26284	Microarray	ERAL1	0
SEPTIN7	2242.16718197073	0.19336284727376	0.0452843860856933	4.26996728867766	1.95501638572078e-05	0.000318596021057303	989	Microarray	SEPTIN7	0
TLR7	119.070757146099	0.62100701366659	0.145444583687843	4.26971563959652	1.95722340176344e-05	0.000318622048134355	51284	B-HOT	TLR7	0
PCCA-DT	130.92988362422	-0.243198026164549	0.0569847694481578	-4.26777239812824	1.97434612647011e-05	0.000321073654819795	105370333	NGS	PCCA-DT	0
ARL8B	1606.19857311255	0.198790527108915	0.0465956573417968	4.26628871550649	1.98751542246803e-05	0.000322877896867119	55207	Microarray	ARL8B	0
TAF6	1062.03448130999	-0.146561461405475	0.0343701836536766	-4.26420361561836	2.00616440450997e-05	0.000325567639493104	6878	Microarray	TAF6	0
UHRF2	744.541062387325	0.130133645786614	0.0305243940875648	4.26326712377326	2.0145944369799e-05	0.000325916145766302	115426	Microarray	UHRF2	0
NDUFA1	3055.49590846479	-0.233879784549379	0.0548569185653927	-4.2634510042809	2.01293654030644e-05	0.000325916145766302	4694	Microarray	NDUFA1	0
GAB3	206.299955085654	0.434889216473785	0.102005949699944	4.26337108524587	2.01365694368895e-05	0.000325916145766302	139716	Microarray	GAB3	0
FAM102B	280.117438584382	0.330936499174465	0.0776359962476528	4.26266828751451	2.0200026593862e-05	0.000326016764044594	284611	Microarray	FAM102B	0
TRUB2	1277.39143360224	-0.19144316187006	0.0449133236525907	-4.26250266737979	2.02150085011266e-05	0.000326016764044594	26995	Microarray	TRUB2	0
CAT	8738.06655769896	-0.274280109006704	0.0643431616454339	-4.26277015292065	2.01908171565526e-05	0.000326016764044594	847	Microarray	CAT	0
LCMT1	688.472902443631	-0.143735619819756	0.0337292344879011	-4.26145514424038	2.03100122503195e-05	0.000327209855747124	51451	Microarray	LCMT1	0
PHKA2	1273.68947332331	-0.112950332004776	0.026508699607227	-4.26087788832851	2.03625472608415e-05	0.000327716983475157	5256	Microarray	PHKA2	0
MARCHF1	155.681881079717	0.700261617088747	0.164371843379772	4.26022853239426	2.04217986010788e-05	0.000327992210143024	55016	Microarray	MARCHF1	0
CCL5	451.86834621535	0.812047104827018	0.190604763477401	4.26037151439448	2.04087379425485e-05	0.000327992210143024	6352	B-HOT	CCL5	0
ADA	114.233559331651	0.496190064934562	0.116512475918748	4.25868612800393	2.05631960938769e-05	0.000329922701864955	100	Microarray	ADA	0
NRROS	130.051216469653	0.443172561385345	0.104088375499882	4.25765662358566	2.0658092493686e-05	0.000331103906775732	375387	Microarray	NRROS	0
MUL1	1020.09087475578	-0.148493455126818	0.0348790695353393	-4.25738005930363	2.06836562619229e-05	0.000331172574490026	79594	Microarray	MUL1	0
SMAD2	1315.32773145253	0.115503438671637	0.0271444115405516	4.25514616513548	2.0891249639366e-05	0.000334152639401287	4087	B-HOT	SMAD2	0
ALG6	182.553779630004	0.282595688185758	0.0664378818063385	4.25353248030248	2.10424400143492e-05	0.000335536366745202	29929	Microarray	ALG6	0
REL	369.003335434028	0.339606318351899	0.0798374449819997	4.25372227816744	2.10246034478375e-05	0.000335536366745202	5966	B-HOT	REL	0
RDH5	160.274103357782	-0.351295860478962	0.0825877594708139	-4.25360686292873	2.1035448068797e-05	0.000335536366745202	5959	NGS	RDH5	0
CDC42BPB	4024.76121092443	-0.133237156770451	0.0313260276830743	-4.25324136588311	2.10698259671795e-05	0.00033562917249459	9578	Microarray	CDC42BPB	0
PTGES2	1266.34214014425	-0.1918437650023	0.0451156906188803	-4.25226262461371	2.11621479397204e-05	0.000336755121048945	80142	Microarray	PTGES2	0
FCGR2C	103.066739325592	0.660662609459083	0.155436746497351	4.25036308560628	2.1342426372637e-05	0.000337158544951583	9103	NGS	FCGR2C	0
RASSF5	366.182506033715	0.608470261928899	0.143125330320646	4.25131079569026	2.12523006283418e-05	0.000337158544951583	83593	Microarray	RASSF5	0
IBA57	463.016550486681	-0.164057470430591	0.0386002117829726	-4.25017021546395	2.13608125247228e-05	0.000337158544951583	200205	Microarray	IBA57	0
KLC4	1701.21047918263	-0.204483159826677	0.0481105144125358	-4.25028005465258	2.13503397976101e-05	0.000337158544951583	89953	Microarray	KLC4	0
TNFSF13B	114.625906422393	0.629891503097094	0.148154240074045	4.25159281828375	2.12255507497203e-05	0.000337158544951583	10673	Microarray	TNFSF13B	0
POLR2C	2012.43410932793	-0.137665609420624	0.0323863888951409	-4.25072427390256	2.13080351061461e-05	0.000337158544951583	5432	Microarray	POLR2C	0
ARHGAP35	3071.80662300538	-0.147913544766647	0.0347977663182277	-4.25066205152274	2.13139559707526e-05	0.000337158544951583	2909	Microarray	ARHGAP35	0
APOBEC3D	98.0228200024647	0.533231102167711	0.125430194210018	4.25121802231189	2.12611072079292e-05	0.000337158544951583	140564	Microarray	APOBEC3D	0
CCDC183-AS1	315.421534522928	-0.324417318104376	0.0763407649359704	-4.249594805298	2.14157555423088e-05	0.000337683286225889	100131193	NGS	CCDC183-AS1	0
DOCK5	524.034595770107	0.195342103104238	0.0459921242498669	4.24729464642641	2.1636732816514e-05	0.000340822340914381	80005	Microarray	DOCK5	0
GOPC	816.233308085547	0.207160497020411	0.0487796237245679	4.24686541639055	2.16782087212518e-05	0.000341130396692459	57120	Microarray	GOPC	0
PSMD8	2584.58635716715	-0.163879383934919	0.0385916675511307	-4.24649657125576	2.17139101660419e-05	0.000341347054458698	5714	Microarray	PSMD8	0
TLR1	318.502618843178	0.388910235477926	0.0915886894717266	4.24626924701202	2.17359413178341e-05	0.000341348592057974	7096	Microarray	TLR1	0
AHCY	6511.43193109014	-0.338115410894409	0.079643652785338	-4.2453528821151	2.18249668643926e-05	0.00034240116865982	191	Microarray	AHCY	0
TMEM94	2218.45094361393	-0.155281777581157	0.0365866230307597	-4.24422274366799	2.1935238690894e-05	0.000343784612030597	9772	Microarray	TMEM94	0
BIVM	631.661936001223	0.232202204139256	0.0547605348747898	4.24032023555262	2.23201125908544e-05	0.000349464700454193	54841	Microarray	BIVM	0
FYB1	569.196585228171	0.571009600954316	0.134700508337203	4.23910501900168	2.24412664088054e-05	0.000351008471477627	2533	Microarray	FYB1	0
CATIP	117.139489272382	-0.264155736108368	0.0623225652371884	-4.23852476391238	2.24993368129144e-05	0.000351563432549586	375307	Microarray	CATIP	0
DNAJC11	2775.52583311617	-0.214473397976821	0.0506091877419998	-4.23783521423389	2.25685310927002e-05	0.000351585635030723	55735	Microarray	DNAJC11	0
AFG3L2	3442.19664694686	-0.169782767442885	0.0400616755424228	-4.23803460898922	2.25485016294543e-05	0.000351585635030723	10939	Microarray	AFG3L2	0
ZNF675	131.394336014532	0.286988708842423	0.0677187334125938	4.23795151474364	2.25568464978576e-05	0.000351585635030723	171392	Microarray	ZNF675	0
ATL3	1140.79497421626	0.198726523190439	0.0469000094689413	4.23723844495259	2.26285785714671e-05	0.000352168568307742	25923	Microarray	ATL3	0
SNORD81	5.12908365630393	0.621944469659957	0.146803608324122	4.23657481420204	2.26955322650409e-05	0.00035250555752578	26769	NGS	SNORD81	1
CYREN	1543.54543876832	-0.11804902460986	0.0278629235833523	-4.23677810609912	2.26750021444607e-05	0.00035250555752578	78996	Microarray	CYREN	0
LOC107984428	220.765044014173	-0.261200422822399	0.0616678292182145	-4.2356026818802	2.27939511377696e-05	0.000353681217903398	107984428	NGS	LOC107984428	0
RNF121	946.77166423255	-0.113673324588854	0.0268394662721504	-4.23530495860889	2.28241738557469e-05	0.000353687541698979	55298	Microarray	RNF121	0
TMEM229B	140.985379520851	0.419838417050655	0.0991318634650763	4.23515106420412	2.2839811052334e-05	0.000353687541698979	161145	Microarray	TMEM229B	0
SMARCB1	1186.1512680208	-0.1368263915995	0.0323231211884703	-4.23308104442295	2.30511389638735e-05	0.000356605244229388	6598	Microarray	SMARCB1	0
SMCHD1	1044.09813581201	0.303601268428474	0.0717503137547328	4.23135806020705	2.32284557569829e-05	0.000358991516331603	23347	Microarray	SMCHD1	0
CYSTM1	3877.72746522361	-0.193188531477988	0.045659885106954	-4.23103411288622	2.32619386533215e-05	0.000359152332600836	84418	Microarray	CYSTM1	0
HSPA9	10487.6446038578	-0.18543742614731	0.0438306684269205	-4.23076883841032	2.32893913767072e-05	0.000359219819619122	3313	Microarray	HSPA9	0
KIF2A	561.297926030814	0.251560965258363	0.0594672660921574	4.23024264926716	2.33439368885462e-05	0.000359704643362816	3796	Microarray	KIF2A	0
RAMP3	1001.23578634595	0.244895854279555	0.0579160678494713	4.2284613471353	2.35294929226869e-05	0.000361847330391084	10268	B-HOT	RAMP3	0
COX6B1	3343.96393228988	-0.205128927334878	0.0485113932189767	-4.22846910227751	2.35286820457819e-05	0.000361847330391084	1340	Microarray	COX6B1	0
TAMALIN	388.83921475767	0.233567103374478	0.055252208746481	4.22728988891967	2.36522863339907e-05	0.000363175358258401	160622	Microarray	TAMALIN	0
EPB41L1	3998.97764014989	-0.232571800228341	0.0550180290096907	-4.22719251151974	2.36625209325978e-05	0.000363175358258401	2036	Microarray	EPB41L1	0
TMEM65	243.753397454267	0.256379668674302	0.0606550523192872	4.22684770470106	2.36987948453904e-05	0.000363373738107203	157378	Microarray	TMEM65	0
PRPF39	664.919278277403	0.234471967686777	0.0554909484170651	4.22540926719267	2.38506910054482e-05	0.000365342819013573	55015	Microarray	PRPF39	0
MRPL2	779.617839225173	-0.181795609548028	0.0430305566431434	-4.2248026456101	2.39150263516274e-05	0.000365968097453664	51069	Microarray	MRPL2	0
HLA-L	111.131777203844	0.511842277451928	0.121227926331297	4.22214825363872	2.41984853050177e-05	0.000369942069550089	3139	Microarray	HLA-L	0
BSG	12666.2002530184	-0.195124437604241	0.0462345131891714	-4.22031993298766	2.43955852196635e-05	0.000372589296146833	682	Microarray	BSG	0
PPP1R26	1086.47414657737	-0.167731221649761	0.039748633267094	-4.21979846508629	2.44520807777464e-05	0.000372720600532877	9858	Microarray	PPP1R26	0
EMG1	649.527879962375	-0.10083431071216	0.0238948414799861	-4.21991963397695	2.44389423138862e-05	0.000372720600532877	10436	Microarray	EMG1	0
ATP5PD	3325.16947478255	-0.185082095631798	0.0438691249109281	-4.21896028260397	2.45431499273867e-05	0.000373742702857063	10476	Microarray	ATP5PD	0
CPXM2	536.834438523641	-0.371067786156118	0.0879615977726023	-4.21852030377393	2.45910830060381e-05	0.000374106573629493	119587	Microarray	CPXM2	0
APEH	3779.36175755889	-0.204465778512068	0.0484746738450761	-4.21799183560339	2.46487742011693e-05	0.000374618039934372	327	Microarray	APEH	0
C1orf52	467.361638884347	0.21100082575955	0.0500339091167608	4.21715651413826	2.47402262787769e-05	0.000375641113733274	148423	Microarray	C1orf52	0
GABPB1	217.152875656936	0.185927130422421	0.0441067861250259	4.21538603822524	2.49351285085789e-05	0.000378231388868435	2553	NGS	GABPB1	0
TTC23	492.256223817595	-0.0886336457209318	0.0210274173212047	-4.21514655685036	2.49616036076608e-05	0.000378264300823783	64927	Microarray	TTC23	0
PMPCA	1456.85216154017	-0.162842628824766	0.0386413508172654	-4.21420642344641	2.50657958179975e-05	0.000379281468473523	23203	Microarray	PMPCA	0
MMAB	1005.88984795182	-0.18976732639334	0.0450315052165548	-4.21410133817992	2.50774677799431e-05	0.000379281468473523	326625	Microarray	MMAB	0
FEM1C	419.710199421981	0.231939301452128	0.0550454791139856	4.2135940169008	2.51338894028999e-05	0.000379765748327507	56929	Microarray	FEM1C	0
SLC35A4	2284.12869947807	-0.148510976383657	0.0352598858867648	-4.21189611505244	2.53236008092494e-05	0.000381592197206687	113829	Microarray	SLC35A4	0
CDK6	608.053621311259	0.273471861405409	0.0649307299742944	4.21174783517256	2.53402330551431e-05	0.000381592197206687	1021	Microarray	CDK6	0
TBC1D12	344.965233712456	0.210606410408143	0.0500058498928772	4.21163545583776	2.53528453326296e-05	0.000381592197206687	23232	Microarray	TBC1D12	0
COX8A	4117.68943704326	-0.240184544801636	0.0570259877401064	-4.21184365795235	2.53294836257984e-05	0.000381592197206687	1351	Microarray	COX8A	0
RIN3	414.542976517968	0.25942568863986	0.0616009830890423	4.21138877385882	2.53805512716257e-05	0.000381640115401267	79890	Microarray	RIN3	0
SPRED1	629.011571353141	0.2913533197115	0.0691919787518995	4.21079617850214	2.54472260035421e-05	0.000382273338120778	161742	Microarray	SPRED1	0
IST1	3544.7732574773	-0.063428569685475	0.0150641816526811	-4.21055528590138	2.54743771724747e-05	0.000382312181229724	9798	Microarray	IST1	0
WIPF1	1095.45854669901	0.346987613458872	0.0824191485084202	4.21003637793494	2.55329572788137e-05	0.000382822171609034	7456	Microarray	WIPF1	0
GRPEL2	332.540705445683	0.217390652681544	0.0516439337314577	4.20941312898334	2.56034859271945e-05	0.000383510155423415	134266	Microarray	GRPEL2	0
COPS6	1851.50281696471	-0.129919958995427	0.0308663215152969	-4.20911701224394	2.56370602487884e-05	0.000383643816011436	10980	Microarray	COPS6	0
TMEM123	2707.88741360093	0.26825012056938	0.0637410064472311	4.20843873545447	2.57141225421686e-05	0.000384427367073747	114908	Microarray	TMEM123	0
STX6	644.654266518151	0.115312007462376	0.0274104458190063	4.20686362504979	2.58939291860387e-05	0.000385680731775621	10228	Microarray	STX6	0
TXK	198.776223185395	0.30398575459614	0.0722562456211046	4.20705161170665	2.58724069047888e-05	0.000385680731775621	7294	Microarray	TXK	0
MBOAT1	397.137000621276	0.277924725944735	0.0660650242278048	4.20683605573803	2.58970869822993e-05	0.000385680731775621	154141	Microarray	MBOAT1	0
KAT5	1423.55545589929	-0.107705102165229	0.0256004054114149	-4.20716392706829	2.58595562253194e-05	0.000385680731775621	10524	Microarray	KAT5	0
SPAG7	1390.6405889375	-0.172789970296587	0.0411021896352687	-4.20391156359029	2.62341471833892e-05	0.000390326991027807	9552	Microarray	SPAG7	0
AQP6	671.452369145311	-0.670353332694792	0.159498318444261	-4.20288652089493	2.63532720743482e-05	0.000391724902858721	363	Microarray	AQP6	0
AAMP	2657.10165187347	-0.157741422334386	0.0375392819326142	-4.2020362194872	2.64524796648227e-05	0.000392767022284503	14	Microarray	AAMP	0
NEMP1	461.851615452131	0.180609063504038	0.0429831900114852	4.20185340957194	2.64738550649903e-05	0.000392767022284503	23306	Microarray	NEMP1	0
KNTC1	282.25869551281	0.246093792752505	0.0585805042683801	4.20095039853283	2.65796825523594e-05	0.000393961523392732	9735	Microarray	KNTC1	0
MIEF1	526.736489973287	-0.191093861736373	0.0455005699219763	-4.1998124872734	2.67136118891603e-05	0.00039556987805043	54471	Microarray	MIEF1	0
VCPIP1	476.51434825171	0.215339455994988	0.0512869013723656	4.19872229034716	2.68425271213942e-05	0.000397100997709371	80124	Microarray	VCPIP1	0
H1-2	574.087823967131	-0.387648588854618	0.092366413205269	-4.19685657808464	2.70645202522747e-05	0.000400004870547152	3006	Microarray	H1-2	0
CS	3968.65379994563	-0.180632468602071	0.0430535498847364	-4.1955301963639	2.72234012810511e-05	0.000401727609204599	1431	Microarray	CS	0
IGHA2	494.362417021253	1.29684221613476	0.30910662055557	4.19545273344159	2.7232707557081e-05	0.000401727609204599	3494	NGS	IGHA2	0
STK16	928.668589016213	-0.172168256979065	0.0410390130330823	-4.19523385809199	2.72590192559104e-05	0.000401734958977021	8576	Microarray	STK16	0
OTUD7B	658.484178732074	-0.127614383548283	0.0304304210971535	-4.19364500875146	2.74507457678144e-05	0.000404177820609741	56957	Microarray	OTUD7B	0
TMEM63B	950.301558013825	-0.143031477300548	0.0341178798551632	-4.19227331556779	2.76172986907996e-05	0.000406245765146422	55362	Microarray	TMEM63B	0
COX4I1	7571.24559938172	-0.17880553500766	0.0426641092007205	-4.19100593818657	2.77720390552922e-05	0.000408136207570833	1327	Microarray	COX4I1	0
RAB14	2203.45167955528	0.154431957784448	0.0368523433045569	4.19056005497896	2.78266748939273e-05	0.000408553340919047	51552	Microarray	RAB14	0
GEN1	255.445310524999	0.325547217279736	0.077701618096094	4.18970962582955	2.79311648067405e-05	0.000409700959365977	348654	Microarray	GEN1	0
TTC13	441.619476021758	0.241753070810005	0.057709137815425	4.1891644887023	2.79983404060124e-05	0.000410299596740839	79573	Microarray	TTC13	0
MCMBP	1062.9590987631	0.125510402253227	0.0299652057296454	4.18853797920218	2.80757329778491e-05	0.000411046690813043	79892	Microarray	MCMBP	0
NDUFA3	1163.09681778873	-0.239522048659981	0.0571923259172369	-4.18801027617925	2.81410777672275e-05	0.000411616159108422	4696	Microarray	NDUFA3	0
ZSCAN16-AS1	262.430542752719	-0.234266902354526	0.0559560121909502	-4.18662612258873	2.83131634486476e-05	0.000413744378170238	100129195	NGS	ZSCAN16-AS1	0
PEX14	481.665591797616	-0.154920973664845	0.0370098071418	-4.18594382486993	2.83983581640963e-05	0.000414600045129298	5195	Microarray	PEX14	0
COASY	2127.59609011809	-0.173779539647882	0.0415184836409725	-4.18559456917131	2.84420620246193e-05	0.000414848932792081	80347	Microarray	COASY	0
PGAM5	748.904180460564	-0.148912523582684	0.0355805498071603	-4.18522266771482	2.84886699354545e-05	0.00041513967247704	192111	Microarray	PGAM5	0
GMPR2	2342.91310265551	-0.147208861059925	0.0351895798756146	-4.18330828558531	2.87297376481079e-05	0.000418260904600097	51292	Microarray	GMPR2	0
GATB	1026.64099826992	-0.208561652712873	0.0498779835753186	-4.18143713444096	2.89672345776673e-05	0.000421324366104894	5188	Microarray	GATB	0
MTF2	397.666183393146	0.188328380532434	0.0450569061161434	4.17978944330928	2.91779128780991e-05	0.000423992397872882	22823	Microarray	MTF2	0
TRAFD1	794.666222607876	0.20655133793561	0.0494242200434689	4.17915220015503	2.92597824447854e-05	0.000424747698385791	10906	Microarray	TRAFD1	0
ZNF559	398.866109163567	0.184965069226832	0.0442610253066541	4.17896033689543	2.92844747393146e-05	0.000424747698385791	84527	Microarray	ZNF559	0
QKI	1642.21429734297	0.262205012639718	0.062751720899623	4.17845134572704	2.93500765642974e-05	0.000425302832002012	9444	Microarray	QKI	0
POLR2A	3706.58817532042	-0.172116292232549	0.0411995466889842	-4.17762587369848	2.94567653935707e-05	0.000426451757972224	5430	Microarray	POLR2A	0
LINC01138	165.565430654677	0.224602458678222	0.0537860544272114	4.17584931763634	2.96876295776822e-05	0.000428706654836415	388685	NGS	LINC01138	0
LOC730098	75.6873400067577	-0.296004280692002	0.0708857887727877	-4.17579159118611	2.96951599250566e-05	0.000428706654836415	730098	Microarray	LOC730098	0
NATD1	764.009016048546	-0.214685214945986	0.0514092163548233	-4.17600636944632	2.96671515392311e-05	0.000428706654836415	256302	Microarray	NATD1	0
NPAT	360.972143013546	0.214280458406056	0.0513212247014512	4.17527951939146	2.97620386135204e-05	0.000428876487909462	4863	Microarray	NPAT	0
ZBTB1	822.256102454199	0.26193804044451	0.0627349193558696	4.17531485070766	2.9757419603733e-05	0.000428876487909462	22890	Microarray	ZBTB1	0
ECHDC2	5499.58422140692	-0.175499047928747	0.0420408073976096	-4.17449280335956	2.98650659627624e-05	0.000429963017186376	55268	Microarray	ECHDC2	0
ETS1	2322.14378565902	0.256001376518278	0.0613413909966949	4.17338720819148	3.00104263749052e-05	0.000431653349611546	2113	Microarray	ETS1	0
GLG1	5752.57499235181	-0.115916542573871	0.0277765601757186	-4.17317845840398	3.00379475441306e-05	0.000431653349611546	2734	Microarray	GLG1	0
EEF1G	21457.9084341151	-0.167114883486944	0.0400534545611512	-4.17229638037345	3.01545040512308e-05	0.000432928548477218	1937	Microarray	EEF1G	0
SNAPC3	1005.42362654198	0.155346262216061	0.0372493038758999	4.17044739234897	3.04002229783429e-05	0.000436054073928065	6619	Microarray	SNAPC3	0
DHPS	997.076168163175	-0.153731403153967	0.0368814075238636	-4.1682629128104	3.06929787950349e-05	0.000439847908827926	1725	Microarray	DHPS	0
ZNF174	292.328672156701	-0.102378945525598	0.0245628219857389	-4.16804492517344	3.07223392518441e-05	0.000439863629969135	7727	Microarray	ZNF174	0
EXOSC7	657.254044389507	-0.161228744851295	0.0386853150663332	-4.1676988949124	3.0769000411035e-05	0.000440126795401597	23016	Microarray	EXOSC7	0
ST3GAL5	219.728447727578	0.342293834838303	0.0821551712707891	4.16643078632359	3.09405774030775e-05	0.000442174661270978	8869	Microarray	ST3GAL5	0
RSBN1	372.198960929231	0.21237972156105	0.0509800249620938	4.16593992880475	3.10072349167655e-05	0.000442720731201487	54665	Microarray	RSBN1	0
RHOV	43.4660363818966	-0.425459005689962	0.102142519194594	-4.16534670423988	3.10879758009245e-05	0.000443466697882482	171177	Microarray	RHOV	0
CALM2	6268.08294305336	0.176487869778985	0.0423752053463648	4.16488529875938	3.11509135194159e-05	0.000443789448616959	805	Microarray	CALM2	0
UBA3	909.002759480148	0.194604254375485	0.0467263707723128	4.16476287712881	3.11676326761123e-05	0.000443789448616959	9039	Microarray	UBA3	0
NOD1	318.562856101984	0.216636578781644	0.0520299724264587	4.16368813356277	3.13147771694661e-05	0.000445070207386667	10392	B-HOT	NOD1	0
TRPT1	770.832352000093	-0.231111544104898	0.0555039866910186	-4.16387286541158	3.12894384096159e-05	0.000445070207386667	83707	Microarray	TRPT1	0
CSGALNACT2	550.09023606529	0.234992537665592	0.0564660908640921	4.16165762618832	3.15945799382685e-05	0.000448228302260048	55454	Microarray	CSGALNACT2	0
AKT2	3650.97767876549	-0.162597920993218	0.0390698591904548	-4.1617227285258	3.15855721297206e-05	0.000448228302260048	208	Microarray	AKT2	0
PILRA	204.850239704593	0.38697737563787	0.0929918205274915	4.16141305162928	3.16284420244206e-05	0.000448300039367994	29992	Microarray	PILRA	0
NR2C1	537.022036075535	0.1652032681825	0.039712545263058	4.15997683070134	3.18279880109823e-05	0.00045071790483614	7181	Microarray	NR2C1	0
MYH11	2942.78515848132	-0.539666726018949	0.129756595105459	-4.15906972266295	3.195463569627e-05	0.00045209999576459	4629	Microarray	MYH11	0
SLC39A10	539.606824708499	0.241101673799	0.0579840064229986	4.15807200420304	3.20944870250763e-05	0.000453666213961182	57181	Microarray	SLC39A10	0
ZNF682	141.649428861237	0.248922896829207	0.059882852877731	4.15683096023262	3.22692571911307e-05	0.000455722731093981	91120	Microarray	ZNF682	0
SLFN12	281.932462851548	0.244048277757036	0.0587149631752089	4.15649205175828	3.23171409627664e-05	0.000455985190211726	55106	Microarray	SLFN12	0
ZC2HC1C	194.654183518784	-0.187167480945928	0.0450770600588873	-4.15216699361977	3.2934178937043e-05	0.000463738061118517	79696	Microarray	ZC2HC1C	0
TJP3	344.980643050814	-0.262490045683415	0.0632199110176519	-4.15201542454123	3.29560043434479e-05	0.000463738061118517	27134	Microarray	TJP3	0
ATP5PO	4462.30734182276	-0.184631325902365	0.0444676304794417	-4.15203877318635	3.29526413268453e-05	0.000463738061118517	539	Microarray	ATP5PO	0
GTF3C1	2040.13459574831	-0.148033321003234	0.0356606777880005	-4.15116397627881	3.30788654662087e-05	0.000464626699684663	2975	Microarray	GTF3C1	0
SNHG20	139.116402493052	0.154257360792049	0.0371582182982531	4.15136591194688	3.30496875301981e-05	0.000464626699684663	654434	NGS	SNHG20	0
BTF3L4	559.055151681182	0.220707081939822	0.0531750558657644	4.1505754596098	3.3164040614431e-05	0.000465041148223143	91408	Microarray	BTF3L4	0
TACC2	1354.13012414261	-0.265580794462101	0.0639869349759887	-4.15054721032913	3.31681343267807e-05	0.000465041148223143	10579	Microarray	TACC2	0
PLEKHG1	424.503251426388	0.230242621166357	0.0554821129240332	4.14985315144015	3.3268863986583e-05	0.000466033600560928	57480	Microarray	PLEKHG1	0
ZNF800	502.232768890526	0.223404175419761	0.0538396338708444	4.14943712202212	3.33293820952513e-05	0.000466461487003953	168850	Microarray	ZNF800	0
CREB3L1	69.1500006913249	-0.438295622713153	0.105636155443242	-4.14910615474499	3.3377601230815e-05	0.000466716628890542	90993	Microarray	CREB3L1	0
C14orf28	114.279495468202	0.213929369838471	0.0515706406178162	4.14827830865774	3.34985017467071e-05	0.000467986698998207	122525	Microarray	C14orf28	0
AGTR1	331.279277491479	0.361734925092137	0.0872061699832075	4.14804279515765	3.35329726028882e-05	0.000468048118940582	185	Microarray	AGTR1	0
USP19	2215.95559594936	-0.14369986086113	0.0346475577047893	-4.14747446517035	3.3616294845438e-05	0.000468790678028272	10869	Microarray	USP19	0
SMIM14	1359.7920827773	0.176056625999445	0.0424577079398793	4.14663519398512	3.3739699200189e-05	0.000469669891460234	201895	Microarray	SMIM14	0
LOC105371058	59.0101724248464	0.308833603668419	0.0744766783777924	4.14671559467008	3.37278586723057e-05	0.000469669891460234	105371058	NGS	LOC105371058	0
SH2D2A	52.8526611259189	0.770072005410808	0.185747873242444	4.14579177660723	3.38641466104445e-05	0.000470980977389051	9047	Microarray	SH2D2A	0
ZNF76	1365.60243236649	-0.136158418156148	0.0328464624319284	-4.14529931307902	3.39370117669008e-05	0.000471572959043105	7629	Microarray	ZNF76	0
ALAS1	1382.15636155649	-0.169303390941691	0.0408556571763171	-4.1439399741153	3.41389138779801e-05	0.00047395532264318	211	B-HOT	ALAS1	0
S100A3	41.4939712938276	0.464251502169335	0.112052443044699	4.14316269734644	3.42548746528529e-05	0.000474750754514845	6274	Microarray	S100A3	0
MYOM2	722.851027215655	-0.475362441376694	0.114734630518839	-4.14314700999225	3.42572188729789e-05	0.000474750754514845	9172	B-HOT	MYOM2	0
TXN2	2288.9892853379	-0.208652272176255	0.0503656429183555	-4.14275009880223	3.43165815219383e-05	0.000475150318706339	25828	Microarray	TXN2	0
SAMD9	377.397752646959	0.44375739948463	0.107130349912382	4.14221926697301	3.43961262680402e-05	0.000475562039733065	54809	Microarray	SAMD9	0
ENO3	319.264232233513	-0.331379947875579	0.080002036259427	-4.14214391744974	3.44074315195933e-05	0.000475562039733065	2027	Microarray	ENO3	0
FAM160A1	531.570157301066	-0.240347692709789	0.0580625962847505	-4.13945824143096	3.48126959385718e-05	0.000480736456869559	729830	Microarray	FAM160A1	0
CYC1	3283.84941255471	-0.235879324391584	0.0570066429326966	-4.13775153660721	3.50725864563461e-05	0.000483895977854711	1537	Microarray	CYC1	0
ATXN3	415.322833389372	0.174671954903407	0.0422163632225229	4.13754150215898	3.51046967339263e-05	0.000483910004667932	4287	B-HOT	ATXN3	0
RBPJ	1186.62933986369	0.229560387419875	0.0554903980940461	4.13693891744681	3.5196975508148e-05	0.000484752681268414	3516	Microarray	RBPJ	0
MINDY1	1180.31840024119	-0.166071398453013	0.0401508915070895	-4.13618209258666	3.53132007177796e-05	0.000485065615861257	55793	Microarray	MINDY1	0
IKZF1	352.764726331129	0.731459475901351	0.17683870632456	4.13630867983659	3.5293735429661e-05	0.000485065615861257	10320	B-HOT	IKZF1	0
CEL	146.577085469226	-0.469151961375021	0.11341791274045	-4.13648911392547	3.52660077388072e-05	0.000485065615861257	1056	Microarray	CEL	0
WDTC1	1863.02603742182	-0.158529135248936	0.0383374776011564	-4.13509560796338	3.5480688936955e-05	0.000485651151497358	23038	Microarray	WDTC1	0
RSBN1L	412.536368025432	0.22339842222263	0.054025369332234	4.13506515520183	3.54853942661007e-05	0.000485651151497358	222194	Microarray	RSBN1L	0
SCARA5	90.7060285885809	-1.13465483315463	0.274392134407061	-4.13515801247921	3.54710485167003e-05	0.000485651151497358	286133	Microarray	SCARA5	0
IDH3B	2270.52604753665	-0.158687688786269	0.0383717089185471	-4.135538740876	3.54122864115497e-05	0.000485651151497358	3420	Microarray	IDH3B	0
ERGIC3	3783.40244236281	-0.145272785116619	0.0351333761424222	-4.13489396884939	3.55118557093102e-05	0.000485651151497358	51614	Microarray	ERGIC3	0
STAT4	159.57940242597	0.555482069641614	0.134362549288759	4.13420311375474	3.56188364178467e-05	0.000486259606290306	6775	B-HOT	STAT4	0
FMNL1	508.970394849106	0.635876151879764	0.15380636668756	4.13426417627739	3.56093684119562e-05	0.000486259606290306	752	Microarray	FMNL1	0
MYH14	1090.94695425267	-0.284116078495824	0.0687277250310339	-4.13393689908304	3.56601420798321e-05	0.000486396837150243	79784	Microarray	MYH14	0
ZNF430	122.050272542814	0.238905354662138	0.0578104886457125	4.13256072139872	3.58743950612633e-05	0.000488890727091454	80264	Microarray	ZNF430	0
CD1D	76.1354132485037	0.657552059867617	0.159239594586234	4.12932513158045	3.63829599000691e-05	0.000494802706657968	912	B-HOT	CD1D	0
TXNRD3	253.23765699775	-0.124814468701129	0.0302275510965103	-4.12916244199283	3.64087110899093e-05	0.000494802706657968	114112	NGS	TXNRD3	0
RAB15	721.900100321065	-0.218001813027761	0.0527903450833737	-4.12957734380146	3.6343072874926e-05	0.000494802706657968	376267	Microarray	RAB15	0
GPRC5C	3799.73640392158	-0.22500619006989	0.0544941911053503	-4.12899403598632	3.6435385326096e-05	0.000494802706657968	55890	Microarray	GPRC5C	0
IGIP	410.781094821198	0.246715133941749	0.0597658375958076	4.12802938712692	3.65885363059184e-05	0.000496449337863128	492311	Microarray	IGIP	0
SPR	1121.01267807252	-0.229854566473647	0.0556874862555817	-4.1275802146772	3.66600568482025e-05	0.000496986467533602	6697	Microarray	SPR	0
CBLL1	395.495256427906	0.163084089353295	0.0395251253745008	4.12608657931056	3.68988402193318e-05	0.000499788207426858	79872	Microarray	CBLL1	0
GIMAP7	455.995485778815	0.376987072778793	0.0913997921932727	4.12459441900723	3.71388617216472e-05	0.00050260183041217	168537	Microarray	GIMAP7	0
LCN10	42.4054259428708	0.548479458499697	0.133023552199106	4.12317555374516	3.73684676072972e-05	0.000505269731861308	414332	Microarray	LCN10	0
ACTR3	2455.3429538078	0.207476493875268	0.0503354109423311	4.12187940837459	3.7579391773971e-05	0.0005075800255041	10096	Microarray	ACTR3	0
GIGYF2	2200.24664673617	-0.101593279021655	0.0246482416676117	-4.12172520829956	3.76045601366206e-05	0.0005075800255041	26058	Microarray	GIGYF2	0
PAF1	1221.47542328187	-0.131651194294026	0.0319426952323764	-4.12148046169215	3.76445402602514e-05	0.000507679358813078	54623	Microarray	PAF1	0
LATS1	636.378126053542	0.178536521896365	0.0433228205663089	4.12107336416615	3.77111303070259e-05	0.00050813707443138	9113	Microarray	LATS1	0
BROX	699.653307827472	0.222234313008198	0.0539345083752439	4.12044755209457	3.78137141999487e-05	0.000509078576205711	148362	Microarray	BROX	0
CCND1	2771.10389784221	0.227196335044845	0.0551521790975105	4.11944439481087	3.79787058345078e-05	0.000510857907435129	595	Microarray	CCND1	0
MRM2	554.166429570866	-0.103665804306239	0.0251665910929019	-4.11918340165973	3.80217438859528e-05	0.00051099516415983	29960	Microarray	MRM2	0
CA3	83.5109930720755	-0.75905408613385	0.184317451511136	-4.11818891760225	3.8186160051912e-05	0.000512042523800425	761	Microarray	CA3	0
TOM1	1445.81594169571	-0.189325397208481	0.0459722962144898	-4.11824974600264	3.81760840606835e-05	0.000512042523800425	10043	Microarray	TOM1	0
MAGED2	6108.81517793055	-0.138500962160219	0.0336321244849108	-4.1181151735555	3.81983788557664e-05	0.000512042523800425	10916	Microarray	MAGED2	0
THBD	340.201573653782	0.317859220403249	0.0771962470959085	4.11754757984985	3.8292548922941e-05	0.000512863114361214	7056	B-HOT	THBD	0
BRD3OS	656.56187781326	-0.121977820663332	0.0296301414390236	-4.11668033763363	3.84368596875964e-05	0.000514353265105815	266655	NGS	BRD3OS	0
NCSTN	2905.5042902935	-0.101469505240209	0.0246503678717139	-4.11634851732352	3.84922116477023e-05	0.000514651451781091	23385	Microarray	NCSTN	0
LSM11	141.990621756476	0.167329058895277	0.040659482682755	4.11537599238189	3.86548776814277e-05	0.000515669328319005	134353	Microarray	LSM11	0
MRPS11	804.871573571292	-0.162632867779705	0.0395183019419478	-4.11538097002783	3.86540434538337e-05	0.000515669328319005	64963	Microarray	MRPS11	0
CUL4B	1173.22490580961	0.203812574495125	0.0495255783311505	4.11529923249643	3.86677444032821e-05	0.000515669328319005	8450	Microarray	CUL4B	0
USP5	1662.37507404572	-0.13661137872002	0.033206693817353	-4.11397110086975	3.88910145059651e-05	0.000518202790031108	8078	Microarray	USP5	0
IFNAR2	598.563842975355	0.31996489727868	0.0777828055207621	4.11356848260345	3.89589393573374e-05	0.000518663792316717	3455	B-HOT	IFNAR2	0
BTBD9	653.017991999712	-0.112848635707762	0.0274366968144528	-4.11305473362657	3.90457763473413e-05	0.000519375570336473	114781	Microarray	BTBD9	0
NUP42	430.692976038232	0.129397046454331	0.0314645874217807	4.11246601519899	3.91455110039229e-05	0.000520257547185356	11097	Microarray	NUP42	0
RPL39L	48.346318617226	0.291465365676832	0.0708828923261708	4.11192822572252	3.92368290765015e-05	0.000521026255049141	116832	Microarray	RPL39L	0
TNS1	14070.6923326514	-0.206414482053228	0.0502058778962978	-4.11136087450926	3.93333859523847e-05	0.000521844046987866	7145	Microarray	TNS1	0
HUWE1	6565.62858792224	-0.145407384883838	0.0353688348137706	-4.11117260858208	3.93654765253329e-05	0.000521844046987866	10075	Microarray	HUWE1	0
TBCEL	416.656366543567	0.174201851451508	0.0423767774060948	4.11078572072953	3.94315009037459e-05	0.000522274424310636	219899	Microarray	TBCEL	0
SNRPC	889.091770702593	-0.122416469855539	0.0297849978667285	-4.11000431839161	3.95651718155011e-05	0.000523599293337282	6631	Microarray	SNRPC	0
TMEM30A	2976.02730925144	0.197223547128206	0.0480102495301666	4.10794672092432	3.99192157877644e-05	0.0005277932080203	55754	Microarray	TMEM30A	0
PFKM	2697.19841508516	-0.265424600419478	0.0646152666782527	-4.10776917073084	3.99499067691264e-05	0.0005277932080203	5213	Microarray	PFKM	0
SPCS3	1534.19279840716	0.258289411832976	0.0629152500012007	4.10535461319866	4.03695117833791e-05	0.000532884403634206	60559	Microarray	SPCS3	0
GTF2A1	563.075663297942	0.206750803898907	0.0503833908455194	4.10355080174785	4.06857061910654e-05	0.000536603089365722	2957	Microarray	GTF2A1	0
MYCL	105.733578757074	0.416905043394371	0.101632320196213	4.10209117128769	4.09432871002951e-05	0.000539231089062641	4610	Microarray	MYCL	0
HEATR3	432.873781814291	0.144759037149228	0.0352896165792863	4.10202918538357	4.09542599288082e-05	0.000539231089062641	55027	Microarray	HEATR3	0
TMEM263	637.66050198744	0.280430184941217	0.0683695440559845	4.10168282988089	4.10156236232013e-05	0.000539582544757297	90488	Microarray	TMEM263	0
CDIP1	1657.29858227547	-0.217155510376158	0.0529487507593522	-4.1012395431785	4.10942878789015e-05	0.000540160812719041	29965	Microarray	CDIP1	0
FXR2	1059.18409804749	-0.156442773136531	0.0381495734674915	-4.10077384665496	4.11770830962593e-05	0.000540792357997539	9513	Microarray	FXR2	0
SELPLG	323.059699963751	0.612088513465011	0.14928722092344	4.10007306505433	4.13019719629942e-05	0.000541975202074266	6404	B-HOT	SELPLG	0
ZNF354A	371.184841244852	0.176795761653788	0.0431309131602504	4.09904981600815	4.14849746428572e-05	0.000543917995254243	6940	Microarray	ZNF354A	0
POM121	908.796794898206	-0.1409204158931	0.0343839125914142	-4.09844038308452	4.15943337870425e-05	0.000544892775023352	9883	Microarray	POM121	0
SNAP47	767.023181381205	-0.146055267729327	0.0356739462774604	-4.09417188088351	4.23679935656542e-05	0.000553979793679939	116841	NGS	SNAP47	0
RNF5	1832.94374322104	-0.173498353598272	0.0423784259669221	-4.09402543014916	4.23947782736495e-05	0.000553979793679939	6048	Microarray	RNF5	0
POLD2	1369.0557169305	-0.178454538445512	0.0435851113764913	-4.09439216304874	4.23277358928518e-05	0.000553979793679939	5425	Microarray	POLD2	0
MIR3682	2.58983207734844	0.725425511043697	0.177231295505443	4.09310053833815	4.25643052903321e-05	0.000554797557146933	100500850	NGS	MIR3682	1
ACOT8	518.575264782657	-0.204205322386032	0.0498891397361872	-4.09318187216427	4.25493715446491e-05	0.000554797557146933	10005	Microarray	ACOT8	0
LAS1L	968.233262975195	-0.0867456486322812	0.0211916526181739	-4.09338762744197	4.25116149020579e-05	0.000554797557146933	81887	Microarray	LAS1L	0
CYBB	1184.29411578485	0.623019635668276	0.152258415697444	4.09185681339474	4.27932865643617e-05	0.000557315413222728	1536	Microarray	CYBB	0
SNX16	122.852980139917	0.297494696385457	0.0727154285974311	4.09121835796986	4.29112855640188e-05	0.000557373338939692	64089	Microarray	SNX16	0
ZDHHC17	637.796543834906	0.235550657010844	0.0575769551407656	4.0910578969479	4.29409903867307e-05	0.000557373338939692	23390	Microarray	ZDHHC17	0
SMTNL2	1349.06788720896	-0.291185512375305	0.0711727818928676	-4.09124815176692	4.29057722308368e-05	0.000557373338939692	342527	Microarray	SMTNL2	0
RGS19	207.664347958419	0.474774805625511	0.116039830925198	4.09148136325329	4.28626397261809e-05	0.000557373338939692	10287	Microarray	RGS19	0
INPP1	425.295991252567	0.127608920223551	0.0311972079886235	4.09039553379538	4.30638147824645e-05	0.000558138540477785	3628	Microarray	INPP1	0
ARHGAP5-AS1	75.2242386117732	-0.173915818812556	0.0425185329222452	-4.09035323797743	4.30716691585055e-05	0.000558138540477785	84837	NGS	ARHGAP5-AS1	1
HEG1	2402.61266270525	0.221419324162949	0.0541383702772698	4.08987790044195	4.31600333259993e-05	0.000558466350818756	57493	B-HOT	HEG1	0
TAPBP	2392.64208234405	0.256178841548028	0.0626379996209463	4.08983114241026	4.31687348220114e-05	0.000558466350818756	6892	B-HOT	TAPBP	0
HHLA3	207.681477720601	-0.193141725699247	0.0472333865631412	-4.08909332471974	4.33062604610395e-05	0.000559780175710263	11147	Microarray	HHLA3	0
PIP4K2A	831.687449980544	0.228925597426207	0.0560176294838607	4.08667056309769	4.37607803668226e-05	0.000565185912737644	5305	Microarray	PIP4K2A	0
KIF9	257.308908343499	-0.162381332428616	0.0397415944079831	-4.08592898316121	4.39008058358413e-05	0.000566299566641267	64147	Microarray	KIF9	0
HSD17B4	3692.93290948165	-0.116060844344085	0.0284057052239511	-4.08582865410521	4.39197826213461e-05	0.000566299566641267	3295	Microarray	HSD17B4	0
HECTD2	247.726280465812	0.297012782238512	0.0726976798328793	4.08558819100276	4.39652968031167e-05	0.000566417147472604	143279	Microarray	HECTD2	0
GTF2F1	1576.12131786131	-0.118692412223069	0.029057579243117	-4.08473160238166	4.41277933085492e-05	0.000568040403028082	2962	Microarray	GTF2F1	0
SLC2A4RG	4637.14676349485	-0.303977374619999	0.0744291073642688	-4.08411957881318	4.42442440962845e-05	0.000569068736256591	56731	Microarray	SLC2A4RG	0
DESI2	533.498869691908	0.215659324694787	0.0528373467785649	4.08156990922708	4.4732518047858e-05	0.000573925950848157	51029	Microarray	DESI2	0
JCHAIN	1610.12090774086	1.37931580609248	0.337910338074552	4.08189880768952	4.46692465226783e-05	0.000573925950848157	3512	Microarray	JCHAIN	0
VPS4A	2353.66765486858	-0.150842370801779	0.0369565465217297	-4.08161435520192	4.47239628317861e-05	0.000573925950848157	27183	Microarray	VPS4A	0
MFAP3	706.75622259527	0.159572826506298	0.0391084462130467	4.08026505673509	4.49843763322576e-05	0.000576681918335193	4238	Microarray	MFAP3	0
ARHGAP31	779.896717139488	0.15911647907936	0.0389988945556165	4.08002536719197	4.50307863810256e-05	0.000576801751808972	57514	Microarray	ARHGAP31	0
GLMN	107.453366415229	0.311199566579752	0.0762847357970988	4.07944739308631	4.5142883849396e-05	0.000577762089924466	11146	Microarray	GLMN	0
PTBP2	346.687517656968	0.256547656160659	0.0628931384850226	4.07910405396216	4.52095993586039e-05	0.000578140505191415	58155	Microarray	PTBP2	0
ABHD11	760.82829198515	-0.198632963167271	0.0487072728428982	-4.07809658750445	4.54059041088882e-05	0.000580174126146656	83451	Microarray	ABHD11	0
BSCL2	77.2882118251503	-0.19653990617886	0.0482017057439796	-4.07744711821547	4.55328813809005e-05	0.000581319305111529	26580	NGS	BSCL2	0
IFI27	1190.28606835031	0.432979986098417	0.10620049284758	4.07700543084895	4.56194276628869e-05	0.000581946846489762	3429	B-HOT	IFI27	0
AGPAT1	2333.50531914904	-0.172401877364891	0.0423172608653004	-4.07403205783242	4.62061170003506e-05	0.000588948238228056	10554	Microarray	AGPAT1	0
DYNLRB1	2430.48555877414	-0.159062115325693	0.0390468303520644	-4.07362425814117	4.62871375000231e-05	0.000589498134953241	83658	Microarray	DYNLRB1	0
UBTF	2625.19056812761	-0.107572445569924	0.0264147582360548	-4.07243725680187	4.65237350482158e-05	0.000592026891705137	7343	Microarray	UBTF	0
SNAP23	1314.60713184685	0.163802800142818	0.0402295697548351	4.07170151560299	4.66709609508349e-05	0.000593415167710656	8773	Microarray	SNAP23	0
MIS12	571.792789429166	0.135741594763922	0.0333543686170135	4.06967963694815	4.70778286544067e-05	0.000598099793753903	79003	Microarray	MIS12	0
MTFR1L	2892.22113197057	-0.184412207171504	0.0453315307637986	-4.06807809187803	4.74024963205016e-05	0.000601242909727764	56181	Microarray	MTFR1L	0
PPP2R1A	5056.2881451373	-0.141920557983513	0.034885796644199	-4.06814725863835	4.73884309755773e-05	0.000601242909727764	5518	Microarray	PPP2R1A	0
SNX29	2959.18842997412	-0.211283922417137	0.0519446872742133	-4.06747895702558	4.75244986085365e-05	0.000601455323897677	92017	Microarray	SNX29	0
CBFA2T3	100.444363632502	0.524589107263166	0.128973221695795	4.06742655851845	4.75351827021874e-05	0.000601455323897677	863	Microarray	CBFA2T3	0
SIPA1L3	994.313907747726	-0.220351387951061	0.0541716477430787	-4.06765156925127	4.74893189522422e-05	0.000601455323897677	23094	Microarray	SIPA1L3	0
ACADS	1699.0986732387	-0.300801068418926	0.0739587806491286	-4.06714477684496	4.75926772538779e-05	0.000601693611780749	35	Microarray	ACADS	0
RNFT1	144.314970360021	0.277840837852302	0.0683449344418364	4.06527330988594	4.79762065745945e-05	0.00060555855873513	51136	Microarray	RNFT1	0
CECR2	227.860290968678	-0.359340617792439	0.0883918531787231	-4.06531376897228	4.79678841852355e-05	0.00060555855873513	27443	Microarray	CECR2	0
ARGLU1	3900.77050034411	0.181936233576658	0.0447623990184526	4.06448799809986	4.81380157608317e-05	0.000607108540750262	55082	Microarray	ARGLU1	0
LIG3	674.999919957772	-0.0984485944435041	0.0242242243562083	-4.06405559145481	4.82273315149138e-05	0.000607742478029639	3980	Microarray	LIG3	0
SCAMP1	622.875602717526	0.269992069555395	0.0664426089042626	4.06353805198149	4.83344384356293e-05	0.000608599405642152	9522	Microarray	SCAMP1	0
NMT1	3126.57297020633	-0.115768766208115	0.0284949409148347	-4.06278316400525	4.84910700423042e-05	0.000610078029966354	4836	Microarray	NMT1	0
EIF3B	2574.83199932656	-0.121783379908315	0.0299784893637561	-4.06235879435442	4.85793336126526e-05	0.000610201912036895	8662	Microarray	EIF3B	0
UBB	16230.6021464233	-0.183525965100117	0.04517621480589	-4.06244670760218	4.85610362600475e-05	0.000610201912036895	7314	Microarray	UBB	0
FAM117B	306.237583769333	0.19130943612133	0.0470989422681368	4.06186268541225	4.86827111603101e-05	0.000610514934559151	150864	Microarray	FAM117B	0
EXOC1	1061.5369946768	0.152559029390147	0.037557256233119	4.06203872943242	4.86460038381167e-05	0.000610514934559151	55763	Microarray	EXOC1	0
AMMECR1	237.30431217189	0.219157869205111	0.0539636741076826	4.06121104296548	4.88188151696361e-05	0.000611728840970247	9949	Microarray	AMMECR1	0
FMNL3	1241.52836750445	0.260013548923868	0.0640331630860625	4.06060760381932	4.89451729102932e-05	0.000612634520259833	91010	Microarray	FMNL3	0
ZNF778	476.93871554525	-0.14042310704751	0.0345827978843221	-4.06049005974646	4.89698222195742e-05	0.000612634520259833	197320	Microarray	ZNF778	0
LOC100288798	120.208613090151	-0.319373064465753	0.0786612907738075	-4.06010454855258	4.90507475718618e-05	0.000613154043743683	100288798	NGS	LOC100288798	0
SRP68	1471.29115691541	-0.0882775202702667	0.0217466120939905	-4.05936887496426	4.92055298879192e-05	0.000614595234065559	6730	Microarray	SRP68	0
DPEP2	92.5954499857	0.513155327980126	0.126420765741547	4.05910631034472	4.92608842948539e-05	0.000614793217546761	64174	Microarray	DPEP2	0
SMIM12	915.350251617146	-0.120708206666242	0.0297462081892777	-4.05793591903091	4.95083473795966e-05	0.000616976281636354	113444	Microarray	SMIM12	0
RHOBTB2	881.522183036754	-0.230773565785527	0.0568701379369336	-4.05790409795461	4.95150919336764e-05	0.000616976281636354	23221	Microarray	RHOBTB2	0
PELI1	460.646147256937	0.204058907132453	0.0503010574903431	4.05675183213848	4.9759905075115e-05	0.000619530722147211	57162	Microarray	PELI1	0
PHF7	197.276833077271	-0.140476002328953	0.0346312826025823	-4.05633264990532	4.98492498099359e-05	0.000620146982247827	51533	Microarray	PHF7	0
THEMIS2	284.084662818698	0.574109185568912	0.141542973701397	4.05607689704236	4.99038357851416e-05	0.000620330188757316	9473	Microarray	THEMIS2	0
TMEM9	2299.86909487799	-0.156281199287781	0.0385324674713267	-4.05583160237726	4.9956242866875e-05	0.000620486039694474	252839	Microarray	TMEM9	0
MGST3	3422.32892109841	-0.187014603075889	0.0461254762291231	-4.05447527841047	5.02469637816159e-05	0.000623599280170087	4259	Microarray	MGST3	0
FCER1G	501.540718306779	0.57546406727096	0.141976533997856	4.05323366521718	5.05145023277857e-05	0.000625423388804558	2207	B-HOT	FCER1G	0
DNAJB2	2506.30057015592	-0.158605439549973	0.0391298324535547	-4.05331251387876	5.04974722186996e-05	0.000625423388804558	3300	Microarray	DNAJB2	0
LRRCC1	250.128481116191	0.338904265000616	0.0836103693582984	4.05337600589106	5.0483762867192e-05	0.000625423388804558	85444	Microarray	LRRCC1	0
STK17A	331.427931198142	0.324208488912225	0.0799938125223523	4.05291957826904	5.05823943674388e-05	0.000625766139539308	9263	Microarray	STK17A	0
HBA2	299.438201347577	1.27442255466713	0.314521529437642	4.0519405998876	5.07945625531037e-05	0.000626895937362374	3040	NGS	HBA2	0
ZNF506	334.779999919733	0.179479612581666	0.0442928618488668	4.05211144843326	5.07574749056668e-05	0.000626895937362374	440515	Microarray	ZNF506	0
HSD17B10	1917.60466866549	-0.21972706113115	0.054223867494774	-4.05222038343773	5.07338407948067e-05	0.000626895937362374	3028	Microarray	HSD17B10	0
USP2-AS1	26.547121939559	-0.332256324675656	0.0820217197775445	-4.05083343261744	5.10355286771275e-05	0.000628978312936582	100499227	NGS	USP2-AS1	0
NRAV	368.971006796538	-0.150818519029854	0.0372318406837747	-4.05079405852688	5.1044118051719e-05	0.000628978312936582	100506668	NGS	NRAV	0
ARHGAP25	365.016492338788	0.445238890717051	0.109920645843411	4.05054835059215	5.1097749677899e-05	0.000629141042909132	9938	Microarray	ARHGAP25	0
ATF7IP2	159.541243572964	0.226784093315457	0.0560015420000566	4.04960444330672	5.13042770661422e-05	0.000631184556506223	80063	Microarray	ATF7IP2	0
DOCK4	524.176382041027	0.190605896961059	0.0470755311687044	4.04893778634139	5.1450618363905e-05	0.000632484971246014	9732	Microarray	DOCK4	0
UQCRC1	5765.69265294882	-0.224494417666414	0.0554574212517456	-4.04805006434279	5.16461009944667e-05	0.000632888401399122	7384	Microarray	UQCRC1	0
SEPHS1	1569.49078130841	-0.131073321336105	0.0323772460090976	-4.04831594692381	5.15874780634291e-05	0.000632888401399122	22929	Microarray	SEPHS1	0
MIEF2	511.485132169706	-0.178118783475814	0.0439989175538489	-4.04825376119356	5.16011833872199e-05	0.000632888401399122	125170	Microarray	MIEF2	0
GRB7	1240.37380838131	-0.270642224252843	0.0668567231633773	-4.04809286855827	5.16366590756966e-05	0.000632888401399122	2886	Microarray	GRB7	0
ACTG2	46.7896931737126	-1.11458979528456	0.275362849098614	-4.04771304093167	5.17205000958971e-05	0.000633301450033396	72	Microarray	ACTG2	0
NCKAP1L	637.418197646753	0.62464848273407	0.154384689949353	4.04605199478648	5.20886681594118e-05	0.000637308130947269	3071	Microarray	NCKAP1L	0
RTP4	124.073036806165	0.396294171264709	0.097951250341358	4.04583065436768	5.21379150007197e-05	0.000637409561002514	64108	Microarray	RTP4	0
EIF4E2	2381.00430590619	-0.150882842205461	0.0373023955572375	-4.0448566359215	5.23551527064446e-05	0.000639562983964205	9470	Microarray	EIF4E2	0
ACO2	10460.3612010578	-0.314459270870567	0.0777662488015668	-4.04364715691715	5.26260996800588e-05	0.000642368619075102	50	Microarray	ACO2	0
INTS6L	411.722324563636	0.26451019101013	0.0654223902906361	4.04311413623157	5.27459280914747e-05	0.000643326707592179	203522	Microarray	INTS6L	0
NDUFS5	2319.30626059471	-0.193399484263095	0.0478395862908288	-4.04266632005074	5.28468014842589e-05	0.000644052287783493	4725	Microarray	NDUFS5	0
MRPL37	1604.18531845092	-0.210565499269758	0.0520958257721775	-4.04188811960849	5.30225309843213e-05	0.000645212079078031	51253	Microarray	MRPL37	0
UBA6	685.683920462429	0.258377009195833	0.063925139583627	4.04186851806282	5.30269644525723e-05	0.000645212079078031	55236	Microarray	UBA6	0
C9orf78	1760.93250558266	-0.132962782626746	0.0328977815755688	-4.04169449302593	5.30663407582008e-05	0.000645212079078031	51759	Microarray	C9orf78	0
PAPOLG	294.401221532242	0.21375490182588	0.0528974068676731	4.04093346882965	5.32388619539517e-05	0.000646452438728902	64895	Microarray	PAPOLG	0
SPPL2A	1334.59285668236	0.218138718913378	0.0539829989313042	4.04087811407013	5.32514313725151e-05	0.000646452438728902	84888	Microarray	SPPL2A	0
ATP6V1F	2366.97227049183	-0.19487646023985	0.0482382447231228	-4.03987461314978	5.34797846916696e-05	0.000648718541821087	9296	Microarray	ATP6V1F	0
CMKLR1	477.107339186583	0.382065449049274	0.0945886786492699	4.03923021766647	5.36269100461685e-05	0.000649996574025328	1240	B-HOT	CMKLR1	0
NBR1	5269.04505214184	-0.116683236625214	0.028892367920981	-4.03854875946256	5.37829145678418e-05	0.000651380155190134	4077	Microarray	NBR1	0
ZC3HC1	571.091319697521	-0.13048561967135	0.0323357355028819	-4.03533792078801	5.45237675366402e-05	0.000659436077628939	51530	Microarray	ZC3HC1	0
BTG1	1934.69438168247	0.207506166681078	0.0514227493224604	4.03529895649596	5.45328170602355e-05	0.000659436077628939	694	Microarray	BTG1	0
EIF3I	2894.2612641258	-0.119052734173565	0.0295074141543782	-4.03467188113129	5.4678652264156e-05	0.000660397362862631	8668	Microarray	EIF3I	0
CCDC51	527.993071320474	-0.193495237564689	0.0479590555155725	-4.03459233057374	5.46971792539954e-05	0.000660397362862631	79714	Microarray	CCDC51	0
MFN2	3134.36406068459	-0.168882252258132	0.0418620117287287	-4.03426030627746	5.47745705473191e-05	0.000660819101882114	9927	Microarray	MFN2	0
PLEKHA2	1193.31534792252	0.178534215959591	0.0442568249920336	4.03404934700417	5.48237967703185e-05	0.000660900657735451	59339	Microarray	PLEKHA2	0
RAB10	2156.4777377806	0.177960105408695	0.0441241575046991	4.03316721434835	5.5030092142754e-05	0.000662619124280604	10890	Microarray	RAB10	0
AHR	642.633911468477	0.333596667694922	0.0827151981896536	4.03307584332972	5.5051502132932e-05	0.000662619124280604	196	B-HOT	AHR	0
CSTA	30.7277344844431	0.757696283043846	0.1878844582051	4.03277785870251	5.51213805189564e-05	0.000662947484556814	1475	Microarray	CSTA	0
RAF1	2680.91235608638	-0.120995776482773	0.0300065128326709	-4.03231715586205	5.52295822753927e-05	0.000663735898804585	5894	B-HOT	RAF1	0
TSFM	1064.07068146645	-0.198978965249646	0.0493529169968786	-4.03175693266987	5.5361428730216e-05	0.000664294460546146	10102	Microarray	TSFM	0
KATNIP	1034.78875252863	-0.14618359378099	0.0362567623086684	-4.03189872654569	5.53280299112314e-05	0.000664294460546146	23247	Microarray	KATNIP	0
ZNF264	543.967434262893	0.168818994816744	0.0418755061863211	4.03144965139287	5.54338728116745e-05	0.000664651280869099	9422	Microarray	ZNF264	0
RNF139	516.072378206251	0.24239886392898	0.0601352507270158	4.03089470815297	5.55649328319866e-05	0.000665709814983993	11236	Microarray	RNF139	0
MTFP1	480.25365995954	-0.246573380683541	0.0611823492282514	-4.03013914623736	5.57438445824807e-05	0.000667339579413189	51537	Microarray	MTFP1	0
TAL1	215.686169258342	0.201499647445688	0.0500186921676673	4.02848692585249	5.61369820096136e-05	0.000671529478105777	6886	Microarray	TAL1	0
FBXO45	176.404836630253	0.21551872897469	0.0535047771378301	4.02802778562196	5.62466975560075e-05	0.000672163277369895	200933	Microarray	FBXO45	0
PDGFRL	41.1425826621327	-0.900907931050522	0.223666691542699	-4.02790386372096	5.62763445616509e-05	0.000672163277369895	5157	Microarray	PDGFRL	0
OBSCN	1976.10798825823	-0.256808382344861	0.0637606149546414	-4.0276961338524	5.63260749442089e-05	0.000672241337696873	84033	Microarray	OBSCN	0
PINK1	4660.42073345029	-0.229626736352085	0.0570477076623661	-4.02517026119821	5.69341070649941e-05	0.000678977400959772	65018	Microarray	PINK1	0
GPCPD1	817.273077070891	0.241760130429413	0.060078532046532	4.02406853486641	5.72012590334053e-05	0.000681641037011399	56261	Microarray	GPCPD1	0
HCG27	45.5062291147053	0.325843572742385	0.0809818280020091	4.02366284858748	5.7299930580368e-05	0.000682294429703342	253018	NGS	HCG27	0
PLEKHB1	314.599555170114	-0.252339733948026	0.0627211791575166	-4.02319818181838	5.74131455084673e-05	0.00068311986509807	58473	Microarray	PLEKHB1	0
MARCHF7	1219.36625390916	0.205345587790278	0.0510451659242088	4.0228214380804	5.75050936985269e-05	0.000683691194217093	64844	Microarray	MARCHF7	0
NTPCR	854.697793317757	-0.123877325140742	0.0307971087853309	-4.02236865818217	5.7615783834181e-05	0.000684484308252946	84284	Microarray	NTPCR	0
ZNF346	391.101761990859	-0.114107064392221	0.0283764010493262	-4.02119578849591	5.79034519437274e-05	0.00068737713394373	23567	Microarray	ZNF346	0
HDAC11	941.408516232626	-0.203038951356776	0.0505136988397574	-4.0194829525525	5.83260016868384e-05	0.00069186552153374	79885	Microarray	HDAC11	0
RGS2	289.924069787386	0.438461580918236	0.109096018269801	4.01904292999855	5.84350240183643e-05	0.000692630829244328	5997	Microarray	RGS2	0
MCTP2	253.503330148286	0.210374302102568	0.0523490843856233	4.01868159818939	5.85246937915032e-05	0.000693165760637112	55784	Microarray	MCTP2	0
ZFYVE19	751.205911160347	-0.158022108525127	0.0393254550683787	-4.01831608179384	5.86155346059762e-05	0.000693713737697953	84936	Microarray	ZFYVE19	0
TMEM38A	212.09368643855	-0.245463275904548	0.0610934379083401	-4.01783373646155	5.87356149917578e-05	0.000694606668781707	79041	Microarray	TMEM38A	0
ERLEC1	1218.03199010645	0.167453510080448	0.0416819984142249	4.01740598942351	5.8842297941409e-05	0.000695339926243089	27248	Microarray	ERLEC1	0
FAM83F	615.703636304313	-0.253485610888198	0.063118895250583	-4.01600202097733	5.91937480444077e-05	0.000698962291968982	113828	Microarray	FAM83F	0
CD53	734.179282860366	0.643310611561292	0.160205301764602	4.01553883969795	5.93101298829161e-05	0.000699805573440351	963	Microarray	CD53	0
RGS10	235.547260138805	0.410314845760419	0.102187444541384	4.0153156545005	5.93662861269647e-05	0.000699937508328752	6001	Microarray	RGS10	0
RAP1A	1206.46194010998	0.172040786513855	0.0428591433456707	4.01409764834307	5.9673640261654e-05	0.000703028662673824	5906	Microarray	RAP1A	0
PFDN6	634.006516179073	-0.159285344938404	0.0396879417061701	-4.01344433827469	5.98391180960987e-05	0.000704444928085918	10471	Microarray	PFDN6	0
MRPS15	1347.41490866274	-0.202504818731035	0.0504616539502606	-4.01304362577258	5.99408300274834e-05	0.000705108947632445	64960	Microarray	MRPS15	0
SESN1	743.481199156538	0.250199670233879	0.0623647220101559	4.01187822489027	6.0237572258815e-05	0.000708064453975784	27244	Microarray	SESN1	0
ARL4A	162.372102280042	0.225626954948374	0.0562547745888208	4.01080542225142	6.0511965654948e-05	0.000710752997349401	10124	Microarray	ARL4A	0
IL1B	42.0647890942668	0.886286833791929	0.221032662489895	4.00975504619119	6.07817692781278e-05	0.000713383616346534	3553	B-HOT	IL1B	0
PRR5L	214.172900433559	0.334197707969611	0.0833576906157792	4.00920065684196	6.09246306931808e-05	0.000714521497722662	79899	Microarray	PRR5L	0
USP15	1044.69595806646	0.238141630926381	0.0594039672771546	4.00885061792776	6.10149964188262e-05	0.000715042461796832	9958	Microarray	USP15	0
STT3B	2521.39347388273	0.196071676913661	0.0489190008153961	4.00808834288275	6.12122239307992e-05	0.000716814026361947	201595	Microarray	STT3B	0
CD69	69.3514407579962	0.80999113493915	0.202194286364477	4.00600407411638	6.17545841296744e-05	0.000722288075234695	969	B-HOT	CD69	0
XPOT	1207.66483675821	0.145167921544728	0.0362382072567497	4.00593551762111	6.17725006835044e-05	0.000722288075234695	11260	Microarray	XPOT	0
CBLB	550.620233093781	0.201594883146044	0.0503267396732648	4.00572110283429	6.18285676117768e-05	0.000722400899205767	868	Microarray	CBLB	0
TRIM56	2511.72117751589	0.153889401882814	0.0384204970628425	4.00539851504535	6.19130112757109e-05	0.000722844857077186	81844	Microarray	TRIM56	0
CERS2	6828.38134429582	-0.181126246965689	0.0452248486099161	-4.00501610360227	6.20132563898035e-05	0.000723082581018751	29956	Microarray	CERS2	0
CACUL1	867.945482246541	0.150876210871732	0.0376722787851287	4.00496640334088	6.20262960650281e-05	0.000723082581018751	143384	Microarray	CACUL1	0
DRAM2	928.189231477817	0.182471071619262	0.0455685657291238	4.00431895758881	6.2196401372224e-05	0.000724522900116708	128338	Microarray	DRAM2	0
TMEM168	694.152177801028	0.209183795986717	0.0522509627713841	4.00344385809632	6.2427020794101e-05	0.000726425914474606	64418	Microarray	TMEM168	0
TRIM21	544.716722651715	0.238795664845723	0.059649034349448	4.00334502394058	6.24531178800375e-05	0.000726425914474606	6737	Microarray	TRIM21	0
CDKN1B	838.303551875901	0.171651078687562	0.042889032150416	4.0022138547115	6.27525387573472e-05	0.000728819224388504	1027	Microarray	CDKN1B	0
EID1	2635.26894268376	0.163125108191771	0.0407569826820569	4.00238431446953	6.27073312028e-05	0.000728819224388504	23741	Microarray	EID1	0
MTDH	1947.42853880163	0.156133245386364	0.0390159089284212	4.00178413561522	6.28666413288592e-05	0.000729599954512332	92140	Microarray	MTDH	0
RAB3A	107.317894755846	-0.251845262554666	0.0629471416617734	-4.0009006907395	6.31018381634311e-05	0.000731783835571891	5864	Microarray	RAB3A	0
TMEM177	527.912250206902	-0.184561963527136	0.0461342752547352	-4.00053891619752	6.31983924823979e-05	0.000732357842296023	80775	Microarray	TMEM177	0
OGDH	7134.75450841332	-0.237938837211001	0.0594827617693011	-4.00013096456124	6.3307438812813e-05	0.000733075647502834	4967	Microarray	OGDH	0
ATP5MC1	1992.48840761046	-0.211155506165487	0.0527967309572082	-3.99940493165437	6.35019496299214e-05	0.000734781295234547	516	Microarray	ATP5MC1	0
RO60	554.074281040733	0.262505927252514	0.0656439466605603	3.99893578321718	6.36279394997485e-05	0.000735692141481862	6738	Microarray	RO60	0
SP3	1275.87943665329	0.167370850773503	0.0418585237748965	3.9984890932508	6.37481180115283e-05	0.000736534491917902	6670	Microarray	SP3	0
TRA2A	1182.18044622908	0.18578486274922	0.0464668449702616	3.99822417183953	6.38194945562721e-05	0.000736812161557316	29896	Microarray	TRA2A	0
SURF6	918.331092046331	-0.117671187721247	0.0294503812345891	-3.99557434533457	6.45375996388683e-05	0.000744550528672875	6838	Microarray	SURF6	0
MTHFD2	282.099470881565	0.385979940116187	0.0966123065487129	3.99514258487941	6.46553292239443e-05	0.000745356213860922	10797	Microarray	MTHFD2	0
ATXN7L2	453.434577028301	-0.198916365776298	0.0497986517284934	-3.99441267729109	6.48548180115491e-05	0.000746549950232055	127002	Microarray	ATXN7L2	0
IFIH1	589.011668630236	0.293778549010909	0.0735448038942452	3.99455207513167	6.48166746696244e-05	0.000746549950232055	64135	Microarray	IFIH1	0
JUP	4630.61402277716	-0.207980318602112	0.0520774596678254	-3.99367250109181	6.50577081069603e-05	0.000748331937375184	3728	Microarray	JUP	0
RNF19A	1721.14126795819	0.199413478766839	0.0499368659602394	3.99331185352351	6.51567829285787e-05	0.000748365323038723	25897	Microarray	RNF19A	0
NFATC2	277.807783924644	0.46108733231227	0.115461567362397	3.99342692850397	6.51251547545062e-05	0.000748365323038723	4773	B-HOT	NFATC2	0
CNOT9	684.479633834242	0.126346813053539	0.0316428848218313	3.99289804848542	6.52706367546881e-05	0.000748859041630869	9125	Microarray	CNOT9	0
NAXD	1923.7958658462	-0.137493234585343	0.034435240931562	-3.99280594140759	6.52960045937859e-05	0.000748859041630869	55739	Microarray	NAXD	0
TCTA	2148.38513153218	-0.166173806547448	0.0416326164269575	-3.99143317929567	6.56751940392672e-05	0.000752196441379454	6988	Microarray	TCTA	0
SNX6	1199.75216921211	0.20616212886983	0.051652597587332	3.99132160819714	6.57061040229144e-05	0.000752196441379454	58533	Microarray	SNX6	0
PPP2R5E	695.502950103931	0.195816439578546	0.0490617001993525	3.99122816337152	6.57320028449565e-05	0.000752196441379454	5529	Microarray	PPP2R5E	0
AP1M2	1603.13348896006	-0.29159636526828	0.0730746529062543	-3.99039001447413	6.59647334394244e-05	0.000754305030505335	10053	Microarray	AP1M2	0
NCF1B	22.5518071782098	0.650609552535657	0.163098918605873	3.98904884285499	6.6338762440816e-05	0.000757399426745462	654816	NGS	NCF1B	0
WWOX	428.065962648107	-0.170910630772496	0.0428465932031566	-3.98889661920437	6.63813415203245e-05	0.000757399426745462	51741	Microarray	WWOX	1
HDHD5	894.977893508197	-0.159479566051499	0.0399795788598478	-3.98902566259064	6.63452446155866e-05	0.000757399426745462	27440	Microarray	HDHD5	0
DES	303.374914938406	-1.09088011181873	0.273533410351983	-3.98810554957429	6.66030314864458e-05	0.000759372145804803	1674	Microarray	DES	0
WDR41	606.504541564532	0.125902932434346	0.0315720324294873	3.98779941441961	6.66890109241855e-05	0.00075956927009908	55255	Microarray	WDR41	0
FBXW4	1451.94730874798	-0.145495533720785	0.0364876978689246	-3.98752297948342	6.67667391566884e-05	0.00075956927009908	6468	Microarray	FBXW4	0
VPS35L	1477.8681349665	-0.1012633878495	0.0253949031737558	-3.98754770422396	6.67597835416052e-05	0.00075956927009908	57020	Microarray	VPS35L	0
TGFB2	109.030421660249	0.388104274452385	0.0973472262808783	3.98680362327508	6.69694104270309e-05	0.000761318432780045	7042	B-HOT	TGFB2	0
MRPS5	1364.59352837836	-0.103495986385928	0.0259716447523174	-3.98496080525256	6.74912648850003e-05	0.000766690916354204	64969	Microarray	MRPS5	0
IDH3G	1510.49195434943	-0.166719108584504	0.0418484952159677	-3.98387343975253	6.78009908223292e-05	0.000769647571238446	3421	Microarray	IDH3G	0
LOC374443	86.6347069942042	0.403738676514604	0.101378451221474	3.98249008196609	6.81969715897704e-05	0.000773578330066761	374443	NGS	LOC374443	0
DTNBP1	517.507011975738	-0.135354037566958	0.033990649066274	-3.98209629074891	6.83100922879873e-05	0.000774297134943879	84062	Microarray	DTNBP1	0
ADORA3	61.9033300876365	0.598893927224207	0.150411845239222	3.9816939036397	6.84258656295421e-05	0.000774481270394591	140	Microarray	ADORA3	0
NLRP1	723.671803414111	0.391610983251515	0.0983506460936912	3.98178353478691	6.84000612248473e-05	0.000774481270394591	22861	Microarray	NLRP1	0
SLC39A6	1371.4301963571	0.165710051303789	0.0416242735275444	3.98109173470936	6.85994663203566e-05	0.000775881899959092	25800	Microarray	SLC39A6	0
CLDND1	870.241802289766	0.163790419548027	0.041146631494144	3.98065196591701	6.87265115063673e-05	0.000776273902266934	56650	Microarray	CLDND1	0
RHBDF2	494.955510390881	0.372228722128611	0.0935100856586399	3.98062646939966	6.87338840405986e-05	0.000776273902266934	79651	Microarray	RHBDF2	0
PLEKHA7	2405.86582917004	-0.192828551057679	0.048449599557615	-3.9799823490465	6.89203853351433e-05	0.00077781577735376	144100	Microarray	PLEKHA7	0
DBNDD1	394.69813831891	-0.284085119855421	0.0713927493867107	-3.97918727455959	6.91512548048143e-05	0.00077985578154154	79007	Microarray	DBNDD1	0
SARS1	2577.27129821964	-0.0917928741673019	0.0230746689816499	-3.97807978265258	6.94740620888137e-05	0.000782928912591027	6301	Microarray	SARS1	0
PSMA4	1915.46785740735	0.144795471953783	0.0364015046992557	3.97773315004596	6.9575389758664e-05	0.000783503466580381	5685	Microarray	PSMA4	0
HDDC3	437.368675756699	-0.189511848793925	0.0476586981913746	-3.97643779594936	6.99552866597338e-05	0.000787211949591784	374659	Microarray	HDDC3	0
SLC39A4	1340.21267211026	-0.438314655087434	0.110232982248548	-3.97625688924158	7.00084982547369e-05	0.000787241516140513	55630	Microarray	SLC39A4	0
PTPRF	3925.8445942788	-0.18406519036975	0.0463129662058487	-3.97437705785523	7.05636996651464e-05	0.000792876100593957	5792	Microarray	PTPRF	0
HCST	137.640775524091	0.61475757942951	0.154686505005159	3.97421597578279	7.06114679318399e-05	0.000792876100593957	10870	Microarray	HCST	0
SEMA5B	238.999112933274	-0.289266581452585	0.0728033142431505	-3.9732611689419	7.08952408761715e-05	0.000795488560746833	54437	Microarray	SEMA5B	0
PMM1	1506.35320482912	-0.227928947907273	0.0573960369677696	-3.97116177263711	7.15229894740404e-05	0.000801954095954244	5372	Microarray	PMM1	0
HIGD2A	1379.30686862844	-0.180124587478693	0.0453618997183478	-3.97083430361355	7.16213800226746e-05	0.000802479148518996	192286	Microarray	HIGD2A	0
COPS7A	1679.42978504737	-0.11685368920989	0.0294299931543581	-3.97056460723592	7.17025084715631e-05	0.000802810172189162	50813	Microarray	COPS7A	0
PRXL2A	3497.43273635526	-0.195194962810339	0.0491748490164188	-3.96940644891795	7.20518879178567e-05	0.000806142006948673	84293	Microarray	PRXL2A	0
CCT3	4391.20758420535	-0.123407249532784	0.0310933587645806	-3.96892630568303	7.21972034799721e-05	0.000807187555861211	7203	Microarray	CCT3	0
NDUFS3	1915.74928977599	-0.186014552935847	0.0468738987799023	-3.96840369113063	7.23556880689666e-05	0.000808378731814306	4722	Microarray	NDUFS3	0
IGKV2D-29	21.3276382968836	1.61449410264541	0.40689334526991	3.96785575732246	7.25222041434634e-05	0.000809657864479714	28882	NGS	IGKV2D-29	0
CCDC106	728.428983807858	-0.211760317312362	0.0533743729408052	-3.96745302370512	7.26448251914529e-05	0.000810445458390381	29903	Microarray	CCDC106	0
ATM	1697.21118321021	0.261693736628389	0.0659771678411882	3.96642876909031	7.29575660609669e-05	0.000813351433099447	472	B-HOT	ATM	0
PSME2	2333.27351836299	0.224175452785873	0.0565230390447235	3.96608987369727	7.30613227862704e-05	0.000813925101304743	5721	B-HOT	PSME2	0
NHP2	930.855843207539	-0.156534818929447	0.0394717096206654	-3.96574712455558	7.31664013232521e-05	0.000814235728805084	55651	Microarray	NHP2	0
TIMM50	983.830874442756	-0.136083901703422	0.0343155946257784	-3.96565768967309	7.31938433848431e-05	0.000814235728805084	92609	Microarray	TIMM50	0
MED11	555.546142364716	-0.178186438312809	0.0449453922257995	-3.96450958571291	7.35469915634849e-05	0.000817579878358939	400569	Microarray	MED11	0
PGM2	496.403696009771	0.166104904329136	0.0419181894647254	3.96259729845714	7.41387766528211e-05	0.000823570150640867	55276	Microarray	PGM2	0
TNKS2	1333.14787837478	0.186130024662986	0.0469749986694189	3.96232102044014	7.42246462938816e-05	0.000823683485536517	80351	Microarray	TNKS2	0
MRPL27	996.713045108022	-0.182277789036193	0.0460039084399188	-3.96222397656166	7.42548307015185e-05	0.000823683485536517	51264	Microarray	MRPL27	0
SLC25A38	1148.04119505857	-0.147158514139821	0.0371538904015577	-3.96078344822945	7.47042582182341e-05	0.0008277826935538	54977	Microarray	SLC25A38	0
RIPK4	877.316702358285	-0.226174358551798	0.0571046602440132	-3.96069878684742	7.47307514260161e-05	0.0008277826935538	54101	Microarray	RIPK4	0
SKA2	399.888990918997	0.188762603137331	0.0476650328712766	3.96019034849089	7.4890044777429e-05	0.000828367993511818	348235	Microarray	SKA2	0
PARVG	478.220939314731	0.626609199808764	0.158226514126804	3.96020353015294	7.48859109213248e-05	0.000828367993511818	64098	Microarray	PARVG	0
GSTM2	1041.20230872921	-0.204618799541816	0.051671979643915	-3.95995665255903	7.49633691991879e-05	0.000828590138385626	2946	Microarray	GSTM2	0
NDUFA2	1612.58128935894	-0.210018001591286	0.0530522550180969	-3.95870074739794	7.5358586147011e-05	0.000831987116431809	4695	Microarray	NDUFA2	0
PARP2	588.559073030403	-0.113366404093207	0.0286377118632067	-3.95864043310171	7.53776157661666e-05	0.000831987116431809	10038	Microarray	PARP2	0
FLT3LG	152.572345349996	0.36825551495521	0.0931106464640555	3.95503123369862	7.6524653747088e-05	0.000844049033498179	2323	Microarray	FLT3LG	0
ARPC2	4002.61561154029	0.151081475823161	0.0382154856324864	3.95340981077915	7.70453125552173e-05	0.000849189942844793	10109	Microarray	ARPC2	0
KIF3B	3608.31344177693	-0.153308525764107	0.0388019177476788	-3.95105537723785	7.78073163286307e-05	0.000856981786286255	9371	Microarray	KIF3B	0
ACTC1	51.2927154492523	-0.843705620696042	0.213628119465013	-3.94941275899881	7.83431574526785e-05	0.000862273380082062	70	Microarray	ACTC1	0
TRNT1	583.923046865304	0.188193554374445	0.0476596542788094	3.94869743018931	7.85775948237414e-05	0.000864242479322889	51095	Microarray	TRNT1	0
PTDSS1	1616.51276008675	-0.111043833156695	0.0281276911259289	-3.94784743118612	7.88570304500715e-05	0.000866703365038463	9791	Microarray	PTDSS1	0
COG2	814.589028985967	-0.0752883610467379	0.0190728165566294	-3.94741703844306	7.89988793003457e-05	0.000867649653176627	22796	Microarray	COG2	0
LOC101929540	40.0542073038352	-0.278845795414736	0.0706475049724744	-3.94700132047663	7.91361206350344e-05	0.000868194119398994	101929540	NGS	LOC101929540	0
TMEM170A	506.684301530464	0.165917702614246	0.0420371644089595	3.94692898407969	7.91600241230593e-05	0.000868194119398994	124491	Microarray	TMEM170A	0
IVD	4845.53892001007	-0.243164256654647	0.0616301124317018	-3.94554296690794	7.96193525469958e-05	0.000872332468686334	3712	Microarray	IVD	0
COPRS	762.587667439262	-0.158752316518549	0.040236784099243	-3.9454524031292	7.96494530619598e-05	0.000872332468686334	55352	Microarray	COPRS	0
WDR20	607.071420815619	-0.0683135836760121	0.0173178195538603	-3.9446988960446	7.99003122431715e-05	0.000874464528439155	91833	Microarray	WDR20	0
MAPK8IP1	726.833773265608	-0.217509606711687	0.0551449380651375	-3.94432588635359	8.00247716246084e-05	0.000875211188189586	9479	Microarray	MAPK8IP1	0
PCCB	2695.47531774495	-0.254667059461133	0.0645718686524687	-3.94393200592928	8.01563937091107e-05	0.000876035080965513	5096	Microarray	PCCB	0
SRGAP2C	127.078448692431	0.256646994221125	0.0650812190893528	3.94348781126492	8.03050747020796e-05	0.000877044124623484	653464	NGS	SRGAP2C	0
BRPF3	1787.85075113579	-0.170143547650037	0.0431477008339544	-3.94328189825922	8.03740863756764e-05	0.00087718226245768	27154	Microarray	BRPF3	0
SNORD144	1.68651662059444	0.817825635139069	0.207431266737434	3.9426343386037	8.05914813245262e-05	0.00087893848903546	106633809	NGS	SNORD144	1
TP53INP1	1079.96602822251	0.220165787359889	0.0558573409190297	3.94157300969696	8.0948986917752e-05	0.000881601877817337	94241	Microarray	TP53INP1	0
EOLA2	479.692484658483	-0.128793685998373	0.0326748439924331	-3.94167715163994	8.09138407846951e-05	0.000881601877817337	541578	NGS	EOLA2	0
LETM1	1678.44839359033	-0.181413021853493	0.0460419041283961	-3.94017200825557	8.14232060996341e-05	0.000886146403166857	3954	Microarray	LETM1	0
MEGF8	2077.50299677295	-0.162040898605553	0.0411313143796806	-3.93959933081067	8.16178043570708e-05	0.000887643528448003	1954	Microarray	MEGF8	0
PLEKHG5	701.105762845268	0.268425361780003	0.0681460082322303	3.93897410491388	8.18307607164856e-05	0.000889338078932029	57449	Microarray	PLEKHG5	0
LAD1	1627.69878010981	-0.268296040532115	0.0681253923140661	-3.93826782376883	8.20719567592531e-05	0.000891336959556354	3898	Microarray	LAD1	0
DYRK1B	577.501053009622	-0.197303817562908	0.0501096980122683	-3.93743776932366	8.23562804412181e-05	0.000893801110534643	9149	Microarray	DYRK1B	0
TIAL1	1389.50806623483	0.125660609342656	0.0319200569279802	3.93672886067147	8.25998441127886e-05	0.000895819772771658	7073	Microarray	TIAL1	0
GLB1	2230.6906854945	-0.12750054004839	0.0324006271314932	-3.93512568540564	8.31531689353707e-05	0.000900565600654957	2720	Microarray	GLB1	0
NAA16	342.873160223636	0.210753917353815	0.0535561526577048	3.93519524639519	8.31290879172981e-05	0.000900565600654957	79612	Microarray	NAA16	0
MIER1	597.801894260797	0.257945616457917	0.0655682881700796	3.93399955461433	8.35439377599951e-05	0.000903540169116611	57708	Microarray	MIER1	0
ZFP36L2	2702.77986635153	0.195556328197283	0.0497078945088216	3.93411006701517	8.35055131536014e-05	0.000903540169116611	678	Microarray	ZFP36L2	0
LINC01547	52.2142313396631	-0.228949909688696	0.0582078268438744	-3.93331828557674	8.37811808346748e-05	0.000905476748145864	84536	Microarray	LINC01547	0
ZMYM5	262.075801271989	0.188612214222681	0.0479609489496223	3.93262056638614	8.40248122969639e-05	0.000906221866789777	9205	Microarray	ZMYM5	0
FBXO34	826.691729839325	-0.100869846859324	0.0256485422663086	-3.93277114200072	8.39721773137026e-05	0.000906221866789777	55030	Microarray	FBXO34	0
TMEM47	757.782309895411	0.272466077481127	0.069281784091994	3.93272316889732	8.39889433357552e-05	0.000906221866789777	83604	Microarray	TMEM47	0
GANAB	7155.36336114449	-0.101380552641395	0.0257886564833258	-3.9312072231039	8.45203805008378e-05	0.000910935375162423	23193	Microarray	GANAB	0
ZNF652	644.086036113777	0.193236293347076	0.0491675759176364	3.93015701385764	8.48904083747079e-05	0.000914290259886214	22834	Microarray	ZNF652	0
DR1	775.000060170304	0.179622203757729	0.0457136432117775	3.92929093237207	8.51967123902616e-05	0.000916561902681659	1810	Microarray	DR1	0
NEK7	810.061033442538	0.287915949370232	0.0732754553511789	3.92922770647238	8.52191141284045e-05	0.000916561902681659	140609	Microarray	NEK7	0
SLC4A1AP	728.77914289457	-0.0731805098915746	0.0186339165968153	-3.92727473643849	8.59138237707267e-05	0.000923395607281643	22950	Microarray	SLC4A1AP	0
NFYC	1301.49518861322	-0.112550208204761	0.0286608639841381	-3.92696494659232	8.60245126095717e-05	0.000923947197890107	4802	Microarray	NFYC	0
IGLV5-45	18.1503706695837	1.68741405902045	0.429861307548092	3.92548487009771	8.65552106925727e-05	0.000929006030350695	28781	NGS	IGLV5-45	0
NDC80	41.6347381598942	0.466562353853216	0.118869445810092	3.92499814122632	8.67304076593553e-05	0.000930244889319467	10403	Microarray	NDC80	0
URGCP	1566.81897657392	-0.145569030010155	0.0370959257067898	-3.9241244755758	8.7045722427627e-05	0.000932341760592677	55665	Microarray	URGCP	0
LONRF1	444.116188422905	0.24265066073429	0.0618343899741929	3.92420238698179	8.70175594864035e-05	0.000932341760592677	91694	Microarray	LONRF1	0
GALNT17	122.030882864952	-0.486844918440194	0.124107970046444	-3.92275305331322	8.75428679641776e-05	0.000937021770375857	64409	Microarray	GALNT17	0
MYL3	564.384542127786	-0.328724832123842	0.0838297390021697	-3.92133908606508	8.80582441653531e-05	0.00094189034635422	4634	Microarray	MYL3	0
ETAA1	358.320968191575	0.243064038426396	0.0619943725462482	3.92074358434823	8.82761549718093e-05	0.000943572664715844	54465	Microarray	ETAA1	0
SRSF11	3635.71858112251	0.176822143216424	0.0451020540686793	3.92048980623295	8.836917423963e-05	0.000943918640145066	9295	Microarray	SRSF11	0
RFX5	1399.32222139902	0.143885329308298	0.0367131588619378	3.91917595130913	8.88522342281142e-05	0.000948427518033019	5993	Microarray	RFX5	0
RUNX1	332.806895886619	0.526424129804329	0.13436180909685	3.91795952542491	8.93016958569871e-05	0.000952571824963873	861	B-HOT	RUNX1	0
CD34	2149.52797770538	0.211933991520503	0.0541069780998448	3.91694378365425	8.96786506407714e-05	0.00095397733419161	947	B-HOT	CD34	0
CEP57L1	270.368854031519	0.195051073881575	0.0497962106611918	3.91698627850785	8.96628501756598e-05	0.00095397733419161	285753	Microarray	CEP57L1	0
RNF40	2040.90150872387	-0.122946742527963	0.0313859157279182	-3.91725841596522	8.95617261717157e-05	0.00095397733419161	9810	Microarray	RNF40	0
PTGIS	225.506125690609	-0.589762443865011	0.150549650680786	-3.91739496702984	8.95110255396149e-05	0.00095397733419161	5740	Microarray	PTGIS	0
NUDCD3	1841.23628338488	-0.0998492240407784	0.0254977713092793	-3.91599810154547	9.0030956111516e-05	0.000957070881122625	23386	Microarray	NUDCD3	0
DPCD	484.093408615737	-0.163298243978203	0.0417080786223001	-3.9152665232316	9.03043955913472e-05	0.000958716869724616	25911	Microarray	DPCD	0
TCIRG1	1433.12227639876	0.348258012249019	0.0889510305677568	3.91516556948421	9.03421902600431e-05	0.000958716869724616	10312	Microarray	TCIRG1	0
SCAND2P	291.256119581247	-0.14583255264169	0.0372488406237417	-3.91508971016777	9.03706000055267e-05	0.000958716869724616	54581	Microarray	SCAND2P	0
FBXO11	1206.10218212654	0.182924609776684	0.0467352766319508	3.91405856473794	9.07576077689096e-05	0.000960280395129021	80204	Microarray	FBXO11	0
CARMN	94.7030631460604	-0.328169615532813	0.0838366742210466	-3.91439210324052	9.06322536956947e-05	0.000960280395129021	728264	Microarray	CARMN	0
RAB11A	2295.40990217552	0.143146757738456	0.0365718959078822	3.91411913943473	9.07348297629688e-05	0.000960280395129021	8766	Microarray	RAB11A	0
EPS15L1	1064.45460593677	-0.172829040722711	0.0441561824839206	-3.91403946175931	9.07647922145338e-05	0.000960280395129021	58513	Microarray	EPS15L1	0
RAB7B	59.4878316681056	0.623950796495915	0.159449961637606	3.91314485176244	9.11018486850565e-05	0.00096319162437876	338382	Microarray	RAB7B	0
LYAR	134.417965261674	0.223972948800161	0.0572472825131042	3.91237695429285	9.13921070839399e-05	0.000964949364007705	55646	Microarray	LYAR	0
CHD4	5106.21769859726	-0.0993767848673902	0.0253996533890431	-3.91252523588606	9.13359900009101e-05	0.000964949364007705	1108	Microarray	CHD4	0
GIT2	1168.14862793482	0.134747010791503	0.0344469586210978	3.91172446524711	9.16394283473551e-05	0.000966904693810093	9815	Microarray	GIT2	0
TRMU	1059.64769105125	-0.115587437659148	0.0295511022483967	-3.91144251363479	9.17464955548763e-05	0.000967378530027466	55687	Microarray	TRMU	0
UBE2D3	3957.09961864589	0.180163285686755	0.0460868790220107	3.90920994239403	9.25984648712179e-05	0.000974381277072862	7323	Microarray	UBE2D3	0
AP3S1	570.465862672009	0.23844202124937	0.0609920096128313	3.9093976860734	9.25265334331514e-05	0.000974381277072862	1176	Microarray	AP3S1	0
VIM	11046.2889095148	0.334506048125181	0.0855652398624136	3.90936843820057	9.25377358865851e-05	0.000974381277072862	7431	Microarray	VIM	0
SYPL2	900.545563631675	-0.274143826303646	0.0701404227581673	-3.90849977122107	9.28710353205271e-05	0.000976107566891996	284612	Microarray	SYPL2	0
NDUFA8	1188.1700110825	-0.182692754539651	0.0467429508212964	-3.90845574208839	9.28879590417687e-05	0.000976107566891996	4702	Microarray	NDUFA8	0
PDCD4	1205.96566476109	0.214911444786738	0.0550153854145079	3.90638806158512	9.36860130197106e-05	0.000983829568573385	27250	Microarray	PDCD4	0
SLC35B3	578.518325073945	0.193378018654551	0.0495126692615132	3.90562701504089	9.39813778613887e-05	0.000985247942615788	51000	Microarray	SLC35B3	0
ZEB1-AS1	103.76339656751	0.211644428483296	0.0541974456316928	3.90506279431616	9.42009213270123e-05	0.000985247942615788	220930	NGS	ZEB1-AS1	1
PPIF	1640.53947203866	-0.160747019771272	0.0411635520504121	-3.90508135873232	9.41936900430834e-05	0.000985247942615788	10105	Microarray	PPIF	0
CRB3	619.929095719816	-0.221407498979549	0.0566911257591967	-3.90550542107785	9.40286503039287e-05	0.000985247942615788	92359	Microarray	CRB3	0
TMEM143	426.441990509815	-0.247704992222019	0.0634312217029499	-3.90509571740599	9.41880973559359e-05	0.000985247942615788	55260	Microarray	TMEM143	0
ELF4	421.981117005445	0.28455535309611	0.0728610093783305	3.9054544470906	9.4048474289931e-05	0.000985247942615788	2000	Microarray	ELF4	0
ANKRD42	528.927452951334	-0.112520653950654	0.0288162011407038	-3.90477056296345	9.4314821528089e-05	0.00098574147036794	338699	Microarray	ANKRD42	0
STX2	780.308127743959	0.200938147504868	0.0514616812183446	3.90461684787009	9.4374785764199e-05	0.00098574147036794	2054	Microarray	STX2	0
PGGT1B	485.723987074128	0.196022087960493	0.0502058230292712	3.9043695757404	9.44713221325931e-05	0.00098608798547924	5229	Microarray	PGGT1B	0
KDM4A	1263.72434000556	-0.0883635734260113	0.0226334779603333	-3.90410937200524	9.45730077582866e-05	0.000986487747816497	9682	Microarray	KDM4A	0
SELENOF	2600.61953606724	0.142920575402141	0.0366161217246497	3.90321444955018	9.49235261986857e-05	0.000988338552625116	9403	Microarray	SELENOF	0
HIPK2	5404.56855386965	-0.191607570988525	0.0490902445460612	-3.90317002411224	9.49409584382541e-05	0.000988338552625116	28996	Microarray	HIPK2	0
ZNRF3	891.47440852284	-0.15336119787769	0.0392897657613814	-3.90333703715871	9.48754393310825e-05	0.000988338552625116	84133	Microarray	ZNRF3	0
STX12	1154.70628687066	0.111557691850436	0.0285877375075663	3.90229173682983	9.52862136756708e-05	0.00099126961459523	23673	Microarray	STX12	0
MCAT	679.325475924898	-0.253597894103202	0.0650079812335882	-3.90102706299966	9.57854409061751e-05	0.000995797472827524	27349	Microarray	MCAT	0
IKBIP	219.385007682332	0.325249111293333	0.0833879061375259	3.90043504338534	9.60199870926882e-05	0.000997569465369497	121457	Microarray	IKBIP	0
LDLR	450.460568647228	0.299967332788125	0.0769121038484699	3.90013167991234	9.61403835969056e-05	0.000998153962587487	3949	B-HOT	LDLR	0
TMX3	1097.7844771917	0.248678842651765	0.0637716118172092	3.89952261775289	9.63825338904594e-05	0.00100000091662481	54495	Microarray	TMX3	0
RC3H1	562.314905741247	0.20941998003702	0.0537096553940702	3.89911233837744	9.65459768339194e-05	0.00100102933875169	149041	Microarray	RC3H1	0
RP2	226.645600257356	0.251297817715488	0.0644676949407133	3.89804254590753	9.69733816121208e-05	0.0010047914367706	6102	Microarray	RP2	0
UBE2D1	170.256397479652	0.373889503927801	0.0959610222497521	3.89626428691747	9.76877890846277e-05	0.00101152033368201	7321	Microarray	UBE2D1	0
PSMB6	2150.55033614398	-0.173637820158059	0.0445776492652498	-3.89517668652431	9.81271734791826e-05	0.00101539441546311	5694	Microarray	PSMB6	0
PLK2	543.537119359408	0.292135531488203	0.0750064905588674	3.89480336050286	9.82784247436554e-05	0.00101569661313019	10769	B-HOT	PLK2	0
RCBTB2	932.96145786019	0.141981940371102	0.0364543956823869	3.89478244566544	9.8286904798179e-05	0.00101569661313019	1102	Microarray	RCBTB2	0
APLN	275.254580488222	0.326497078485166	0.0838589710775772	3.893406683742	9.88462359995246e-05	0.00102079891895196	8862	Microarray	APLN	0
PA2G4	2190.84796668405	-0.0826918489936899	0.0212430330608853	-3.89265736002407	9.91521445449509e-05	0.00102260094470051	5036	Microarray	PA2G4	0
PPP2R3C	364.311828411526	0.198521946966173	0.0509982533907909	3.89272051034636	9.91263292199482e-05	0.00102260094470051	55012	Microarray	PPP2R3C	0
NABP2	624.374094422578	-0.161211420441567	0.0414174312075357	-3.89235681068109	9.92750936166359e-05	0.00102319091520245	79035	Microarray	NABP2	0
HLA-DOB	102.036378328907	0.688157965505874	0.176821290364322	3.89182752873252	9.94919628664811e-05	0.00102474746399143	3112	Microarray	HLA-DOB	0
NOP14	822.305460086871	-0.112621265412352	0.0289475801781198	-3.89052434501857	0.00010002784026531	0.00102864882437082	8602	Microarray	NOP14	0
SLC38A9	235.360529347421	0.173123091980552	0.0444997953956656	3.8904244489496	0.000100069030398857	0.00102864882437082	153129	Microarray	SLC38A9	0
NUMA1	7378.23050057953	-0.151415853197986	0.0389185350178331	-3.89058460521716	0.000100003000925084	0.00102864882437082	4926	Microarray	NUMA1	0
CEP78	372.512578468392	0.154053311993848	0.0396128482151488	3.88897337442489	0.000100669160199789	0.00103413474599955	84131	Microarray	CEP78	0
IGHG2	1534.5430356532	1.1979921411738	0.308102336924007	3.88829293907394	0.000100951740596486	0.0010363535217039	3501	B-HOT	IGHG2	0
PLXDC2	1830.56039259428	0.225002374645583	0.057879243541437	3.88744497817251	0.000101304941263581	0.00103929387006269	84898	Microarray	PLXDC2	0
MED29	1824.25373944079	-0.106942286906444	0.0275114867339102	-3.88718675732738	0.000101412729318589	0.00103971429933149	55588	Microarray	MED29	0
LAMTOR2	882.310462898657	-0.196084724888757	0.0504505946461485	-3.88666825959259	0.000101629490676497	0.00104125066714834	28956	Microarray	LAMTOR2	0
PHTF1	397.580109741415	0.155627808013968	0.0400599654468864	3.88487124933515	0.000102384131666266	0.00104829226389611	10745	Microarray	PHTF1	0
ASCL2	30.7118366004105	0.483096181357001	0.124373225173354	3.88424583091458	0.000102648009838754	0.00105030307502993	430	Microarray	ASCL2	0
CTNNA1	10147.2495950594	-0.101482088872383	0.0261303122430306	-3.88369216289983	0.00010288215043593	0.00105200716638264	1495	Microarray	CTNNA1	0
KLHL12	1227.62323151326	-0.0777446466456581	0.0200205731968461	-3.88323780149839	0.000103074671742918	0.00105287868422727	59349	Microarray	KLHL12	0
LIPT1	167.140375251231	0.172327799693719	0.0443781039674416	3.88317175109934	0.000103102686806037	0.00105287868422727	51601	Microarray	LIPT1	0
BDH1	1190.48612200781	-0.248748128954314	0.0640706914742439	-3.88240119203817	0.0001034300483462	0.00105523027563929	622	Microarray	BDH1	0
SNX3	2529.01992790322	0.158966840689856	0.0409464503258152	3.88231066246135	0.000103468572937452	0.00105523027563929	8724	Microarray	SNX3	0
TCEAL2	149.480637696885	-0.325335347592909	0.0838213788831951	-3.88129319664691	0.000103902484934681	0.00105896160644299	140597	Microarray	TCEAL2	0
EBNA1BP2	1683.44941182688	-0.189579986887429	0.0488539517213981	-3.88054558960873	0.000104222405930019	0.00106152703107911	10969	Microarray	EBNA1BP2	0
SOCS7	793.066084857159	-0.117934802874787	0.0303944637839512	-3.88014092675187	0.000104395959513431	0.00106259929228746	30837	Microarray	SOCS7	0
MIR3916	31.1218396071941	0.294068617644589	0.0758087817628397	3.87908380541655	0.000104850630156986	0.00106652964518508	100500849	NGS	MIR3916	1
C22orf46	587.204946239352	-0.131699112581493	0.0339527524177173	-3.87889355658745	0.000104932654838499	0.00106666682380899	79640	Microarray	C22orf46	0
RUSF1	2233.69757604214	-0.137645581319545	0.0355031745268555	-3.87699362532854	0.000105755127937278	0.00107432575462654	64755	Microarray	RUSF1	0
FAM13B	1100.69971930881	0.161352320616515	0.041622279952892	3.87658534801874	0.000105932661963257	0.00107542727862633	51306	Microarray	FAM13B	0
SOCS5	388.653377680485	0.228528758663533	0.0589747060973105	3.87503005587602	0.000106611539904213	0.0010816136867857	9655	Microarray	SOCS5	0
FGFRL1	1061.25311924266	-0.163633136441054	0.0422571214083812	-3.87232094821771	0.000107803866552524	0.00109299776883187	53834	Microarray	FGFRL1	0
BMS1	1087.06175987588	-0.0751733053454384	0.0194215189320237	-3.87061926559652	0.000108559229257222	0.00109993963862639	9790	Microarray	BMS1	0
CNKSR1	318.220599668718	-0.315240432057849	0.0814557400923522	-3.87008247301465	0.000108798541208139	0.00110021552749985	10256	Microarray	CNKSR1	0
TSTD1	983.53445782913	-0.211167594694964	0.0545627679736364	-3.87017745868383	0.000108756158646953	0.00110021552749985	100131187	Microarray	TSTD1	0
MEX3C	517.866725360243	0.20724880887515	0.0535494363375261	3.87023324706624	0.000108731273158548	0.00110021552749985	51320	Microarray	MEX3C	0
CTDSPL2	435.377682605555	0.2420805574153	0.062557974140576	3.86969943865691	0.000108969609132956	0.00110122988762091	51496	Microarray	CTDSPL2	0
MFSD6	597.950653236689	0.159841168971098	0.0413126058030288	3.86906528562232	0.000109253387783003	0.0011017309347665	54842	Microarray	MFSD6	0
IRF2	641.056028667891	0.123831272279614	0.0320045025414032	3.86918284761393	0.000109200727096235	0.0011017309347665	3660	Microarray	IRF2	0
GGTA1	236.765008108962	0.428299035189081	0.110701448529923	3.86895601527121	0.000109302355797691	0.0011017309347665	2681	Microarray	GGTA1	0
IRF8	477.355955918844	0.559328681825872	0.144560346924071	3.86917085997072	0.000109206095741239	0.0011017309347665	3394	B-HOT	IRF8	0
TBX19	80.6249337290326	0.220236005109756	0.0569287427956822	3.86862583458387	0.000109450447608005	0.00110179645286118	9095	Microarray	TBX19	0
NOB1	687.255413606042	-0.110096179551848	0.028457945165364	-3.86873257756664	0.000109402550819902	0.00110179645286118	28987	Microarray	NOB1	0
HENMT1	88.7951813409572	0.310329796279228	0.080227361294325	3.86812916781272	0.000109673567920663	0.00110332885426585	113802	Microarray	HENMT1	0
NAF1	334.771759968764	0.150521678032409	0.0389347340564195	3.86599990163773	0.000110634981985681	0.0011109882399926	92345	Microarray	NAF1	0
ANKRD22	104.955671759104	0.555072005170004	0.14357372926175	3.86611121703226	0.000110584524117028	0.0011109882399926	118932	B-HOT	ANKRD22	0
GSK3A	1378.61967138305	-0.141967778887189	0.0367224327583226	-3.86596878865587	0.000110649088992388	0.0011109882399926	2931	Microarray	GSK3A	0
DDX24	3409.24307699199	-0.0956187577357517	0.0247351425758066	-3.86570473336492	0.000110768883226121	0.00111147397140433	57062	Microarray	DDX24	0
SLC9A6	403.628157866055	0.133527814670197	0.0345523067950307	3.86451230195146	0.000111311380213251	0.00111619781588842	10479	Microarray	SLC9A6	0
AGO4	721.433827160223	0.16398815415926	0.0424592895655927	3.86224441899635	0.000112350077698317	0.00112516361597098	192670	Microarray	AGO4	0
OGN	129.6485691384	-0.848300925957938	0.219631031726026	-3.86239102594634	0.000112282655788245	0.00112516361597098	4969	Microarray	OGN	0
CHCHD5	349.902695311424	-0.2064002744998	0.0534491699833429	-3.86161795522968	0.000112638607634358	0.00112660324589558	84269	Microarray	CHCHD5	0
NCR3LG1	342.009759495591	-0.318150835725826	0.0823871206171501	-3.86165742099741	0.000112620410306427	0.00112660324589558	374383	NGS	NCR3LG1	0
CCR2	239.990267574379	0.717922954531376	0.185925125566265	3.86135522213486	0.000112759822327564	0.00112709127481302	729230	B-HOT	CCR2	0
SNAI2	427.429567224802	0.281819985121187	0.0729908273572347	3.86103289036432	0.000112908701577597	0.00112713157322139	6591	Microarray	SNAI2	0
FEZ1	162.663958093132	0.270931286715985	0.0701679456867661	3.86118310952751	0.000112839294991644	0.00112713157322139	9638	Microarray	FEZ1	0
NDUFA11	1803.59988051822	-0.188672846597291	0.0488729429038827	-3.86047648017328	0.000113166133810357	0.00112897726954525	126328	Microarray	NDUFA11	0
NDUFA13	3431.6663148177	-0.210309163060059	0.0544856121447665	-3.85990272994041	0.000113432168414411	0.0011309063658126	51079	Microarray	NDUFA13	0
NCALD	768.181993385331	-0.176674887164063	0.0457779807894653	-3.85938575964278	0.000113672380603608	0.00113257571020099	83988	Microarray	NCALD	0
TRAPPC9	848.318624409876	-0.158885860209018	0.0411895599920542	-3.85743038380765	0.000114585299835129	0.00114068826921732	83696	Microarray	TRAPPC9	0
PACSIN2	3102.85132898122	-0.151307096693507	0.0392258809514746	-3.85732819820377	0.00011463319752335	0.00114068826921732	11252	Microarray	PACSIN2	0
MDM2	1062.66556649887	0.23329058553688	0.060486268559749	3.85691812525074	0.000114825601952653	0.00114187274325185	4193	Microarray	MDM2	0
TNFAIP8	422.44727849142	0.376578442805758	0.0976609171248131	3.85597897185915	0.000115267396767512	0.00114553416085108	25816	Microarray	TNFAIP8	0
COMMD9	1070.29724430016	-0.126151007674309	0.0327281755982559	-3.85450778628283	0.000115962693209468	0.0011507223642057	29099	Microarray	COMMD9	0
ZNF529	365.590917955455	0.191856713169842	0.0497729576421065	3.85463758351255	0.000115901191061172	0.0011507223642057	57711	Microarray	ZNF529	0
MANBAL	1099.79420537928	-0.113921179529911	0.0295572930669619	-3.85424941559509	0.000116085209265755	0.0011507223642057	63905	Microarray	MANBAL	0
UBE2L3	1830.54362602934	-0.0858912035855841	0.0222846626259132	-3.85427435126199	0.00011607337977325	0.0011507223642057	7332	Microarray	UBE2L3	0
IGKV2-30	58.4572530775995	1.28406764319947	0.333237454291682	3.85331128497796	0.000116531085820283	0.00115304763769873	28919	NGS	IGKV2-30	0
GTF2I	1661.26433560291	-0.152087947667283	0.0394683737149329	-3.8534130837456	0.000116482624698257	0.00115304763769873	2969	Microarray	GTF2I	0
SIGLEC10	131.614249340957	0.734066198403458	0.190503837072583	3.85328825751565	0.000116542050639343	0.00115304763769873	89790	Microarray	SIGLEC10	0
GNAI2	3807.82941657858	0.188728645210064	0.0489828267587772	3.85295536616301	0.000116700669831265	0.001153883433662	2771	Microarray	GNAI2	0
PARD3	1829.69875817422	-0.150163764426152	0.0389837338550139	-3.85195951174489	0.000117176400284524	0.00115785163024003	56288	Microarray	PARD3	0
SRP9	1669.25075252359	0.35374346733272	0.0918732860471845	3.85034086133638	0.000117953551197334	0.00116479131807368	6726	Microarray	SRP9	0
SH2D1A	48.5711885223278	0.849447592266051	0.220673232981487	3.84934584403045	0.000118433691186895	0.00116879108176389	4068	B-HOT	SH2D1A	0
LOC107984950	115.689675855161	-0.221636542187862	0.0575812873451578	-3.84910710417626	0.000118549167591226	0.00116918928721309	107984950	NGS	LOC107984950	0
PSCA	35.2332285868102	-0.867421533893403	0.225390948966258	-3.84851981799527	0.00011883368482525	0.0011712530949559	8000	Microarray	PSCA	0
OPLAH	1084.53381289653	-0.250345438100231	0.0650773188001356	-3.8468923231009	0.00011962551083594	0.00117798870112776	26873	Microarray	OPLAH	0
PRPF40B	1033.31677153174	-0.163104175954777	0.0423999145926571	-3.84680435141781	0.000119668453157038	0.00117798870112776	25766	Microarray	PRPF40B	0
PPP1R11	1515.31100878463	-0.100755063682169	0.0261955775115452	-3.84626235622265	0.000119933342406099	0.00117977770820903	6992	Microarray	PPP1R11	0
MRPL16	1045.52505989845	-0.142973260214066	0.0371733510595742	-3.84612245436083	0.000120001806341637	0.00117977770820903	54948	Microarray	MRPL16	0
CYB5R1	1885.13647238568	-0.241579635493511	0.0628214077738991	-3.84549859759561	0.000120307552634024	0.00118203689497684	51706	Microarray	CYB5R1	0
EEF1A2	43.5449653297095	-0.820151151191352	0.213313929619088	-3.84480822539759	0.000120646753579305	0.00118462171984525	1917	Microarray	EEF1A2	0
WBP2	2734.89561929277	-0.13681125437433	0.0355953556421645	-3.84351418622349	0.000121284985001158	0.00119013759241679	23558	Microarray	WBP2	0
IFT43	712.427035255918	-0.162539909368146	0.0422915645409193	-3.84331748263606	0.000121382279191008	0.00119034178390023	112752	Microarray	IFT43	0
DUSP7	431.478396613948	0.179932271785036	0.046827315622875	3.84246394207443	0.000121805313335531	0.0011922365354974	1849	Microarray	DUSP7	0
TRIM41	1411.71817210987	-0.129388032416603	0.0336729274309625	-3.84249432075306	0.000121790233145097	0.0011922365354974	90933	Microarray	TRIM41	0
THTPA	796.195826377958	-0.145468818092176	0.0378562644111917	-3.84266171939486	0.000121707166846538	0.0011922365354974	79178	Microarray	THTPA	0
PIK3C2A	1791.98033850776	0.214122919041978	0.0557296997124313	3.8421689000096	0.000121951865901382	0.0011929207347726	5286	Microarray	PIK3C2A	0
CD48	249.096248108695	0.758119843161734	0.19732742291177	3.84193860120855	0.000122066374858296	0.00119329082407014	962	B-HOT	CD48	0
TIMM17B	628.404094797533	-0.182220449113775	0.047456585374497	-3.83972946379956	0.000123169961894848	0.00120332336281828	10245	Microarray	TIMM17B	0
STAC2	317.352018226262	-0.361857654013609	0.0942454760197572	-3.83952280041273	0.000123273681468771	0.00120358111963518	342667	Microarray	STAC2	0
ECHDC3	2868.35620739863	-0.326396644059355	0.0850217038596804	-3.83898027494296	0.000123546354378301	0.00120548709290877	79746	Microarray	ECHDC3	0
ACVR1B	3176.44520907265	-0.143386063959915	0.0373598657813889	-3.837970532307	0.000124055364834593	0.00120969526498795	91	Microarray	ACVR1B	0
PLEKHA6	3995.94479340119	-0.226939441470848	0.0591369667837867	-3.83752251448018	0.000124281842849517	0.00121114484675456	22874	Microarray	PLEKHA6	0
WAS	235.570170559853	0.504109858023423	0.131369851669095	3.83733293155585	0.000124377796446174	0.00121132143059563	7454	Microarray	WAS	0
RETREG2	3210.96002817369	-0.13134272391051	0.0342318271679209	-3.8368598692153	0.000124617532091719	0.00121289721822603	79137	Microarray	RETREG2	0
LRRC23	336.018760435659	-0.188585096187737	0.0491739905419439	-3.83505780412267	0.000125534767581361	0.00122106099241795	10233	Microarray	LRRC23	0
CPSF6	1091.57684777798	0.162858086480813	0.0424758413447816	3.83413444736442	0.000126007210234019	0.0012248908262786	11052	Microarray	CPSF6	0
SYT11	536.667310012457	0.234971056466256	0.0613132271073531	3.83230613607804	0.000126947628703611	0.00123326213827359	23208	Microarray	SYT11	0
MLST8	857.183771156245	-0.18075136889145	0.0471727928653883	-3.83168682437862	0.000127267677774927	0.00123560004317604	64223	Microarray	MLST8	0
NAPSB	282.414026401596	0.627929662567072	0.163906108604742	3.8310327047134	0.000127606540693833	0.0012381175765699	256236	Microarray	NAPSB	0
BAP1	2219.44731738145	-0.126184715623013	0.0329480957162048	-3.82980299407566	0.000128245888436206	0.00124295182395133	8314	Microarray	BAP1	0
KLHL28	179.33396402822	0.254510993321181	0.0664559949070427	3.8297672569222	0.000128264513864026	0.00124295182395133	54813	Microarray	KLHL28	0
DARS2	977.586448753363	-0.170124789497966	0.0444419341241874	-3.82802397894235	0.000129176174075903	0.00124790117761842	55157	Microarray	DARS2	0
GPANK1	583.75941763971	-0.168805054315711	0.0440917358034796	-3.8284964572066	0.000128928486630881	0.00124790117761842	7918	Microarray	GPANK1	0
LOC105376506	84.5218588090055	-0.351883725383229	0.0919193514057535	-3.82817894166737	0.000129094888535246	0.00124790117761842	105376506	NGS	LOC105376506	0
ERP29	3492.39822187132	-0.14162474037889	0.0369959007870191	-3.82811980154792	0.000129125904735501	0.00124790117761842	10961	Microarray	ERP29	0
CYTH4	481.960657372061	0.533311544208105	0.139313541106371	3.82813859997216	0.000129116045088303	0.00124790117761842	27128	Microarray	CYTH4	0
TMEM161B	321.873946809295	0.228961285646029	0.0598286132777662	3.8269529093551	0.000129739322782728	0.00124869083516858	153396	Microarray	TMEM161B	0
MYCT1	203.24526978679	0.206741591129091	0.0540204263067618	3.82710032599674	0.000129661676750736	0.00124869083516858	80177	Microarray	MYCT1	0
RERG	887.603711781728	0.234942644494155	0.0613889885597958	3.82711378711363	0.000129654588808852	0.00124869083516858	85004	Microarray	RERG	0
CCDC103	151.375804523149	-0.208869162137004	0.0545718643033163	-3.82741481903728	0.000129496176010651	0.00124869083516858	388389	Microarray	CCDC103	0
MFSD11	386.610461226772	0.0925827644524579	0.024191215265776	3.82712333528102	0.0001296495614492	0.00124869083516858	79157	Microarray	MFSD11	0
EYA2	211.651499968197	-0.321811521069942	0.0840852656855942	-3.82720466476537	0.000129606746796342	0.00124869083516858	2139	Microarray	EYA2	0
TP53INP2	1388.58358945499	-0.150162583773806	0.0392429502521904	-3.82648559317797	0.000129985753282095	0.00125028941800324	58476	Microarray	TP53INP2	0
SUZ12P1	243.112137512254	0.180614313693458	0.0472067677328247	3.82602585111688	0.000130228620099428	0.00125185176936837	440423	NGS	SUZ12P1	0
LDHB	28344.8845949784	-0.203828044931598	0.0533112347374722	-3.82336004662688	0.0001316453279568	0.00126416026653433	3945	Microarray	LDHB	0
PSMD9	1186.60963704583	-0.152905374044654	0.0399929205440676	-3.8233110251643	0.000131671515263905	0.00126416026653433	5715	Microarray	PSMD9	0
SMAP2	1009.2183423362	0.360521346046441	0.0943222158411924	3.82223151599238	0.000132249435720092	0.00126892599760284	64744	Microarray	SMAP2	0
LRRC27	398.710823778389	-0.111713980998857	0.0292348183153555	-3.82126476018426	0.000132769021012631	0.00127312647813899	80313	Microarray	LRRC27	0
PPP3R1	679.677252768367	0.197580542884371	0.0517157092125316	3.82051306832883	0.000133174348224812	0.00127622683585145	5534	Microarray	PPP3R1	0
ITLN1	76.4002306294777	-0.859554348136349	0.225013420429633	-3.82001369738367	0.000133444263228166	0.00127802650376612	55600	Microarray	ITLN1	0
EXOC3L1	183.303656870248	0.217785609343045	0.0570321234762357	3.81864808933149	0.000134185022581742	0.00128433056976609	283849	Microarray	EXOC3L1	0
FBXO10	360.693804045152	-0.18432969266245	0.0482813686776404	-3.81782243774325	0.000134634765859774	0.00128782986540204	26267	Microarray	FBXO10	0
RGS9	111.471129358997	-0.248385228746511	0.0650645211466998	-3.81752181325489	0.000134798872372931	0.00128782986540204	8787	Microarray	RGS9	0
IL2RG	464.203523363058	0.758215573406157	0.198612440497548	3.81756334853314	0.000134776187656942	0.00128782986540204	3561	B-HOT	IL2RG	0
PLLP	1002.09540818174	-0.214049818376837	0.0560792919887456	-3.81691370889266	0.000135131403986296	0.00129021474861271	51090	Microarray	PLLP	0
ZNF566	173.090158572471	0.200294265550655	0.0524834443060332	3.81633233487365	0.000135450041065373	0.00129246412575132	84924	Microarray	ZNF566	0
DPY19L3	501.450527682519	0.218900559941407	0.0573719866429136	3.81546069345404	0.000135929093172921	0.00129624048838858	147991	Microarray	DPY19L3	0
SNX1	3870.6785466889	-0.0652851006162944	0.0171160524711987	-3.81426153759169	0.000136590755412239	0.00130175255755094	6642	Microarray	SNX1	0
HLA-H	1076.79326569155	0.3685534998346	0.0966561119443419	3.81303874551489	0.000137268583148599	0.0013074118479447	3136	Microarray	HLA-H	0
RMND5B	957.029708271882	-0.133812359256183	0.0350971726735906	-3.81262503679883	0.0001374986299217	0.0013088019434076	64777	Microarray	RMND5B	0
MEF2C	480.316015231974	0.277017003582937	0.0726642690674659	3.81228638418887	0.000137687211285385	0.00130979588584012	4208	B-HOT	MEF2C	0
FAT1	6632.58885093124	-0.182378428977566	0.0478483667858569	-3.81159151771661	0.000138074916237061	0.00131268168686462	2195	Microarray	FAT1	0
CNDP2	16579.2620200533	-0.233205764289589	0.0611886371898977	-3.8112593285227	0.000138260626322695	0.00131364476645916	55748	Microarray	CNDP2	0
SNORD79	5.05213416618277	0.616718076020026	0.161835884545978	3.81076222835372	0.000138538969288128	0.00131388298539375	26770	NGS	SNORD79	1
ZNF263	807.51985072669	-0.0915274196522988	0.0240167584639726	-3.81098139407941	0.000138416186093523	0.00131388298539375	10127	Microarray	ZNF263	0
MRPL40	838.763057162532	-0.173115209665296	0.045427850120416	-3.81077266932989	0.000138533117614371	0.00131388298539375	64976	Microarray	MRPL40	0
GPR174	95.364064751441	0.840136943518431	0.220476092805632	3.81055801936348	0.000138653465597673	0.00131416801772021	84636	Microarray	GPR174	0
AGO3	694.776579158682	0.152174787230817	0.0399389157999153	3.81018823828812	0.000138861022069339	0.00131472080986608	192669	Microarray	AGO3	0
IDH2	6374.06729061066	-0.264727901742851	0.0694795964165897	-3.81015312978476	0.000138880743521161	0.00131472080986608	3418	Microarray	IDH2	0
DNAJC10	2182.01230365026	0.164255573323688	0.0431117586164611	3.80999473449852	0.000138969751496533	0.00131476367327692	54431	Microarray	DNAJC10	0
C2CD2	799.510512209217	0.182441094168978	0.0479031250715621	3.80854263467009	0.000139788246345107	0.00132170381401513	25966	Microarray	C2CD2	0
GUCD1	3527.95108813755	-0.189594929189716	0.0498013340759755	-3.80702510700768	0.000140648471333832	0.00132902984782539	83606	Microarray	GUCD1	0
PYCARD	134.651273072978	0.452844178512703	0.118958902082338	3.80672795886486	0.000140817495266663	0.00132981958667177	29108	Microarray	PYCARD	0
SAP30	89.6320743555437	0.223361957808672	0.0586798523268791	3.80645057803525	0.000140975447779845	0.00132997229236028	8819	Microarray	SAP30	0
STX16	1750.24445108231	0.124136570605572	0.0326125968183265	3.80639945040545	0.000141004580247668	0.00132997229236028	8675	Microarray	STX16	0
LINC00861	104.906886659683	0.827686027178469	0.217505137730411	3.80536310918941	0.00014159631004042	0.00133474462335497	100130231	NGS	LINC00861	0
ZNF92	112.07162241083	0.392628418143814	0.103197409203825	3.80463444938171	0.000142013759439158	0.00133786933302156	168374	Microarray	ZNF92	0
SMARCA4	2423.91475161155	-0.133216289465655	0.0350159923608211	-3.80444135619327	0.000142124576698724	0.00133810331951739	6597	B-HOT	SMARCA4	0
HCN3	350.562106597395	-0.16916110326604	0.0444795364061065	-3.80312199573233	0.000142883947185304	0.0013443039513247	57657	Microarray	HCN3	0
COL1A2	8526.57470768739	-0.569623983930349	0.149782905802209	-3.80299728383257	0.000142955923629273	0.0013443039513247	1278	Microarray	COL1A2	0
PEX5	1907.09759780567	-0.195612762956676	0.0514441246635318	-3.80243155532479	0.000143282858154534	0.00134656468687138	5830	Microarray	PEX5	0
ARHGAP30	619.595026340869	0.618037751670956	0.16257616378154	3.80152746439164	0.000143806794517905	0.00134659035489343	257106	Microarray	ARHGAP30	0
ATP1B3	1592.64633757494	0.143338521617841	0.0377018437397685	3.80189686762309	0.000143592501328397	0.00134659035489343	483	Microarray	ATP1B3	0
AVPI1	160.076669442956	-0.186535649093711	0.0490701776044877	-3.80140562353805	0.000143877541204764	0.00134659035489343	60370	Microarray	AVPI1	0
BTBD10	413.740636728811	0.134375225122329	0.0353531981974741	3.80093547327014	0.000144150840535401	0.00134659035489343	84280	Microarray	BTBD10	0
NDUFS8	1755.3527549189	-0.218234582355347	0.0574039903132471	-3.80173192080316	0.000143688150852077	0.00134659035489343	4728	Microarray	NDUFS8	0
SAFB2	2389.88819190354	-0.129174291345497	0.0339771427347963	-3.80179970852018	0.000143648834784177	0.00134659035489343	9667	Microarray	SAFB2	0
LONP1	2533.64343661825	-0.195411749761583	0.0514088276402076	-3.80113219327236	0.000144036427358343	0.00134659035489343	9361	Microarray	LONP1	0
HRC	141.908126049815	-0.338589206042277	0.089075218233874	-3.80116055571466	0.000144019938698502	0.00134659035489343	3270	Microarray	HRC	0
ARMCX3	1573.73141071922	0.121393183676257	0.0319266136837565	3.80225679048509	0.000143383997035968	0.00134659035489343	51566	Microarray	ARMCX3	0
ZNF449	233.631601581994	0.180575057372311	0.0475078454403697	3.80095236267792	0.000144141014227588	0.00134659035489343	203523	Microarray	ZNF449	0
ARFGAP2	2314.47156820296	-0.122295311595811	0.0321821241370764	-3.80010067312234	0.000144637316675589	0.00134988945539589	84364	Microarray	ARFGAP2	0
SEMA7A	89.5757864870411	0.373013822074046	0.0981607088265903	3.80003187154046	0.000144677479380604	0.00134988945539589	8482	B-HOT	SEMA7A	0
TTC7B	521.602615698989	-0.145353788818433	0.03825507293534	-3.79959512988288	0.000144932670961507	0.00135086837895284	145567	Microarray	TTC7B	0
ATP5F1A	21981.4569434522	-0.180646195848587	0.0475440371966326	-3.7995552439409	0.000144955997741518	0.00135086837895284	498	Microarray	ATP5F1A	0
STOML2	1962.98661967017	-0.173161928205526	0.0455769958205803	-3.7993273818924	0.000145089327734524	0.00135130173999545	30968	Microarray	STOML2	0
LOC101927401	114.214440196627	-0.417804560240335	0.109999207429208	-3.79825064202594	0.000145720929267248	0.00135637250130752	101927401	NGS	LOC101927401	0
MAP3K8	305.683849441673	0.275760408814635	0.0726328986176385	3.79663229835175	0.000146675100374407	0.00136395695220771	1326	Microarray	MAP3K8	0
SRRM2	29897.2511379331	-0.166413135140884	0.0438324771883858	-3.79657153360655	0.000146711041444176	0.00136395695220771	23524	Microarray	SRRM2	0
SIRT3	913.591586429288	-0.134824057830326	0.0355162489354822	-3.79612323574044	0.000146976456592416	0.00136560871280464	23410	Microarray	SIRT3	0
SDHA	6647.15394900048	-0.196390067398599	0.0517404683719952	-3.79567625841007	0.000147241539986545	0.0013672554217247	6389	Microarray	SDHA	0
TRAPPC2L	872.376638156358	-0.169545416060882	0.0446718385720142	-3.79535343698833	0.000147433271648685	0.00136821944345169	51693	Microarray	TRAPPC2L	0
MIR186	8.37105457837705	0.640034477185747	0.168674809715117	3.79448761950128	0.000147948663542141	0.00137218417801332	406962	NGS	MIR186	1
SLC25A39	4357.15676083441	-0.21943947087465	0.0578639907472333	-3.79233212298173	0.000149239135994426	0.00138332857265113	51629	Microarray	SLC25A39	0
SLC35A5	713.440147498385	0.161108431535646	0.0424910965321092	3.79158093540611	0.000149691348615406	0.00138669432053665	55032	Microarray	SLC35A5	0
ZDHHC5	2404.7785672204	-0.0828461303354979	0.0218516471923164	-3.79129910008015	0.000149861345177934	0.00138744145166243	25921	Microarray	ZDHHC5	0
MAX	1214.02048814267	0.10560998489397	0.0278569659210996	3.79115174255134	0.00014995030017967	0.00138744145166243	4149	Microarray	MAX	0
COA3	2053.12343342002	-0.179315729439589	0.0473101196508822	-3.79021931804065	0.0001505143283572	0.00139183273453541	28958	Microarray	COA3	0
KATNBL1	312.171011517019	0.253885977967836	0.0670027682080894	3.78918639867753	0.000151141477919292	0.00139607331563196	79768	Microarray	KATNBL1	0
TYMP	954.263885931215	0.605877686381457	0.159897263399666	3.78916857924613	0.000151152318758585	0.00139607331563196	1890	Microarray	TYMP	0
ATG13	1906.83185999398	-0.0901254980845227	0.023787282374631	-3.78881019971583	0.000151370502218115	0.00139725926810233	9776	Microarray	ATG13	0
UBE2K	1198.64493350656	0.166652165623643	0.0439891517479063	3.78848327375567	0.000151569795130022	0.00139826954452195	3093	Microarray	UBE2K	0
NDUFS6	1096.47826079854	-0.183553373702458	0.0484561709085072	-3.788028857027	0.000151847216270494	0.00139980103015744	4726	Microarray	NDUFS6	0
RBMX	3211.08708499831	0.101721904027715	0.0268543130957905	3.78791681116058	0.000151915693628215	0.00139980103015744	27316	Microarray	RBMX	0
MIR7-1	16.441376213877	0.31255783612786	0.0825983368887723	3.78406936387537	0.000154284793795017	0.00142078949457506	407043	NGS	MIR7-1	1
MSL3	554.587464050431	0.21197418741619	0.0560321886264964	3.78307884471876	0.000154900319788129	0.0014256142382393	10943	Microarray	MSL3	0
TBC1D9B	4629.44893915572	-0.139594565875697	0.036904605826838	-3.78257842749211	0.000155212165958925	0.00142718650841058	23061	Microarray	TBC1D9B	0
SMIM38	163.18154625329	-0.763252614589491	0.201792505897549	-3.78236352829176	0.00015534626648124	0.00142718650841058	107984345	NGS	SMIM38	0
RAB36	707.546968715492	-0.179288488809374	0.0474004265628831	-3.78242353096809	0.000155308812886671	0.00142718650841058	9609	Microarray	RAB36	0
CLUHP3	470.796925820011	-0.257333742351152	0.0680440874543297	-3.78186778570396	0.000155656033808029	0.00142834602249667	100132341	NGS	CLUHP3	0
TUBG1	975.254433984521	-0.215216102223819	0.056905986855502	-3.78195887842704	0.000155599070483692	0.00142834602249667	7283	Microarray	TUBG1	0
POLR2J	572.892308092693	-0.183324728421628	0.048482402460646	-3.78126328558977	0.000156034545528356	0.00142968069115876	5439	Microarray	POLR2J	0
PCBD1	2899.36138866375	-0.274589401738607	0.0726197323472283	-3.78119545285115	0.000156077073461334	0.00142968069115876	5092	Microarray	PCBD1	0
TAOK3	954.118745955304	0.108831689070391	0.0287817810531519	3.78127013298481	0.000156030253140209	0.00142968069115876	51347	Microarray	TAOK3	0
CSNK1A1	2346.61026340456	0.150050914095671	0.0396926171391597	3.78032301497284	0.000156625024319169	0.00143301308258626	1452	Microarray	CSNK1A1	0
ERCC2	711.461922943231	-0.146455014177136	0.0387413856477093	-3.78032462516724	0.00015662401134092	0.00143301308258626	2068	Microarray	ERCC2	0
DIAPH2	276.004544953698	0.199549813899329	0.0527894335450411	3.78010901990583	0.000156759704151024	0.00143340262967238	1730	Microarray	DIAPH2	0
BAG6	3997.17575417031	-0.132454521377086	0.0350427170029592	-3.77980170218824	0.000156953308151076	0.00143433020243992	7917	Microarray	BAG6	0
SRGAP2	783.369816017473	0.179585966648348	0.047517719245197	3.77934735717561	0.000157239948725517	0.00143442281478031	23380	Microarray	SRGAP2	0
H2AC6	306.379878446129	-0.268139875040554	0.0709478713386473	-3.77939281307924	0.000157211249001331	0.00143442281478031	8334	Microarray	H2AC6	0
TYW1	528.243044181009	-0.0856080550299147	0.0226507552704094	-3.77947905082669	0.000157156814186056	0.00143442281478031	55253	Microarray	TYW1	0
CSNK1G3	390.833133022292	0.190500548849016	0.0504354440143611	3.77711652136486	0.000158654517460707	0.00144647935280667	1456	Microarray	CSNK1G3	0
TIA1	2345.82812130282	0.219314610076713	0.0580804229831311	3.7760504970911	0.000159334702194481	0.001450980673056	7072	Microarray	TIA1	0
ZNF83	2374.58363313962	0.202907831073698	0.053735227796296	3.77606719828002	0.000159324024748913	0.001450980673056	55769	Microarray	ZNF83	0
APOBEC3C	206.719103195279	0.405957013490391	0.107523288958161	3.77552637594964	0.000159670126986015	0.00145318490425927	27350	Microarray	APOBEC3C	0
ZNF576	260.963659083898	-0.131424776413595	0.0348125486958936	-3.77521271314151	0.000159871181267991	0.00145416434487069	79177	Microarray	ZNF576	0
CILP	146.540202778496	-0.618396340772023	0.163825817720583	-3.7747184746347	0.000160188466023067	0.00145619923873656	8483	Microarray	CILP	0
PLEKHO1	574.608309064455	0.429165450084625	0.113713927649159	3.77407991225778	0.000160599279333695	0.00145908148527163	51177	Microarray	PLEKHO1	0
ODC1	3363.05767482552	-0.156989677704487	0.041603077144524	-3.7735112034892	0.000160965987418132	0.00145971217206018	4953	Microarray	ODC1	0
LOC100130987	55.8085469540814	-0.208669278045767	0.0552984625999553	-3.77350957395217	0.000160967039288145	0.00145971217206018	100130987	NGS	LOC100130987	0
TMED10	4316.53507664072	0.127779537091318	0.0338648525000054	3.77321995101846	0.000161154094346943	0.00145971217206018	10972	Microarray	TMED10	0
ECI1	1859.33566048996	-0.234817593725689	0.0622346552889808	-3.77310025475896	0.000161231460757659	0.00145971217206018	1632	Microarray	ECI1	0
KLHL11	233.950497300692	0.196100611508336	0.0519722651138671	3.7731780802452	0.000161181153804308	0.00145971217206018	55175	Microarray	KLHL11	0
UQCR10	1805.16411003272	-0.182878389669779	0.048464530371064	-3.77344809223546	0.000161006730607901	0.00145971217206018	29796	Microarray	UQCR10	0
TMEM181	715.192063383853	0.159739328909111	0.0423471203674424	3.77214147085012	0.000161852439012998	0.00146448227230191	57583	Microarray	TMEM181	0
ENTPD1	475.823300081106	0.352572134653392	0.0934851851929034	3.77142254065039	0.00016231954619125	0.0014678553732565	953	Microarray	ENTPD1	0
PEAK1	1188.87213513859	0.202505200251756	0.0536994981895823	3.77108179925306	0.000162541377306355	0.00146900781359977	79834	Microarray	PEAK1	0
PAPOLA	2990.48091239764	0.154489197440819	0.0409766791865536	3.77017368190036	0.000163133978242476	0.00147350789517566	10914	Microarray	PAPOLA	0
TOM1L2	2443.24159243981	-0.177281746500924	0.0470342694739367	-3.76920378446958	0.000163769139043018	0.00147838695529379	146691	Microarray	TOM1L2	0
PPP2R5C	1668.57133535885	0.121983380421167	0.0323661622750249	3.76885524408603	0.000163997956911987	0.00147959432082391	5527	Microarray	PPP2R5C	0
MED24	1574.20209342311	-0.117738698619595	0.0312484738437587	-3.76782236496682	0.00016467781309714	0.00148486721044657	9862	Microarray	MED24	0
C3orf14	133.180020355579	0.232526672488225	0.0617228357288794	3.76727137926083	0.000165041563615429	0.00148728538190325	57415	Microarray	C3orf14	0
SNORD18B	1.64232923244555	0.710823610975632	0.188733766816788	3.76627681927028	0.000165700068099873	0.0014923554165731	595099	NGS	SNORD18B	1
FRMD6	254.475626191155	0.325562744983989	0.0864490454025861	3.76594956564148	0.000165917284738336	0.00149344748547294	122786	Microarray	FRMD6	0
CPT2	1821.39566095714	-0.217108463572849	0.0576588079129071	-3.76539979634662	0.000166282800688348	0.00149483461406988	1376	Microarray	CPT2	0
FAS	452.238727514335	0.319818565472408	0.0849342938699054	3.76548212624545	0.000166228015194608	0.00149483461406988	355	B-HOT	FAS	0
MEF2A	1636.02892571503	0.185084505874655	0.0491555167059571	3.76528451489605	0.000166359541962927	0.00149483461406988	4205	Microarray	MEF2A	0
ETV6	642.491525379723	0.223719430827549	0.0594213297486027	3.7649684342988	0.000166570123416686	0.00149586314525902	2120	Microarray	ETV6	0
LTB4R	280.690964863751	0.274548570388785	0.0729348961377556	3.76429644693305	0.000167018653164698	0.00149902612410738	1241	Microarray	LTB4R	0
KIF1C	6513.77537202181	-0.214400783447992	0.0569644297388035	-3.76376599276206	0.00016737351628366	0.00150134526450871	10749	Microarray	KIF1C	0
MAPKAPK3	1686.42702088093	-0.14508472647664	0.038557405738477	-3.76282386477723	0.000168005530054378	0.00150527925402204	7867	Microarray	MAPKAPK3	0
APOBEC3F	153.548184160429	0.27769234775333	0.0737977461734112	3.76288385692436	0.000167965218303495	0.00150527925402204	200316	Microarray	APOBEC3F	0
TMA16	198.964369088074	0.17123035678416	0.0455177828985591	3.76183429596657	0.000168671785875145	0.00151037917351835	55319	Microarray	TMA16	0
AGFG1	1184.80216625173	0.159720705749331	0.0424647962759586	3.76124978232278	0.000169066493373742	0.0015130430341435	3267	Microarray	AGFG1	0
RCN1	1426.84594530194	0.240803212045454	0.0640351856122534	3.76048276807643	0.000169585757181371	0.00151681789598487	5954	NGS	RCN1	0
FLJ20021	73.7565438115	-0.221747137910175	0.0590044672325691	-3.75814151555928	0.000171180064064571	0.001530198355564	90024	NGS	FLJ20021	0
NRDE2	649.515347310248	-0.0853582782804516	0.0227219667669811	-3.75664127827579	0.000172209070166007	0.00153851306486428	55051	Microarray	NRDE2	0
SLC27A5	139.402731453255	-0.244235866118019	0.0650262276623529	-3.75595932438535	0.000172678740132788	0.00154182400039391	10998	Microarray	SLC27A5	0
SOAT1	769.748147263235	0.199238608618032	0.0530603680272837	3.75494207872029	0.000173381569000565	0.00154634716119074	6646	Microarray	SOAT1	0
MMRN2	1335.03487869214	0.202710866706929	0.053985136140555	3.75493851083664	0.000173384038827851	0.00154634716119074	79812	B-HOT	MMRN2	0
POLR1F	286.886572687601	0.2044481768153	0.054459495825412	3.75413274979127	0.000173942666175484	0.00155044084403726	221830	Microarray	POLR1F	0
ZNF777	288.056676113359	-0.147253926229068	0.0392320338361357	-3.75341046156612	0.000174444860848886	0.0015540271147059	27153	Microarray	ZNF777	0
USP37	272.518952291149	0.180788086988027	0.0481703284369525	3.75310056738872	0.000174660742722401	0.00155506014816289	57695	Microarray	USP37	0
SLK	1781.13820132239	0.15033471189929	0.0400645650600806	3.75231109270371	0.000175211851115919	0.00155907492219385	9748	Microarray	SLK	0
HIRA	1480.47440689523	-0.13228400278279	0.0352657428734761	-3.75106241933962	0.00017608685206945	0.0015659655307182	7290	Microarray	HIRA	0
PHTF2	324.809732951453	0.340619510492931	0.0908482426610374	3.74932415328948	0.000177311776095065	0.00157494324590411	57157	Microarray	PHTF2	0
WAC	2665.89047989162	0.101098277052309	0.026965239303056	3.74920748583348	0.000177394275779841	0.00157494324590411	51322	Microarray	WAC	0
LOC101928126	22.231022326087	0.451920694316358	0.120537917410137	3.74919945545991	0.000177399955668567	0.00157494324590411	101928126	NGS	LOC101928126	0
RAB23	277.130378561033	0.236130329007386	0.0630109067163319	3.74745169229859	0.000178640226862182	0.00158437068647117	51715	Microarray	RAB23	0
SYNJ2	367.80917632771	0.293513131533877	0.0783271212201491	3.74727331940258	0.00017876726373086	0.00158437068647117	8871	Microarray	SYNJ2	0
IFT46	709.595748384518	-0.129523760719809	0.0345641921622854	-3.74733944631688	0.00017872015835156	0.00158437068647117	56912	Microarray	IFT46	0
PES1	1163.73097705986	-0.127409736503176	0.0340022982378939	-3.74709190572254	0.000178896553366718	0.00158461414914413	23481	Microarray	PES1	0
CHMP2A	2219.75998120511	-0.141966463977607	0.0378899648340516	-3.74680907199	0.000179098298300267	0.00158549875793348	27243	Microarray	CHMP2A	0
DOCK2	473.558359449191	0.598103740176948	0.159641721845211	3.74653776759479	0.000179292020375321	0.00158631137754469	1794	Microarray	DOCK2	0
ZBTB26	246.673902661467	0.217828930457732	0.0581444690308389	3.746339662027	0.000179433600029395	0.00158666051184875	57684	Microarray	ZBTB26	0
RPH3AL	443.156374301159	-0.256017462467985	0.0683406237569285	-3.74619733320812	0.000179535382726059	0.00158666051184875	9501	Microarray	RPH3AL	0
OXA1L	3064.47037156052	-0.137208527099278	0.0366302851393381	-3.74576737738595	0.00017984318407006	0.00158847870243039	5018	Microarray	OXA1L	0
RAB37	110.49146729452	0.530042598052153	0.14151380461358	3.74551867571857	0.000180021453699072	0.00158915138055511	326624	Microarray	RAB37	0
MFSD1	1411.79153592389	0.159492289973167	0.0425862197727242	3.74516195201997	0.000180277443727097	0.00159050898907302	64747	Microarray	MFSD1	0
RAB22A	870.993465318069	0.157359083080202	0.0420215756449722	3.74472115014634	0.000180594242228535	0.00159240124181455	57403	Microarray	RAB22A	0
MISP3	366.918359993981	-0.28667389918912	0.0765608753374989	-3.74439160896988	0.000180831420974213	0.00159358969684127	113230	NGS	MISP3	0
FBXO27	207.193015585906	-0.195013436678742	0.0520966110038104	-3.74330369905402	0.000181616497003804	0.00159960245776468	126433	Microarray	FBXO27	0
GALNT2	1899.17862558345	-0.168993212372482	0.0451521829536019	-3.74274733396917	0.000182019227982226	0.00159989633858486	2590	Microarray	GALNT2	0
KBTBD2	725.640996487479	0.186198807620692	0.0497447721669102	3.7430829313266	0.000181776201785579	0.00159989633858486	25948	Microarray	KBTBD2	0
ACACB	2561.75876654792	-0.248413981571538	0.0663756336897504	-3.74254779596774	0.000182163870203198	0.00159989633858486	32	Microarray	ACACB	0
NOMO3	141.912035586512	-0.417696113172762	0.111604272716977	-3.74265342180957	0.000182087290097277	0.00159989633858486	408050	NGS	NOMO3	0
CYB5D1	1260.31952760009	-0.139186645272151	0.0371895925291565	-3.7426235623052	0.000182108935556117	0.00159989633858486	124637	Microarray	CYB5D1	0
ZRANB2	1400.30804165715	0.222572954479805	0.0594877493827969	3.74149227007351	0.000182930805137114	0.00160572595620356	9406	Microarray	ZRANB2	0
ABHD1	35.9416072102067	-0.265726838792321	0.0710259778354181	-3.74126266037569	0.000183098038829141	0.00160628792463243	84696	Microarray	ABHD1	0
DHCR7	505.369331690961	-0.198132999028668	0.0529681527783369	-3.740606168726	0.000183576980581263	0.00160958228100631	1717	Microarray	DHCR7	0
ADA2	1250.19462602319	0.429394120125045	0.114827518197509	3.73947052819225	0.000184408266097982	0.0016159604984701	51816	Microarray	ADA2	0
PTDSS2	958.700051292776	-0.162798413110469	0.0435414399606274	-3.73893039039776	0.000184804885973156	0.00161852472729332	81490	Microarray	PTDSS2	0
TRIB2	1621.40216347264	0.198758375844965	0.0531659074290023	3.73845543989607	0.000185154301656454	0.00161989108292337	28951	Microarray	TRIB2	0
MTMR6	685.386347404323	0.189737193389519	0.0507531022704553	3.73843538427344	0.000185169070007112	0.00161989108292337	9107	Microarray	MTMR6	0
MTHFD1	3305.05051082272	-0.215484765612719	0.0576451353527201	-3.73812576367818	0.000185397205749907	0.00162097568150888	4522	Microarray	MTHFD1	0
HCLS1	1027.17942632522	0.483575691596645	0.129420237988691	3.73647660606915	0.000186616802096022	0.00163072279114003	3059	Microarray	HCLS1	0
TAF5	91.6381067003592	0.155397229582693	0.0415925992649272	3.73617500057831	0.000186840661582579	0.00163176274759241	6877	Microarray	TAF5	0
SLC30A5	919.405233808681	0.168804707095991	0.0451881732359755	3.73559484722878	0.000187271976499952	0.00163461232208007	64924	Microarray	SLC30A5	0
SESN2	1310.8265472656	-0.285310345807671	0.0763874580904398	-3.73504175868602	0.000187684041367069	0.00163729077118593	83667	Microarray	SESN2	0
TRIM68	501.644960135721	-0.11089388316683	0.0296979353549315	-3.73406035946589	0.000188417306956593	0.00164184689147002	55128	Microarray	TRIM68	0
PEX11A	439.150939045812	-0.148696202059056	0.0398214969924969	-3.73406861341936	0.000188411128691973	0.00164184689147002	8800	Microarray	PEX11A	0
SP100	1627.53786357591	0.193042878134642	0.0517034336667423	3.7336568278794	0.000188719591503265	0.00164325125720543	6672	B-HOT	SP100	0
ZXDC	1090.76566017439	-0.0870111744241377	0.0233059209622425	-3.73343643296066	0.000188884881213533	0.00164325125720543	79364	Microarray	ZXDC	0
MED17	529.59207602499	0.105976423697739	0.0283858630535389	3.73342263710126	0.000188895232226468	0.00164325125720543	9440	Microarray	MED17	0
LARP6	387.105456707409	-0.156826789922917	0.0420082875627704	-3.73323453588962	0.000189036417490297	0.00164356076279413	55323	Microarray	LARP6	0
STK4	816.292310308913	0.244353919851971	0.0654588558758095	3.73293905893447	0.000189258397271654	0.00164457199147893	6789	Microarray	STK4	0
PGAM2	77.3146413130984	-0.532979488560059	0.142800173348793	-3.73234482886967	0.000189705560071948	0.00164703848437221	5224	Microarray	PGAM2	0
RUVBL2	1071.33394054207	-0.153810457495237	0.0412121188854277	-3.7321657234572	0.000189840532935749	0.00164703848437221	10856	Microarray	RUVBL2	0
IGLV3-21	332.975757325877	1.47236329994456	0.39450910196601	3.73214025381704	0.000189859734046375	0.00164703848437221	28796	NGS	IGLV3-21	0
DCTN2	2544.66644159026	-0.1037189533738	0.027806254686884	-3.73005838225036	0.000191435407042397	0.00165978230629572	10540	Microarray	DCTN2	0
ECM2	699.169265676496	0.271299818136237	0.0727457278960039	3.72942612553253	0.00019191636074444	0.00166270361620738	1842	Microarray	ECM2	0
RBFA	478.871998528176	-0.104775225632013	0.0280948841201903	-3.72933467829174	0.000191986018012251	0.00166270361620738	79863	Microarray	RBFA	0
PMVK	1322.889848288	-0.200801017304702	0.0538472012307684	-3.72908921383205	0.000192173110907418	0.00166329008848913	10654	Microarray	PMVK	0
LSP1	443.125553870415	0.688631755970971	0.184670992395269	3.72896548092959	0.000192267485008799	0.00166329008848913	4046	Microarray	LSP1	0
MOB1A	2457.51168823374	0.206116944720839	0.0552941739096427	3.72764307967886	0.000193278836631365	0.0016686752785196	55233	Microarray	MOB1A	0
PPP1CC	1706.32738356489	0.18475418743252	0.0495633804544244	3.72763491389393	0.000193285097196989	0.0016686752785196	5501	Microarray	PPP1CC	0
PDXDC1	4295.87335340831	-0.149707157586227	0.0401619050804994	-3.72759104146474	0.00019331873668979	0.0016686752785196	23042	Microarray	PDXDC1	0
ADGRE2	163.929180980285	0.644327156071636	0.172853507340006	3.7275908715247	0.000193318867003203	0.0016686752785196	30817	Microarray	ADGRE2	0
LDHD	2466.65264264894	-0.415701537584635	0.111538100690707	-3.72699135999604	0.00019377909858125	0.00167172068249445	197257	Microarray	LDHD	0
FAHD2A	752.087718642175	-0.140741205934797	0.0377708438219754	-3.72618643624035	0.0001943986399187	0.00167613630640151	51011	Microarray	FAHD2A	0
TMEM243	498.957094874357	0.204239116818976	0.0548151049971735	3.7259641631537	0.000194570048852837	0.00167668531024181	79161	Microarray	TMEM243	0
EXOC7	4206.046082757	-0.111804792508249	0.0300112554524281	-3.72542870408986	0.000194983558797727	0.00167931882986664	23265	Microarray	EXOC7	0
EID2	251.01709342638	0.134991263918151	0.0362382989447558	3.72509935204025	0.000195238311985	0.00168058288131779	163126	Microarray	EID2	0
EMCN	1818.23688245907	0.293609676659251	0.0788593139013107	3.72320861206948	0.000196706857805797	0.00169228790935966	51705	Microarray	EMCN	0
SNIP1	295.34076139057	0.0939785103636735	0.0252548692749497	3.72120359604833	0.000198275497787648	0.00170108135174706	79753	Microarray	SNIP1	0
ELP6	667.009236887933	-0.125423197656125	0.0337029333976543	-3.7214326769804	0.000198095681631514	0.00170108135174706	54859	Microarray	ELP6	0
TNPO3	1413.66949682544	-0.067460432145967	0.0181282182712611	-3.72129412480172	0.00019820441928713	0.00170108135174706	23534	Microarray	TNPO3	0
POLL	809.000439898359	-0.12256737883162	0.0329365680996937	-3.72131602966734	0.000198187224315835	0.00170108135174706	27343	Microarray	POLL	0
LYL1	112.230142755305	0.348043059785282	0.0935256857314048	3.7213633566379	0.000198150078181634	0.00170108135174706	4066	Microarray	LYL1	0
DCUN1D1	545.841199827485	0.248508169582721	0.0667907048425303	3.72069991129183	0.000198671402546665	0.00170353886382025	54165	Microarray	DCUN1D1	0
ABCE1	879.873700869163	0.201315252363723	0.0541264965106598	3.71934755326488	0.000199738056258289	0.00171025227418078	6059	B-HOT	ABCE1	0
ZCCHC10	213.547273688094	0.197170131468771	0.0530106482895737	3.71944388213699	0.000199661900570615	0.00171025227418078	54819	Microarray	ZCCHC10	0
MRPL54	751.79461939574	-0.201842321717752	0.0542690546609027	-3.71928943629022	0.000199784015579301	0.00171025227418078	116541	Microarray	MRPL54	0
WTAP	1293.80993875393	0.16244074604636	0.043680120154625	3.71887131883635	0.000200114958850833	0.00171214354293321	9589	Microarray	WTAP	0
SNORD14B	11.58694390332	0.330610459305399	0.0889339732402294	3.71748216412586	0.000201218187765869	0.00172063662428583	85388	NGS	SNORD14B	1
DPH2	644.406948591612	-0.13128116400846	0.0353160494828827	-3.71732302821951	0.000201344933312005	0.00172077495724038	1802	Microarray	DPH2	0
PLXNB1	9055.3294670639	-0.209631027360126	0.056403054025326	-3.71666093233175	0.00020187307249901	0.00172423445044965	5364	Microarray	PLXNB1	0
LOC105379273	4.47536761420982	-0.67912355910838	0.18273015518473	-3.71653796507655	0.000201971303936883	0.00172423445044965	105379273	NGS	LOC105379273	0
GMFB	851.902503824805	0.333578884358831	0.0897748031633022	3.71572949875528	0.000202618259972321	0.00172872751596692	2764	Microarray	GMFB	0
DRG2	784.599443630952	-0.121018617657639	0.0325703854298417	-3.71560287237986	0.000202719765896011	0.00172872751596692	1819	Microarray	DRG2	0
FGGY	691.020150872786	-0.2295467284517	0.0617882261103684	-3.71505613450814	0.000203158589229663	0.00173152087852204	55277	Microarray	FGGY	0
FAM199X	1130.82457033549	0.195256352716273	0.0525633769127981	3.71468433316604	0.000203457514394716	0.0017331194835933	139231	Microarray	FAM199X	0
GLS2	106.48312670252	-0.206065715286057	0.055482816284133	-3.71404570075849	0.000203971934075038	0.00173655099015855	27165	Microarray	GLS2	0
BCAP31	3492.53884764763	-0.137188715574808	0.0369401354380859	-3.71381192699593	0.000204160544597144	0.0017372064273184	10134	Microarray	BCAP31	0
NSMAF	604.900369108571	0.141322624408513	0.0380727976036136	3.71190543652351	0.000205704843727548	0.0017493904278316	8439	Microarray	NSMAF	0
HYI	966.963837870244	-0.182805809978774	0.0492616813424452	-3.71091292455062	0.000206513136612188	0.00175360660408823	81888	Microarray	HYI	0
MEA1	1169.24966070999	-0.142476970330673	0.0383935672922434	-3.7109594231286	0.00020647520207323	0.00175360660408823	4201	Microarray	MEA1	0
HERC2	2329.40356949158	-0.138125649108635	0.0372217876001122	-3.71088166405578	0.000206538643275315	0.00175360660408823	8924	Microarray	HERC2	0
PPIE	1022.85604582216	-0.0942291584354779	0.0253937142014385	-3.71072768985248	0.0002066643200513	0.00175371691001002	10450	Microarray	PPIE	0
CIAO2B	1285.44355245891	-0.186235024023838	0.0501914682186718	-3.71049165592163	0.000206857115052255	0.00175439633872384	51647	Microarray	CIAO2B	0
MPND	643.642737754299	-0.203497516052332	0.0548460749630059	-3.71033872869832	0.000206982117789215	0.00175450038080259	84954	Microarray	MPND	0
RNASE6	226.122063128042	0.496936993744402	0.133955424686357	3.70971907190715	0.00020748935190921	0.0017578425605678	6039	Microarray	RNASE6	0
ETFDH	1674.32981785253	-0.219422833951216	0.0591504041913635	-3.70957454899782	0.000207607822203179	0.0017578893019304	2110	Microarray	ETFDH	0
TRIM5	608.618119345114	0.156521180865257	0.0422013191289961	3.70891678496639	0.000208147816565573	0.00176150324589995	85363	Microarray	TRIM5	0
CALHM5	235.227036023337	0.217064375604067	0.0585411980657495	3.70789090035832	0.00020899265508434	0.00176673149977055	254228	Microarray	CALHM5	0
GALT	1114.80920679978	-0.148221842792255	0.0399735086965104	-3.7080018148418	0.000208901159535668	0.00176673149977055	2592	Microarray	GALT	0
HLA-J	79.8464083220929	0.38902675305703	0.104943030727361	3.70702799757812	0.000209705767141027	0.00177179742346135	3137	NGS	HLA-J	0
GPATCH3	298.803230736495	-0.134469075726918	0.0362810767917938	-3.70631435496239	0.000210297254842448	0.00177583080689801	63906	Microarray	GPATCH3	0
UBA1	7073.20997346986	-0.118596348971446	0.0319997189629583	-3.70616845443952	0.000210418374177772	0.00177588999855134	7317	Microarray	UBA1	0
BASP1	283.854573628384	0.41179427737835	0.111119494916505	3.70586887285414	0.00021066727725984	0.00177702701137934	10409	B-HOT	BASP1	0
UGDH-AS1	145.802106661877	-0.177288757075272	0.0478427159081912	-3.7056582953084	0.00021084239806534	0.00177707259660461	100885776	NGS	UGDH-AS1	0
NDUFA6	2026.16643333216	-0.160542008451159	0.0433243029329803	-3.70558780136651	0.000210901052877254	0.00177707259660461	4700	Microarray	NDUFA6	0
RPS6KC1	488.758069808464	0.11535165934508	0.0311306623357215	3.70540331269206	0.000211054630075271	0.00177740433325836	26750	Microarray	RPS6KC1	0
ZNF687-AS1	14.7569900619017	-0.329749878578797	0.0890013263827136	-3.70499959922893	0.0002113910669288	0.00177927483754079	100507670	NGS	ZNF687-AS1	0
RNF214	490.136426341082	-0.0928644616086668	0.0250668253371205	-3.7046758159338	0.000211661257414275	0.00178058602656128	257160	Microarray	RNF214	0
USP33	1507.41071930273	0.161520435045768	0.0436072850069164	3.70397824629874	0.000212244467311712	0.00178356406305193	23032	Microarray	USP33	0
LOC102723373	27.7901775670433	-0.389442169729109	0.105139610104277	-3.70404806849544	0.00021218602388876	0.00178356406305193	102723373	NGS	LOC102723373	0
BTK	156.49456112196	0.588878127144571	0.158992540891255	3.70380977524814	0.000212385545243916	0.00178378642235892	695	B-HOT	BTK	0
MYG1	789.312622407248	-0.152387703282623	0.0411494007019444	-3.70327880073895	0.000212830760525468	0.00178656155666551	60314	Microarray	MYG1	0
FAHD2B	185.314968252011	-0.206456384119124	0.0557527969195027	-3.70306774774387	0.000213007969035826	0.00178708518711836	151313	Microarray	FAHD2B	0
SMUG1	642.883382134958	-0.112728131796309	0.0304457019084344	-3.70259592422403	0.000213404632117057	0.0017894484319169	23583	Microarray	SMUG1	0
LRRC8B	322.202670856063	0.203108146717104	0.0548585957934332	3.70239419692579	0.000213574436296536	0.00178990789019009	23507	Microarray	LRRC8B	0
RMDN3	1282.14818947096	-0.104272674889934	0.0281722878669205	-3.70124980202155	0.000214540135951843	0.00179703344231353	55177	Microarray	RMDN3	0
ZNF461	152.948880480855	0.15993202023039	0.0432175981613069	3.70062259437589	0.000215071144129707	0.00180051221952158	92283	Microarray	ZNF461	0
BCLAF1	1825.13330410816	0.175464920153286	0.0474209864810893	3.70015331130362	0.000215469256655736	0.00180116855158742	9774	Microarray	BCLAF1	0
CASP7	580.576113564605	0.143712815869786	0.0388400320540125	3.70012093887907	0.000215496745039888	0.00180116855158742	840	Microarray	CASP7	0
SH3BGR	29.2568413384351	-0.378566627009079	0.102310864117667	-3.70016058679449	0.000215463079274163	0.00180116855158742	6450	Microarray	SH3BGR	0
PHC3	1094.21465887647	0.199886325022258	0.0540290838034289	3.6996060445795	0.000215934399972079	0.00180385779214464	80012	Microarray	PHC3	0
CRAT	2747.39093434622	-0.271254639219308	0.0733307449427268	-3.69905746124855	0.000216401608446305	0.00180679089712975	1384	Microarray	CRAT	0
DENND5A	1599.87829298306	0.121730958553255	0.0329100996942644	3.69889364311072	0.000216541310332722	0.00180698788885156	23258	Microarray	DENND5A	0
COMMD1	640.972778740371	-0.121466423050683	0.032843424107846	-3.69834834065508	0.000217006947196402	0.00180796526724711	150684	Microarray	COMMD1	0
ESCO1	336.405298526762	0.217982205472053	0.05893959347598	3.69840021989444	0.000216962606785686	0.00180796526724711	114799	Microarray	ESCO1	0
FBXO17	1429.62716163314	-0.209741774715918	0.0567081284781832	-3.69861923404172	0.000216775512408825	0.00180796526724711	115290	Microarray	FBXO17	0
CEP104	1223.46400794241	-0.102408262829883	0.0276943278540031	-3.69780640172064	0.000217470643253307	0.00180989070639102	9731	Microarray	CEP104	0
FERMT3	374.620275413519	0.500462167063521	0.135339783107497	3.69782007605269	0.000217458931732355	0.00180989070639102	83706	Microarray	FERMT3	0
ECSIT	1019.52574792513	-0.228114284664974	0.0616973966905104	-3.69730810214332	0.000217897821215135	0.00181247663900115	51295	Microarray	ECSIT	0
LOC102606465	80.0764007613878	0.172800526321895	0.0467454425200207	3.6966283129716	0.000218481855632485	0.00181539408393399	102606465	NGS	LOC102606465	0
BCL7B	970.448510783823	-0.117020764981272	0.0316552829382564	-3.69672149857326	0.000218401709271734	0.00181539408393399	9275	Microarray	BCL7B	0
CCR5	174.529480772522	0.668255419825893	0.180783557110203	3.69643915911297	0.000218644626560871	0.00181577712015306	1234	B-HOT	CCR5	0
ENPP4	677.881124726132	0.233545928878434	0.0631853782321079	3.69620211847931	0.000218848765819254	0.00181650311597069	22875	Microarray	ENPP4	0
CREBZF	1549.06850169463	0.18459405977435	0.0499474764258254	3.69576348964261	0.00021922698473299	0.00181867247515966	58487	Microarray	CREBZF	0
IPO13	2040.10164203221	-0.200770573409182	0.0543269799055879	-3.69559606954207	0.000219371508742599	0.00181890185964894	9670	Microarray	IPO13	0
MRPL38	1319.59743820496	-0.179338747027096	0.0485398977439177	-3.69466676615668	0.000220175349785329	0.0018245947650208	64978	Microarray	MRPL38	0
CHCHD3	1318.99646539868	-0.149845939104429	0.0405645205401167	-3.69401479690207	0.000220740948391712	0.00182830834476861	54927	Microarray	CHCHD3	0
YPEL5	2348.70029832942	0.136881150015147	0.0370566952519363	3.69383046935345	0.000220901104027331	0.00182866163934966	51646	Microarray	YPEL5	0
NDUFA9	2452.65712547593	-0.153621493846469	0.0415947322348786	-3.69329204907471	0.000221369543141287	0.00183156523121098	4704	Microarray	NDUFA9	0
HMBS	413.858725540179	-0.167209811425299	0.0452772322485669	-3.69302192561895	0.000221604908446212	0.0018325383582085	3145	Microarray	HMBS	0
STK35	777.603109939856	-0.110598081295014	0.0299517227308544	-3.69254490931444	0.00022202111848495	0.00183500513381906	140901	Microarray	STK35	0
TBC1D31	107.456173221911	0.186515751925452	0.0505175021019061	3.69210163141487	0.00022240854854779	0.00183723155045077	93594	Microarray	TBC1D31	0
GMIP	308.947361204068	0.458643780383047	0.124257461200449	3.69107638247312	0.000223307060953615	0.00184367521995815	51291	Microarray	GMIP	0
CCSER2	795.55825224194	0.18361321639555	0.0497554813959569	3.69031132337653	0.000223979765859222	0.00184824872538021	54462	Microarray	CCSER2	0
SLC27A4	1179.96011857436	-0.204920925121099	0.0555339323081322	-3.69001287328416	0.000224242703932419	0.00184943783852689	10999	Microarray	SLC27A4	0
GLOD4	1833.52595901793	-0.102061956944864	0.0276620461797488	-3.68960257971019	0.00022460465043685	0.0018514418298457	51031	Microarray	GLOD4	0
GRAMD2A	124.022777640385	-0.247584334898824	0.0671099909356734	-3.68923213141453	0.000224931917867965	0.00185315798717795	196996	Microarray	GRAMD2A	0
BIRC3	672.318082456873	0.575708045606407	0.156061104603362	3.68899122603035	0.000225144982536428	0.00185393193820869	330	B-HOT	BIRC3	0
PSMA3-AS1	1282.16090162447	0.171075153310618	0.0463778725589321	3.68872360613856	0.000225381896512575	0.00185490135136182	379025	NGS	PSMA3-AS1	0
KDM3B	2271.21279138066	-0.0909835974675856	0.0246674012935077	-3.68841437267783	0.000225655940850273	0.00185532127201534	51780	Microarray	KDM3B	0
SRPX	141.468746252462	-0.571272343473448	0.15488363741949	-3.68839699913684	0.000225671346650712	0.00185532127201534	8406	Microarray	SRPX	0
RHBDD2	1934.89784422462	-0.162639172354816	0.0440976429824722	-3.68816021344862	0.000225881412254287	0.00185606780301662	57414	Microarray	RHBDD2	0
MAPRE3	584.259223939894	-0.168483610546498	0.0456844510847047	-3.68798588023106	0.000226036190133864	0.00185635948657168	22924	Microarray	MAPRE3	0
FBXL3	849.469870097937	0.239946203991962	0.0650648177164447	3.68780260074897	0.000226199018095257	0.00185671694019857	26224	Microarray	FBXL3	0
MRPL53	806.998112641116	-0.195360771558672	0.0529985737733	-3.68615148766688	0.000227670860791009	0.00186751984504594	116540	NGS	MRPL53	0
COX5B	4101.80397095702	-0.226379447455895	0.0614150648645023	-3.68605728831105	0.000227755102865592	0.00186751984504594	1329	Microarray	COX5B	0
PRRG2	266.66585607886	-0.227576476192633	0.0617464040547888	-3.68566363784846	0.000228107459453174	0.00186942411346485	5639	Microarray	PRRG2	0
SLC25A40	293.969855374839	0.234917846017233	0.0637509625845944	3.68493017976801	0.000228765343043467	0.00187382896515025	55972	Microarray	SLC25A40	0
FOXP4	928.372415882509	-0.179853468579872	0.0488168314450628	-3.68425117435724	0.000229375971714949	0.00187685501987369	116113	Microarray	FOXP4	0
PMS2P1	343.096789948466	-0.153706301840315	0.0417194908682012	-3.6842803840991	0.000229349671975304	0.00187685501987369	5379	NGS	PMS2P1	0
EIF4G1	7367.05492908145	-0.143595366471779	0.0389774824839104	-3.68405954722843	0.000229548578317389	0.00187728035961825	1981	Microarray	EIF4G1	0
DYRK2	602.819242866702	0.247224260685058	0.0671322514958418	3.68264515454797	0.000230826356712714	0.00188650256774713	8445	Microarray	DYRK2	0
UNC119B	2404.43126262961	-0.0994521648214251	0.0270063806852525	-3.68254324711247	0.000230918678375524	0.00188650256774713	84747	Microarray	UNC119B	0
CSF1R	1512.48487088378	0.446398016883496	0.121227073124927	3.68232941187547	0.000231112512174936	0.00188709550208737	1436	Microarray	CSF1R	0
C19orf44	380.4301520657	-0.128019268726178	0.0347802910025341	-3.68079924106586	0.000232504018121621	0.00189746200001404	84167	Microarray	C19orf44	0
RPS6KA3	1472.38848734864	0.213673778852285	0.058054972327783	3.68054225649899	0.000232738484314911	0.00189837999548898	6197	Microarray	RPS6KA3	0
EIF4E3	673.466733939013	0.232043936123006	0.0630522254990373	3.68018629455908	0.000233063621501885	0.00189904143530567	317649	Microarray	EIF4E3	0
GAPT	57.0022251454055	0.69352115388499	0.188444730970456	3.68023637654119	0.000233017850648697	0.00189904143530567	202309	Microarray	GAPT	0
KCNC4	580.908566715721	-0.167246893269771	0.0454488019601268	-3.67989663218185	0.000233328514883745	0.00189967474402299	3749	Microarray	KCNC4	0
C4orf46	76.9387903159632	0.266979984795559	0.0725521739788567	3.67983438888217	0.000233385472632009	0.00189967474402299	201725	Microarray	C4orf46	0
XPO1	2474.06244172246	0.229998648928834	0.0625078620950103	3.67951552365112	0.000233677465281185	0.00190105718357087	7514	Microarray	XPO1	0
NUDT22	994.618898139645	-0.188736361379824	0.0513061936533539	-3.67862723660629	0.000234492700079524	0.00190669273319626	84304	Microarray	NUDT22	0
NTN1	117.739039505801	-0.37582347727616	0.102174230063883	-3.67826091805321	0.000234829669403642	0.00190743953284388	9423	Microarray	NTN1	0
CYB5R3	5413.37760122459	-0.157525884546703	0.0428250178775058	-3.67836120926513	0.000234737368321629	0.00190743953284388	1727	Microarray	CYB5R3	0
ADGRG6	719.703543027185	0.233661484721786	0.0635374913332012	3.67753714883746	0.000235496786861029	0.00191186045587804	57211	Microarray	ADGRG6	0
MRM3	373.733036817065	-0.13311156611113	0.0362012431220705	-3.67698881671766	0.000236003382800544	0.00191497426826114	55178	Microarray	MRM3	0
ELMO3	780.666456864962	-0.210257284295164	0.0571894881235437	-3.67650229428449	0.000236453729676712	0.00191762865813375	79767	Microarray	ELMO3	0
UBE2D2	1214.98278808888	0.124757007847923	0.03394157373296	3.67564005221047	0.000237253840892831	0.00192223549249637	7322	Microarray	UBE2D2	0
ZFAT	839.162102435421	-0.293009147319569	0.0797168456202548	-3.67562395425642	0.000237268802999776	0.00192223549249637	57623	Microarray	ZFAT	0
POFUT1	1556.42092616234	-0.0848120472816793	0.0230758000002747	-3.67536758338474	0.000237507204088244	0.0019231657737905	23509	Microarray	POFUT1	0
WDR91	2249.38331429843	-0.161524583075516	0.0439503699762815	-3.67515866561954	0.000237701644381136	0.00192342155505295	29062	Microarray	WDR91	0
CHST7	98.8644810518327	0.314658842242836	0.0856198668554968	3.67506810976353	0.000237785971337267	0.00192342155505295	56548	Microarray	CHST7	0
RAP2B	374.619376497191	0.300458043959857	0.0817595528609347	3.67489832620425	0.00023794415195974	0.00192370121399971	5912	Microarray	RAP2B	0
CD7	81.2119738707759	0.692603525206523	0.188480485447003	3.67466968033288	0.000238157328278658	0.00192442497403985	924	B-HOT	CD7	0
DCAF8	4065.04089593389	-0.0784872061064189	0.021367816100318	-3.67315058019667	0.00023957820693067	0.00193490173039026	50717	Microarray	DCAF8	0
TMED1	828.661106466689	-0.175155526320364	0.047703347836706	-3.67176590875636	0.000240880273966758	0.00194440856003354	11018	Microarray	TMED1	0
ARHGAP32	908.278907298623	-0.143225927855738	0.0390155912571715	-3.67099211470776	0.000241610795030069	0.0019492943509865	9743	Microarray	ARHGAP32	0
ZHX3	2985.7295841516	-0.187413203629657	0.0510626267997702	-3.67026170362431	0.000242302265713173	0.00195386018719902	23051	Microarray	ZHX3	0
KLHL26	234.272899817699	-0.152541181599884	0.0415656928377114	-3.66988184692276	0.000242662604500171	0.00195575251881728	55295	Microarray	KLHL26	0
CAMK2D	746.314192687688	0.185980001016014	0.0506973083871631	3.66843934979209	0.000244035567240283	0.00196579996530048	817	Microarray	CAMK2D	0
RBM26	1105.24011520426	0.16624906301642	0.0453281839899694	3.66767534859127	0.000244765688939633	0.00197066136418392	64062	Microarray	RBM26	0
SNU13	1975.5427842126	-0.108882265577082	0.0296940084534749	-3.66680927392071	0.000245595835579881	0.00197632264174234	4809	Microarray	SNU13	0
TEX264	2375.00995830597	-0.197779729796862	0.0539472780079303	-3.66616698932961	0.000246213180579553	0.00197924366185929	51368	Microarray	TEX264	0
NCOA3	1177.24033300876	0.167123699996183	0.0455853076478008	3.66617466503477	0.000246205794332051	0.00197924366185929	8202	Microarray	NCOA3	0
TBXAS1	271.374143029096	0.331982469069823	0.0905614984779058	3.66582349728694	0.00024654393209058	0.00198087930569215	6916	Microarray	TBXAS1	0
WDR74	590.518545262436	-0.140428439177584	0.0383228305781495	-3.66435456512578	0.000247963087562557	0.00199125362834679	54663	Microarray	WDR74	0
PAFAH2	1245.34764783036	-0.156496072210869	0.0427132735592298	-3.66387446267395	0.000248428580061506	0.00199373335176573	5051	Microarray	PAFAH2	0
EEF2	38819.2024246288	-0.16161108817219	0.0441105753779218	-3.66377193649303	0.000248528092425979	0.00199373335176573	1938	Microarray	EEF2	0
ACBD4	1072.96829904609	-0.204443869216748	0.0558229193441429	-3.6623643410043	0.00024989809658892	0.00200369092076937	79777	Microarray	ACBD4	0
ZNF639	415.070242212465	0.194901112577711	0.053260445510862	3.65939696351137	0.000252809465728369	0.00202416260590052	51193	Microarray	ZNF639	0
UBE2D4	727.86425796523	-0.175034215156173	0.0478329609758284	-3.6592803703836	0.000252924505110995	0.00202416260590052	51619	Microarray	UBE2D4	0
NT5C3B	954.132417779268	-0.142455128937908	0.0389303278953733	-3.65923270209183	0.000252971552302031	0.00202416260590052	115024	Microarray	NT5C3B	0
ZNF512B	1899.73385851017	-0.175836121223827	0.0480507151697985	-3.65938614238036	0.000252820140588484	0.00202416260590052	57473	Microarray	ZNF512B	0
LOC100505555	14.5829912353255	-0.321176546432534	0.0877754121792382	-3.65907192525269	0.000253130294806941	0.0020243919722921	100505555	NGS	LOC100505555	0
QARS1	3836.21988838303	-0.0939254971325508	0.0256777411919907	-3.65785667945931	0.000254333189045047	0.00203296734520188	5859	Microarray	QARS1	0
TGFB1	832.46994934109	0.290934223945482	0.0795436262762342	3.65754288011893	0.000254644668654182	0.00203336838289637	7040	B-HOT	TGFB1	0
SMIM10L2B	183.909756690171	-0.220862641210311	0.0603853923442483	-3.65755081876764	0.000254636784282585	0.00203336838289637	644596	NGS	SMIM10L2B	0
PIK3R2	1276.6554468084	-0.130592285745014	0.0357125371700531	-3.65676303319392	0.000255420300526416	0.0020385159677398	5296	Microarray	PIK3R2	0
PTPN6	896.552659954897	0.311075473491705	0.0850831312232647	3.65613569951273	0.000256045850819186	0.00204246108472527	5777	B-HOT	PTPN6	0
CCND2	390.310747969788	0.401651532883515	0.109869557468683	3.65571266634074	0.000256468492106885	0.00204478439685423	894	Microarray	CCND2	0
ZNF600	274.719044001395	0.197315488036042	0.0539818392942165	3.65521980384211	0.000256961723085707	0.00204766784248994	162966	Microarray	ZNF600	0
RABL6	2359.93312196477	-0.157858297449394	0.0432048345200099	-3.65371836747305	0.00025846976967993	0.00205737432626773	55684	Microarray	RABL6	0
MRE11	477.149129753494	0.161037110757533	0.0440761326315091	3.65361253683158	0.000258576378730301	0.00205737432626773	4361	Microarray	MRE11	0
SLC38A2	2641.94470370815	0.251306106332962	0.068782419135563	3.65363866946384	0.000258550050053597	0.00205737432626773	54407	Microarray	SLC38A2	0
OS9	6971.27201855468	-0.111414829086577	0.0304960335194551	-3.65342033794328	0.000258770096727463	0.0020578635745373	10956	Microarray	OS9	0
LRR1	81.1523259689434	0.200727519369441	0.0549533166729258	3.65269162121992	0.000259505809860967	0.0020626603262851	122769	Microarray	LRR1	0
MCCC1	2503.15347548583	-0.190395193092244	0.0521334157807602	-3.65207593327329	0.000260128937108843	0.0020638841934723	56922	Microarray	MCCC1	0
ENDOG	393.714189633959	-0.257123766821283	0.0704043672945136	-3.65209967367067	0.000260104883876403	0.0020638841934723	2021	Microarray	ENDOG	0
UCK1	1225.27738149871	-0.139791700782878	0.0382740968865316	-3.65238404441805	0.000259816927929944	0.0020638841934723	83549	Microarray	UCK1	0
UBOX5	305.989540438281	-0.140796960368266	0.0385532216385931	-3.65201543176158	0.000260190245299277	0.0020638841934723	22888	Microarray	UBOX5	0
CYP1B1	1325.22714406029	0.357552824277966	0.0979589306591535	3.65002784199498	0.000262211885558722	0.0020788607106217	1545	Microarray	CYP1B1	0
RN7SK	338.456704191307	-0.662487602230429	0.181576123331594	-3.64853919157969	0.000263735674440546	0.00208987693549808	125050	NGS	RN7SK	1
C3AR1	308.325727465181	0.494272701762594	0.13549925166225	3.64778916266367	0.000264506548523524	0.0020927887212362	719	B-HOT	C3AR1	0
CFAP20	466.881124965158	-0.0958133836330482	0.0262658117642992	-3.64783637729709	0.000264457959444236	0.0020927887212362	29105	Microarray	CFAP20	0
VSTM2L	31.3132627264412	-0.482879597371922	0.132368709490799	-3.64798900910555	0.000264300941676344	0.0020927887212362	128434	Microarray	VSTM2L	0
DENND3	976.954558965348	0.237424867852617	0.065104350554434	3.64683566967011	0.000265489591204896	0.00209949924183018	22898	Microarray	DENND3	0
BOLA1	341.163750263001	-0.175635895793256	0.048169659920968	-3.64619339396255	0.00026615370112949	0.00210310864426906	51027	Microarray	BOLA1	0
LMNTD2	269.422009142996	-0.253872287460031	0.0696278197246529	-3.64613294605494	0.000266216284084691	0.00210310864426906	256329	Microarray	LMNTD2	0
INPP5D	581.049036374192	0.424581670391011	0.1164800325705	3.64510260704151	0.000267285138965971	0.00211048128753293	3635	B-HOT	INPP5D	0
TMEM53	279.237784978682	-0.205653393851045	0.0564396531663307	-3.643774940377	0.000268668368289092	0.00212032749273993	79639	Microarray	TMEM53	0
PSMD10	484.01603846447	0.180544402907472	0.0495541295520233	3.64337754571859	0.000269083696873391	0.00212252892774484	5716	Microarray	PSMD10	0
TASOR	1380.10389393271	0.175541459826001	0.0481844492608621	3.6431143765004	0.000269359073754351	0.0021236247542244	23272	Microarray	TASOR	0
TEX261	2544.89675541521	-0.105982243005071	0.0291129660422758	-3.64037943956555	0.000272236556467478	0.00214413842525474	113419	Microarray	TEX261	0
NGRN	2704.56396777274	-0.145177341892659	0.0398785625412044	-3.64048583101899	0.000272124083343522	0.00214413842525474	51335	Microarray	NGRN	0
DHCR24	2596.34698334567	-0.185111279830763	0.0508582068861013	-3.63975238539821	0.00027290034069069	0.00214610813651805	1718	Microarray	DHCR24	0
NRAS	959.577038512943	0.199583813120959	0.0548332860558082	3.63982951738159	0.000272818608914083	0.00214610813651805	4893	Microarray	NRAS	0
XIAP	1263.45264539185	0.144549871619455	0.0397131070725319	3.63985299250067	0.000272793738402102	0.00214610813651805	331	Microarray	XIAP	0
AMBRA1	725.349360594665	-0.11769612488684	0.0323395422486684	-3.63938747128328	0.000273287327801466	0.0021469816671248	55626	Microarray	AMBRA1	0
AHSA1	1906.40694293253	-0.119395965058133	0.0328060525172959	-3.6394493057397	0.000273221716918484	0.0021469816671248	10598	Microarray	AHSA1	0
IGHV2-5	135.648325221965	1.49052148598493	0.409730428199652	3.63781009024458	0.0002749660460465	0.00215908000737723	28457	NGS	IGHV2-5	0
PARD6A	139.806803310075	-0.23721710378605	0.0652124254234701	-3.63760590478935	0.000275184054291928	0.00215970218706267	50855	Microarray	PARD6A	0
POLR2I	454.920691032734	-0.179227299453505	0.0492874946695877	-3.63636457188593	0.000276512911889434	0.0021679448099422	5438	Microarray	POLR2I	0
TMEM50B	1734.31504192064	0.165279645684999	0.045450278278918	3.63649359132007	0.000276374515943919	0.0021679448099422	757	Microarray	TMEM50B	0
SOD1	7090.46731574707	-0.206797048077483	0.0569012447459301	-3.63431501368473	0.000278720151341986	0.00218414990701678	6647	Microarray	SOD1	0
LOC102724517	44.5135179831814	0.245126824163192	0.067451757006675	3.63410584158592	0.000278946342072765	0.0021848223058271	102724517	NGS	LOC102724517	0
PMP22	625.783820186075	0.320662857365411	0.0882437063658516	3.63383260485419	0.000279242068967431	0.00218603839001012	5376	Microarray	PMP22	0
TYROBP	573.662409143787	0.505236725388683	0.139046282899207	3.63358670835467	0.000279508456393095	0.00218702368368312	7305	Microarray	TYROBP	0
PPP5C	1201.33460697188	-0.10847781512877	0.029863904702779	-3.63240561501911	0.000280791294180025	0.00219595724187122	5536	Microarray	PPP5C	0
ZFAND5	3194.14511171639	0.161046562238137	0.0443406716457347	3.63202802891301	0.000281202569601863	0.0021980691063354	7763	Microarray	ZFAND5	0
FAM86EP	107.730339208724	-0.151939980305751	0.0418368111727977	-3.63172947570494	0.000281528160117334	0.00219950941561549	348926	NGS	FAM86EP	0
ADAM33	189.904738898267	-0.665316899922423	0.18321726919329	-3.63130016538194	0.000281996968488686	0.00220206664354713	80332	Microarray	ADAM33	0
STXBP5	290.755463495777	0.221492331371358	0.0610082511260706	3.63053074433579	0.000282839009778335	0.0022075343576631	134957	Microarray	STXBP5	0
NAP1L4	3063.95069696971	-0.0805853180313792	0.0221983266226572	-3.63024291881209	0.000283154606174842	0.00220778313421797	4676	Microarray	NAP1L4	0
FANCF	268.750116112534	0.123165919271671	0.0339277048852872	3.63024612740846	0.000283151086178851	0.00220778313421797	2188	Microarray	FANCF	0
C19orf53	1188.74608738951	-0.163970771926355	0.0451732106331545	-3.62982328747761	0.000283615316922891	0.00221026799062141	28974	Microarray	C19orf53	0
NUBP1	673.429042338651	-0.110282699837381	0.0303861461343797	-3.62937436520141	0.000284108963572477	0.00221300690694617	4682	Microarray	NUBP1	0
FNTA	1010.38243778654	0.121001227196127	0.033340752940538	3.62922899227645	0.000284268991914375	0.00221314573344843	2339	Microarray	FNTA	0
[truncated: 4,142 more rows]
