# Supplementary material for: Antibody Mediated Rejection and T-cell Mediated Rejection Molecular Signatures Using Next-Generation Sequencing in Kidney Transplant Biopsies
Source: Transpl Int. 2024 Jul 10;37:13043. doi: 10.3389/ti.2024.13043 (PMC11267505; doi:10.3389/ti.2024.13043)
Supplement: Supplementary file 10 [file DataSheet2.CSV]

	baseMean	log2FoldChange	lfcSE	stat	pvalue	padj	EntrezID	Panel	Symbol	monoexonic
TCAP	85.7572215312579	3.48569191437073	0.238334045140791	14.6252370797954	1.93894299104848e-48	3.01757697696875e-44	8557	Microarray	TCAP	0
ANKRD23	119.412870745502	1.67251766536875	0.118245638120784	14.1444343482702	2.02135423130672e-45	1.57291679509132e-41	200539	NGS	ANKRD23	0
STAC3	101.942711338212	1.64925676902811	0.116910589869326	14.1069921114207	3.43937826545478e-45	1.78423479817576e-41	246329	Microarray	STAC3	0
TNNC1	154.837740303435	2.35743809367628	0.182581866615133	12.9116770322299	3.86784381822305e-38	1.50488133357513e-34	7134	Microarray	TNNC1	0
CLEC2D	339.531507282289	1.57038324886096	0.133998128862505	11.7194416234895	1.0133771746936e-31	3.15423779395128e-28	29121	Microarray	CLEC2D	0
NELL2	83.0999711629868	2.16542689063046	0.186976236283252	11.5812946804108	5.1265887667776e-31	1.329751682956e-27	4753	Microarray	NELL2	0
LPXN	437.332570281459	0.812618430672347	0.0703561817436811	11.5500644084531	7.37651357190913e-31	1.64000972456603e-27	9404	Microarray	LPXN	0
CD72	105.280255778967	1.83701267254949	0.161088442876223	11.4037521236766	4.00478800442109e-30	7.79081446410068e-27	971	B-HOT	CD72	0
MYOZ1	72.3189656737271	1.73381859000301	0.153055033431032	11.3280729887546	9.52778456664696e-30	1.50000000321463e-26	58529	Microarray	MYOZ1	0
CYLD	1138.46195484743	0.650453468561108	0.0574247233966194	11.3270631548118	9.63824457504743e-30	1.50000000321463e-26	1540	Microarray	CYLD	0
TSPOAP1-AS1	80.8768431031461	1.15497821847845	0.102149956760541	11.3066931705702	1.21585973317628e-29	1.72022045703841e-26	100506779	NGS	TSPOAP1-AS1	0
RCSD1	532.361016619823	1.19204576238927	0.106129239752199	11.232020178158	2.83911892506162e-29	3.68210065256116e-26	92241	Microarray	RCSD1	0
BANK1	157.220275945188	1.14049705352404	0.102637221608093	11.111924462247	1.09767991149565e-28	1.31409172789283e-25	55024	Microarray	BANK1	0
STK17A	331.016640195877	0.88053712698215	0.0805761833067148	10.9280073943236	8.46876096928893e-28	9.41423764036025e-25	9263	Microarray	STK17A	0
STAMBPL1	106.655330225769	1.0215993755552	0.0943878676594418	10.8234183151717	2.66643027822888e-27	2.76651029467173e-24	57559	Microarray	STAMBPL1	0
ST3GAL5	220.048485647815	0.900265798495342	0.0832364465621599	10.8157644358717	2.89865912473974e-27	2.79358082134181e-24	8869	Microarray	ST3GAL5	0
ARHGEF6	752.544408676929	0.869545032402379	0.0804311257667456	10.8110513698901	3.05152438236913e-27	2.79358082134181e-24	9459	Microarray	ARHGEF6	0
LAG3	57.1835895391223	2.02253366144441	0.187314259364119	10.7975424204776	3.53539748742466e-27	3.05674394982166e-24	3902	B-HOT	LAG3	0
WIPF1	1094.24376805897	0.891139682035716	0.0832299326464247	10.7069614704776	9.44097766256275e-27	7.73315449276127e-24	7456	Microarray	WIPF1	0
LOC374443	86.5076535253847	1.08563562262035	0.101996980717322	10.6438015614317	1.86366960327255e-26	1.38115666836813e-23	374443	NGS	LOC374443	0
STK4	816.328143485687	0.706677183865936	0.0663914891339305	10.6440929866834	1.85784760852189e-26	1.38115666836813e-23	6789	Microarray	STK4	0
CRLF3	205.215684363177	0.867952321785048	0.0816247853226012	10.6334407907437	2.08283334400891e-26	1.47341524240049e-23	51379	Microarray	CRLF3	0
RGS10	235.36212185975	1.09514252604646	0.10333089835377	10.5984032220166	3.03111213515184e-26	2.0510086156247e-23	6001	Microarray	RGS10	0
CD8A	207.907143765586	2.23067297965075	0.210646734579695	10.5896394933519	3.3287132937664e-26	2.15853187462027e-23	925	B-HOT	CD8A	0
MIR3142HG	58.8241921507355	1.18445387128521	0.112059061828974	10.5699070825074	4.1090154251387e-26	2.55794428245734e-23	107075116	NGS	MIR3142HG	1
FNBP1	1287.67752342664	0.566968274447037	0.0537394686712115	10.5503141074181	5.06275564655415e-26	3.0304486972047e-23	23048	Microarray	FNBP1	0
MSL3	554.243286333272	0.599991217931027	0.0569366130942153	10.5378803782761	5.77866260811896e-26	3.33086393222798e-23	10943	Microarray	MSL3	0
TRAF5	538.881853353987	0.813475539979399	0.0775314300101023	10.4922034828121	9.38146060283476e-26	5.21441683435419e-23	7188	Microarray	TRAF5	0
CD28	98.3474712373218	1.87559624443803	0.178918674659155	10.4829540460832	1.03460649646545e-25	5.25494468654615e-23	940	B-HOT	CD28	0
ARPC2	3992.05200821668	0.403526794489352	0.0384976614718567	10.4818521193643	1.0467344681805e-25	5.25494468654615e-23	10109	Microarray	ARPC2	0
CD38	144.354240482032	1.89201541992772	0.180438469502767	10.4856543349183	1.00547235806507e-25	5.25494468654615e-23	952	B-HOT	CD38	0
GIMAP4	691.693845226026	0.931990474996612	0.0894227724269699	10.4222945643712	1.96162566425448e-25	9.54024381649767e-23	55303	Microarray	GIMAP4	0
PARP15	182.007499408687	2.0564398318966	0.197401805675113	10.4175330355444	2.06233158484893e-25	9.72608074394056e-23	165631	Microarray	PARP15	0
PDCD1	46.1037034911465	1.99828306893661	0.192275797792367	10.3927956190019	2.67398392094093e-25	1.19019839088786e-22	5133	B-HOT	PDCD1	0
TMEM131L	383.10185244227	0.751907877827673	0.0723683254388797	10.3900134937171	2.75314155830899e-25	1.19019839088786e-22	23240	Microarray	TMEM131L	0
FAM78A	220.274582737335	1.52474190515363	0.146748373734834	10.390179232301	2.74836155446544e-25	1.19019839088786e-22	286336	Microarray	FAM78A	0
HVCN1	123.894826957125	1.12905420080136	0.108741539212144	10.3829153880072	2.96577430590044e-25	1.24746879791158e-22	84329	Microarray	HVCN1	0
TRAC	340.154480968089	1.86763716684925	0.180037646244654	10.373592444723	3.26995551168263e-25	1.3392188849557e-22	28755	NGS	TRAC	0
FYB1	570.223848442063	1.41899614268024	0.13692924945568	10.3629878080908	3.65367286061414e-25	1.45800283922405e-22	2533	Microarray	FYB1	0
RESF1	1172.11998256668	0.947980020134524	0.0918556216619239	10.3203266493975	5.7028806326875e-25	2.21884828216289e-22	55196	Microarray	RESF1	0
ZNF101	243.40024870799	0.573651512338568	0.0556769294630927	10.3032174703318	6.81432307444119e-25	2.58661731725679e-22	94039	Microarray	ZNF101	0
PCED1B	127.072628613562	1.04915349708437	0.101978942284959	10.2879425259454	7.98646334676188e-25	2.95936497775369e-22	91523	Microarray	PCED1B	0
GVINP1	278.554032099468	1.30011857091594	0.126573942338952	10.2716131526847	9.46092461928839e-25	3.42419464767408e-22	387751	NGS	GVINP1	1
PPP3CC	403.766801662902	0.408466156324087	0.0398407017732095	10.2524839710217	1.15340663873959e-24	4.07965170879643e-22	5533	Microarray	PPP3CC	0
LINC01480	19.4841402643166	1.87650257211418	0.18361584352095	10.2197203472808	1.6180699999417e-24	5.59600520202058e-22	101927931	NGS	LINC01480	0
BTN3A1	1305.09082162834	0.951105064884229	0.0930979033837214	10.2161813565668	1.67822271700246e-24	5.67786524884986e-22	11119	Microarray	BTN3A1	0
CCR6	67.7937166048428	1.23359322924031	0.121206179395906	10.1776430491297	2.49532017706611e-24	8.09055581576664e-22	1235	B-HOT	CCR6	0
PRKCH	500.425770621183	0.749187267267236	0.0736078783755899	10.1780853327201	2.48400677580316e-24	8.09055581576664e-22	5583	Microarray	PRKCH	0
FBXW7	368.85634590698	0.51146995919646	0.0502841614655882	10.171591695856	2.65533555013716e-24	8.4336708503642e-22	55294	Microarray	FBXW7	0
LEF1	164.23943805688	1.14718998260629	0.113181872667779	10.1358102279648	3.83183605944621e-24	1.19269729186323e-21	51176	B-HOT	LEF1	0
TMOD4	48.434698322149	0.976267331817904	0.0963780661230338	10.1295592564767	4.08486484335208e-24	1.24652454033507e-21	29765	NGS	TMOD4	0
ITGA4	455.435753532556	1.59970278183766	0.158113905457087	10.1174073033812	4.62504800519878e-24	1.38422350201747e-21	3676	B-HOT	ITGA4	0
PTPN22	84.956717375308	1.92848435853889	0.190839505359961	10.1052680622987	5.23521996109441e-24	1.53727789159457e-21	26191	B-HOT	PTPN22	0
ANKRD44	481.673118681075	1.01984248711279	0.101161526994345	10.0813275304731	6.68171887118701e-24	1.90325449681911e-21	91526	Microarray	ANKRD44	0
B2M	36246.0149247598	0.994142448257079	0.0986186247808957	10.0806764489547	6.72614517284913e-24	1.90325449681911e-21	567	B-HOT	B2M	0
CYTH1	1420.69117810632	0.517798052731055	0.0515331078615283	10.0478716347246	9.38729308110432e-24	2.60882932537904e-21	9267	Microarray	CYTH1	0
PTPN7	232.252539653989	1.69064455710269	0.16835404074592	10.04219767825	9.94337239000413e-24	2.71488955273043e-21	5778	B-HOT	PTPN7	0
PYGM	120.841286341001	1.38168106247405	0.137710907916029	10.0331998632712	1.08928109568974e-23	2.92284167107231e-21	5837	Microarray	PYGM	0
NLRC3	251.428727896461	1.5067491053872	0.150567337035558	10.0071445444464	1.41785846736286e-23	3.74002225890987e-21	197358	Microarray	NLRC3	0
INTS6L	411.075788750066	0.670112781438789	0.0669890562887459	10.00331723663	1.47375852006913e-23	3.8226839746393e-21	203522	Microarray	INTS6L	0
TRAF3IP3	405.038216467277	1.54826900975014	0.15522788807608	9.97416784406229	1.97752130529852e-23	4.96389743134853e-21	80342	Microarray	TRAF3IP3	0
KLHL6	189.592162835599	1.54360139167598	0.154738181274462	9.97556891881819	1.94980796617956e-23	4.96389743134853e-21	89857	Microarray	KLHL6	0
EMB	277.12605190151	1.55332067524928	0.156663750294746	9.9149973898038	3.58265819482296e-23	8.7350764568918e-21	133418	Microarray	EMB	0
PIM2	347.711335961806	1.30433907801396	0.131555637751529	9.91473341855163	3.5921409319609e-23	8.7350764568918e-21	11040	Microarray	PIM2	0
RAPGEF6	416.673726086112	0.56020852522265	0.0565518446304967	9.90610525409009	3.91615709478872e-23	9.37648505633797e-21	51735	Microarray	RAPGEF6	0
CD84	363.724210121263	1.64093372977967	0.165706346724419	9.90266071406818	4.05344812966664e-23	9.55815352151545e-21	8832	B-HOT	CD84	0
CD96	153.430776310554	2.00218293336079	0.202306154572287	9.8967969491278	4.29820887049803e-23	9.98403353008371e-21	10225	B-HOT	CD96	0
CYTIP	202.775358556577	1.47189821107778	0.148777464084297	9.8932874016713	4.4516432214244e-23	1.01883710963276e-20	9595	Microarray	CYTIP	0
TCF7	263.08706844608	1.70506494681486	0.172797613223421	9.86741029003837	5.76333402974236e-23	1.2999241667374e-20	6932	B-HOT	TCF7	0
ITGB7	448.227808629389	0.727187125715692	0.0738609937581187	9.84534716791244	7.17909410001964e-23	1.59611773540865e-20	3695	Microarray	ITGB7	0
PSTPIP2	202.205413577059	1.17200126964207	0.119237250994084	9.82915372395009	8.43243785901462e-23	1.84836662534992e-20	9050	Microarray	PSTPIP2	0
SLAMF6	121.957454538525	2.14366868315079	0.218456265556228	9.81280476296998	9.91729862924701e-23	2.11747622858106e-20	114836	B-HOT	SLAMF6	0
CELF2	453.422798669746	1.36790075465879	0.139401729437652	9.81265268499118	9.93226014819877e-23	2.11747622858106e-20	10659	Microarray	CELF2	0
PTPRC	1323.96899867836	1.80072576032431	0.183543594457382	9.81088861013033	1.01074522180582e-22	2.12570647121134e-20	5788	B-HOT	PTPRC	0
DENND2D	986.610370181845	0.594114801447607	0.0607483106430649	9.77993947746811	1.37292617884133e-22	2.84891334950768e-20	79961	Microarray	DENND2D	0
NFATC1	246.759581384273	0.779593162200123	0.0797292181568028	9.77801087509605	1.399335398812e-22	2.86550747522516e-20	4772	B-HOT	NFATC1	0
DOCK8	1338.57617339196	0.654728205698567	0.0670176232888333	9.7694930612029	1.52211763985423e-22	3.04784100704149e-20	81704	Microarray	DOCK8	0
ANKRD22	104.85537331411	1.42730704503803	0.146103765233598	9.76913252547583	1.52754352341603e-22	3.04784100704149e-20	118932	B-HOT	ANKRD22	0
CYRIB	712.102388087208	0.653394283551514	0.0669115343784994	9.76504708224817	1.59038120668413e-22	3.13305097716774e-20	51571	Microarray	CYRIB	0
STAT4	159.709111941538	1.34210524459847	0.137514631422446	9.75972687935661	1.67605984793034e-22	3.26056492666748e-20	6775	B-HOT	STAT4	0
ATM	1695.43187655259	0.66308871354613	0.0679865637525529	9.75323177031773	1.78687364399296e-22	3.43322401499537e-20	472	B-HOT	ATM	0
ETS1	2318.11825168107	0.615990031306676	0.063256546119845	9.73796498689053	2.07671355437715e-22	3.9414503715575e-20	2113	Microarray	ETS1	0
GIMAP2	183.70259171969	1.11845728842773	0.114932551625091	9.73142310523242	2.21472527859045e-22	4.15274331454255e-20	26157	Microarray	GIMAP2	0
DOCK10	523.973836834516	1.15510162576338	0.11879275164406	9.72367092921985	2.3900611173482e-22	4.42815728205834e-20	55619	Microarray	DOCK10	0
CNTRL	520.157278140247	0.722046177517193	0.0743008848514475	9.71786781490969	2.53024121502801e-22	4.57885395691639e-20	11064	Microarray	CNTRL	0
MIAT	313.361740365556	2.13166298893419	0.219333987180568	9.71879924463911	2.50720549068294e-22	4.57885395691639e-20	440823	NGS	MIAT	0
TNFSF13B	114.249366923368	1.4708214526596	0.151750470114778	9.69236834355191	3.24905572100311e-22	5.81207519378981e-20	10673	Microarray	TNFSF13B	0
CARD8	907.455326112698	0.632703033778257	0.0652904575245349	9.69058967829256	3.30614255211608e-22	5.84698824302074e-20	22900	B-HOT	CARD8	0
IRF2	641.180556578759	0.322201099981228	0.0332777132404045	9.68218872653857	3.58947778389296e-22	6.27674637648609e-20	3660	Microarray	IRF2	0
DGKA	458.701356665495	1.44885002824111	0.150203116922037	9.64593849935309	5.11412301208342e-22	8.8434551596727e-20	1606	Microarray	DGKA	0
CD274	120.081627348922	1.03539237877536	0.107406255184919	9.63996349181666	5.42072514694061e-22	9.27063136943261e-20	29126	B-HOT	CD274	0
SP140	102.626301636581	1.89942909948605	0.197276856888026	9.62824088668523	6.07607085752191e-22	1.02784663864797e-19	11262	B-HOT	SP140	0
JAK2	511.188590368525	0.707886009987264	0.0736687743107225	9.60903743289551	7.32303476544085e-22	1.22546655972641e-19	3717	B-HOT	JAK2	0
MYOM1	163.343856714263	0.967534173394006	0.100907538112373	9.58832403894879	8.95273917911065e-22	1.48224978557978e-19	8736	Microarray	MYOM1	0
GIMAP1	258.94400414945	0.735355160997628	0.0768085450688623	9.57387176567854	1.02975437363579e-21	1.68695445440988e-19	170575	Microarray	GIMAP1	0
EPB41	1388.34882748247	0.294873458383257	0.0308336469620094	9.56336623904965	1.13987525262513e-21	1.84790401631301e-19	2035	Microarray	EPB41	0
FCMR	156.023204639593	1.97375928651898	0.20657256344637	9.55479882511795	1.23824255810371e-21	1.98667720946063e-19	9214	Microarray	FCMR	0
OXNAD1	725.595845971236	0.330541095631173	0.0346489364064659	9.53971838424138	1.43220700073934e-21	2.27443240331698e-19	92106	Microarray	OXNAD1	0
HLA-DRA	13403.0302711007	1.14102011924921	0.119735186966005	9.5295305261699	1.57996108095223e-21	2.48373073766259e-19	3122	B-HOT	HLA-DRA	0
LRRC8C	263.936022494819	0.829742081079711	0.0872485266481838	9.51009848482047	1.90482114949039e-21	2.9644731549519e-19	84230	Microarray	LRRC8C	0
ENTPD4	1221.89667480158	0.31375011475659	0.0330436792423706	9.49501151053062	2.20187052050406e-21	3.35957950103967e-19	9583	Microarray	ENTPD4	0
IL16	509.534399958406	1.44062702162703	0.151711183235822	9.49585251990087	2.18416757261952e-21	3.35957950103967e-19	3603	B-HOT	IL16	0
TXK	198.67633097021	0.702598366248399	0.0740101104980935	9.49327546628238	2.23886377589485e-21	3.38285795575258e-19	7294	Microarray	TXK	0
HK2	117.382702312253	1.43185656506055	0.150894947609408	9.48909547831195	2.3304762998239e-21	3.47996937361093e-19	3099	B-HOT	HK2	0
TRAF1	652.990693056609	0.757392344391206	0.0798236435494527	9.48832088730681	2.34785571052591e-21	3.47996937361093e-19	7185	Microarray	TRAF1	0
CXCR6	65.0652239767652	2.04253279956725	0.215736530473268	9.46771877292396	2.86021692294856e-21	4.19939207281588e-19	10663	B-HOT	CXCR6	0
RAB37	111.0055061075	1.37431496009076	0.145469313423028	9.44745615244796	3.47165011917898e-21	5.0494664303535e-19	326624	Microarray	RAB37	0
CD2	271.777094086181	1.9620520424731	0.207844542488322	9.43999788968882	3.72786909862854e-21	5.37192840573666e-19	914	B-HOT	CD2	0
TTC13	440.618962470846	0.561392713247452	0.0595523845349133	9.42687211657038	4.22500174665623e-21	6.03244974157898e-19	79573	Microarray	TTC13	0
IKZF1	353.703287122852	1.71780679390991	0.182559212880535	9.40958698717674	4.98090226120688e-21	7.04707108101479e-19	10320	B-HOT	IKZF1	0
LCP2	441.373198998513	1.45096943943928	0.154339302511667	9.40116623456684	5.39615967635737e-21	7.56580477866213e-19	3937	B-HOT	LCP2	0
CALHM6	111.347150134969	1.95870066931289	0.208585802247896	9.3903834690774	5.97822048899433e-21	8.30705763126954e-19	441168	B-HOT	CALHM6	0
GPR174	95.899141544828	2.12953876220821	0.226829701137618	9.38827125163921	6.09930829802386e-21	8.40031283558808e-19	84636	Microarray	GPR174	0
GGTA1	236.595163052399	1.06783173399759	0.113895994409702	9.37549858124446	6.88495917469644e-21	9.39917716103515e-19	2681	Microarray	GGTA1	0
SIRPG	48.4943409193745	2.26251208916111	0.24134933258095	9.37442861335549	6.9551457569907e-21	9.41242899269968e-19	55423	B-HOT	SIRPG	0
GPR171	33.5107854953592	2.03100648400455	0.216733057504923	9.3710046237797	7.18453860603329e-21	9.63904951083587e-19	29909	Microarray	GPR171	0
IL21R	92.6114740845138	1.80708197646449	0.192879707094375	9.36895852698647	7.32517353187317e-21	9.74373296380702e-19	50615	B-HOT	IL21R	0
KLRG1	64.0565969487665	1.10464642402406	0.117959356460992	9.36463589803787	7.63129497246208e-21	1.0064902004782e-18	10219	B-HOT	KLRG1	0
LOC105372300	17.1249618812356	1.41133061016765	0.15073138535144	9.36321660467088	7.73453994869009e-21	1.01153483379381e-18	105372300	NGS	LOC105372300	0
GPR65	100.466828127534	1.53803416213901	0.164302593757195	9.36098528311676	7.89965467920932e-21	1.02451938143779e-18	8477	Microarray	GPR65	0
GCNT1	138.612144843977	0.986047360450239	0.105466120559053	9.34942287839371	8.81272661274811e-21	1.13349144028264e-18	2650	Microarray	GCNT1	0
CCSAP	108.99568448407	0.923609989433519	0.0989967836175547	9.32969694249479	1.06174052980727e-20	1.32312539974236e-18	126731	Microarray	CCSAP	0
ITK	158.928764911749	1.95649890206657	0.209694769497759	9.33022271729807	1.05648671734659e-20	1.32312539974236e-18	3702	Microarray	ITK	0
PCED1B-AS1	83.001688177938	1.69093123005162	0.181234748200753	9.33006085664421	1.05810136739259e-20	1.32312539974236e-18	100233209	NGS	PCED1B-AS1	0
SEPTIN1	212.40335957346	1.53645331060387	0.164685880954671	9.32959948780777	1.06271718157036e-20	1.32312539974236e-18	1731	Microarray	SEPTIN1	0
SLAMF1	67.277917662516	1.81496483169395	0.19464721720726	9.32438109177475	1.11633193203495e-20	1.37884713160792e-18	6504	Microarray	SLAMF1	0
RASSF5	367.289374423141	1.38004904625176	0.148185321165684	9.31299426553017	1.24278373969687e-20	1.52294829455925e-18	83593	Microarray	RASSF5	0
PHTF2	323.731121351827	0.870866812343357	0.0935354307494984	9.31055542659194	1.2716559178478e-20	1.54615476948948e-18	57157	Microarray	PHTF2	0
P2RY10	52.8541365318984	2.14439081964459	0.230405132876505	9.307044478015	1.31438853407315e-20	1.58572315936282e-18	27334	Microarray	P2RY10	0
HCP5	846.622344874114	0.915491122534618	0.0985188337001133	9.29254933448897	1.50636277400835e-20	1.78958197342687e-18	10866	Microarray	HCP5	0
SH2D1A	48.8705465111381	2.10801728249244	0.226846776211368	9.29269226435145	1.50434073041937e-20	1.78958197342687e-18	4068	B-HOT	SH2D1A	0
SFMBT2	351.552743280933	0.730687330382626	0.0786430889417465	9.29118299160235	1.52582871834074e-20	1.79897517754067e-18	57713	Microarray	SFMBT2	0
BIRC3	672.224057201219	1.49660761119538	0.161159008483154	9.28652779190945	1.5940362556392e-20	1.86526212379796e-18	330	B-HOT	BIRC3	0
SLA	501.61781153259	1.25696493068281	0.135722704345768	9.261272362217	2.02010402180467e-20	2.3461849918915e-18	6503	B-HOT	SLA	0
MARCHF1	155.169830937749	1.5756276133971	0.170235325240465	9.25558553238852	2.13059394473552e-20	2.45618026384584e-18	55016	Microarray	MARCHF1	0
ANXA2R	37.6808026218441	1.19935083870055	0.129612722250216	9.25334193957608	2.17581022727793e-20	2.47865712197062e-18	389289	Microarray	ANXA2R	0
EVI2A	140.714158960685	1.73711601700579	0.187734604740311	9.25304111838465	2.18194452040079e-20	2.47865712197062e-18	2123	Microarray	EVI2A	0
DDHD1	408.354749057269	0.58197710201151	0.0629115137043532	9.25072483149042	2.22975407730731e-20	2.51461323950244e-18	80821	Microarray	DDHD1	0
TNNI1	134.993098399201	2.17755391213309	0.235547104496766	9.24466431793044	2.35980250768236e-20	2.64097602124926e-18	7135	Microarray	TNNI1	0
CARD8-AS1	80.6940677876921	0.841427254258502	0.0910246991232843	9.24394436194586	2.37574145714127e-20	2.64097602124926e-18	100505812	NGS	CARD8-AS1	0
MIR155HG	22.2326681538273	1.66844717324104	0.18054572152411	9.24113382004584	2.43898867759503e-20	2.69205537513556e-18	114614	B-HOT	MIR155HG	1
CD3G	63.1286363307572	2.05721757562547	0.223088702939642	9.22152286744017	2.92910187811175e-20	3.18780507196176e-18	917	B-HOT	CD3G	0
P2RX7	165.190370202474	1.22188104499794	0.132500243055646	9.22172681966173	2.92353486449761e-20	3.18780507196176e-18	5027	Microarray	P2RX7	0
HLA-DPA1	5719.85911092671	1.20539167989904	0.130795137675934	9.21587530941401	3.08748848423935e-20	3.33684606112618e-18	3113	B-HOT	HLA-DPA1	0
ZNF683	39.478969130958	2.20592929651461	0.239384939212078	9.21498780907146	3.11313678900274e-20	3.34136192049998e-18	257101	Microarray	ZNF683	0
TNFAIP8	423.334191444225	0.933772900905845	0.101354799969343	9.21291247368929	3.17393800142338e-20	3.36281851184209e-18	25816	Microarray	TNFAIP8	0
NFATC3	1117.31474073764	0.297028858474563	0.0322407794786482	9.21283118081167	3.17634338649867e-20	3.36281851184209e-18	4775	Microarray	NFATC3	0
HECA	440.504576377169	0.690861731474681	0.0750038365533537	9.21101857213983	3.23044743871148e-20	3.39699010058559e-18	51696	Microarray	HECA	0
EVI2B	316.76042387357	1.64709950852867	0.178936528900723	9.20493718441642	3.41871124933038e-20	3.57083242774018e-18	2124	Microarray	EVI2B	0
CUL1	1150.57839362806	0.27564701499925	0.0299921017304932	9.19065350858681	3.90461900000063e-20	4.05117236646732e-18	8454	Microarray	CUL1	0
LINC00926	102.710365734377	1.27825866573076	0.139160244160717	9.18551611805519	4.09558516138518e-20	4.22116502428063e-18	283663	NGS	LINC00926	0
MS4A6A	1053.53932359299	1.306545076125	0.14227578154466	9.18318677950733	4.185185394882e-20	4.28513423029924e-18	64231	B-HOT	MS4A6A	0
GIMAP7	455.707173548354	0.869214235446026	0.0947153112172814	9.17712484153705	4.42754854028091e-20	4.50365607401253e-18	168537	Microarray	GIMAP7	0
CD3D	116.056222398374	2.02833252302248	0.221313397496264	9.16497846930719	4.9556865594e-20	5.00813960545079e-18	915	B-HOT	CD3D	0
DGKD	637.858586829272	0.596818468100677	0.0651274959841208	9.16384791219658	5.00790266015282e-20	5.02825736128763e-18	8527	Microarray	DGKD	0
SLC1A4	203.929026806422	0.82399736910741	0.0900120547073454	9.15430018553024	5.47112617263757e-20	5.45814978363836e-18	6509	Microarray	SLC1A4	0
ARHGDIB	1954.54459236042	0.917860284640827	0.100316832591148	9.14961388764802	5.71373984231232e-20	5.66388109336985e-18	397	B-HOT	ARHGDIB	0
PSMB8-AS1	306.445269013412	0.926073644042551	0.101624719499925	9.11268093628766	8.03708982114795e-20	7.91653347383073e-18	100507463	NGS	PSMB8-AS1	0
ADPGK	1300.08699855752	0.301602886511987	0.0331116088556779	9.10867508210098	8.33941260902485e-20	8.11164240214086e-18	83440	Microarray	ADPGK	0
SLA2	58.1098385386921	1.72402179240872	0.189259705291776	9.10929132934477	8.29218317704908e-20	8.11164240214086e-18	84174	Microarray	SLA2	0
RIPOR2	389.733585171999	1.27728726781436	0.14031139876926	9.10323237468994	8.7682559104785e-20	8.4757991760731e-18	9750	Microarray	RIPOR2	0
C1orf162	376.040384096911	0.818776914114405	0.0900240615689138	9.09508968874535	9.45084347549925e-20	9.02352619688312e-18	128346	Microarray	C1orf162	0
LINC00861	105.186260510177	2.04143673790879	0.224448011738371	9.09536565772032	9.42687209298919e-20	9.02352619688312e-18	100130231	NGS	LINC00861	0
CDV3	2723.95279663988	0.352108134928594	0.0387210659721246	9.09345148664238	9.59438727969771e-20	9.10472251426435e-18	55573	Microarray	CDV3	0
TRG-AS1	45.4198722843364	1.72366165903745	0.189592988578867	9.09137870528605	9.7791015867153e-20	9.22376715115456e-18	100506776	NGS	TRG-AS1	0
DENND1C	247.446369642231	1.1111428701905	0.122282540867107	9.08668451204381	1.0210513741622e-19	9.57266417836527e-18	79958	Microarray	DENND1C	0
MCUB	90.6390337996498	1.42734623757392	0.157108132160797	9.08512002493324	1.03584330414386e-19	9.65319122298859e-18	55013	Microarray	MCUB	0
CD200	156.31536881022	0.762179960143463	0.0839587866747046	9.07802494927069	1.10562821834938e-19	1.02421975965306e-17	4345	Microarray	CD200	0
MBNL1	1674.62083648436	0.740574092326158	0.081597208641236	9.07597336548964	1.1266591629967e-19	1.0375264232969e-17	4154	Microarray	MBNL1	0
LY96	54.9429509163505	1.40581487690219	0.154922947795705	9.0742843258832	1.14426998129835e-19	1.04754551287919e-17	23643	B-HOT	LY96	0
IKZF3	300.292776287176	1.97588119039858	0.217851329170397	9.06986061514045	1.19169363509074e-19	1.0845805873051e-17	22806	Microarray	IKZF3	0
NCKAP1L	639.428848903939	1.45474207192174	0.160426560811934	9.06796271489679	1.21263039275317e-19	1.09721900014056e-17	3071	Microarray	NCKAP1L	0
NFATC2	277.643241573146	1.08536956375662	0.119802262991345	9.05967497321005	1.30839844604899e-19	1.17702919166823e-17	4773	B-HOT	NFATC2	0
NCK1-DT	49.779446740138	0.53495818145593	0.0591147137794929	9.04949288008747	1.43633836715037e-19	1.28469735677938e-17	101927597	NGS	NCK1-DT	0
STK17B	392.280563936746	1.21499110748857	0.134499087240553	9.03345243760316	1.66339289408483e-19	1.47927906346527e-17	9262	Microarray	STK17B	0
PARP8	521.440993966171	0.838791553312853	0.0928639527857163	9.0324773838603	1.67828510589531e-19	1.48404267630959e-17	79668	Microarray	PARP8	0
BIN2	340.859412596596	1.40310190167697	0.155497494747085	9.02330872892262	1.82492376341475e-19	1.60459257231772e-17	51411	Microarray	BIN2	0
CD69	69.2011383108596	1.88690858400098	0.209155684632129	9.0215505608645	1.85445621795422e-19	1.62139899550683e-17	969	B-HOT	CD69	0
PDCD1LG2	70.3287199553921	1.19960935758192	0.133018156892667	9.01838805772875	1.90877117153808e-19	1.65956456662833e-17	80380	B-HOT	PDCD1LG2	0
GPR183	81.8402486226849	1.59082722851528	0.176648761410149	9.00559514720654	2.1449920237493e-19	1.85458393697836e-17	1880	Microarray	GPR183	0
CD3E	248.973190925736	1.91532441436735	0.212814918489578	8.99995370607041	2.25812879244051e-19	1.94161648600838e-17	916	B-HOT	CD3E	0
TRBC2	299.717202998647	1.97535008165968	0.219501143384391	8.99927012316488	2.27223214205196e-19	1.94300817729421e-17	28638	NGS	TRBC2	0
PIK3CD	786.752524888105	0.754514805015384	0.083856649749681	8.99767409344008	2.30550037192819e-19	1.96068318515401e-17	5293	B-HOT	PIK3CD	0
CLIC2	212.882722995266	0.872482584551022	0.0969985235999558	8.99480272657902	2.36656838937297e-19	2.00167955672889e-17	1193	Microarray	CLIC2	0
FANCD2	128.706507030346	0.775557142271659	0.086253476203628	8.99160447099797	2.43647145486118e-19	2.049665148757e-17	2177	Microarray	FANCD2	0
SELL	294.391908739088	1.8612497891017	0.207035836317212	8.98998850735178	2.47256286206723e-19	2.06884386141679e-17	6402	B-HOT	SELL	0
LAX1	95.8855274415457	2.006546602377	0.22343244652899	8.980551542753	2.69412806960752e-19	2.24217728060438e-17	54900	Microarray	LAX1	0
ARHGAP25	365.670242888594	1.02738342140806	0.114437892028322	8.97765069941867	2.76609641394e-19	2.27771208942583e-17	9938	Microarray	ARHGAP25	0
CCL5	456.026877900629	1.78354646609252	0.198664061800356	8.97770059632055	2.76484258874005e-19	2.27771208942583e-17	6352	B-HOT	CCL5	0
MAP3K8	305.433364895256	0.676022450947973	0.0753455788239911	8.97229089615432	2.90410245934925e-19	2.36703415121843e-17	1326	Microarray	MAP3K8	0
CD79B	93.5323444312187	1.4579516923341	0.162495529201965	8.97225726451846	2.90498954496382e-19	2.36703415121843e-17	974	Microarray	CD79B	0
UVRAG	634.407378275259	0.241600067804168	0.0269607226589546	8.96118664400579	3.21202841454826e-19	2.60358324039659e-17	7405	Microarray	UVRAG	0
APOBEC3D	98.7893887207225	1.16907505752183	0.13054984361978	8.95500925245613	3.39707138908686e-19	2.73930684084761e-17	140564	Microarray	APOBEC3D	0
SLC9A9	195.770382760886	0.810808225288	0.0906462356869543	8.94475340474277	3.72781126969669e-19	2.99051169022111e-17	285195	Microarray	SLC9A9	0
PRKCB	277.208960546249	1.59726639666971	0.178593372342923	8.94359278687423	3.76718765082618e-19	3.00660212357989e-17	5579	Microarray	PRKCB	0
INPP4A	851.400267549145	0.449846991800905	0.0503156025623008	8.94050689831059	3.87389272291288e-19	3.06508581815574e-17	3631	Microarray	INPP4A	0
IL2RB	231.726997803365	1.80813458414327	0.202244568137186	8.94033694352072	3.87985546601993e-19	3.06508581815574e-17	3560	B-HOT	IL2RB	0
ARHGAP15	171.481219552658	1.14547477799631	0.128201656215743	8.93494524024446	4.0737992137778e-19	3.20204733151636e-17	55843	Microarray	ARHGAP15	0
LOC100419583	775.29702858178	0.549565532783014	0.0615513629140907	8.92856805705604	4.31558374829615e-19	3.37504672737352e-17	100419583	NGS	LOC100419583	0
APOBEC3G	232.223191864413	1.17523229139481	0.131921897844051	8.90854597001091	5.17061956778031e-19	4.02351761666825e-17	60489	Microarray	APOBEC3G	0
DUSP2	62.4599149149383	1.59283617891673	0.178989240609335	8.89906104687757	5.63211117125846e-19	4.36082319195499e-17	1844	B-HOT	DUSP2	0
CD247	130.903783975554	1.74042782787329	0.195791992334181	8.88916756566169	6.156841969372e-19	4.74351146382854e-17	919	B-HOT	CD247	0
SERPINB9	320.764743825003	0.992031769373613	0.111607470373025	8.88857856967774	6.18956105027438e-19	4.74522850371528e-17	5272	Microarray	SERPINB9	0
ZAP70	373.967212220349	1.61729063976099	0.182020040598836	8.88523392501284	6.3786411804786e-19	4.86621532802885e-17	7535	B-HOT	ZAP70	0
SAMD3	66.546052002696	1.45347443768404	0.163600566943909	8.88428729090147	6.43318476878814e-19	4.88388558812926e-17	154075	Microarray	SAMD3	0
EZH2	133.981055686596	0.762485534821496	0.0858369957246188	8.88294759601901	6.5111640907662e-19	4.91908964779584e-17	2146	B-HOT	EZH2	0
DCK	270.107129452589	0.765085000022139	0.086261694918435	8.86934810109595	7.35753450222652e-19	5.53165746174644e-17	1633	Microarray	DCK	0
NXPE3	302.425189843129	0.789798180300925	0.0891606720017263	8.85814521772147	8.13566929715134e-19	6.05468440666887e-17	91775	Microarray	NXPE3	0
CGAS	45.616500982095	1.1810997448147	0.133341932089797	8.85767684856481	8.16991406155923e-19	6.05468440666887e-17	115004	B-HOT	CGAS	0
GRAP2	86.8236831383288	1.59651669768424	0.180222425832646	8.85859065711811	8.10323258989345e-19	6.05468440666887e-17	9402	Microarray	GRAP2	0
UBD	885.759050876851	1.57999269883047	0.178429214576882	8.85501122995576	8.36753873103232e-19	6.17175380431545e-17	10537	NGS	UBD	0
GAB3	206.99305020629	0.944139108528448	0.106716711458597	8.84715332419841	8.97800056691807e-19	6.59078409542198e-17	139716	Microarray	GAB3	0
CASP8	613.945115037283	0.517590420118398	0.0585432929182618	8.84115659228561	9.47327761087393e-19	6.92171922338174e-17	841	B-HOT	CASP8	0
HLA-DOB	102.765809198708	1.62836762900869	0.184195865178481	8.84041358599901	9.53649225086132e-19	6.93534714486704e-17	3112	Microarray	HLA-DOB	0
GZMA	141.874904228087	1.72392978292763	0.195110119604127	8.83567590663895	9.94948394855239e-19	7.20203807866609e-17	3001	B-HOT	GZMA	0
CD7	81.9387328217683	1.72359433678319	0.19514756851229	8.83226140055464	1.0258037249611e-18	7.39101082017109e-17	924	B-HOT	CD7	0
CLEC2B	127.708327591825	1.20492679599299	0.136505478705556	8.8269482471984	1.07570545554189e-18	7.7148405551145e-17	9976	Microarray	CLEC2B	0
CD53	735.097290674566	1.47427430227875	0.167267697301446	8.81386140936611	1.20907510793893e-18	8.63157610314387e-17	963	Microarray	CD53	0
ZNF267	208.537221835123	0.819530060326128	0.0929916238079182	8.81294493812618	1.21900431538345e-18	8.66272336087336e-17	10308	Microarray	ZNF267	0
NLRP1	723.021724430757	0.899512799098007	0.102086639324126	8.81126859551174	1.23737490263346e-18	8.75330254985662e-17	22861	Microarray	NLRP1	0
EVL	1910.96715207172	0.67197375239062	0.0763881125619175	8.79683670474174	1.40726862465626e-18	9.91010027399337e-17	51466	Microarray	EVL	0
GBP2	1232.29278514267	1.15210479466489	0.130998382461033	8.79480168396428	1.4330085133424e-18	1.00459060779945e-16	2634	B-HOT	GBP2	0
ADAM19	232.942681992683	1.19765607556806	0.136211046290212	8.79265014245858	1.46072789562728e-18	1.01943086276445e-16	8728	Microarray	ADAM19	0
VAMP1	420.698806292799	0.606879076548871	0.0691209613127903	8.77995712187198	1.63536992211757e-18	1.13621705794266e-16	6843	Microarray	VAMP1	0
CYBB	1184.16966865983	1.39389851441093	0.158977018831071	8.76792460105248	1.81989632803068e-18	1.25880206902851e-16	1536	Microarray	CYBB	0
REL	368.268954548517	0.732204799343656	0.0835691981075831	8.7616587920474	1.92397898057232e-18	1.32490641038261e-16	5966	B-HOT	REL	0
HLA-DOA	894.722982680484	1.07296939392959	0.122475454015136	8.76068925449329	1.94060089691071e-18	1.33046571623883e-16	3111	Microarray	HLA-DOA	0
CD22	132.195805598391	1.71284232708408	0.19597186287186	8.74024618628057	2.32602992845514e-18	1.58771946388366e-16	933	B-HOT	CD22	0
LOC101928126	22.267835618787	1.08032649822819	0.123615487672312	8.73941055907163	2.34329818328538e-18	1.5925218177498e-16	101928126	NGS	LOC101928126	0
CYSLTR1	61.0470270798003	1.08836955266047	0.124544243459674	8.73881861117792	2.3556073333113e-18	1.5939268229706e-16	10800	Microarray	CYSLTR1	0
APOL6	1429.99356163132	0.839894312707038	0.0961193737042122	8.73803355493806	2.37203056881796e-18	1.59809141742485e-16	80830	Microarray	APOL6	0
LAPTM5	1529.9315170445	1.38509094573567	0.158666777926347	8.72955866273801	2.55668318199184e-18	1.71507156729909e-16	7805	Microarray	LAPTM5	0
CD27	79.3394125412902	2.16448158724269	0.248069652827403	8.72529776444945	2.6548114593137e-18	1.77325453825318e-16	939	B-HOT	CD27	0
PDE4B	233.267597042898	0.775338096071689	0.0888716575555535	8.72424479747131	2.67962870276484e-18	1.78218211543287e-16	5142	Microarray	PDE4B	0
OSTF1	622.390472299393	0.316595536844988	0.0362995511290518	8.72174798303788	2.73939503562436e-18	1.81417893359242e-16	26578	Microarray	OSTF1	0
CD6	179.425653379174	1.81398052467952	0.2082154660779	8.71203546426686	2.98466267464938e-18	1.96823327142238e-16	923	B-HOT	CD6	0
IRF4	116.294589485439	2.22727835926017	0.255707620996994	8.71025411982674	3.0319431208636e-18	1.98261053739496e-16	3662	B-HOT	IRF4	0
SNX20	154.923413365058	1.68685539094503	0.193662914416929	8.710265442528	3.03164027097511e-18	1.98261053739496e-16	124460	Microarray	SNX20	0
LOC339192	54.1347405648264	1.65324940548524	0.190055563608121	8.69876879213123	3.3550430858221e-18	2.18470860019453e-16	339192	NGS	LOC339192	0
TMC8	598.386297267528	1.65048647626491	0.189809672846429	8.69548138150097	3.45362440229415e-18	2.23953152387099e-16	147138	Microarray	TMC8	0
PIP4K2A	831.219822105357	0.506082153595938	0.0582137628117905	8.69351385568632	3.51398791058799e-18	2.26139194788692e-16	5305	Microarray	PIP4K2A	0
LDB3	142.716741499897	1.36113238206593	0.156570126872467	8.69343602930483	3.51639691183342e-18	2.26139194788692e-16	11155	Microarray	LDB3	0
NLRC5	1162.71431515332	1.12737185423236	0.129743477442732	8.68923722758989	3.64881020762809e-18	2.33689025766733e-16	84166	B-HOT	NLRC5	0
LCK	236.272531264669	1.78760547577942	0.205738931960652	8.68870786264845	3.66584984144585e-18	2.33818119190253e-16	3932	B-HOT	LCK	0
HLA-DPB1	4089.94514683577	1.16836842928453	0.134569470649531	8.68226963846351	3.87948382991442e-18	2.45637370800468e-16	3115	B-HOT	HLA-DPB1	0
NSMAF	603.37734781521	0.343317978070737	0.0395428549370167	8.68217478524424	3.88272140441529e-18	2.45637370800468e-16	8439	Microarray	NSMAF	0
ELMO1	232.508807854472	0.775050224346875	0.0893030059044553	8.67888170725291	3.99679128940237e-18	2.51830213914855e-16	9844	Microarray	ELMO1	0
PTP4A2	2819.69981094319	0.340450276334037	0.0392545600457	8.67288477918707	4.21308211892784e-18	2.64387891197072e-16	8073	Microarray	PTP4A2	0
HENMT1	88.8204579319354	0.722476550849234	0.0833171112121138	8.67140663350544	4.26814522359863e-18	2.66767647047652e-16	113802	Microarray	HENMT1	0
HLA-DMB	1361.39399209528	0.976560034583361	0.11271535031156	8.66394889324323	4.55697735265715e-18	2.83680954157613e-16	3109	B-HOT	HLA-DMB	0
RASAL3	307.213491096356	1.49014099576162	0.172128644636515	8.65713547508817	4.83767607372469e-18	2.99955190180786e-16	64926	Microarray	RASAL3	0
IL12RB1	93.2550299786334	1.47946970836949	0.170989307579019	8.65241066425041	5.04228247623707e-18	3.1140096102253e-16	3594	B-HOT	IL12RB1	0
HCG26	96.1759350853411	0.906530698123964	0.104794864960556	8.65052594385395	5.12626248858888e-18	3.15336059722959e-16	352961	NGS	HCG26	1
KNTC1	282.05139774347	0.531118126829606	0.0614244631167989	8.64668732748517	5.30159763094421e-18	3.24837653269231e-16	9735	Microarray	KNTC1	0
LZTS3	1982.30171532656	-0.466807350070446	0.0540346703293821	-8.63903392442116	5.66903419125219e-18	3.45988937719443e-16	9762	Microarray	LZTS3	0
IL15	116.975063341722	0.626049177218635	0.0724824024125768	8.63725754639179	5.75784830746281e-18	3.50036692222827e-16	3600	B-HOT	IL15	0
GSDMB	221.496101535197	0.583560742961871	0.0676082046426841	8.63150775924381	6.05484546749734e-18	3.66659766578448e-16	55876	Microarray	GSDMB	0
GBP5	542.480241745915	2.02259667053435	0.234431320163843	8.62767257003356	6.26130221064416e-18	3.77692427535872e-16	115362	B-HOT	GBP5	0
CD48	249.966640070499	1.776256762031	0.205897507662224	8.62689782988998	6.30384411574316e-18	3.78394560702547e-16	962	B-HOT	CD48	0
JAK3	553.205466145022	1.49628285085831	0.173450364921537	8.62657655136776	6.3215694777782e-18	3.78394560702547e-16	3718	B-HOT	JAK3	0
LOC105374412	83.5024574780564	1.43559253021068	0.166433117327739	8.62564225954938	6.37339562546886e-18	3.80035080916367e-16	105374412	NGS	LOC105374412	0
SLFN5	960.114988403119	0.912460098170615	0.105798890817943	8.62447697812601	6.43862307479995e-18	3.82459125622563e-16	162394	Microarray	SLFN5	0
TRAT1	23.32914162416	2.07087603732089	0.240441192986315	8.61281717828921	7.1286728123079e-18	4.20240662795257e-16	50852	B-HOT	TRAT1	0
TRBV7-2	10.8448872055701	2.09946101304538	0.243754050699958	8.61303025330911	7.11543070071818e-18	4.20240662795257e-16	28596	NGS	TRBV7-2	0
BTK	156.834132651818	1.42696549960718	0.165688180860289	8.61235540276966	7.15745461311837e-18	4.20345155260231e-16	695	B-HOT	BTK	0
LCP1	2038.87091205574	1.5733232464295	0.18270557886757	8.61124907176418	7.22687803526773e-18	4.22125996881306e-16	3936	Microarray	LCP1	0
BORA	68.9297206580298	0.631404425452982	0.073325253722355	8.61100907804269	7.24202539146107e-18	4.22125996881306e-16	79866	Microarray	BORA	0
CBLB	549.558246446124	0.452089968692339	0.0525118336325187	8.60929694163976	7.35100096670362e-18	4.25292297564344e-16	868	Microarray	CBLB	0
HPS5	606.975497095425	0.288700053376908	0.0335325953237699	8.60953500882946	7.33575192836769e-18	4.25292297564344e-16	11234	Microarray	HPS5	0
MTMR1	657.985492833174	0.26647448630302	0.0309844390049643	8.60026822690984	7.95300055644512e-18	4.5841684318502e-16	8776	Microarray	MTMR1	0
TRBC1	176.053403974402	1.91344158202281	0.222524949740901	8.59877323531922	8.0572711409276e-18	4.62713323860724e-16	28639	NGS	TRBC1	0
IGFLR1	229.021115486888	0.957902944566236	0.111412154909827	8.59783158616336	8.12363936061068e-18	4.64809556504353e-16	79713	Microarray	IGFLR1	0
BTN3A3	819.930850639561	0.733447765286772	0.0853150438322475	8.5969335810098	8.18743403129032e-18	4.66743720985243e-16	10384	Microarray	BTN3A3	0
KIF21B	240.574233205583	1.28418336625269	0.149390698458469	8.59614005091288	8.24421810019943e-18	4.68265570413882e-16	23046	Microarray	KIF21B	0
PAG1	335.112020761304	0.874690354468101	0.101766381409912	8.59508162076504	8.32056349558317e-18	4.69177281455656e-16	55824	Microarray	PAG1	0
GMFG	339.048816534583	0.918475032731073	0.106856970507005	8.59536844787175	8.29980577579705e-18	4.69177281455656e-16	9535	Microarray	GMFG	0
TRAV13-1	7.37511555147587	2.17667716454235	0.253382064339578	8.5904942412388	8.6596010643957e-18	4.86532026589135e-16	28671	NGS	TRAV13-1	0
ATP6V0A2	460.306939489981	0.312811434804593	0.0364356911725449	8.58530261778877	9.05976278107665e-18	5.07183770366532e-16	23545	Microarray	ATP6V0A2	0
SACS	303.78549025024	0.863456675906843	0.100595997376614	8.58340986147006	9.21014787302352e-18	5.13754592644677e-16	26278	Microarray	SACS	0
IRF8	478.091303314569	1.2976033271716	0.151313862240306	8.57557468932249	9.8593246305871e-18	5.48002390092239e-16	3394	B-HOT	IRF8	0
ARHGAP9	309.046782089703	1.49417044105358	0.174267111221238	8.5740242698846	9.99303553333685e-18	5.53457693969115e-16	64333	Microarray	ARHGAP9	0
ATP2A3	655.800696501842	1.07279478498014	0.125324255528615	8.56015286470372	1.12717965633856e-17	6.22067269205569e-16	489	Microarray	ATP2A3	0
TRBV4-2	5.22215937586812	2.48969349742194	0.290877333167121	8.55925578770178	1.13598426238343e-17	6.24711062737573e-16	28616	NGS	TRBV4-2	0
SERPINB1	1138.57801472503	0.396522385980171	0.0463550584614775	8.554026230162	1.18867878495197e-17	6.51387603176322e-16	1992	Microarray	SERPINB1	0
PATL2	94.3586421824956	1.17438448578457	0.137328442009782	8.55164792229213	1.21343435366859e-17	6.62620310391027e-16	197135	Microarray	PATL2	0
RNASEH2B	318.289628481783	0.47827681787793	0.0559394000428823	8.54990967924736	1.23184870116755e-17	6.70323822946525e-16	79621	Microarray	RNASEH2B	0
NUB1	1397.53634706767	0.31904736266582	0.0373326275402373	8.54607306496036	1.27347413877188e-17	6.90560209815568e-16	51667	Microarray	NUB1	0
HLA-DMA	1549.98656844696	0.804076121349619	0.0941195012068573	8.54314048671388	1.30622438690751e-17	7.05860074077834e-16	3108	B-HOT	HLA-DMA	0
AGAP2	108.313774135968	1.49490496919396	0.175027174273305	8.54098785174732	1.33079206413895e-17	7.16647643397733e-16	116986	Microarray	AGAP2	0
TAP1	1666.01770627191	1.04717456965599	0.122693571901911	8.53487720198714	1.40304365018158e-17	7.52950631992274e-16	6890	B-HOT	TAP1	0
ZBTB2	287.985122857857	0.292428452831306	0.0342705883110353	8.53292771566289	1.42689848533156e-17	7.63121000935227e-16	57621	Microarray	ZBTB2	0
STAT1	4737.49097410091	1.0892988594888	0.127673415769411	8.53191600556974	1.43943554394464e-17	7.67189567479808e-16	6772	B-HOT	STAT1	0
NIN	1189.15200535599	0.445286948189031	0.0522233235926644	8.52659152186895	1.5072293507647e-17	8.00580559247477e-16	51199	Microarray	NIN	0
MS4A1	217.226453678689	2.5735865142572	0.301918075793308	8.52412200725295	1.53973263315546e-17	8.15063230265251e-16	931	B-HOT	MS4A1	0
CARMIL2	131.707381791285	1.75602912183508	0.206302781342259	8.51190231372501	1.71102702733543e-17	9.02668258522757e-16	146206	Microarray	CARMIL2	0
CD86	168.466953759383	1.38103656016372	0.162259530546537	8.51128162094384	1.72021264010132e-17	9.04448287766783e-16	942	B-HOT	CD86	0
TRBV6-5	7.03709564781847	2.30379168207451	0.270768173989986	8.50835476018577	1.76418707044097e-17	9.24445904958679e-16	28602	NGS	TRBV6-5	0
N4BP2L1	393.066118743681	0.485233124762001	0.0570575026652257	8.5042825587551	1.82722015304669e-17	9.54262659123007e-16	90634	Microarray	N4BP2L1	0
INPP5D	582.143304885914	1.03363029526869	0.121655830599763	8.49634818300851	1.95648535306378e-17	1.01495938499105e-15	3635	B-HOT	INPP5D	0
DEF6	240.981905552755	1.37405893360757	0.161721188306927	8.49646819932939	1.95446443548046e-17	1.01495938499105e-15	50619	Microarray	DEF6	0
SPN	243.794955238044	1.55320581778808	0.182989896605523	8.48793210226447	2.10346399030137e-17	1.08758173026778e-15	6693	NGS	SPN	0
RELT	125.261717817716	1.19191661951236	0.140432717132895	8.48745679672649	2.11208222195541e-17	1.08842170928119e-15	84957	Microarray	RELT	0
ARID5A	316.364438657215	0.864590312074258	0.101963374641251	8.47942033221481	2.26318654962961e-17	1.16244132910514e-15	10865	Microarray	ARID5A	0
DOCK2	475.814930143202	1.41604289967134	0.167131421406262	8.47263122491631	2.39911168224406e-17	1.22820312864356e-15	1794	Microarray	DOCK2	0
CAPZA1	1544.73458013775	0.570561231817318	0.0673522495421107	8.47130178570481	2.42665636227084e-17	1.23823124478757e-15	829	Microarray	CAPZA1	0
BTN2A2	401.20680176514	0.603778239525145	0.0713138105942249	8.46649806670182	2.52881027824501e-17	1.28613968497801e-15	10385	Microarray	BTN2A2	0
RAC2	451.292236813209	1.54286001299749	0.182243762876272	8.46591394211367	2.54151778873039e-17	1.28839222625443e-15	5880	Microarray	RAC2	0
MAP4K1	189.195183817595	1.49616118067453	0.176926797346007	8.45638537020798	2.75793116670364e-17	1.39356112816262e-15	11184	Microarray	MAP4K1	0
PLEK	492.64889107356	1.57416160250687	0.186189022495176	8.45464239196838	2.79943982076561e-17	1.40995734403156e-15	5341	Microarray	PLEK	0
TLR1	318.683796350983	0.811903088058874	0.0961306658024844	8.4458281993704	3.01897402976849e-17	1.51562234920281e-15	7096	Microarray	TLR1	0
LYSMD2	158.923015316399	0.581002435637961	0.0688083052918773	8.4437835399871	3.07227878817822e-17	1.53742362637999e-15	256586	Microarray	LYSMD2	0
RNF166	796.24772011806	0.6706595025091	0.0795193032365269	8.43392076153196	3.34273086143781e-17	1.66740129476143e-15	115992	Microarray	RNF166	0
CD180	91.6834943908897	1.56297733231042	0.185404350659488	8.43010062466643	3.45368111541992e-17	1.71724086898659e-15	4064	Microarray	CD180	0
SHROOM4	1204.2185118592	-0.349260115426104	0.0414430458786528	-8.42747216140324	3.53212274114395e-17	1.75065051657399e-15	57477	Microarray	SHROOM4	0
PIK3CG	152.552408459617	1.2126337071903	0.144083531718498	8.41618533865117	3.88941801683844e-17	1.92161944749386e-15	5294	B-HOT	PIK3CG	0
LAT	369.66840291743	0.69373002078356	0.0824839452626354	8.41048544143553	4.08317246823913e-17	2.01096244060777e-15	27040	Microarray	LAT	0
TNFSF8	104.710863115027	1.37322636747974	0.163288118106463	8.40983644985363	4.10582830138786e-17	2.01574150960566e-15	944	B-HOT	TNFSF8	0
GBP1	1264.75115439742	1.32003088801619	0.157086877383609	8.403190069102	4.34510564818412e-17	2.1265056353047e-15	2633	B-HOT	GBP1	0
CDKN1B	839.267554563597	0.380326587637569	0.0452654816644357	8.40213278756259	4.3844164744761e-17	2.13233354975849e-15	1027	Microarray	CDKN1B	0
SCIMP	126.765331873179	1.4167353003916	0.168609579228832	8.40246032800332	4.37220082261991e-17	2.13233354975849e-15	388325	Microarray	SCIMP	0
PLXNC1	407.917209388291	0.851621289188895	0.101387125258337	8.39969855165478	4.47626247561673e-17	2.17022033981381e-15	10154	Microarray	PLXNC1	0
AIF1	707.883094869831	0.917841957614762	0.109294226656937	8.39789973989909	4.54535022102975e-17	2.19687222018279e-15	199	Microarray	AIF1	0
ZC3H12D	121.663835131506	0.827523832520365	0.0985487183051583	8.39710395784062	4.57624874717403e-17	2.20495849078233e-15	340152	Microarray	ZC3H12D	0
LPAR5	60.6193563431465	1.01673306060878	0.12109519913638	8.39614673298241	4.61369034518416e-17	2.21613774204015e-15	57121	Microarray	LPAR5	0
ACAP1	326.849497964982	1.64819524408837	0.196535468402134	8.38624833211265	5.01902530313718e-17	2.40341817823766e-15	9744	Microarray	ACAP1	0
CD4	973.502586142013	1.08542403492088	0.129481864106183	8.38282675657777	5.16715011535376e-17	2.46675942470094e-15	920	B-HOT	CD4	0
EHBP1L1	1675.64883523242	0.968093426456949	0.115495757084654	8.38206918499501	5.20052496613588e-17	2.47510000146705e-15	254102	Microarray	EHBP1L1	0
CD37	290.322844962763	1.57161386892886	0.18760310517607	8.37733398631042	5.4140052006897e-17	2.56884643104676e-15	951	Microarray	CD37	0
IRAK4	598.281975967763	0.429303403839627	0.0512644024016101	8.3742984162075	5.55538254416529e-17	2.62791545698615e-15	51135	Microarray	IRAK4	0
LYST	748.551261063431	0.588194303777703	0.0703384140764974	8.36234810665484	6.14821155990937e-17	2.89077391259425e-15	1130	Microarray	LYST	0
MAX	1214.64197280876	0.244009825676397	0.0291786454737924	8.36261662302182	6.1342297614398e-17	2.89077391259425e-15	4149	Microarray	MAX	0
CXCR4	385.734628346969	1.27824495267045	0.152935897836682	8.35804393050656	6.37667025330954e-17	2.98916021542941e-15	7852	B-HOT	CXCR4	0
ADCY7	655.491489675377	1.27134180661402	0.15212617232551	8.35715371772902	6.42495586782947e-17	3.00275039552643e-15	113	Microarray	ADCY7	0
BTN3A2	1293.05204356006	0.827557233547248	0.0990936879803548	8.35126081604017	6.75380982674151e-17	3.14699228543647e-15	11118	Microarray	BTN3A2	0
RASSF2	463.029863454066	1.22149905643041	0.14627680955906	8.35059952505476	6.79173358596269e-17	3.15521641189067e-15	9770	Microarray	RASSF2	0
LOC101059954	23.9018131258775	2.31963124250106	0.277830799262156	8.34907882301524	6.87974150768452e-17	3.18658979416947e-15	101059954	NGS	LOC101059954	0
HCST	138.224571598161	1.35262762090825	0.162070910678884	8.34590004611165	7.06735626845027e-17	3.26377642747453e-15	10870	Microarray	HCST	0
FLJ32255	63.2942786395154	1.08460689818615	0.130055520597282	8.33956831055745	7.45622328021142e-17	3.43317168372575e-15	643977	NGS	FLJ32255	0
C16orf54	92.8583508175383	1.49102910616128	0.178913463090937	8.33380048880634	7.82878074170194e-17	3.59408007914771e-15	283897	NGS	C16orf54	0
IL2RA	71.0160048598978	1.45817673906125	0.175019933692255	8.33148949550641	7.98315217545709e-17	3.64760337585578e-15	3559	B-HOT	IL2RA	0
TRIM69	32.9834588078203	0.691272792765259	0.0829728935934629	8.33130873020104	7.9953528835211e-17	3.64760337585578e-15	140691	Microarray	TRIM69	0
ITGAL	620.933166811582	1.60768098591095	0.192975562496951	8.33100816035372	8.01568048925448e-17	3.64760337585578e-15	3683	Microarray	ITGAL	0
SASH3	344.767544634304	1.49652172620623	0.179672058993471	8.32918448527723	8.14011332141751e-17	3.69342809391314e-15	54440	Microarray	SASH3	0
LMNB1	154.334948532371	0.989693212400423	0.118834129020276	8.32835836438499	8.19710619820302e-17	3.70847569077423e-15	4001	Microarray	LMNB1	0
SLFN11	443.551639780665	0.805690685490448	0.0967632000735591	8.32641629129632	8.33264149777453e-17	3.75886665593812e-15	91607	Microarray	SLFN11	0
GZMK	128.932930217195	1.83781972524818	0.220750781968516	8.32531467775412	8.41050183016021e-17	3.78302427695906e-15	3003	B-HOT	GZMK	0
AKNA	807.998231843267	1.15146465666856	0.138333024145868	8.32385949615603	8.51445254309428e-17	3.81874423424139e-15	80709	Microarray	AKNA	0
IFI16	1025.381750546	0.905395023591675	0.108903620783947	8.31372746906076	9.27419981622987e-17	4.13565535071592e-15	3428	Microarray	IFI16	0
APOL3	955.52295339196	0.751623567391069	0.0904040533008256	8.31404721301589	9.24923270482392e-17	4.13565535071592e-15	80833	Microarray	APOL3	0
GIMAP6	856.053918195737	0.545562536857074	0.0656355502639286	8.31199760896801	9.4104322443637e-17	4.1844159148295e-15	474344	Microarray	GIMAP6	0
CCR5	175.552294741623	1.57475619441378	0.189582150702166	8.30645811634305	9.86010103968989e-17	4.37187329004825e-15	1234	B-HOT	CCR5	0
CXCR3	47.2295693999411	1.67637724611334	0.201993904562613	8.29914768835858	1.04860947378269e-16	4.63622421604547e-15	2833	B-HOT	CXCR3	0
DYRK2	601.739098983934	0.581409111062473	0.0700732572408879	8.29716119894052	1.06628651474547e-16	4.70102465410305e-15	8445	Microarray	DYRK2	0
SMAP2	1009.70295031206	0.820542618909702	0.0989782500654154	8.29013059300806	1.13124195549711e-16	4.97331032581964e-15	64744	Microarray	SMAP2	0
ARAP2	482.032483856643	0.668270592586448	0.0806299890249408	8.28811464156017	1.15057655062981e-16	5.04406277674696e-15	116984	Microarray	ARAP2	0
HAPLN3	223.168812588335	1.4175799549914	0.171073430891003	8.28638291526748	1.16744510502877e-16	5.10363712628166e-15	145864	Microarray	HAPLN3	0
IL2RG	467.331923507875	1.72948157924178	0.208728281872966	8.28580374313801	1.17314099121592e-16	5.11417177767321e-15	3561	B-HOT	IL2RG	0
LY9	68.4918365369121	1.88106297951281	0.227143634724476	8.28138099398882	1.2175496941883e-16	5.29294019291971e-15	4063	Microarray	LY9	0
ARHGAP30	622.108860837514	1.41231380157192	0.170564278241361	8.28024376577487	1.22923393332816e-16	5.32884894272593e-15	257106	Microarray	ARHGAP30	0
CD5	94.3666362861328	1.87652464431661	0.22669565376981	8.27772660441943	1.25549065288183e-16	5.42755584188885e-15	921	B-HOT	CD5	0
RECQL	678.181610972191	0.461705850970974	0.0558146423133052	8.27212773987288	1.31589204964376e-16	5.65724529519498e-15	5965	Microarray	RECQL	0
LIMD2	473.321034689832	1.27139927045005	0.153692408054431	8.27236222364206	1.31330586711167e-16	5.65724529519498e-15	80774	Microarray	LIMD2	0
SIT1	54.9986444514193	1.80330729508719	0.21816065552985	8.26596019666093	1.3857478709774e-16	5.94115540386262e-15	27240	Microarray	SIT1	0
FCGR3A	730.349698618764	1.70434214785145	0.206200597213648	8.26545689431518	1.39160721562155e-16	5.94988546613137e-15	2214	Microarray	FCGR3A	0
DAPP1	103.311463996726	1.58112815906007	0.191340350424235	8.26343296411047	1.41541703072806e-16	6.03510554773172e-15	27071	Microarray	DAPP1	0
SIGLEC14	72.7799605655143	1.48842227285128	0.180181334612171	8.2606906872735	1.44831947479219e-16	6.15852349349479e-15	100049587	Microarray	SIGLEC14	0
OGT	6718.00079785599	0.390225431027892	0.0472551923382375	8.2578318216289	1.48342363714034e-16	6.29060546725206e-15	8473	Microarray	OGT	0
TRAV8-3	5.95452233420484	1.93156197078605	0.233935014966376	8.25683137286513	1.4959052806624e-16	6.32629725080136e-15	28683	NGS	TRAV8-3	0
PTPN2	512.797854999451	0.434789576517837	0.052666550479399	8.25551650070396	1.51246727183175e-16	6.37900491911043e-15	5771	B-HOT	PTPN2	0
POU2F2	173.585057854705	1.32544870721935	0.16060177575812	8.25301402156096	1.54448923606215e-16	6.49645567049601e-15	5452	Microarray	POU2F2	0
EOMES	60.1521327645308	1.70951019083913	0.207195861835734	8.25069659062225	1.57473893918839e-16	6.55482087852892e-15	8320	B-HOT	EOMES	0
CLEC4A	64.2554353523215	0.97456838858039	0.118120042434056	8.25066067110896	1.57521236816155e-16	6.55482087852892e-15	50856	Microarray	CLEC4A	0
VAV1	205.181220899454	1.35985820330345	0.164802111202459	8.25146106067094	1.56469621467664e-16	6.55482087852892e-15	7409	Microarray	VAV1	0
TLR8	84.9500932138359	1.67391891838161	0.202877217358781	8.25089647903314	1.57210691684218e-16	6.55482087852892e-15	51311	B-HOT	TLR8	0
RNF34	465.854060964555	0.274965121643257	0.0333331626979389	8.24899587641767	1.5973094689387e-16	6.62904727069147e-15	80196	Microarray	RNF34	0
DBF4	75.5610533139054	0.692451336351492	0.0839496620297009	8.24841124561653	1.60514165084589e-16	6.64383497662621e-15	10926	Microarray	DBF4	0
TAGAP	140.435370874062	1.43263470363822	0.173725164921579	8.24655831689626	1.63021598034878e-16	6.72972183081382e-15	117289	Microarray	TAGAP	0
S100PBP	530.654774982223	0.357384158908946	0.0433428095244451	8.24552360195718	1.64438564431996e-16	6.77025761443163e-15	64766	Microarray	S100PBP	0
MAFB	546.588646518581	0.756516689560196	0.0917765097617424	8.24303181199809	1.67900909842983e-16	6.89456955115131e-15	9935	Microarray	MAFB	0
ICAM3	387.879274302284	0.723769668510048	0.0879822103964236	8.22631831195126	1.93055555952128e-16	7.90664109811307e-15	3385	Microarray	ICAM3	0
CTSS	1474.72071578133	1.34546898076141	0.163811105587134	8.21353946631983	2.14762095492588e-16	8.77255247283766e-15	1520	B-HOT	CTSS	0
SRGN	931.361871576095	1.03480307489211	0.1260296361899	8.21079157391901	2.19735023976376e-16	8.95218894802181e-15	5552	Microarray	SRGN	0
MIS18BP1	323.966572775484	0.691107304247343	0.0841960744798412	8.20830791122944	2.24327333131454e-16	9.11542111103087e-15	55320	Microarray	MIS18BP1	0
PTPN6	899.424920725572	0.730063612721349	0.0889707677132164	8.20565711059836	2.29333072969443e-16	9.29455889224855e-15	5777	B-HOT	PTPN6	0
KIF2A	559.850683789058	0.512281797822321	0.0624954300064885	8.19710813685312	2.46238920883241e-16	9.95380863819711e-15	3796	Microarray	KIF2A	0
RNASE6	226.47247629553	1.1539959525425	0.140792254938784	8.19644484736928	2.47600806289586e-16	9.98293095410577e-15	6039	Microarray	RNASE6	0
FLI1	480.201478699213	0.742353466536961	0.0905882019362859	8.19481401186311	2.50980935595823e-16	1.00930653764284e-14	2313	Microarray	FLI1	0
SP110	591.786263606291	0.652622379698661	0.0796633444590848	8.19225434395174	2.56378131070886e-16	1.02835382831345e-14	3431	Microarray	SP110	0
GPRIN3	592.983846942775	0.700137922986167	0.0854784012532387	8.19081677618111	2.59459321285273e-16	1.03701206954193e-14	285513	Microarray	GPRIN3	0
CLEC7A	216.986397705802	1.28215213921507	0.156538953775575	8.19062673085993	2.59869374234628e-16	1.03701206954193e-14	64581	Microarray	CLEC7A	0
CXorf21	51.771193434686	1.13537157176502	0.138632987483899	8.18976487754681	2.61736991144874e-16	1.04179355324493e-14	NA	B-HOT	CXorf21	1
SAMD9L	1086.26631984831	0.881593160020876	0.107678006824903	8.18730942386823	2.67130751757678e-16	1.06054997183794e-14	219285	Microarray	SAMD9L	0
FCRL6	52.9064997517466	1.58210922921083	0.193335438994176	8.18323447290227	2.76324750719638e-16	1.09426007517805e-14	343413	Microarray	FCRL6	0
FYN	1012.42144970685	0.406154523787227	0.0496747468112026	8.17627768352573	2.92746904559271e-16	1.15635027300912e-14	2534	B-HOT	FYN	0
SLAMF8	318.088884444914	1.58989700305825	0.194492558098658	8.17459042444062	2.96872610884569e-16	1.1696780868852e-14	56833	B-HOT	SLAMF8	0
TRGV10	6.84399274748386	1.87557290189593	0.229712145124447	8.16488349312067	3.21745597855988e-16	1.2644764493517e-14	6984	NGS	TRGV10	0
EEF1A2	54.2965908191448	2.02145283897146	0.247773047001897	8.15848561185907	3.39251121371498e-16	1.32991566798605e-14	1917	Microarray	EEF1A2	0
FOXN3	1179.35908611546	0.420071142099717	0.0515218777769969	8.15325761063908	3.54249885629782e-16	1.38522386182319e-14	1112	Microarray	FOXN3	0
CARD16	127.636347858604	0.96843820560574	0.118816738425603	8.15068834945444	3.61858565564845e-16	1.41142978844253e-14	114769	B-HOT	CARD16	0
TRBJ1-4	5.26770618064744	2.16380817665991	0.265778268282769	8.1414036995597	3.90721244041024e-16	1.52019868025261e-14	28632	NGS	TRBJ1-4	1
SMCHD1	1040.15538774844	0.613830705371355	0.0754000883766171	8.14098124534446	3.92087130839063e-16	1.52170873248088e-14	23347	Microarray	SMCHD1	0
TRAV12-1	4.57977796156452	2.20165656072494	0.270481509907221	8.13976734113968	3.96038191296879e-16	1.53321949531177e-14	28674	NGS	TRAV12-1	0
UNC13D	360.247304181559	0.836758489837264	0.102809020122213	8.13895987767007	3.98688058079511e-16	1.53964820046934e-14	201294	Microarray	UNC13D	0
TBC1D31	107.180130902852	0.428207157874893	0.0526210053555227	8.13757082332049	4.03287486413492e-16	1.54971929655634e-14	93594	Microarray	TBC1D31	0
TBC1D10C	248.506409108805	1.62477054178822	0.199657864175602	8.13777382872938	4.02612047761338e-16	1.54971929655634e-14	374403	Microarray	TBC1D10C	0
SAMSN1	137.09663137467	1.32051183368746	0.162367035953898	8.1328813199645	4.19204997550197e-16	1.6069180731216e-14	64092	Microarray	SAMSN1	0
TUT7	742.235359802582	0.391822562744131	0.0482047072729966	8.12830499156713	4.3533476280877e-16	1.66464739891717e-14	79670	Microarray	TUT7	0
FCHO1	71.6952403973561	1.48534545821681	0.182822970748586	8.12450127101054	4.49205619601555e-16	1.71347722006348e-14	23149	Microarray	FCHO1	0
FCGR1A	69.0080747097415	1.51333581831413	0.186301029527326	8.12306739342068	4.54546748569727e-16	1.7296115031762e-14	2209	B-HOT	FCGR1A	0
C1QB	1663.57594101995	1.45092733400761	0.178651786987601	8.12153832028736	4.60311437991273e-16	1.74727485596541e-14	713	B-HOT	C1QB	0
ERAP1	1428.89812519998	0.511236843255414	0.0629546855564259	8.12071156796099	4.63458286881439e-16	1.75493949360969e-14	51752	Microarray	ERAP1	0
PDCD4	1204.7815484926	0.471224734137317	0.058031811830738	8.12011066467721	4.65758786644002e-16	1.75936990207296e-14	27250	Microarray	PDCD4	0
HLA-F	1760.20798425813	0.956439310171692	0.117832283545058	8.11695472069807	4.78027017834348e-16	1.79879084824493e-14	3134	B-HOT	HLA-F	0
USP30-AS1	24.6092698869466	1.23374258680179	0.151998024357004	8.11683304451409	4.7850633629339e-16	1.79879084824493e-14	100131733	NGS	USP30-AS1	0
TLR7	119.004560373384	1.24300746575615	0.153176091907497	8.11489214979322	4.86216438462797e-16	1.82337022452928e-14	51284	B-HOT	TLR7	0
ACTR2	3348.92775721468	0.381986827462139	0.0471042045137046	8.10939981697394	5.08704022939938e-16	1.9031155550515e-14	10097	Microarray	ACTR2	0
ARHGAP45	769.216686737946	1.17151513046734	0.144493646404722	8.1077276379749	5.15751835478805e-16	1.92485511164428e-14	23526	Microarray	ARHGAP45	0
GIT2	1167.4309631135	0.294020672969942	0.0362775618617104	8.10475285221056	5.28528436738453e-16	1.96782011027764e-14	9815	Microarray	GIT2	0
ASB2	61.1551046135897	1.34824628227494	0.166363597326403	8.1042145273506	5.3087362296301e-16	1.97183441388385e-14	51676	Microarray	ASB2	0
HS3ST3B1	105.114304573932	0.731791148592952	0.0903261718820482	8.10165130820065	5.42181570003248e-16	2.00904089856203e-14	9953	Microarray	HS3ST3B1	0
ME2	674.605807232022	0.359414786656298	0.0443675650793889	8.10084542645468	5.45785611926871e-16	2.01759180009926e-14	4200	Microarray	ME2	0
LAIR1	467.45362216752	1.25747603601822	0.155345569622876	8.09470163243742	5.74048823132384e-16	2.11704308872258e-14	3903	B-HOT	LAIR1	0
IRF1	1197.52832332375	1.0561723374565	0.130504685180802	8.09298406408381	5.8220484462763e-16	2.14204586216071e-14	3659	B-HOT	IRF1	0
P2RY13	150.472872519537	1.20906231242216	0.149689751969078	8.07712148973244	6.63134725318733e-16	2.43404852125836e-14	53829	Microarray	P2RY13	0
STK10	744.813020920047	0.719390438511737	0.0890858791610051	8.07524655183097	6.73404404863765e-16	2.46592770656348e-14	6793	Microarray	STK10	0
CD52	373.786642430903	1.68583506451199	0.208836803497115	8.0724998481184	6.88732578321441e-16	2.5161373512715e-14	1043	Microarray	CD52	0
CCR7	77.6608242416497	2.17196464088483	0.269110482168995	8.07090315984381	6.97800480345495e-16	2.54329481864565e-14	1236	B-HOT	CCR7	0
IGSF6	190.03658091095	1.38154080452527	0.171204242627076	8.06954771287176	7.05590566529075e-16	2.55969836524289e-14	10261	Microarray	IGSF6	0
SAMHD1	1576.45702740901	1.0223579081424	0.126689323274485	8.06980321401958	7.04115614012552e-16	2.55969836524289e-14	25939	B-HOT	SAMHD1	0
TLR2	439.886494617453	0.989160167345343	0.122600631744424	8.06814902395744	7.13719002923424e-16	2.58316484709238e-14	7097	B-HOT	TLR2	0
CCDC88A	528.943777583812	0.650600917141292	0.0806639515870388	8.06557209684025	7.28937030801347e-16	2.63212227618593e-14	55704	Microarray	CCDC88A	0
AOAH	364.909815231641	1.35314074355192	0.167883654150061	8.05999101224247	7.63000585859861e-16	2.74874493466135e-14	313	B-HOT	AOAH	0
RUNX3	183.035620780247	1.46954022670856	0.18238375792807	8.05740732290498	7.79296347370498e-16	2.80096744899008e-14	864	Microarray	RUNX3	0
MSL2	537.40550397462	0.357876105155443	0.0444327731967218	8.05432745714477	7.99170034562675e-16	2.86577955020712e-14	55167	Microarray	MSL2	0
BAZ1A	495.784627435512	0.707405624637427	0.0878713539644836	8.05046915429744	8.24772606523333e-16	2.95078990237302e-14	11177	Microarray	BAZ1A	0
TRBV27	8.21260407041687	2.071772698034	0.257522123898459	8.04502800252957	8.62257044969054e-16	3.07782256670949e-14	28560	NGS	TRBV27	0
FCRL3	88.5386068383032	2.11955481444288	0.263473823982356	8.0446504415741	8.64919485285763e-16	3.08026131567559e-14	115352	Microarray	FCRL3	0
SYTL1	207.376386543492	1.18375988661482	0.147172323576297	8.04335936166104	8.74085119223507e-16	3.10579605261996e-14	84958	Microarray	SYTL1	0
TRBV7-9	11.417371107413	2.0327152749564	0.252939352625389	8.03637414999999	9.25358975061061e-16	3.2804924211561e-14	28589	NGS	TRBV7-9	0
RAP2B	374.356464306086	0.687283910927909	0.0855808613323832	8.03081320084641	9.68286878512476e-16	3.42487470233856e-14	5912	Microarray	RAP2B	0
SLC2A3	236.001277315004	0.980192752311172	0.122061846377253	8.03029596391419	9.72378036567775e-16	3.43154634537512e-14	6515	NGS	SLC2A3	0
PLEKHO1	575.328972403613	0.959643219517816	0.119522379827034	8.02898353351532	9.82835469756055e-16	3.45279196745225e-14	51177	Microarray	PLEKHO1	0
PSTPIP1	140.774215329865	1.44913851256216	0.180483851356086	8.02918655422018	9.81210588857843e-16	3.45279196745225e-14	9051	B-HOT	PSTPIP1	0
HLA-E	14770.3431658835	0.556165106933035	0.069372303352716	8.01710596382066	1.08265718137018e-15	3.79490849406851e-14	3133	B-HOT	HLA-E	0
PVRIG	36.8054373754343	1.57581385186428	0.196590534246836	8.0157158018896	1.09497428274631e-15	3.82914003863658e-14	79037	NGS	PVRIG	0
RAB27A	355.967138665455	0.703788969715117	0.0878040483970425	8.01545011378795	1.09734399359501e-15	3.82914003863658e-14	5873	Microarray	RAB27A	0
GPSM3	313.967247484508	1.16162827424782	0.14497687874209	8.01250712752843	1.12393321684434e-15	3.91314824468645e-14	63940	Microarray	GPSM3	0
IL10RA	697.834806181895	1.22900607100586	0.153397075587954	8.01192634406632	1.12925495584387e-15	3.92290064236567e-14	3587	B-HOT	IL10RA	0
LY86	80.2889400499529	1.22335921099741	0.152714587131056	8.01075544897068	1.14005948774622e-15	3.95161376565577e-14	9450	Microarray	LY86	0
MICB	94.6660774240326	0.795601666869996	0.0993348269864651	8.0092923197863	1.15370385499958e-15	3.99002068785743e-14	4277	B-HOT	MICB	0
ADAMDEC1	55.3553283691314	2.71810999545278	0.339515828712103	8.00584174753642	1.18652232754106e-15	4.0944228344837e-14	27299	B-HOT	ADAMDEC1	0
BATF	32.3878781918041	1.70945699985735	0.213687301879225	7.9998061879387	1.24615201600528e-15	4.29067783740932e-14	10538	B-HOT	BATF	0
IL27RA	256.4725800394	0.916078624802989	0.114602612260142	7.99352306842306	1.31136330436739e-15	4.5052421867262e-14	9466	B-HOT	IL27RA	0
DPYD	662.524108124846	0.39598548988319	0.0495599819835405	7.99002489578592	1.34911506582006e-15	4.6247307862021e-14	1806	Microarray	DPYD	0
PPP3R1	677.642228698303	0.431274773534901	0.0540354777995654	7.9813261786013	1.44769341069439e-15	4.95174781332676e-14	5534	Microarray	PPP3R1	0
TRAV19	5.68284827022893	2.13187030268282	0.267204194657221	7.97843127207512	1.48204772178402e-15	5.05813787151858e-14	28664	NGS	TRAV19	0
ARMH1	85.6600446523535	0.774977143891622	0.0971608214667601	7.97623087364232	1.5086961616038e-15	5.11543319456207e-14	339541	Microarray	ARMH1	0
LINC00996	29.5013379004912	1.44582792040264	0.181260547496093	7.97651745167438	1.50519894131942e-15	5.11543319456207e-14	285972	NGS	LINC00996	0
CCDC88B	471.133590136145	1.30249636670855	0.163295574938364	7.97631146588126	1.50771185589722e-15	5.11543319456207e-14	283234	Microarray	CCDC88B	0
MILR1	105.941610499322	1.12754018318823	0.141408405090071	7.97364330974552	1.54063773972902e-15	5.2123793790006e-14	284021	Microarray	MILR1	0
ZNF107	211.939474008426	0.792917944964325	0.0994797360173523	7.97064785964064	1.57844685896465e-15	5.32871333320323e-14	51427	Microarray	ZNF107	0
TNK2	947.578446211385	0.611463982057306	0.0767569801253346	7.96623292186406	1.63584479860352e-15	5.48677857772988e-14	10188	Microarray	TNK2	0
GLIPR1	360.322988969136	1.06103314393563	0.133184893811374	7.96661778653626	1.63076050827263e-15	5.48677857772988e-14	11010	Microarray	GLIPR1	0
CORO1A	890.5874599919	1.45446702981058	0.182578625173008	7.96625031233723	1.63561472372162e-15	5.48677857772988e-14	11151	Microarray	CORO1A	0
RAB30	217.846703278264	0.557052457913981	0.0699835217766227	7.95976601023327	1.72364925012277e-15	5.76885016766895e-14	27314	Microarray	RAB30	0
CYB5R4	310.700404715018	0.47929465729789	0.0602476986969491	7.95540191018385	1.78550934188261e-15	5.96306478277234e-14	51167	Microarray	CYB5R4	0
TC2N	389.315605122924	0.710251727850658	0.0893100326677149	7.95265332052006	1.82558683549581e-15	6.08385608582896e-14	123036	Microarray	TC2N	0
DHRS9	41.6713026912996	1.71340169109003	0.215586080714178	7.94764525341338	1.90090062445993e-15	6.32130692702349e-14	10170	Microarray	DHRS9	0
ACSL5	495.666532909933	0.700966944403238	0.0882647706739877	7.94163899198594	1.99526953471348e-15	6.6209764965343e-14	51703	Microarray	ACSL5	0
GRK3	366.428070883251	0.606533296606257	0.0764044624093164	7.93845382167494	2.0471710797231e-15	6.77874968377247e-14	157	Microarray	GRK3	0
LOC107984659	66.517318946865	0.423333050102172	0.053345801878825	7.93563945413686	2.09413541066073e-15	6.90487910934596e-14	107984659	NGS	LOC107984659	0
ERBB2	6358.54461469554	-0.399499894658432	0.0503412796080917	-7.93583114629882	2.09090317761823e-15	6.90487910934596e-14	2064	Microarray	ERBB2	0
HPSE	108.941697793337	0.658918573814318	0.0830673466435228	7.93234165335769	2.15051830811646e-15	7.0757962852466e-14	10855	Microarray	HPSE	0
DRAM2	926.109667255611	0.379061802381135	0.047792723702275	7.9313705731128	2.16740406708032e-15	7.11631002024705e-14	128338	Microarray	DRAM2	0
PPP1R26	1090.18360757932	-0.326491567136408	0.0412038986309443	-7.92380279499115	2.30354856672125e-15	7.5473950197648e-14	9858	Microarray	PPP1R26	0
NCK1	409.856651954659	0.406903298064743	0.0513668210911078	7.92151995045655	2.34624601288048e-15	7.67114006270146e-14	4690	Microarray	NCK1	0
CXCR2P1	62.960127687648	2.42124033052144	0.305689867301651	7.92057764915118	2.36409684427164e-15	7.71329961999989e-14	3580	NGS	CXCR2P1	1
WAS	236.515692989515	1.09599996479529	0.138381338667376	7.92014281224524	2.37237937188837e-15	7.72412974156876e-14	7454	Microarray	WAS	0
HCLS1	1031.46307569657	1.08216693337296	0.136677256611178	7.91768111392173	2.41981002791637e-15	7.86210928276879e-14	3059	Microarray	HCLS1	0
ITGB2-AS1	197.870468487834	1.46643990292786	0.185289360655546	7.91432329271179	2.48601535197494e-15	8.06038685891374e-14	100505746	NGS	ITGB2-AS1	0
TAP2	1422.79099046199	0.748093712395431	0.0945637914299653	7.9109953300622	2.5533910968115e-15	8.24448664723596e-14	6891	B-HOT	TAP2	0
CASP1	433.998659126923	0.980808721541493	0.123979397104259	7.91106219621874	2.55201983041893e-15	8.24448664723596e-14	834	B-HOT	CASP1	0
CARD11	193.33962361208	1.36144616181452	0.172101755273219	7.91070468545285	2.55935996486998e-15	8.24664992407278e-14	84433	Microarray	CARD11	0
SMC4	497.91734837985	0.525253449194195	0.0664120080638877	7.90901321172078	2.594370823786e-15	8.34218866334329e-14	10051	Microarray	SMC4	0
HLA-B	23900.1353330861	0.842194050057962	0.106497101587922	7.9081405737851	2.61261704890475e-15	8.3835379653824e-14	3106	B-HOT	HLA-B	0
SIDT1	88.9795891878601	0.842998942098106	0.106609252091617	7.90737131683142	2.62880640975571e-15	8.41813048457369e-14	54847	Microarray	SIDT1	0
RUNX2	106.501067639119	0.944256620198035	0.119519342999563	7.90045022420756	2.7789780107667e-15	8.88074636171708e-14	860	Microarray	RUNX2	0
PRIM1	75.2194227614004	0.470815477164284	0.0596346445352478	7.89499930507681	2.90316855543129e-15	9.25860906315105e-14	5557	Microarray	PRIM1	0
SH2D2A	53.0338455271446	1.54363765043526	0.195585713018114	7.89238450301481	2.96466657497925e-15	9.43539998085932e-14	9047	Microarray	SH2D2A	0
RFX5	1399.46659244939	0.307606963487392	0.038978275377496	7.8917540734752	2.97968463305718e-15	9.46384325393243e-14	5993	Microarray	RFX5	0
SH3KBP1	848.61626287901	0.356597958886126	0.0452080618040102	7.88792849452557	3.07243711526117e-15	9.73856187877997e-14	30011	Microarray	SH3KBP1	0
PPP2R5C	1665.47183748794	0.26821631996112	0.0340139255275514	7.88548560041575	3.13314719124151e-15	9.91080685717308e-14	5527	Microarray	PPP2R5C	0
LYZ	2109.79810302416	1.75675131318161	0.222810548281292	7.88450693529896	3.15779871341161e-15	9.96852360584684e-14	4069	Microarray	LYZ	0
ADRB2	57.1891122353887	0.968895410670366	0.122957405966968	7.87992722399053	3.2757181181829e-15	1.03198382739434e-13	154	Microarray	ADRB2	0
PPWD1	600.529048236676	0.365077518263903	0.0463387259042864	7.87845395270422	3.31456600553876e-15	1.04211294432727e-13	23398	Microarray	PPWD1	0
MS4A4A	320.693215623678	1.13451694167271	0.14403698505191	7.87656685026998	3.36498921569417e-15	1.05583320894856e-13	51338	B-HOT	MS4A4A	0
SLAMF7	304.722238532143	1.92066102440628	0.243877899951686	7.87550255593794	3.39375937115269e-15	1.06271784895874e-13	57823	B-HOT	SLAMF7	0
CIITA	2071.92655293149	0.825624487977245	0.104854291579941	7.87401712926348	3.4343189272976e-15	1.07325914589423e-13	4261	B-HOT	CIITA	0
ENTPD1	475.287634237102	0.776211202374309	0.098653226496798	7.86807720272081	3.60133326629816e-15	1.12319738724245e-13	953	Microarray	ENTPD1	0
MIR142	23.460211500884	1.81254536124528	0.230399431646045	7.86696975897854	3.63334427027512e-15	1.13091473756583e-13	406934	NGS	MIR142	1
CKLF	78.6729486779416	0.706358243361348	0.0898001551580986	7.86589112365966	3.66479180830476e-15	1.13842624576142e-13	51192	NGS	CKLF	0
CD74	27300.3243529672	0.818141857314371	0.104024133631712	7.86492353986745	3.69322957054672e-15	1.14497473717965e-13	972	B-HOT	CD74	0
APOC1	140.068481767596	1.52235119822751	0.193592481128141	7.86368969164585	3.72980832342868e-15	1.15401604249544e-13	341	Microarray	APOC1	0
ADAM28	437.850443654228	0.672762879542837	0.0855821421561845	7.86101939718999	3.81019772685796e-15	1.17654974648989e-13	10863	Microarray	ADAM28	0
C1QA	2033.43093682968	1.2671684279401	0.161236476747431	7.85906795721577	3.87002244551131e-15	1.19265662018797e-13	712	B-HOT	C1QA	0
LPAR6	635.483500045817	0.76995804935793	0.0980454797247894	7.85307034571281	4.05973804301652e-15	1.24865026014755e-13	10161	Microarray	LPAR6	0
RBL1	126.754769571353	0.502949335780929	0.0640683103334072	7.85020446401059	4.15359546851026e-15	1.27499815140878e-13	5933	Microarray	RBL1	0
CD40LG	34.371040886579	1.64105057308627	0.20924646449948	7.84266810438918	4.4107266647692e-15	1.35126258038983e-13	959	B-HOT	CD40LG	0
TIFA	138.553275277661	0.659349048897251	0.0840974834270665	7.84029464412061	4.49490462130609e-15	1.37434578823942e-13	92610	Microarray	TIFA	0
HLA-DQA1	1949.13835889866	1.26362481580001	0.161204762282136	7.83863204728685	4.55481081910631e-15	1.38993177995591e-13	3117	B-HOT	HLA-DQA1	0
TRAV12-2	6.45996725812011	1.97439168327627	0.251977061912853	7.83560086099872	4.66605916722384e-15	1.42109351897269e-13	28673	Microarray	TRAV12-2	0
LOC105374413	13.9677624369394	1.38525842416761	0.17682061336738	7.83425867486081	4.71616949206457e-15	1.43354972275392e-13	105374413	NGS	LOC105374413	0
EDEM1	1375.05043416506	0.333119514761664	0.0425236362460513	7.83374951366247	4.73531723801047e-15	1.43656417495433e-13	9695	Microarray	EDEM1	0
IGLV3-1	610.521805725771	3.50079771683117	0.447080288862729	7.83035576391974	4.86491365801167e-15	1.47300877937034e-13	28809	NGS	IGLV3-1	0
AP1S2	315.987285227634	0.828625284704074	0.105837246274662	7.82924078120549	4.90824848254212e-15	1.4832440996855e-13	8905	Microarray	AP1S2	0
ITGB2	1217.67010707199	1.23269024524144	0.157534066245903	7.82491225305689	5.08011124227862e-15	1.53220486944927e-13	3689	B-HOT	ITGB2	0
NAIP	176.038457524789	0.762104859743935	0.0974504731280088	7.82043262881702	5.26421002578969e-15	1.58465958668017e-13	4671	Microarray	NAIP	0
PARVG	480.178188900667	1.30813603091584	0.167362902479898	7.81616482226677	5.44570595023299e-15	1.63612976261537e-13	64098	Microarray	PARVG	0
RASGRP2	528.872892370182	0.88393282981089	0.113124833208577	7.81378239189192	5.54968756916579e-15	1.66231504567769e-13	10235	Microarray	RASGRP2	0
IFNAR2	598.369066014639	0.644099802005745	0.0824323297291925	7.813679464377	5.55422363138467e-15	1.66231504567769e-13	3455	B-HOT	IFNAR2	0
IL7R	632.41887216399	1.80596878286157	0.231140326155455	7.81330031371055	5.57096447841194e-15	1.66412514736133e-13	3575	B-HOT	IL7R	0
FMNL1	511.187228128823	1.27130217863192	0.162804191230094	7.80878040685801	5.77440053899275e-15	1.7215899537997e-13	752	Microarray	FMNL1	0
IFNGR1	1436.76330897182	0.541629639141861	0.0693802190545853	7.80668678367433	5.87109345976654e-15	1.74707127178483e-13	3459	B-HOT	IFNGR1	0
IDO1	203.697498432823	1.86646491376728	0.239190342461483	7.80326201534594	6.0327114497412e-15	1.79173832618936e-13	3620	B-HOT	IDO1	0
ARHGEF1	2032.65471365262	0.617289766105336	0.0791878904568245	7.7952545843092	6.42787504804052e-15	1.90546703566961e-13	9138	NGS	ARHGEF1	0
HHEX	98.8634291495473	0.739983856186075	0.0949447529457009	7.79383623873637	6.50047847090788e-15	1.92332597799885e-13	3087	Microarray	HHEX	0
WDR82	2132.21930146238	0.237942719383128	0.0305317872012589	7.79327845483334	6.52925137446938e-15	1.92817341823277e-13	80335	Microarray	WDR82	0
SEPTIN6	1142.43787052974	0.467184711232821	0.0599876631749477	7.78801317648142	6.80710845866245e-15	2.00642100269249e-13	23157	Microarray	SEPTIN6	0
UHRF2	743.013558044742	0.24863045076944	0.0319301453623236	7.78669962031601	6.87822127522649e-15	2.02354929501607e-13	115426	Microarray	UHRF2	0
PSMB9	583.957449057943	0.9963626892136	0.128037019260629	7.781832902447	7.14812437394926e-15	2.09898603078816e-13	5698	B-HOT	PSMB9	0
LYAR	133.77017755441	0.46539193734659	0.0598072554734228	7.78152974355096	7.16527792074407e-15	2.10006064558456e-13	55646	Microarray	LYAR	0
CTSW	130.254745473007	1.57841144203202	0.202910358372868	7.77886084618479	7.31805024145853e-15	2.14080481029735e-13	1521	B-HOT	CTSW	0
FCER1G	500.352961747751	1.16721948525877	0.150140287931008	7.7741923992788	7.59302583454472e-15	2.21707806872457e-13	2207	B-HOT	FCER1G	0
DES	371.042504482392	2.37373104938364	0.30554723897261	7.768785793533	7.92420432907214e-15	2.30512882193177e-13	1674	Microarray	DES	0
GRK6	465.184770990362	0.601284927831023	0.0773972156858309	7.76881858737329	7.92215333060731e-15	2.30512882193177e-13	2870	Microarray	GRK6	0
IGHD	70.9043797796509	2.54301979105362	0.327383361954803	7.76771237203157	7.99162773300878e-15	2.32040489568686e-13	3495	NGS	IGHD	0
CASP3	383.955500218085	0.512455096353277	0.0659987255350501	7.76462109228346	8.18896631939561e-15	2.37327528545166e-13	836	B-HOT	CASP3	0
CDK20	462.407308219282	-0.292212204743135	0.0376552365964934	-7.76020100137537	8.47948878619071e-15	2.4529049066819e-13	23552	Microarray	CDK20	0
FERMT3	375.82077299807	1.1058633212522	0.142516578262123	7.75954162482235	8.52368876059648e-15	2.46111629278596e-13	83706	Microarray	FERMT3	0
AP4B1	517.212857591036	0.280114673484834	0.0361972659173806	7.73855887691046	1.00549984915085e-14	2.8978878059879e-13	10717	Microarray	AP4B1	0
APOBEC3C	207.265943848376	0.877278989819757	0.113374536325585	7.73788381634847	1.01085154446522e-14	2.90792654094495e-13	27350	Microarray	APOBEC3C	0
LINS1	258.631532444179	0.334880522613769	0.0433457416678485	7.7257998070469	1.1115320002684e-14	3.19165544652714e-13	55180	Microarray	LINS1	0
BRD3OS	657.079727111749	-0.242380037346068	0.0313824748913122	-7.72342009945072	1.13249149911767e-14	3.23988330896475e-13	266655	NGS	BRD3OS	0
KCNN4	64.4920473789202	1.58504770782044	0.205220544113515	7.72363076351504	1.13062047303845e-14	3.23988330896475e-13	3783	Microarray	KCNN4	0
GIMAP8	728.888727234873	0.470699601136236	0.0609892567008077	7.71774615069219	1.18404715773664e-14	3.38116071850557e-13	155038	Microarray	GIMAP8	0
ACTR3	2447.72641198317	0.407213155906444	0.0527723777802354	7.71640720079427	1.19654622174268e-14	3.41059502728596e-13	10096	Microarray	ACTR3	0
MSS51	90.0216443814797	0.462940288745326	0.0600226289833273	7.71276261281255	1.23122977187541e-14	3.50304002553876e-13	118490	Microarray	MSS51	0
TRBJ1-3	5.15945543034644	2.02245046102443	0.262250495016181	7.71190331175405	1.2395503017952e-14	3.52027761803625e-13	28633	NGS	TRBJ1-3	1
BMP2K	743.681104918236	0.492600213829295	0.0638818479415178	7.71111402851493	1.24724159121642e-14	3.53566864919876e-13	55589	Microarray	BMP2K	0
ATP8A1	525.755686139101	0.580417715356691	0.0752813782373519	7.70997727388455	1.25840145067903e-14	3.56081850489415e-13	10396	Microarray	ATP8A1	0
SP140L	491.610284578253	0.607895951491523	0.0788564691733348	7.70889132957886	1.26915422857941e-14	3.58472727030515e-13	93349	Microarray	SP140L	0
ANKS6	1107.65027955132	-0.260744112923613	0.0338324380811607	-7.70692647979178	1.28883998405843e-14	3.63373490432997e-13	203286	Microarray	ANKS6	0
SLC7A6	829.123904828944	0.532219971629114	0.0691115191575807	7.70088659772624	1.35125370558408e-14	3.8028140000009e-13	9057	Microarray	SLC7A6	0
FOXN2	277.285783300808	0.676935454976091	0.0879392955332388	7.69775844656643	1.38473819092019e-14	3.89001452442073e-13	3344	Microarray	FOXN2	0
UCP2	626.668937594724	1.02200463659895	0.132835942020541	7.69373575444597	1.42900029398603e-14	4.00712280636117e-13	7351	Microarray	UCP2	0
TRBV20-1	13.6335608395317	1.8560176892353	0.241339724355271	7.69047737248219	1.46587053436058e-14	4.10311926731181e-13	28567	NGS	TRBV20-1	0
VRK2	431.131298254446	0.471168952838529	0.0613117611852633	7.6848053901896	1.53229739434818e-14	4.2813544610845e-13	7444	Microarray	VRK2	0
GM2A	934.578598137199	0.365894514632007	0.0476181030146394	7.68393723117276	1.54272274257407e-14	4.3027587890108e-13	2760	Microarray	GM2A	0
PREX1	1083.68872287798	0.682660317281609	0.0889122119987779	7.67791400005876	1.61699981376439e-14	4.50185475878625e-13	57580	Microarray	PREX1	0
GBP4	1394.82929775738	1.02170001162576	0.133132559376696	7.67430609318405	1.66316502135893e-14	4.62211379060874e-13	115361	B-HOT	GBP4	0
TDRKH	216.708778145478	0.308028270474596	0.0401492553283707	7.67207929400707	1.69230275603968e-14	4.69470727134502e-13	11022	Microarray	TDRKH	0
CD47	1430.40945841273	0.552400501507259	0.0720115065693049	7.67100325800878	1.70656212101907e-14	4.72584097676508e-13	961	B-HOT	CD47	0
TRAV17	5.53024453794869	2.04025404838286	0.266223720168707	7.6636824362981	1.80676314437271e-14	4.99443247173577e-13	28666	NGS	TRAV17	0
IGHG3	1942.21907063518	3.00735316292074	0.392919757776957	7.6538608797267	1.95033270231761e-14	5.38174252591648e-13	3502	B-HOT	IGHG3	0
CDC42SE1	2499.18212041014	0.389448317544009	0.0508991032780807	7.65137875644505	1.98835732980668e-14	5.47695665907634e-13	56882	Microarray	CDC42SE1	0
TPP2	1088.91808849824	0.308892944215936	0.0403763134134469	7.65035036886412	2.00432442935262e-14	5.51118393887187e-13	7174	Microarray	TPP2	0
TNFAIP3	618.33924420678	0.925558690329384	0.120988975941887	7.64994234494506	2.01069444054185e-14	5.51894842648199e-13	7128	B-HOT	TNFAIP3	0
CHST11	265.546841854316	0.782094578789379	0.102413019097516	7.63667144745224	2.22909364359646e-14	6.10763809424151e-13	50515	Microarray	CHST11	0
KIFC3	4281.73721411367	-0.469095051377419	0.0614693529477965	-7.63136471886736	2.32281505475271e-14	6.35324616821026e-13	3801	Microarray	KIFC3	0
MATK	84.0398808164332	1.16810671957285	0.153173865831974	7.62601840221372	2.42115285103539e-14	6.61059681064276e-13	4145	Microarray	MATK	0
TLR4	708.683169825089	0.615772337874432	0.0807925022023378	7.62165202325685	2.50449444089315e-14	6.82617285177233e-13	7099	B-HOT	TLR4	0
GPR132	74.7466677880036	1.29533903903065	0.169967323414131	7.62110629861789	2.51510712336525e-14	6.84311401414918e-13	29933	Microarray	GPR132	0
PLAC8	61.7036660711033	1.6001589871828	0.210007019583762	7.61955000530148	2.5456158283291e-14	6.91403475327849e-13	51316	Microarray	PLAC8	0
B9D1	694.199844594591	-0.288411192552331	0.037883958699195	-7.61301623313352	2.67772141710966e-14	7.26017045548391e-13	27077	Microarray	B9D1	0
TRAV12-3	5.19270790384678	2.08065611298061	0.273348265866901	7.61174067222263	2.7042875437206e-14	7.31944818137803e-13	28672	Microarray	TRAV12-3	0
SAMD9	373.187157589561	0.849671103057232	0.111656187026567	7.60970910510375	2.74713518286882e-14	7.42251125885198e-13	54809	Microarray	SAMD9	0
USP15	1040.49828943733	0.476392381432258	0.0626138514414901	7.60841843242028	2.77470279809746e-14	7.48400340498974e-13	9958	Microarray	USP15	0
BCL7A	749.576644740378	-0.312311951716756	0.0410647876191744	-7.60534681472279	2.84140880713641e-14	7.65066527084151e-13	605	Microarray	BCL7A	0
TOPBP1	565.29749545064	0.278671479995794	0.036674809702655	7.59844378894269	2.99712988498267e-14	8.05601595854669e-13	11073	Microarray	TOPBP1	0
VPREB3	13.1934455646399	1.47404774973709	0.194255331152499	7.58819714749499	3.24387106262291e-14	8.70420092200005e-13	29802	Microarray	VPREB3	0
KDM7A	500.24370560386	0.479905013491525	0.0632912853089871	7.58248171369305	3.39006878407128e-14	9.08083313020676e-13	80853	Microarray	KDM7A	0
CSGALNACT2	548.005093531723	0.450002505269547	0.0593636189857353	7.58044258349006	3.44378145465016e-14	9.20886095854303e-13	55454	Microarray	CSGALNACT2	0
TRBJ1-6	7.11551571346686	1.95596894740987	0.258173421677809	7.57618245402055	3.55871244420274e-14	9.49986994324652e-13	28630	NGS	TRBJ1-6	1
COX6A2	20.3698179197795	1.47308111747807	0.194467788234002	7.57493634732718	3.59303756690741e-14	9.57507596811301e-13	1339	Microarray	COX6A2	0
TMEM25	1018.93669333399	-0.372371494099354	0.049166070873235	-7.5737492845308	3.62603899150085e-14	9.64650338884235e-13	84866	Microarray	TMEM25	0
TNFAIP8L2	83.5283928717063	1.23467346957804	0.163054111903713	7.57217009226445	3.6704043999155e-14	9.74786752148208e-13	79626	Microarray	TNFAIP8L2	0
IGLV3-9	53.3804228761021	3.85329145880271	0.509131229938949	7.56836593831567	3.7794808054409e-14	1.0020453113301e-12	28804	NGS	IGLV3-9	0
ZBTB25	357.320356404922	0.406963333463592	0.0537858089175427	7.56637004544254	3.83797758086127e-14	1.01582389610449e-12	7597	Microarray	ZBTB25	0
DERL3	147.868063297616	1.56539655766003	0.207095766043268	7.55880522121814	4.0678851119183e-14	1.07484713067546e-12	91319	Microarray	DERL3	0
ATXN1	889.880212399188	0.294460250063916	0.0389643381269284	7.55717315419797	4.11923451025132e-14	1.08657028276341e-12	6310	Microarray	ATXN1	0
CBFA2T3	100.618607334705	1.02920002512402	0.136367418444215	7.54725752577799	4.44519082463287e-14	1.17056691715332e-12	863	Microarray	CBFA2T3	0
ADA	114.022800626087	0.92921618273545	0.123127808124745	7.54676134406642	4.46215174256937e-14	1.1730484386758e-12	100	Microarray	ADA	0
C1QC	1286.25491721459	1.27174482108915	0.168634395859364	7.54143195169832	4.64838616788177e-14	1.21994660928742e-12	714	Microarray	C1QC	0
SETX	2217.1211376896	0.304243537064254	0.0403477095778069	7.54054047299879	4.68027613777711e-14	1.22624810660312e-12	23064	Microarray	SETX	0
CSTA	30.5614056751437	1.48703733608366	0.197566686726987	7.52676152401422	5.20142425132741e-14	1.36050026257829e-12	1475	Microarray	CSTA	0
TRPV2	204.817496629515	0.847766007706474	0.112716278919197	7.52123842124184	5.42597969358181e-14	1.41685439549016e-12	51393	Microarray	TRPV2	0
POU2AF1	115.770579278447	2.10991169021024	0.280547151434066	7.52070259642649	5.44826558726939e-14	1.42029074262435e-12	5450	B-HOT	POU2AF1	0
LAT2	176.958715757064	1.09441448130184	0.14552871088173	7.52026507120821	5.46652975169639e-14	1.42266893855603e-12	7462	Microarray	LAT2	0
PABPC1	9227.05488287698	0.2780069442082	0.0369916991326497	7.51538725515924	5.67427186415252e-14	1.47426866480477e-12	26986	Microarray	PABPC1	0
MTHFD2	282.11278874277	0.767736980339006	0.102253966077244	7.50813889956158	5.99738536094698e-14	1.55562180620696e-12	10797	Microarray	MTHFD2	0
TMC6	1137.85059969904	0.840685743915838	0.112019376450316	7.50482434874742	6.15110250881835e-14	1.59283874117704e-12	11322	Microarray	TMC6	0
CASP4	838.252780627749	0.54282688968816	0.0723329405742351	7.50455996090825	6.16352936280307e-14	1.59340543975588e-12	837	B-HOT	CASP4	0
RPS6KA3	1468.79568727562	0.4573561374767	0.060979784911796	7.50012710176399	6.37559816568192e-14	1.64549642209797e-12	6197	Microarray	RPS6KA3	0
S1PR4	50.2080596939768	1.40114668329778	0.186881971477566	7.49749519560252	6.50488583657665e-14	1.67608507077222e-12	8698	Microarray	S1PR4	0
FGD2	455.327764090996	1.215237176815	0.162103285419805	7.49668443590059	6.5452297299297e-14	1.68369273201481e-12	221472	B-HOT	FGD2	0
EED	355.88322746766	0.286538140735862	0.0382244903309439	7.49619257850249	6.56982462524173e-14	1.68723070367388e-12	8726	Microarray	EED	0
PSME4	1266.41750485372	0.288035618737025	0.0384256955564791	7.49591164364644	6.58391326862839e-14	1.68806329818227e-12	23198	Microarray	PSME4	0
DOK2	179.638694949554	1.27928201661075	0.170711122514333	7.49384104426671	6.68867224208861e-14	1.70954205799801e-12	9046	Microarray	DOK2	0
SELPLG	324.932243352304	1.18778478555392	0.158501873137175	7.49382175771484	6.68965567898726e-14	1.70954205799801e-12	6404	B-HOT	SELPLG	0
FGFR3	3269.7956869987	-0.55203842948213	0.0736696254889882	-7.49343336304385	6.70949051975328e-14	1.71180001572e-12	2261	Microarray	FGFR3	0
JAML	372.661041571813	1.35222604958332	0.180500029335383	7.49155584385409	6.80619132037997e-14	1.73362938656421e-12	120425	Microarray	JAML	0
TSPAN32	78.5332790978555	1.37663692259754	0.183834488627742	7.48845841100674	6.96872613877388e-14	1.77212883819833e-12	10077	Microarray	TSPAN32	0
PDLIM3	195.88788141398	1.14358728139731	0.152773030437153	7.48553117081587	7.12583424934628e-14	1.80912493348411e-12	27295	Microarray	PDLIM3	0
CLEC12A	56.8962118094144	1.638747295253	0.219286053199912	7.4731031515216	7.83254004085133e-14	1.98530652533826e-12	160364	Microarray	CLEC12A	0
WDFY4	412.649125187495	1.06993296606236	0.143203745621663	7.47140349868409	7.93439457802498e-14	2.00785337915126e-12	57705	Microarray	WDFY4	0
PLCB2	792.325980857077	1.08735674390544	0.14560418478034	7.46789486542459	8.14879066570488e-14	2.05876021315528e-12	5330	Microarray	PLCB2	0
TRBV28	10.2940791110696	2.18399000883486	0.292659311137053	7.46256799535791	8.4852200715306e-14	2.14028330588705e-12	28559	NGS	TRBV28	0
TRBJ1-2	2.71238879571646	2.03388280739779	0.272572092466195	7.46181602450749	8.53379894444048e-14	2.14905360796646e-12	28634	NGS	TRBJ1-2	1
SEMA7A	89.5073156746521	0.767353734530393	0.102842862312231	7.46141946342085	8.55952760182281e-14	2.15205053420304e-12	8482	B-HOT	SEMA7A	0
TRBJ1-5	6.62636117370656	1.91398121493726	0.25658341424199	7.45948922923029	8.68585289165771e-14	2.18028917020756e-12	28631	NGS	TRBJ1-5	1
LILRB4	206.389380852178	1.32290193522976	0.177476578676076	7.45395220652905	9.05848242038475e-14	2.2701636378172e-12	11006	B-HOT	LILRB4	0
ADA2	1254.28039957754	0.910491172541167	0.122252230252701	7.44764468230263	9.50213191710592e-14	2.37751895540063e-12	51816	Microarray	ADA2	0
C3AR1	307.490584333677	1.06799768835621	0.143504114540786	7.44227921111392	9.89627746002986e-14	2.47216317994293e-12	719	B-HOT	C3AR1	0
TRBV2	6.93996201761617	1.96666849607712	0.264300733416181	7.4410254964382	9.99066598595458e-14	2.49174254390082e-12	28620	NGS	TRBV2	0
PIK3R5	252.729598826966	1.19505936544225	0.160855647145784	7.42939018086924	1.09099482740876e-13	2.71666439983401e-12	23533	Microarray	PIK3R5	0
NUP50	990.570034820392	0.261020645082589	0.0351425129284949	7.42748948015448	1.10678182193416e-13	2.75157276274144e-12	10762	Microarray	NUP50	0
SP100	1618.29214363623	0.401529508328568	0.0541472721441862	7.41550760413846	1.21159853091499e-13	3.00735373789951e-12	6672	B-HOT	SP100	0
ETV6	641.93854739437	0.466584358531144	0.0629416561360748	7.41296602559083	1.23505534360526e-13	3.06069527269565e-12	2120	Microarray	ETV6	0
WARS1	3380.18087037706	0.612167462720537	0.0825870755498516	7.41238818113879	1.24045035184941e-13	3.06917787374122e-12	7453	Microarray	WARS1	0
MPEG1	1211.75126002604	1.09220201045195	0.147495241038411	7.40499830884383	1.3115214051665e-13	3.23987422676291e-12	219972	Microarray	MPEG1	0
GZMM	31.9492689475224	1.48674166624033	0.200813639658871	7.40358906280424	1.32552188572772e-13	3.26927054002862e-12	3004	Microarray	GZMM	0
ITM2A	405.818796499549	0.663649424690889	0.0896548560137317	7.40226970627496	1.33876239695741e-13	3.29670240250761e-12	9452	Microarray	ITM2A	0
PLAAT4	1555.59452114487	0.841223000602326	0.113658783407913	7.40130217286632	1.34855467463363e-13	3.31556973164664e-12	5920	B-HOT	PLAAT4	0
POGLUT1	379.688819037412	0.377639071382676	0.0510328746930873	7.39991767373099	1.3626895330051e-13	3.34503741358964e-12	56983	Microarray	POGLUT1	0
FAM102B	278.344726837008	0.602616731940824	0.0814795742754453	7.3959239146691	1.40428401163954e-13	3.44171213750334e-12	284611	Microarray	FAM102B	0
GAPT	57.1314244507742	1.46633399103598	0.198525997607729	7.38610564211007	1.51191684177238e-13	3.69967952963892e-12	202309	Microarray	GAPT	0
TIAM1	168.522971431134	0.56509350835585	0.0765207898161751	7.3848363263548	1.52641041899733e-13	3.72928184471828e-12	7074	Microarray	TIAM1	0
TRBV19	9.57043847332669	1.92265015143408	0.260365815430424	7.38441852766136	1.5312108157469e-13	3.73088681845632e-12	28568	NGS	TRBV19	0
KLRB1	81.8622191670093	1.49761447349019	0.202808919928858	7.38436196009291	1.53186190130026e-13	3.73088681845632e-12	3820	B-HOT	KLRB1	0
RBPJ	1184.60131733167	0.435469798051647	0.0589765641718857	7.38377699966518	1.53861069311608e-13	3.74146847140087e-12	3516	Microarray	RBPJ	0
DCLRE1C	234.960744017287	0.479097483798826	0.0648988796241497	7.3822150177851	1.55677504007121e-13	3.77973322131485e-12	64421	Microarray	DCLRE1C	0
ANKRD49	236.513089376727	0.436705956689468	0.0591903454701762	7.37799303620399	1.60693371243744e-13	3.89543759605356e-12	54851	Microarray	ANKRD49	0
TRIM22	1540.52719076558	0.840343505347755	0.113950932620836	7.37460840398684	1.64828813800966e-13	3.98947251817174e-12	10346	B-HOT	TRIM22	0
TRBV5-1	12.5540470960418	1.91409035776392	0.259698999158857	7.37041869226874	1.70092979686602e-13	4.11049230258165e-12	28614	NGS	TRBV5-1	0
DOK3	196.107172334447	0.854327217196045	0.115992898551025	7.36534070506244	1.76695004225298e-13	4.2634175980749e-12	79930	Microarray	DOK3	0
NPAT	360.675941720458	0.401093203037832	0.0544650096715256	7.36423633185406	1.78163818485893e-13	4.29220357135595e-12	4863	Microarray	NPAT	0
SEMA5B	238.381658672871	-0.569609655708875	0.0773730941350513	-7.36185701342958	1.81369190748482e-13	4.36267189431009e-12	54437	Microarray	SEMA5B	0
GLCCI1	252.912287704604	0.59315468650633	0.0805926767644205	7.35990800057645	1.84037021141343e-13	4.42001259262765e-12	113263	Microarray	GLCCI1	0
FNBP4	1838.83298580419	0.280623900138234	0.0381678598204976	7.35236142288305	1.94735387145794e-13	4.66974858266562e-12	23360	Microarray	FNBP4	0
IKBKE	210.738361760116	0.758694332223357	0.103225745840218	7.34985565904977	1.98421007510764e-13	4.75080944598464e-12	9641	Microarray	IKBKE	0
FAM104A	421.695923401257	0.2475257717175	0.0336872694304305	7.34775408938025	2.01564886879279e-13	4.81867025269158e-12	84923	Microarray	FAM104A	0
TRBV18	4.71472186988324	2.04070137063217	0.277843616689283	7.34478407295683	2.0609153622542e-13	4.91932910778561e-12	28569	NGS	TRBV18	0
APOBEC3H	18.6805637442647	1.30248598984766	0.177362780579048	7.3436263549508	2.07882955933856e-13	4.95449072465329e-12	164668	Microarray	APOBEC3H	0
ERN1	550.588045915052	0.333929201555663	0.0454987068931225	7.33931191363461	2.14694740293984e-13	5.10901260427413e-12	2081	Microarray	ERN1	0
RASSF1	595.42214188308	0.436024779730377	0.0594558819673697	7.33358526192033	2.24075812071752e-13	5.32410971492012e-12	11186	Microarray	RASSF1	0
MYO5A	884.251816105006	0.343565793670608	0.0468605367244137	7.33166578289776	2.27309402620416e-13	5.3844995935792e-12	4644	Microarray	MYO5A	0
IGF1R	2980.77805704461	-0.316142642933523	0.0431201404419521	-7.33167006631416	2.27302135912193e-13	5.3844995935792e-12	3480	B-HOT	IGF1R	0
LTB	255.507971708566	1.46885181724902	0.200365716037946	7.33085403178876	2.28690645588347e-13	5.40898558858882e-12	4050	B-HOT	LTB	0
SH3BP1	198.905017230357	1.0532296573417	0.143708517709485	7.32892993490381	2.31997628808684e-13	5.47887571646366e-12	23616	Microarray	SH3BP1	0
CXCL9	1776.83673619701	2.07380759872351	0.282998366994775	7.32798432989474	2.33640030179154e-13	5.5093027116336e-12	4283	B-HOT	CXCL9	0
GNPTAB	1104.32251941856	0.299994160635401	0.0409538711220944	7.32517225883332	2.38592040467431e-13	5.61756115853953e-12	79158	Microarray	GNPTAB	0
CD19	43.8414868721936	2.11729707462571	0.289226075810374	7.3205608059139	2.46936787475431e-13	5.80525260344432e-12	930	B-HOT	CD19	0
CYRIA	167.225964511772	0.918667114588037	0.125664232862059	7.31048997526969	2.66170007695534e-13	6.24796957732368e-12	81553	Microarray	CYRIA	0
EPS15	1540.99104303599	0.240659940808255	0.0329486493770107	7.30409122554719	2.79146946005314e-13	6.54271674801312e-12	2060	Microarray	EPS15	0
SIRPB2	95.1081042759035	1.12535975060785	0.154101597873546	7.30271305513203	2.82022223895661e-13	6.600168226298e-12	284759	Microarray	SIRPB2	0
MCL1	4834.02889369655	0.418314571895472	0.0573005744155521	7.30035564498523	2.87008072223738e-13	6.70676670873578e-12	4170	Microarray	MCL1	0
POLR3GL	478.280373258414	0.300095380194427	0.0411095298478271	7.29989813323756	2.87985677986425e-13	6.71952189880469e-12	84265	Microarray	POLR3GL	0
RASSF3	406.57884190572	0.610583340298745	0.0836957978764603	7.29526876845119	2.98063467825721e-13	6.9442541164247e-12	283349	Microarray	RASSF3	0
TRAV21	4.79730440863817	2.00957617080727	0.275715502011972	7.28858608291097	3.13224735316206e-13	7.28657183217656e-12	28662	Microarray	TRAV21	0
C11orf21	96.4991756098749	1.36539349597392	0.187400087578184	7.28598109861752	3.19337750135988e-13	7.41769164980056e-12	29125	Microarray	C11orf21	0
ZBP1	69.0649528086166	1.70527532603926	0.234261912007883	7.27935374309535	3.35423092919227e-13	7.77971623711167e-12	81030	Microarray	ZBP1	0
CST7	81.5994719941063	1.41872815516366	0.195247368457771	7.26631127666392	3.69436741367789e-13	8.55586905640908e-12	8530	Microarray	CST7	0
NMI	322.585896542386	0.587267000642732	0.0808433725294725	7.26425657747809	3.75095434995252e-13	8.6740122657223e-12	9111	Microarray	NMI	0
BBS1	1874.23251157341	-0.276815813265733	0.0381239552288826	-7.26094162066421	3.84404840326702e-13	8.87610167656449e-12	582	Microarray	BBS1	0
POLE3	775.527156764076	0.238423447464113	0.0328565723817723	7.25649178172895	3.97258855606377e-13	9.15931788118821e-12	54107	Microarray	POLE3	0
MSR1	324.565235814834	0.974388930759212	0.134289831909591	7.25586529451615	3.99102123829103e-13	9.18820466442652e-12	4481	Microarray	MSR1	0
CNOT10	514.727983523452	0.185331611286559	0.0255619391163998	7.25029546634261	4.15863432473364e-13	9.55994475566168e-12	25904	Microarray	CNOT10	0
NEMP1	461.575263628581	0.331800405044179	0.0457749573323825	7.24851369352242	4.21369837891612e-13	9.67224009897812e-12	23306	Microarray	NEMP1	0
KAZN	1300.79363785787	-0.36247854463936	0.0500394009729618	-7.24386258810773	4.36083255185442e-13	9.99523372673201e-12	23254	Microarray	KAZN	0
ISG20	158.945462661397	1.2432652871507	0.171649746476253	7.24303596523341	4.38750499405982e-13	1.00415794444931e-11	3669	B-HOT	ISG20	0
CSK	812.191786475003	0.548938921630284	0.0757938844084394	7.2425226113515	4.40414982423956e-13	1.00648727921645e-11	1445	Microarray	CSK	0
GABPB1	216.215321766486	0.335434787348212	0.0463289444098963	7.24028556274552	4.47740994578162e-13	1.02172919334603e-11	2553	NGS	GABPB1	0
TRAV4	4.76935285025181	1.94397928120461	0.268711301187863	7.23445300815809	4.67409144788425e-13	1.06504956373972e-11	28689	NGS	TRAV4	0
LOC729683	34.1515268308663	1.01745564263763	0.140648648657743	7.23402359245928	4.6889026459912e-13	1.06686245437955e-11	729683	NGS	LOC729683	1
GMIP	309.180369161621	0.951204834023542	0.131579521596945	7.22912518968775	4.86115166926023e-13	1.10443946611236e-11	51291	Microarray	GMIP	0
LTB4R	281.569041838221	0.560389552138879	0.077524401436967	7.22855696724748	4.88153059999934e-13	1.10745278028848e-11	1241	Microarray	LTB4R	0
RRN3P1	194.131358801477	0.402531300707807	0.0557053177391214	7.22608391882688	4.97120623344827e-13	1.12615549652337e-11	730092	Microarray	RRN3P1	0
UBE2J1	1233.32086873358	0.397967745191947	0.0550786739920049	7.22544165187628	4.99475893596903e-13	1.12984641454195e-11	51465	Microarray	UBE2J1	0
TRAV9-2	4.81409860145033	1.98397032005701	0.274667342188297	7.22317514798285	5.07875319014439e-13	1.14717904061273e-11	28677	NGS	TRAV9-2	0
TRBD1	2.37365337366355	1.94037010874003	0.268740268712292	7.22024324094635	5.18946653807962e-13	1.17048793814686e-11	28637	NGS	TRBD1	1
GNB4	422.088181056919	0.63472964791191	0.0879174674022158	7.21960796491179	5.21376607238192e-13	1.17426687965962e-11	59345	Microarray	GNB4	0
P2RX5	32.5010345834736	1.92191323690503	0.266257755762524	7.21824320722957	5.26634694446883e-13	1.18439533954868e-11	5026	Microarray	P2RX5	0
RAB8B	593.646143469825	0.51515156336211	0.0713751046397946	7.21752445704846	5.29424762315346e-13	1.18895203115638e-11	51762	Microarray	RAB8B	0
LINC02328	12.6640771088729	0.940771355660866	0.130352701965918	7.2171220195101	5.30993289949628e-13	1.19075627831211e-11	101928767	NGS	LINC02328	0
RASA2	388.97194989606	0.568068370820183	0.0787537315773401	7.21322481414498	5.46420889453114e-13	1.22358968382141e-11	5922	Microarray	RASA2	0
TMEM229B	141.31774066811	0.763266215885711	0.10590693225523	7.20695236499041	5.72180080605283e-13	1.27943083253736e-11	161145	Microarray	TMEM229B	0
UBE2D1	169.997252593102	0.734253650345961	0.101941857762167	7.202670879895	5.90443741170965e-13	1.3183753147552e-11	7321	Microarray	UBE2D1	0
LINC01237	11.5268199977276	0.940066536300681	0.1305622646386	7.20013963378174	6.01509286107992e-13	1.34115888534365e-11	101927289	NGS	LINC01237	0
PSMB8	1338.60603316562	0.614579593815731	0.0853772807747793	7.19839737502251	6.09243741719828e-13	1.35646070849581e-11	5696	B-HOT	PSMB8	0
PLXNB1	9085.90016860122	-0.422964825552491	0.0587834904318398	-7.19529960615259	6.23237593963122e-13	1.38563523926401e-11	5364	Microarray	PLXNB1	0
FKBP11	329.985133381474	0.638947311500221	0.088826026071329	7.19324436496949	6.32695558556147e-13	1.4046563449086e-11	51303	Microarray	FKBP11	0
TRBV3-1	4.80965962493881	2.02947051817602	0.28250157576249	7.18392636465247	6.77373565237224e-13	1.50170438686423e-11	28619	NGS	TRBV3-1	0
CASP4LP	36.7314541922347	0.852467070183497	0.118726218982862	7.18010796171776	6.96563913937964e-13	1.54205180549311e-11	643733	Microarray	CASP4LP	0
TRAFD1	795.638802383127	0.377514057031529	0.0525933279120962	7.17798382453571	7.07469280187858e-13	1.56396937607438e-11	10906	Microarray	TRAFD1	0
LOC112268259	163.508337979266	0.430458575948925	0.0599861573655141	7.17596517019766	7.17988331159412e-13	1.58272696853172e-11	112268259	NGS	LOC112268259	0
MRC1	1112.76839208959	0.907495869804674	0.126460250817119	7.17613529896482	7.17095911096939e-13	1.58272696853172e-11	4360	B-HOT	MRC1	0
DCP2	625.670808923952	0.483779474436613	0.0674544689583077	7.17194104271472	7.39417871072908e-13	1.62766058380589e-11	167227	Microarray	DCP2	0
ARPC5	1413.53306405353	0.484402984132735	0.0675517379875417	7.17084413464049	7.45367279801982e-13	1.63843940332744e-11	10092	Microarray	ARPC5	0
SSH2	1097.08098683793	0.393171490775772	0.0548556596502021	7.16738242294244	7.64452715238266e-13	1.67802222951384e-11	85464	Microarray	SSH2	0
CD163	1675.64701302566	1.26735739575853	0.176911418684132	7.16379646483613	7.84728886994181e-13	1.72010361525217e-11	9332	B-HOT	CD163	0
ZNF430	121.819327384341	0.439316527967339	0.0613263956810937	7.16357977814072	7.85970875019532e-13	1.72040291532053e-11	80264	Microarray	ZNF430	0
NOL8	716.034438901548	0.270053269223999	0.0377086125447165	7.1615806310497	7.97520825867388e-13	1.74323267036154e-11	55035	Microarray	NOL8	0
TTC23	491.887985348539	-0.162258647291406	0.022659475632384	-7.16074148951235	8.02418407230307e-13	1.75147793432332e-11	64927	Microarray	TTC23	0
CNOT9	684.1423131647	0.240810208285176	0.0336310875426476	7.16034555765718	8.04739469950054e-13	1.7540840855508e-11	9125	Microarray	CNOT9	0
PVT1	30.2324729792476	1.08299824881249	0.151260529460254	7.15982056043949	8.07827314584685e-13	1.7583519576058e-11	5820	NGS	PVT1	0
PARP14	2906.58083346119	0.704030853169482	0.098370262081593	7.15694802749966	8.249295363864e-13	1.79306960541642e-11	54625	Microarray	PARP14	0
PCF11	1355.09227233378	0.223204054736241	0.0312070312619664	7.15236424966419	8.5295868480692e-13	1.85140809088565e-11	51585	Microarray	PCF11	0
ZFP36L2	2700.71913346419	0.377897955657616	0.0529022360703418	7.14332670466221	9.10987535577247e-13	1.97460989083408e-11	678	Microarray	ZFP36L2	0
RGS1	44.9083323995521	1.64870666470843	0.230972586306845	7.13810539627476	9.46260673527559e-13	2.04821347178156e-11	5996	Microarray	RGS1	0
CD1D	76.8184029227738	1.21238335215655	0.16994542856052	7.13395683794342	9.75239237830296e-13	2.10800670254901e-11	912	B-HOT	CD1D	0
RNASET2	691.167369263147	0.560860770846017	0.0786725004093667	7.12905739524761	1.01058590887528e-12	2.18137981967074e-11	8635	Microarray	RNASET2	0
HLA-DQA2	359.033830013995	1.76122108084575	0.247088940131423	7.12788310115776	1.0192428009749e-12	2.19701879661666e-11	3118	NGS	HLA-DQA2	0
CAMK1D	295.143785588775	0.641673322808925	0.0900789926520254	7.12345136104824	1.05257407313455e-12	2.26572756572518e-11	57118	Microarray	CAMK1D	0
LYN	586.833470403393	0.754205194070163	0.105893675681736	7.12228741909883	1.06150402382566e-12	2.28179380149153e-11	4067	Microarray	LYN	0
HLA-DQB1	1887.68370086087	1.16459510543436	0.163569147730036	7.11989468427428	1.08009562126584e-12	2.31536200465016e-11	3119	B-HOT	HLA-DQB1	0
CD33	97.6955996879717	0.992954545140719	0.139458568407214	7.12006839365599	1.07873520644038e-12	2.31536200465016e-11	945	Microarray	CD33	0
ARHGEF17	3348.25723699563	-0.344374925208552	0.0483765009966019	-7.11864062332128	1.08996694640429e-12	2.33330888402889e-11	9828	Microarray	ARHGEF17	0
MYO1G	230.013337393725	1.34767149401959	0.189536203953469	7.11036448925843	1.1573689002943e-12	2.47419398286816e-11	64005	Microarray	MYO1G	0
KBTBD2	724.72042957902	0.375385681783427	0.052805188360511	7.10887875677288	1.16989459882108e-12	2.49754041720885e-11	25948	Microarray	KBTBD2	0
CDKN2D	131.277738042754	0.412105865689729	0.0579730328743009	7.1085786831831	1.17244051456702e-12	2.49954681208309e-11	1032	Microarray	CDKN2D	0
XRN1	869.767330200617	0.459325213681503	0.0646575128084527	7.10397282125976	1.21220705261075e-12	2.58079047329427e-11	54464	Microarray	XRN1	0
NKG7	141.650437087106	1.41170597176705	0.198916637222793	7.096972839863	1.27519106581937e-12	2.71117466630421e-11	4818	B-HOT	NKG7	0
PDCD4-AS1	45.3856508056748	0.498399220644871	0.070236855236686	7.09597858510823	1.28439366730992e-12	2.72701482187507e-11	282997	NGS	PDCD4-AS1	1
ATAD2	172.485343874994	0.624638906830761	0.0880332945780377	7.09548483701295	1.28898787442218e-12	2.73304063891449e-11	29028	Microarray	ATAD2	0
IFT140	1078.09563314653	-0.290705111017269	0.0409783925157151	-7.09410723970649	1.30189151066544e-12	2.75664456877364e-11	9742	Microarray	IFT140	0
PNRC1	1185.04601607236	0.418197937022551	0.0589535718363486	7.09368277436085	1.30589286159254e-12	2.76136013654411e-11	10957	Microarray	PNRC1	0
NIBAN1	494.171464726994	0.902926284857814	0.12729411038545	7.09322907496448	1.31018313853377e-12	2.76667302374505e-11	116496	Microarray	NIBAN1	0
TRBJ2-6	1.24025409329508	1.99224573535315	0.281024844502332	7.08921568440408	1.3487418414699e-12	2.84423702964715e-11	28623	NGS	TRBJ2-6	1
ITSN2	1522.5222150479	0.26193780179412	0.0369517384681469	7.08864623568159	1.35430225683243e-12	2.8520982439896e-11	50618	Microarray	ITSN2	0
ATP8B4	252.631112312625	0.50805387592715	0.0717001636790214	7.08581194042379	1.38231421475532e-12	2.90715623300501e-11	79895	Microarray	ATP8B4	0
HOOK2	1556.06484900544	-0.331493872659716	0.0468145701401856	-7.08099789589142	1.43120076046195e-12	3.00590788597427e-11	29911	Microarray	HOOK2	0
EXOSC9	385.63346609303	0.230701160289078	0.0325853877354515	7.07989612282826	1.44262557929895e-12	3.02581966180991e-11	5393	Microarray	EXOSC9	0
PRKAR1B-AS1	19.5921952777129	0.833863764272757	0.117788063518744	7.07935710429656	1.44824747284562e-12	3.03352293672898e-11	101926963	NGS	PRKAR1B-AS1	0
SMO	1128.38305360115	-0.373466865390612	0.0527631319182127	-7.07817848966049	1.46061526337855e-12	3.05531657848929e-11	6608	Microarray	SMO	0
CPOX	302.299679601777	0.240427002096843	0.0339722262268411	7.07716357743092	1.47134823406342e-12	3.07363658613812e-11	1371	Microarray	CPOX	0
RINL	221.92533208881	0.374166177504177	0.0529502250726621	7.06637558179818	1.59032627147263e-12	3.31772758216199e-11	126432	Microarray	RINL	0
HLA-DRB1	6325.56233904101	0.814295056043577	0.115287538297967	7.06316630630957	1.62750741410393e-12	3.39074938228908e-11	3123	B-HOT	HLA-DRB1	0
SYNRG	1525.53022526118	0.223254983771053	0.0316250373949711	7.05943777971799	1.6717761164853e-12	3.47832241990116e-11	11276	Microarray	SYNRG	0
MITD1	333.276007452106	0.399958148459438	0.0567020742592422	7.05367755385502	1.74249911771873e-12	3.62062934166309e-11	129531	Microarray	MITD1	0
IL18R1	163.308715873144	0.605778753050358	0.0859027569321673	7.0519128219448	1.76474762445753e-12	3.66196897059101e-11	8809	Microarray	IL18R1	0
CCR2	242.225217017272	1.40011785897366	0.198661721191303	7.04774855758652	1.81835829948673e-12	3.76819044139973e-11	729230	B-HOT	CCR2	0
HLA-A	21093.7550493823	0.604348617154983	0.0857878393024401	7.04468864199256	1.85876670402831e-12	3.84169803649304e-11	3105	B-HOT	HLA-A	0
FCHSD2	885.268585335386	0.393582011341496	0.0558691235348898	7.04471426145977	1.85842475113355e-12	3.84169803649304e-11	9873	Microarray	FCHSD2	0
NCOA3	1177.14433927382	0.345087567841268	0.0490067359137891	7.04163542840995	1.89996420446062e-12	3.92163699124943e-11	8202	Microarray	NCOA3	0
MLKL	284.544884870982	0.629142405649344	0.0893540978855072	7.04100226556468	1.90861903312148e-12	3.93428318045955e-11	197259	Microarray	MLKL	0
JCHAIN	1805.86689546907	2.57784768065443	0.366150283906087	7.04040879923397	1.91676634858883e-12	3.94585114855661e-11	3512	Microarray	JCHAIN	0
TARBP1	1368.94720268027	0.312492015293963	0.0444507142785198	7.0300786020208	2.06417221656382e-12	4.23877723614598e-11	6894	Microarray	TARBP1	0
HAUS6	258.0852092465	0.407342629112855	0.0579430379332937	7.0300530252108	2.06455063599032e-12	4.23877723614598e-11	54801	Microarray	HAUS6	0
IGHV3-23	600.179372074642	2.77809498247655	0.395184292107422	7.02987198114996	2.06723120364634e-12	4.23877723614598e-11	28442	NGS	IGHV3-23	0
TRBV9	6.88699615226242	1.84168496461285	0.262147124365405	7.02538686652058	2.13473924449547e-12	4.37144037658988e-11	28586	Microarray	TRBV9	0
APOBEC3F	153.646044654277	0.5517796591642	0.078559479238546	7.02371839162427	2.16040032649204e-12	4.41817480699022e-11	200316	Microarray	APOBEC3F	0
CLEC10A	285.495047461394	1.35731158085338	0.193407611552385	7.01788088875579	2.25258442512874e-12	4.60065241578459e-11	10462	Microarray	CLEC10A	0
MDFIC	446.015130973217	0.530906067053164	0.0756710941977513	7.01596921098758	2.28360342140202e-12	4.6578925356854e-11	29969	Microarray	MDFIC	0
IGKV3-15	302.755418026331	2.78124672530504	0.396509185993609	7.01433112661825	2.3105160784954e-12	4.70661802743768e-11	28913	NGS	IGKV3-15	0
HLA-G	52.2905060319992	1.02405701913489	0.146093669281926	7.00959202522801	2.39014041684999e-12	4.86245167417468e-11	3135	B-HOT	HLA-G	0
PSD4	896.726495320857	0.602353221692525	0.0859353783292022	7.00937417631448	2.39386460795324e-12	4.86324671447967e-11	23550	Microarray	PSD4	0
ZNF385A	271.114291264556	0.791748258259876	0.112958372922004	7.00920381357271	2.39678097410905e-12	4.86324671447967e-11	25946	Microarray	ZNF385A	0
FCGR2C	103.686449211814	1.16079476822763	0.165634001589294	7.00819129580614	2.41418586372921e-12	4.87947722041788e-11	9103	NGS	FCGR2C	0
TRGV4	4.60816192524434	1.5377559545969	0.219412826086053	7.00850530038659	2.40877499682283e-12	4.87947722041788e-11	6977	NGS	TRGV4	0
TRBJ2-3	3.54759061017131	1.9294220409822	0.275308965007346	7.00820636527661	2.41392591739213e-12	4.87947722041788e-11	28626	NGS	TRBJ2-3	1
TRBV7-3	5.67265318520368	1.54658834748816	0.22071553311768	7.00715679427763	2.43209666302278e-12	4.90930225248035e-11	28595	NGS	TRBV7-3	0
GBP1P1	61.5887592854462	0.948039097921483	0.135388039186831	7.00238443229996	2.51642441877593e-12	5.06793813221299e-11	400759	NGS	GBP1P1	0
CNEP1R1	214.939964014508	0.403553189640942	0.0576311792695001	7.00234134987608	2.51719859680052e-12	5.06793813221299e-11	255919	Microarray	CNEP1R1	0
PTTG1	42.8930050603114	0.968200401355037	0.13829810044983	7.00082212413515	2.54464847678031e-12	5.11658452766562e-11	9232	NGS	PTTG1	0
CYTH4	483.299780063613	1.03988857911261	0.148574973112265	6.99908307119031	2.57643073789363e-12	5.17380536436627e-11	27128	Microarray	CYTH4	0
JARID2	362.898098355058	0.305143467411668	0.0436337753385761	6.99328593604172	2.68521448633795e-12	5.38530838284504e-11	3720	Microarray	JARID2	0
ITGAE	285.773622897427	0.303318195202146	0.0433794120665644	6.99221544857993	2.70578924556766e-12	5.41958790589055e-11	3682	Microarray	ITGAE	0
DUSP22	844.626137361878	0.288023281541036	0.0412308986292638	6.98561736747136	2.83606053738702e-12	5.67321467138229e-11	56940	Microarray	DUSP22	0
C21orf91	202.205354454873	0.600123889940594	0.0859220984801853	6.98451155821095	2.85848711716251e-12	5.71073620082159e-11	54149	Microarray	C21orf91	0
RPA1	1230.84989089448	0.192088349712809	0.0275088915185877	6.98277317292177	2.8940948247974e-12	5.77446125106692e-11	6117	Microarray	RPA1	0
LINC00892	11.5275158538746	1.42532281584736	0.204353098281177	6.97480404180711	3.06297445999679e-12	6.10359430485661e-11	100128420	NGS	LINC00892	0
NDC80	41.3716651066892	0.871818317547423	0.125056316546231	6.97140569644977	3.13789631038492e-12	6.2448951762814e-11	10403	Microarray	NDC80	0
HLA-DQB2	141.470293372473	1.45602809156416	0.208909511548028	6.96965916379265	3.17709750086468e-12	6.31483632259987e-11	3120	NGS	HLA-DQB2	0
WDFY1	928.916279325807	0.308831826476744	0.044344601088306	6.96436136299318	3.29896826135192e-12	6.54870447084437e-11	57590	Microarray	WDFY1	0
C6orf62	2425.84716935997	0.405227777373384	0.058198823057553	6.96281739190246	3.33534042326431e-12	6.61247172067038e-11	81688	Microarray	C6orf62	0
CEP170	405.299240363914	0.460223576887239	0.0661720291482684	6.95495638883975	3.52671118568449e-12	6.9829778858534e-11	9859	Microarray	CEP170	0
IRF6	1022.03419717448	-0.274026630745897	0.0394026563265186	-6.95452175800322	3.53760041415136e-12	6.99053866585725e-11	3664	B-HOT	IRF6	0
ABHD3	346.364737056106	0.385498372987475	0.0554319349396095	6.95444554492743	3.53951324853532e-12	6.99053866585725e-11	171586	Microarray	ABHD3	0
LRIF1	206.197754223089	0.324446417101009	0.0466593212858876	6.95351771435089	3.5628818914675e-12	7.02777324168677e-11	55791	Microarray	LRIF1	0
ARHGAP4	1066.60150589948	0.711946539094978	0.102425421477883	6.95087731954033	3.63021464588849e-12	7.15152285240033e-11	393	Microarray	ARHGAP4	0
C3orf38	269.888819793043	0.319126518642515	0.0459200997096575	6.94960421820251	3.66312428204762e-12	7.2072317574598e-11	285237	Microarray	C3orf38	0
TMEM71	52.9926509122868	1.00723798243278	0.145094570342635	6.94194124600406	3.86748074843392e-12	7.59969733432792e-11	137835	Microarray	TMEM71	0
RGS19	207.810731198211	0.858125035048789	0.123626603716817	6.94126514236721	3.8860386248486e-12	7.62653456727853e-11	10287	Microarray	RGS19	0
MS4A4E	110.445224376686	1.02604077504393	0.147830274034618	6.94066747656608	3.90251619825086e-12	7.64922664904007e-11	643680	NGS	MS4A4E	0
PAK2	1609.2021470888	0.268631040821475	0.0387171433540792	6.93829703200899	3.9685463405563e-12	7.76886625133053e-11	5062	Microarray	PAK2	0
LRRC37B	134.599900637038	0.291688800105288	0.0420602923345241	6.93501599526123	4.0617520106371e-12	7.94133750521924e-11	114659	NGS	LRRC37B	0
SLC7A6OS	558.379804176348	0.165505216447838	0.0238700555052131	6.93359160441384	4.10288018508235e-12	8.01168435639105e-11	84138	Microarray	SLC7A6OS	0
MCM6	408.01995334403	0.359466254274455	0.0518532041555587	6.93238267776206	4.13810709164072e-12	8.07034594827124e-11	4175	B-HOT	MCM6	0
PCGF2	1558.64325622443	-0.351308755247027	0.0507005513925753	-6.92909141217888	4.23552062681519e-12	8.24998842492175e-11	7703	Microarray	PCGF2	0
EID3	27.6415517971542	0.580577078453897	0.0838030972754581	6.92787137145491	4.27219908890014e-12	8.31102930256911e-11	493861	Microarray	EID3	0
PTPRE	359.667082140732	0.819368504564815	0.118326986638554	6.92461227858092	4.37171191484159e-12	8.49400156437948e-11	5791	Microarray	PTPRE	0
LINC00623	115.164798148558	0.54718494759355	0.07902923881403	6.9238291524125	4.39596037806394e-12	8.53046525733282e-11	728855	NGS	LINC00623	0
GNG2	365.694746710358	0.648599207007425	0.0937114051085971	6.92124086983648	4.47704488677312e-12	8.67699247482567e-11	54331	Microarray	GNG2	0
MAPRE2	985.426433277303	0.244888094212479	0.0353902184498351	6.91965477861072	4.52745582982842e-12	8.76378048253977e-11	10982	Microarray	MAPRE2	0
RBMXL1	338.465321023337	0.264819082662858	0.038278631299739	6.91819622779103	4.57430401224363e-12	8.84346501149661e-11	494115	Microarray	RBMXL1	0
RASA3	490.918296746434	0.651440447252427	0.0941897142223351	6.91625887848752	4.63726651023646e-12	8.95406683608065e-11	22821	Microarray	RASA3	0
CLEC9A	22.677145224807	1.34706268919277	0.194796766109526	6.91522100749542	4.67134525527917e-12	9.00869221907184e-11	283420	Microarray	CLEC9A	0
AGBL5	1127.45976731414	-0.277772038148572	0.0401755909176401	-6.91395028185159	4.71340426831745e-12	9.07855329552283e-11	60509	Microarray	AGBL5	0
TMPO	871.458797771978	0.364361526211267	0.0527863455688951	6.90257153217234	5.1069490993748e-12	9.82440653072558e-11	7112	Microarray	TMPO	0
TMEM39A	494.837217126542	0.23373037342916	0.0338675197984078	6.90131355411944	5.15238638858067e-12	9.89957893400999e-11	55254	Microarray	TMEM39A	0
ELF1	1072.33800910293	0.339611132628616	0.0492339507323625	6.89790535955065	5.27748842430138e-12	1.01149695009116e-10	1997	Microarray	ELF1	0
DPEP2	92.7673345350968	0.926041342010014	0.134247480462447	6.89801654988271	5.27336045629384e-12	1.01149695009116e-10	64174	Microarray	DPEP2	0
IER5	310.481588734459	0.592841716990624	0.0859523735140012	6.89732805219222	5.29897206674132e-12	1.01436534163217e-10	51278	B-HOT	IER5	0
TACC3	261.626925973017	0.702190679516554	0.101839049455002	6.89510245111646	5.38259969935848e-12	1.02910809731101e-10	10460	Microarray	TACC3	0
RALGPS2	485.219463069785	0.477657961801993	0.0692892824272453	6.89367742123091	5.43682351366799e-12	1.03819980789221e-10	55103	Microarray	RALGPS2	0
LIPA	1569.44903847495	0.391693891612425	0.0568302642218974	6.89234683271982	5.48793690055244e-12	1.04667600469727e-10	3988	Microarray	LIPA	0
RGS18	50.9107673077726	1.41018266441369	0.204672672156386	6.8899411414153	5.58154768123045e-12	1.06322676331688e-10	64407	Microarray	RGS18	0
FGD3	432.545158192167	0.59566101161178	0.0864583729239009	6.88956999151568	5.59612861678191e-12	1.06470109612441e-10	89846	Microarray	FGD3	0
TRANK1	791.677261954834	0.650330659743578	0.0943972539438809	6.88929637858108	5.60690163057039e-12	1.06544823048311e-10	9881	Microarray	TRANK1	0
ELK4	1053.34501265589	0.414031452376588	0.0601120191884596	6.88766502882795	5.67155624337212e-12	1.07515922048365e-10	2005	Microarray	ELK4	0
BTN2A1	852.858887508913	0.275963100203199	0.0400663166116019	6.88765835098726	5.67182239939006e-12	1.07515922048365e-10	11120	Microarray	BTN2A1	0
PPM1M	600.294294310777	0.494701218410898	0.071838530649451	6.8862936635617	5.72647186925317e-12	1.08419807422369e-10	132160	Microarray	PPM1M	0
VCPIP1	475.891741944468	0.374975950487677	0.0544585385337214	6.88553091184198	5.75724106867161e-12	1.08869918288865e-10	80124	Microarray	VCPIP1	0
CBFB	375.591278674184	0.538571244657447	0.0782384898471334	6.88371216916043	5.83126398372865e-12	1.10135875459671e-10	865	Microarray	CBFB	0
LINC00324	73.5275656778498	0.391170137440416	0.0568290910750088	6.88327281047149	5.84928532293601e-12	1.10342336340428e-10	284029	NGS	LINC00324	0
HIP1R	3962.03580723689	-0.353533739067761	0.051379224107531	-6.8808695578558	5.94883055206035e-12	1.12084321890696e-10	9026	Microarray	HIP1R	0
TOX2	48.7069792141944	0.653005711113812	0.0949594864228976	6.87667694626824	6.12648258935854e-12	1.15291957119936e-10	84969	B-HOT	TOX2	0
BCL2A1	39.4703100108926	1.62041712997614	0.23564887002091	6.87640526276383	6.13817223716982e-12	1.15372433003712e-10	597	B-HOT	BCL2A1	0
HSH2D	112.754673284204	1.47926597060017	0.215136249550645	6.87594942130821	6.15783472264092e-12	1.15561131162061e-10	84941	Microarray	HSH2D	0
CXorf38	535.17516143713	0.26214254493023	0.0381252304555709	6.87582846838701	6.16306231860891e-12	1.15561131162061e-10	159013	Microarray	CXorf38	0
SIGLEC7	35.1284530432064	1.17292901961227	0.170708505861136	6.87094655123041	6.37772883929098e-12	1.19442351294688e-10	27036	Microarray	SIGLEC7	0
GRK2	1865.25884336779	0.449087468673954	0.0653821259517653	6.86865809480196	6.48086245693577e-12	1.21227959636167e-10	156	Microarray	GRK2	0
SLC29A4	170.397787139122	-0.656461321093237	0.0955784836125953	-6.86829604614828	6.49732791453847e-12	1.21390053222043e-10	222962	Microarray	SLC29A4	0
CD244	41.1236336968991	1.28144559664917	0.186584949369212	6.86789369121869	6.51567454335029e-12	1.21586862012183e-10	51744	B-HOT	CD244	0
PIAS1	813.411541445754	0.274716625929071	0.0400017039432326	6.86762309722925	6.52804166471048e-12	1.21671751410646e-10	8554	Microarray	PIAS1	0
PRPF38B	1219.06403801489	0.324431653290349	0.0472802910525912	6.86187935961467	6.79604477942182e-12	1.26515364715481e-10	55119	Microarray	PRPF38B	0
WTAP	1293.20079715217	0.320462733612522	0.0467037495930721	6.86160611095899	6.80905974836642e-12	1.26606208917355e-10	9589	Microarray	WTAP	0
PGM2L1	164.248834401957	0.639643501804355	0.0932339112298185	6.86063143084983	6.85568350628891e-12	1.2732100526059e-10	283209	Microarray	PGM2L1	0
CDC42SE2	1491.74228486976	0.477588631780319	0.0696272850755049	6.85921663127342	6.92391748263259e-12	1.28434955640299e-10	56990	Microarray	CDC42SE2	0
LSP1	437.158723497685	1.33438938443553	0.19458744995263	6.8575305589357	7.00610412564159e-12	1.2980476012781e-10	4046	Microarray	LSP1	0
FAS	449.466981860995	0.611537390245667	0.0891860773224889	6.85687058569021	7.03853382896709e-12	1.30250537431884e-10	355	B-HOT	FAS	0
NBPF8	263.251685143943	0.478123764743068	0.069734700886169	6.85632488082986	7.06545968721787e-12	1.30593526261487e-10	728841	Microarray	NBPF8	0
RGL3	2108.97186947587	-0.435210752207625	0.0634919836863809	-6.85457796305989	7.15233565758302e-12	1.32042467187384e-10	57139	Microarray	RGL3	0
UBP1	1386.86634834263	0.221447486517641	0.0323122126125773	6.85336808013713	7.21311701217277e-12	1.33006801019484e-10	7342	Microarray	UBP1	0
TRBJ2-7	3.66804703186098	1.8707816691469	0.273003550816825	6.85259097747825	7.25242327609263e-12	1.33573329521692e-10	28622	NGS	TRBJ2-7	1
ATF7IP2	159.555129087605	0.408644013864001	0.0596394262962658	6.85191054377375	7.28701226954522e-12	1.34051739894719e-10	80063	Microarray	ATF7IP2	0
MYO1F	527.681466045047	1.10718793606669	0.161610469633741	6.85096663957426	7.33526225273957e-12	1.34780031215332e-10	4542	Microarray	MYO1F	0
MBD4	922.797550155524	0.196558674026952	0.0287178474026656	6.84447797465167	7.67552451062273e-12	1.4086578768729e-10	8930	Microarray	MBD4	0
TMEM268	330.594281804014	0.331986695027719	0.0485140746703925	6.84310063179102	7.74971704667528e-12	1.42059889749596e-10	203197	Microarray	TMEM268	0
MFSD1	1407.93821796098	0.308868760622824	0.0451402840521839	6.84241951747046	7.78666546402412e-12	1.42569264254832e-10	64747	Microarray	MFSD1	0
PALM	2300.32553111495	-0.529432127692582	0.0774889199498389	-6.8323591041829	8.35294319113595e-12	1.52757761320386e-10	5064	Microarray	PALM	0
SNAP23	1311.7464370726	0.29025064778807	0.042544178369422	6.82233525037782	8.95723282485711e-12	1.63616683630577e-10	8773	Microarray	SNAP23	0
TMSB4X	14972.2739124962	0.613867221725696	0.0900349098570599	6.81810225278479	9.2250975852557e-12	1.68312067666277e-10	7114	Microarray	TMSB4X	0
RPL30	7752.22507176242	0.293939842405995	0.0431178199016881	6.81713136415987	9.28763334551571e-12	1.69254610955809e-10	6156	Microarray	RPL30	0
ARF6	1656.72445037367	0.27806581112816	0.040813833315206	6.81302853815892	9.55651740257935e-12	1.73950971153617e-10	382	Microarray	ARF6	0
BTAF1	1509.43184203615	0.34874610876331	0.051202396269719	6.81112866136614	9.68359757999101e-12	1.76058211609112e-10	9044	Microarray	BTAF1	0
FXYD5	354.704363174729	0.876451383788199	0.12868838447739	6.81064874151239	9.71595979655214e-12	1.7624316479944e-10	53827	Microarray	FXYD5	0
CD40	435.455342728139	0.547606890997766	0.0804045927066294	6.81064193678348	9.71641941771635e-12	1.7624316479944e-10	958	B-HOT	CD40	0
KDM2B	500.445269913034	0.402639633481948	0.0591208683800016	6.81044856942841	9.72948920178803e-12	1.76274785154164e-10	84678	Microarray	KDM2B	0
RTN1	174.650546422674	0.674538943400101	0.099052395476177	6.80992054919392	9.76526611315257e-12	1.76717251766271e-10	6252	Microarray	RTN1	0
CXCL10	493.910742009397	1.72931725203629	0.254108496151468	6.80542869769095	1.00748768970365e-11	1.81922013285054e-10	3627	B-HOT	CXCL10	0
GZMH	58.6620816379242	1.39809261298392	0.205438440938178	6.80540899064086	1.00762562135653e-11	1.81922013285054e-10	2999	B-HOT	GZMH	0
SERTAD2	579.970913050937	0.269959424776962	0.0396861849518617	6.80235263491351	1.02924280439232e-11	1.85609568537168e-10	9792	Microarray	SERTAD2	0
SNHG1	532.219404185129	0.35332438931342	0.0519722163370341	6.79833215158943	1.05837223241503e-11	1.90641748299481e-10	23642	Microarray	SNHG1	0
MYCL	106.252510255882	0.73759883187169	0.10850470185995	6.79785133020067	1.0619095193687e-11	1.90837157620497e-10	4610	Microarray	MYCL	0
CENPH	31.0417443828201	0.596662201235653	0.0877717097842845	6.79788741386105	1.06164365911329e-11	1.90837157620497e-10	64946	Microarray	CENPH	0
PPP2R3C	362.54244573532	0.363709507330803	0.0535166366021542	6.79619517262716	1.07418234475849e-11	1.92820067260397e-10	55012	Microarray	PPP2R3C	0
CCNK	650.667066315945	0.17754119658741	0.0261306715534198	6.79436026833283	1.08794203998573e-11	1.95064999634769e-10	8812	Microarray	CCNK	0
RFTN1	805.088607737834	0.482794137629105	0.0710868559799893	6.79160909528774	1.1088968003707e-11	1.98593336066389e-10	23180	Microarray	RFTN1	0
ZNF200	175.812278920414	0.264140437123305	0.0389365367639974	6.78387085950442	1.16997920526389e-11	2.09291797373816e-10	7752	Microarray	ZNF200	0
WLS	3168.08571770134	-0.290293790706163	0.0428015316155574	-6.78232249522229	1.18259119554572e-11	2.1130501465302e-10	79971	Microarray	WLS	0
CCNL1	1862.84035594647	0.337610619674819	0.049783894564197	6.78152287261226	1.18915646022473e-11	2.12234426496301e-10	57018	Microarray	CCNL1	0
WDR26	2216.47151785393	0.235029375959801	0.034671713322779	6.77870671609956	1.21256390757743e-11	2.16164170602836e-10	80232	Microarray	WDR26	0
STK26	108.733606373944	0.676100463078234	0.0997565734188297	6.77750287431801	1.22270720367534e-11	2.17723023006857e-10	51765	Microarray	STK26	0
SPACA6	246.71093324806	-0.394040285417331	0.0581985905229619	-6.77061560901317	1.28235565467334e-11	2.280834406135e-10	147650	Microarray	SPACA6	0
SLC1A3	256.739406401442	1.23275557475322	0.182087080758271	6.77014299762298	1.28655171185789e-11	2.28568542142058e-10	6507	Microarray	SLC1A3	0
HERPUD2	659.532440484189	0.168551003090416	0.0249154504095386	6.76491896874913	1.333838300934e-11	2.3669926428091e-10	64224	Microarray	HERPUD2	0
KIF20B	121.311597518767	0.597824222978873	0.0883898498585823	6.76349404298514	1.34702915012981e-11	2.38767820768453e-10	9585	Microarray	KIF20B	0
HNRNPD	2533.16020696957	0.182137495855034	0.0269326139058388	6.76271142830099	1.35432825484981e-11	2.39788516839904e-10	3184	Microarray	HNRNPD	0
TIAL1	1386.77953493444	0.229267636358481	0.033904056738129	6.76224789644844	1.35866966538836e-11	2.40283818209534e-10	7073	Microarray	TIAL1	0
IL15RA	172.98184593725	0.712176414641773	0.105329824812804	6.76139370693416	1.36670568234223e-11	2.41430653056664e-10	3601	Microarray	IL15RA	0
SYNE3	430.671686293862	0.554345106573518	0.0820034473846478	6.76002197777479	1.37970809611006e-11	2.43451214283004e-10	161176	Microarray	SYNE3	0
TBX21	50.4016780900665	1.32408780805023	0.19595246679984	6.7571887696762	1.40694835507497e-11	2.47976639298208e-10	30009	B-HOT	TBX21	0
HSPBAP1	265.890360209302	0.301379773419495	0.044610040572736	6.7558731072683	1.41977638994924e-11	2.49672089907119e-10	79663	Microarray	HSPBAP1	0
ARHGAP39	299.923907343192	-0.324400303392658	0.048016501714336	-6.75601703186561	1.41836752825264e-11	2.49672089907119e-10	80728	Microarray	ARHGAP39	0
CASKIN2	1350.83727837841	-0.345105816641318	0.0510937486779187	-6.75436478182042	1.43462391197173e-11	2.5199832891666e-10	57513	Microarray	CASKIN2	0
TRAJ2	0.892240851407452	1.99928842544375	0.296175793465728	6.75034378079618	1.47495253336294e-11	2.58790149681256e-10	28753	NGS	TRAJ2	1
ARRB2	926.571362025569	0.462465195347881	0.06853117619936	6.74824541173132	1.49643687723347e-11	2.62264044148475e-10	409	B-HOT	ARRB2	0
CD300LF	44.3174235125106	1.32259814109316	0.196090713045682	6.74482804693073	1.5320835973161e-11	2.68209415354673e-10	146722	Microarray	CD300LF	0
F13A1	2753.16859138871	0.841044475204686	0.124698867412434	6.74460396198294	1.53444987401137e-11	2.68321835834145e-10	2162	Microarray	F13A1	0
GAS8	1319.75127729279	-0.27398268020101	0.0406574682348378	-6.73880327762872	1.596964406094e-11	2.78940034254108e-10	2622	Microarray	GAS8	0
ZCCHC7	266.135323880285	0.254486472025398	0.0377844922812979	6.73520951746016	1.63693883654757e-11	2.85601783780154e-10	84186	Microarray	ZCCHC7	0
APOL2	1286.11131135088	0.454132522249192	0.0674346100931396	6.7344131095583	1.64592926353716e-11	2.86848792031677e-10	23780	B-HOT	APOL2	0
PHF19	348.425797200273	0.559314366968088	0.0830816248025614	6.73210674799953	1.67223878911087e-11	2.91107967281123e-10	26147	Microarray	PHF19	0
KIF12	8911.9367648123	-0.50942323029639	0.0756869332145897	-6.73066285896482	1.68891891634725e-11	2.93683185420249e-10	113220	Microarray	KIF12	0
KIAA1522	3181.94860248828	-0.332433477090996	0.0494114872082218	-6.72785815351214	1.72178641313187e-11	2.99064307450573e-10	57648	Microarray	KIAA1522	0
MIS12	570.186037556559	0.23826576189761	0.0354209109011219	6.72669775666507	1.73556719312041e-11	3.0112187543515e-10	79003	Microarray	MIS12	0
CMKLR1	477.023066893926	0.674964481900131	0.10037799856804	6.72422733595961	1.76526642400473e-11	3.05933645398503e-10	1240	B-HOT	CMKLR1	0
ITGAX	618.080688591837	1.2565001069383	0.186875210089297	6.72373883265675	1.77119783309004e-11	3.06620154353508e-10	3687	B-HOT	ITGAX	0
PSME2	2331.53580271467	0.408094185643557	0.0607103470161879	6.72198736625146	1.79262499950053e-11	3.09984698524742e-10	5721	B-HOT	PSME2	0
LOC105371058	58.9895885944255	0.529828039952357	0.0788273102873869	6.72137661453527	1.80015636380628e-11	3.10941548167781e-10	105371058	NGS	LOC105371058	0
TMOD2	357.535856312899	0.383582473712622	0.0570808826803436	6.71998146666208	1.81747676871412e-11	3.1358526553767e-10	29767	Microarray	TMOD2	0
GPR34	177.395417699723	0.843775225556867	0.125587417680798	6.71862867426312	1.83442712107064e-11	3.16159349780979e-10	2857	Microarray	GPR34	0
DEK	1273.45453389838	0.417524044877197	0.0621525084855222	6.71773440929509	1.84571705316909e-11	3.17753257726444e-10	7913	Microarray	DEK	0
DERL1	1071.38052679291	0.241155954411622	0.0359031125844937	6.716853694623	1.8569024025644e-11	3.19325658465302e-10	79139	Microarray	DERL1	0
KCMF1	927.107433684857	0.208826782983584	0.0311000874659729	6.71466867133619	1.88494026414399e-11	3.23789462813167e-10	56888	Microarray	KCMF1	0
PPP1R18	804.031390556263	0.747074302806705	0.111269022544892	6.71412658905394	1.89196010090999e-11	3.24636990633542e-10	170954	Microarray	PPP1R18	0
STK38	1529.31915180372	0.229296646974028	0.034192769052467	6.70599817821668	2.00034217479031e-11	3.42856005135039e-10	11329	Microarray	STK38	0
ZNF217	823.088807523372	0.371799411519261	0.0554579678408486	6.70416580330239	2.02560165303896e-11	3.46803504139112e-10	7764	Microarray	ZNF217	0
MCOLN2	268.764387211173	0.977950389639424	0.146012819167308	6.69770226488704	2.11722073208741e-11	3.62091277510729e-10	255231	Microarray	MCOLN2	0
MED6	277.662703201947	0.192267136650475	0.0287084239743242	6.69723760602227	2.12396128212734e-11	3.62845328581205e-10	10001	Microarray	MED6	0
LACC1	318.980040304558	0.430293312073424	0.0642745237372465	6.69461688790504	2.16237385164575e-11	3.69002458916259e-10	144811	Microarray	LACC1	0
ZC2HC1C	194.679746760529	-0.31914989679515	0.0476765683519617	-6.69406183849258	2.17059621220203e-11	3.69999877880615e-10	79696	Microarray	ZC2HC1C	0
XCL2	19.8495370039555	1.52484640781264	0.227907727347493	6.69063057036101	2.22210988179441e-11	3.78366478012762e-10	6846	NGS	XCL2	0
ACP6	827.313153318337	-0.346305414044115	0.0517626009765081	-6.69026299898032	2.2276987012787e-11	3.78489900524023e-10	51205	Microarray	ACP6	0
KCNK6	271.751719766258	0.589857842279253	0.0881653696244897	6.69035750421681	2.22626046289257e-11	3.78489900524023e-10	9424	Microarray	KCNK6	0
IFT172	1268.33118072125	-0.212110403524944	0.0317113911641332	-6.68877635885143	2.25044336505199e-11	3.81521242813771e-10	26160	Microarray	IFT172	0
VSIG4	565.094855955419	0.995749784474949	0.148865318225456	6.68893061422736	2.2480728234177e-11	3.81521242813771e-10	11326	Microarray	VSIG4	0
COPS3	757.209395464227	0.232779392862194	0.0348246220380294	6.6843336478424	2.31977744008722e-11	3.92847620240233e-10	8533	Microarray	COPS3	0
AKIRIN2	468.118314489816	0.262387758145869	0.039261898496659	6.68301249284207	2.34079611544e-11	3.95976195049922e-10	55122	Microarray	AKIRIN2	0
PPP1R13B	1044.54267053831	-0.23638651832605	0.0353738425737838	-6.68252304885986	2.34863006897602e-11	3.96870030005144e-10	23368	Microarray	PPP1R13B	0
PPP1CC	1703.05536659701	0.352615586633783	0.0528242961393639	6.67525385863152	2.46804569823495e-11	4.16596477241112e-10	5501	Microarray	PPP1CC	0
BTG1	1937.15678833537	0.369747824471948	0.0553934136768413	6.67494201799899	2.47329930891538e-11	4.17030954979957e-10	694	Microarray	BTG1	0
FAM111A	1655.35493779161	0.349569032202368	0.0523774195775625	6.67404074163511	2.48854482170385e-11	4.19147435716202e-10	63901	Microarray	FAM111A	0
HIKESHI	312.837428381254	0.306052883001815	0.0458756420217535	6.67135912466771	2.5344517234783e-11	4.26418077540462e-10	51501	Microarray	HIKESHI	0
SLC20A1	888.739429129013	0.349343781114287	0.0523699576592857	6.67069053954724	2.54602579942807e-11	4.27902802553986e-10	6574	Microarray	SLC20A1	0
SNORA62	13.4620038013648	0.5289996445393	0.0793081574870885	6.67017947839001	2.55490780624827e-11	4.28932364494518e-10	6044	NGS	SNORA62	1
ALG13	768.586997621094	0.280512243196762	0.0421156193613621	6.66052755368262	2.72846406976433e-11	4.57576361182567e-10	79868	Microarray	ALG13	0
RABGAP1L	837.074184428321	0.292876023918064	0.043990304506991	6.65774031801757	2.7806950921177e-11	4.65833775227425e-10	9910	Microarray	RABGAP1L	0
CDC42EP3	927.432571895002	0.371773459265393	0.0558563547736625	6.65588473812639	2.81600881449462e-11	4.71242421290105e-10	10602	Microarray	CDC42EP3	0
IRF1-AS1	131.373228054684	0.447516283626961	0.067247606292469	6.65475409906267	2.83774094231845e-11	4.74369090067691e-10	441108	Microarray	IRF1-AS1	0
XBP1	2500.89670907566	0.378369165763501	0.0568635374484822	6.65398571283575	2.85260377342594e-11	4.76341979890857e-10	7494	B-HOT	XBP1	0
TNFRSF1B	723.594431440199	0.869603806369148	0.130699522745355	6.65345816192013	2.86285223358915e-11	4.77540935812946e-10	7133	B-HOT	TNFRSF1B	0
ITGB5	3511.52975947203	-0.226029700980886	0.0339803616656306	-6.65177443386376	2.8958027980792e-11	4.82520117200285e-10	3693	Microarray	ITGB5	0
SRSF7	2196.21507923694	0.218856873059442	0.0329216397256572	6.64781204348331	2.97481840271706e-11	4.95156136914285e-10	6432	Microarray	SRSF7	0
DIPK1B	415.973697800463	-0.530327112260685	0.0797838183993092	-6.64705102990253	2.99023382753418e-11	4.97190267712762e-10	138311	Microarray	DIPK1B	0
HIVEP2	972.070569489892	0.324111970076705	0.0487969395214742	6.64205528574333	3.09338881496681e-11	5.13793064325811e-10	3097	Microarray	HIVEP2	0
CACNA1H	1752.298128378	-0.580248115468543	0.0873869241667185	-6.63998785861297	3.13708992432828e-11	5.19941751781906e-10	8912	Microarray	CACNA1H	0
CTRL	25.6701958634654	0.709631045153223	0.106870905269328	6.64007704776962	3.13519224186428e-11	5.19941751781906e-10	1506	Microarray	CTRL	0
CNOT8	966.322760054898	0.256034085651	0.0385660823047172	6.63884092835851	3.16159362898953e-11	5.23445549446427e-10	9337	Microarray	CNOT8	0
TTYH2	169.33309985911	0.509360766377505	0.0767353239334857	6.63789165494395	3.18201607034138e-11	5.262669086368e-10	94015	Microarray	TTYH2	0
ORAI1	261.574991268986	0.453989389755536	0.0684089554380163	6.63640289270145	3.2143052359512e-11	5.31042806657203e-10	84876	Microarray	ORAI1	0
TBL1X	1785.91121324108	-0.207232486761693	0.031237525780657	-6.63408773847306	3.2651557579065e-11	5.38871888232225e-10	6907	Microarray	TBL1X	0
CCRL2	41.010332443336	0.748761315610896	0.112871080025404	6.63377470510931	3.27209142760827e-11	5.39444479744359e-10	9034	Microarray	CCRL2	0
CORO6	113.047410634454	0.691325485591665	0.104231057400439	6.63262469779716	3.29769536645454e-11	5.43090296170709e-10	84940	Microarray	CORO6	0
RIPK4	881.705449084403	-0.393419320415054	0.0593317834530324	-6.63083591152267	3.3379113418483e-11	5.49132285551639e-10	54101	Microarray	RIPK4	0
ADAT2	379.024110740927	0.341618908115871	0.0515358245776947	6.62876573558751	3.38505297101186e-11	5.5629967674612e-10	134637	Microarray	ADAT2	0
PHC3	1092.94310417777	0.383416351713585	0.0578820836105839	6.62409380928845	3.49384840864979e-11	5.73573447086674e-10	80012	Microarray	PHC3	0
POLR2B	2162.10999607508	0.175209995909175	0.026468254021118	6.61962801813002	3.60103870075344e-11	5.90547579555594e-10	5431	Microarray	POLR2B	0
PLEKHA6	4000.84220259212	-0.417647365120176	0.0631156096526667	-6.61718024144175	3.66115006315387e-11	5.99773457188039e-10	22874	Microarray	PLEKHA6	0
ME1	187.823272728102	0.584480015894636	0.0883388981452485	6.61633808170918	3.68205759473527e-11	6.02564272837698e-10	4199	Microarray	ME1	0
C19orf38	41.9188408340253	0.800847851396538	0.121104789505985	6.61285036424559	3.7698948273212e-11	6.16290684848737e-10	255809	Microarray	C19orf38	0
LHFPL2	310.947881678209	0.705353328733429	0.106682974420954	6.61167662939561	3.79991362248724e-11	6.20546229871656e-10	10184	Microarray	LHFPL2	0
ZDHHC20	548.643725251647	0.442726135532894	0.0669677321329771	6.61103671024394	3.81637823621127e-11	6.22581703251111e-10	253832	Microarray	ZDHHC20	0
TOP2A	139.17296145723	1.10865036749907	0.167712001772964	6.61044144592514	3.83175657554699e-11	6.24435890944898e-10	7153	Microarray	TOP2A	0
ZDHHC1	406.497897765774	-0.302126624331511	0.0457215333245529	-6.60797226958411	3.89619644280894e-11	6.34273067358112e-10	29800	Microarray	ZDHHC1	0
ARHGEF16	1053.19118000828	-0.450526707194561	0.068189708322844	-6.60696046772253	3.92290738619894e-11	6.37954102940587e-10	27237	Microarray	ARHGEF16	0
RUBCN	661.974052555734	0.250111739905242	0.0378625344959956	6.60578440494241	3.95417994435071e-11	6.42368501815554e-10	9711	Microarray	RUBCN	0
NAP1L1	3646.90013876115	0.395566242700459	0.0599180273066973	6.60179015366623	4.06222258029297e-11	6.59232221241913e-10	4673	Microarray	NAP1L1	0
TRBV6-1	4.12660787231804	1.94959564380888	0.295348947507424	6.60099065956508	4.08419289101007e-11	6.6210722877906e-10	28606	NGS	TRBV6-1	0
FPR3	273.834723517014	1.06021252195453	0.160685713204287	6.598050945616	4.16598124497724e-11	6.74663539183983e-10	2359	Microarray	FPR3	0
MORN1	324.965124005237	-0.379936160458347	0.0575907323309199	-6.59717536278598	4.19064983658517e-11	6.77953049966476e-10	79906	Microarray	MORN1	0
ASCC3	607.153998463225	0.36278729055794	0.0549992267610242	6.59622529120779	4.21757875425348e-11	6.81601019236209e-10	10973	Microarray	ASCC3	0
APBB1IP	318.64119529772	0.897460465436308	0.136123633841142	6.59298051419682	4.31083175313092e-11	6.95948906369051e-10	54518	Microarray	APBB1IP	0
CLCN2	381.393057219813	-0.311209628609173	0.0472114000835246	-6.59183222820322	4.34431370393703e-11	6.9956969129152e-10	1181	Microarray	CLCN2	0
SLF2	858.903574353326	0.285249097885753	0.0432730883325892	6.5918359164333	4.34420575555772e-11	6.9956969129152e-10	55719	Microarray	SLF2	0
EDRF1	435.857252285649	0.241641182841281	0.036658127588838	6.5917491900175	4.34674478878687e-11	6.9956969129152e-10	26098	Microarray	EDRF1	0
TRAJ4	0.88272495335451	2.19707936420202	0.333324925246887	6.59140435589894	4.3568546460078e-11	7.00472405535324e-10	28751	NGS	TRAJ4	1
SNAI3	28.1443714341714	0.948422828939073	0.143915749063481	6.59012536925842	4.39455331932089e-11	7.05804265310536e-10	333929	Microarray	SNAI3	0
EPS8L2	7399.64111721054	-0.411675377151387	0.0625395220636259	-6.58264347995114	4.62156443069502e-11	7.41499043658831e-10	64787	Microarray	EPS8L2	0
AGTPBP1	487.595751790868	0.326255675554895	0.0495737655989084	6.58121632709054	4.66615083995666e-11	7.47881622268234e-10	23287	Microarray	AGTPBP1	0
CGN	1792.65710981071	-0.427399904559891	0.0649623429367775	-6.57919473402989	4.73002949734766e-11	7.57340010979647e-10	57530	Microarray	CGN	0
IGHV3-74	138.843211558882	2.17416229736539	0.33055080258134	6.57739228096532	4.78770463600691e-11	7.65786713773644e-10	28408	NGS	IGHV3-74	0
NUP210	1413.40425601854	0.347595380462969	0.0528521330168999	6.57675216914751	4.80835211981256e-11	7.68299630807421e-10	23225	Microarray	NUP210	0
LOC100505549	53.0523160268447	0.360869658030773	0.0549849690257764	6.56306013124425	5.27145770669515e-11	8.41432782454325e-10	100505549	NGS	LOC100505549	0
ATP2B1	995.759839575994	0.285546366196023	0.0435305310173883	6.55968028696827	5.39232640414641e-11	8.59844014628388e-10	490	Microarray	ATP2B1	0
DTX3L	1118.02701197514	0.560431087837685	0.0854486270352368	6.55869037669357	5.42823760706618e-11	8.64684359045762e-10	151636	Microarray	DTX3L	0
FGF7	163.525917725554	0.920046837803791	0.140377225636922	6.55410330008546	5.59772094922115e-11	8.90770256980866e-10	2252	Microarray	FGF7	0
IFI30	1962.34802242106	0.608078394656086	0.092824141910051	6.55086470118226	5.72048699857785e-11	9.0937629375758e-10	10437	B-HOT	IFI30	0
NFE2L3	223.391859412809	0.756602020790441	0.115533992439034	6.54873950789581	5.80247406493556e-11	9.21468406863185e-10	9603	Microarray	NFE2L3	0
ADCY6	2930.85111953772	-0.311255404882404	0.0475322255663788	-6.54830278139902	5.81946418949326e-11	9.23224476871392e-10	112	Microarray	ADCY6	0
C11orf95	983.565180523712	-0.192716410835625	0.0294321739840618	-6.54781433882477	5.83852389149921e-11	9.25304962560104e-10	65998	Microarray	C11orf95	0
POC5	164.616658156308	0.299637307707929	0.0457776499065412	6.54549345192824	5.92992566185970e-11	9.38834517553638e-10	134359	Microarray	POC5	0
ALOX5AP	186.440674884758	0.769416114235051	0.117562394483617	6.54474687772947	5.95962386027406e-11	9.42577501396801e-10	241	Microarray	ALOX5AP	0
IGLV1-44	390.924150767466	2.75443750838804	0.420996287012249	6.54266461097767	6.04322581284966e-11	9.54829678430246e-10	28823	NGS	IGLV1-44	0
FKBP15	1255.56467306714	0.200269487956931	0.0306153886126647	6.54146483295283	6.09191603946685e-11	9.61546544850127e-10	23307	Microarray	FKBP15	0
MYCBP2	2135.97734745831	0.314329091978583	0.0480680208311726	6.53925596567808	6.18256331894894e-11	9.74865581892628e-10	23077	Microarray	MYCBP2	0
C9orf72	210.081216397392	0.514410699558062	0.078674173682818	6.53849510554703	6.2140918633867e-11	9.78845259816672e-10	203228	Microarray	C9orf72	0
IL33	236.093820194286	0.906029557871906	0.13859136512901	6.53741708243161	6.25903242049241e-11	9.84927417190327e-10	90865	B-HOT	IL33	0
ABCA7	644.057140371026	0.509881072102101	0.0780593443907839	6.53196713451132	6.49114020588116e-11	1.01939066623742e-09	10347	Microarray	ABCA7	0
CSF2RB	251.075871491649	1.17142972761806	0.179333982792744	6.53211237142867	6.48484691527664e-11	1.01939066623742e-09	1439	B-HOT	CSF2RB	0
VAMP5	481.785667123483	0.50319587708264	0.0770434954878731	6.53132200059439	6.51916690662462e-11	1.02276002588507e-09	10791	Microarray	VAMP5	0
HAUS3	261.193112704368	0.390846887664724	0.0598545340752801	6.52994620546456	6.57933179312626e-11	1.03115952362965e-09	79441	Microarray	HAUS3	0
PIM1	492.385075970829	0.491142180977244	0.0752773744848224	6.52443293006013	6.82592854741482e-11	1.06873164973256e-09	5292	Microarray	PIM1	0
CBL	819.491659286834	0.369123029207541	0.0566173840858102	6.51960586254025	7.04923736325121e-11	1.10258573954049e-09	867	Microarray	CBL	0
COG7	793.263273401006	-0.175611561194403	0.0269367786113837	-6.51939727938324	7.05904613337375e-11	1.10301139531823e-09	91949	Microarray	COG7	0
PSMB10	668.276039050021	0.621941964984609	0.0954040402106965	6.51903172665509	7.07626871289974e-11	1.10459348022928e-09	5699	B-HOT	PSMB10	0
EIF2AK3	475.268941859546	0.275511985468208	0.0422669065249555	6.51838537806258	7.10682127333531e-11	1.1082510969631e-09	9451	Microarray	EIF2AK3	0
RASGRP1	382.749263116541	0.478765205302525	0.0734887768744024	6.51480709933122	7.27831306558105e-11	1.1338577201165e-09	10125	Microarray	RASGRP1	0
GYPC	719.961897835458	0.478496764394734	0.0734794077464507	6.51198450109782	7.41643733962878e-11	1.15422014316643e-09	2995	Microarray	GYPC	0
TRAJ3	1.31762700156874	1.94832916037326	0.299313714062357	6.50932138701588	7.54910565811759e-11	1.17369361995289e-09	28752	NGS	TRAJ3	1
ADAM8	337.721698316553	0.638196999311195	0.09807799311	6.50703566696579	7.66482188784362e-11	1.19049523992525e-09	101	B-HOT	ADAM8	0
INTS8	565.43088693894	0.300565067695542	0.0461937891404277	6.50661210713487	7.68645458512532e-11	1.19266493228619e-09	55656	Microarray	INTS8	0
SOAT1	768.34377090461	0.36776148740898	0.0565426674552182	6.50414110194301	7.81385281224618e-11	1.2112250131174e-09	6646	Microarray	SOAT1	0
ANKRD12	1026.55772957721	0.487067976556092	0.0748880294393057	6.50394969934207	7.82380672022269e-11	1.21156123369976e-09	23253	Microarray	ANKRD12	0
C19orf44	380.975471920035	-0.240033982079011	0.0369232618750069	-6.50088778428019	7.98473786589028e-11	1.23525323466054e-09	84167	Microarray	C19orf44	0
RPIA	310.720691727837	0.234535909575436	0.0361005644697903	6.49673801559806	8.20802137295376e-11	1.26853462390546e-09	22934	Microarray	RPIA	0
TSNAXIP1	198.563472780577	-0.34075869125507	0.0524543207669953	-6.49629403779217	8.23226864363062e-11	1.27101981052404e-09	55815	Microarray	TSNAXIP1	0
RNF149	1140.46765499387	0.336000919383576	0.0517274351599475	6.4956037032306	8.27010955002046e-11	1.2755967782653e-09	284996	B-HOT	RNF149	0
IL17RC	1024.69012018951	-0.344229752941386	0.0530631595502721	-6.4871703053276	8.74634564085851e-11	1.34771660602654e-09	84818	B-HOT	IL17RC	0
FAM122B	601.552518839398	0.281669633297144	0.0434310300444661	6.48544676487667	8.84692339733485e-11	1.36186616056105e-09	159090	Microarray	FAM122B	0
MCF2L	1559.19488869458	-0.337205788618896	0.0520038921869705	-6.48424136036845	8.91793626529807e-11	1.37144112743907e-09	23263	Microarray	MCF2L	0
PTAFR	284.501949794401	0.901395878260967	0.139021925133479	6.48383970654638	8.94172208104354e-11	1.3737415671005e-09	5724	Microarray	PTAFR	0
MOK	478.283856869132	-0.25450962428993	0.0392562933222703	-6.48328211226059	8.97484549827471e-11	1.37747061626873e-09	5891	Microarray	MOK	0
TRGV3	5.54138117944064	1.39078664649697	0.214564160124167	6.48191499312903	9.0565665442594e-11	1.38864379436758e-09	6976	Microarray	TRGV3	0
IGLV7-43	32.3839991569014	2.80280241086088	0.432504975695766	6.48039344831129	9.14837411421301e-11	1.40134002302655e-09	28776	NGS	IGLV7-43	0
TNKS2	1331.87571054985	0.327214644098904	0.0505025786859821	6.47916705666611	9.22303433380472e-11	1.41138725011802e-09	80351	Microarray	TNKS2	0
ZNF266	1011.15941709328	0.393413344328912	0.0607229706176556	6.478822434529	9.24412122757992e-11	1.41322454484112e-09	10781	Microarray	ZNF266	0
GNA13	904.154652204434	0.443742700728834	0.0685154495151903	6.47653491101235	9.38529095481322e-11	1.43339826427633e-09	10672	Microarray	GNA13	0
LRR1	80.8197589345482	0.377978842690422	0.0583628936187319	6.47635542472671	9.39645632724683e-11	1.43369656687198e-09	122769	Microarray	LRR1	0
ARHGAP17	878.823761825984	0.228638824363849	0.0353072670981635	6.47568739115867	9.43812718119338e-11	1.4386442049061e-09	55114	Microarray	ARHGAP17	0
RPS6KC1	487.051593995277	0.211756471679925	0.0327103720762584	6.47367969970666	9.56445415387919e-11	1.45647358118221e-09	26750	Microarray	RPS6KC1	0
IGHV3-21	267.155426380418	2.72655376504186	0.421290087932257	6.47191529813605	9.67683660804677e-11	1.47214670704821e-09	28444	NGS	IGHV3-21	0
LILRB1	259.903126455691	1.25158376297617	0.193412232337594	6.47106828688878	9.73124408435544e-11	1.47897804379711e-09	10859	B-HOT	LILRB1	0
CEBPB	352.297129171779	0.762691741931713	0.117866690401703	6.47079967489012	9.7485606600581e-11	1.48016438587789e-09	1051	Microarray	CEBPB	0
KLC4	1706.29300792724	-0.332859162294747	0.0514415332145843	-6.47063066542458	9.75947160878814e-11	1.48037677044415e-09	89953	Microarray	KLC4	0
SIGLEC10	132.370642594891	1.32440255661604	0.204731453595308	6.4689745193427	9.86702310993816e-11	1.49523350204447e-09	89790	Microarray	SIGLEC10	0
MAGED2	6109.77988050083	-0.234302323851269	0.0362218292426323	-6.46853924140034	9.89548217383047e-11	1.49808744232805e-09	10916	Microarray	MAGED2	0
ANXA9	568.162879825769	-0.551475643647465	0.0852982129788953	-6.46526608692156	1.01120712826807e-10	1.52938936221924e-09	8416	Microarray	ANXA9	0
PBX3	249.13658270851	0.328090204487235	0.050756993477909	6.46394086816884	1.02010748219884e-10	1.54135269373403e-09	5090	Microarray	PBX3	0
CD79A	88.9026422864678	2.0199443353058	0.312586627076844	6.46203055516265	1.0330723176635e-10	1.55942817456809e-09	973	B-HOT	CD79A	0
KANK1	2262.37616199703	-0.242579132776061	0.0375509328587135	-6.46000283638151	1.04701018763799e-10	1.57893600292732e-09	23189	Microarray	KANK1	0
WDR44	348.215366576332	0.274668984130013	0.04252229726899	6.45941075084668	1.05111454866049e-10	1.58359106687349e-09	54521	Microarray	WDR44	0
EPOR	1032.82986830326	-0.415704085660495	0.0643908925932733	-6.45594538169087	1.07545394058179e-10	1.61869339238631e-09	2057	Microarray	EPOR	0
NABP1	716.788726844442	0.585813887398966	0.0908142388793488	6.45068322575768	1.11347022238351e-10	1.67267732345122e-09	64859	Microarray	NABP1	0
DOCK6	1676.44478628104	-0.333193325530706	0.051651530720301	-6.45079285907297	1.11266494221553e-10	1.67267732345122e-09	57572	Microarray	DOCK6	0
NRROS	130.193655089579	0.719846528347602	0.111625485837374	6.44876501945386	1.12765239470324e-10	1.69234852639986e-09	375387	Microarray	NRROS	0
SNHG6	415.238290821465	0.429958574102917	0.0666950122622388	6.44663760480857	1.14358788290027e-10	1.71461061864902e-09	641638	NGS	SNHG6	0
DRC3	411.707101179149	-0.321724980497298	0.0499190400436886	-6.44493524346076	1.15649784767248e-10	1.73229797914599e-09	83450	Microarray	DRC3	0
AGO4	721.212494346465	0.295157829656644	0.045800314559335	6.44444983613077	1.16020499298953e-10	1.73617983710539e-09	192670	Microarray	AGO4	0
CD300A	144.706280848396	1.03623793778912	0.160867402694071	6.44156566485866	1.18247268384002e-10	1.7678023418446e-09	11314	Microarray	CD300A	0
ZNF600	274.654824398347	0.371999892851646	0.0577613384362771	6.44029212138221	1.1924377238069e-10	1.78098927980871e-09	162966	Microarray	ZNF600	0
TRGV7	4.4599830556031	1.29302381372473	0.200851467715905	6.43771155087426	1.21288212332498e-10	1.80978758248386e-09	6981	NGS	TRGV7	0
ARPC3	3447.43210810997	0.25055775021258	0.0389218962715071	6.43744971891315	1.21497551408938e-10	1.81117470553381e-09	10094	Microarray	ARPC3	0
CCND2	389.878291038186	0.758855309717814	0.117885612955578	6.4372173218777	1.21683652572793e-10	1.81221309568457e-09	894	Microarray	CCND2	0
FAM86C2P	140.078069094137	-0.321410964666176	0.0499333384944767	-6.43680103027217	1.22017711430912e-10	1.81545090152895e-09	645332	NGS	FAM86C2P	0
OSBPL11	517.689938144537	0.301114336334525	0.0467888916167776	6.43559455951188	1.22990931816971e-10	1.82818325870823e-09	114885	Microarray	OSBPL11	0
GTF2E1	216.933314303033	0.23625684742425	0.0367219224262146	6.43367317980047	1.24556529580746e-10	1.84968823460415e-09	2960	Microarray	GTF2E1	0
PLEKHG3	2681.76522684039	-0.3101460168103	0.0482114307572663	-6.43303905191728	1.25077498480636e-10	1.85565405991815e-09	26030	Microarray	PLEKHG3	0
DENND4B	1548.94451363455	0.346726111077206	0.0539032405522534	6.4323797145571	1.25621436628756e-10	1.86194896976507e-09	9909	Microarray	DENND4B	0
PKIA	135.162105487863	0.614930947504521	0.0956376318620721	6.42980106817545	1.27771050987649e-10	1.89200843627096e-09	5569	Microarray	PKIA	0
MFNG	315.099110329886	0.590869771014363	0.0919315463550566	6.4272798015636	1.29907575614837e-10	1.92181710959478e-09	4242	Microarray	MFNG	0
MZB1	130.701008319102	2.03235013193227	0.316233716243987	6.42673449267576	1.30374243085576e-10	1.92688921665795e-09	51237	Microarray	MZB1	0
RNGTT	272.65414028936	0.310090808644558	0.0482799032527288	6.42277195588687	1.3381488570573e-10	1.97586438922038e-09	8732	Microarray	RNGTT	0
GLIS2	2030.63690635145	-0.3680083455639	0.0573087121285618	-6.4215078632083	1.34931042409363e-10	1.99045669480277e-09	84662	Microarray	GLIS2	0
CLNS1A	1044.47191509009	0.19845366094364	0.0309121891256047	6.41991610937899	1.36349462969646e-10	2.00947603427709e-09	1207	Microarray	CLNS1A	0
RERE-AS1	13.1259330006145	0.592027181116684	0.0922301735960472	6.41901839748958	1.37155834914824e-10	2.01785843454826e-09	102724552	NGS	RERE-AS1	0
ATP1B2	297.299705613499	-0.481397975919251	0.0749958566616021	-6.41899429313042	1.37177550841872e-10	2.01785843454826e-09	482	Microarray	ATP1B2	0
EPSTI1	613.153894713101	0.726275090582462	0.11324810139175	6.41313259698823	1.42559421001395e-10	2.09504463554742e-09	94240	Microarray	EPSTI1	0
MS4A7	506.389897570073	0.90349716379998	0.141124444431482	6.40213088129209	1.53223227916703e-10	2.24963499629023e-09	58475	B-HOT	MS4A7	0
ZBTB6	185.03581281918	0.435764381606772	0.0680671183593057	6.40198075238772	1.53374006054222e-10	2.24972634893672e-09	10773	Microarray	ZBTB6	0
TIMD4	64.7046039377267	0.894122007142651	0.13968919410567	6.40079580147251	1.54569180601207e-10	2.26512255903633e-09	91937	Microarray	TIMD4	0
ELF4	421.869234411684	0.497597741617528	0.0777596169976464	6.39917943053383	1.56214182546684e-10	2.28707556253437e-09	2000	Microarray	ELF4	0
FBXO41	161.745256851832	0.779434841120607	0.121811552740045	6.39869391357302	1.56711631941275e-10	2.29004988535405e-09	150726	Microarray	FBXO41	0
SPI1	397.579628336852	0.920227554080163	0.14381280745712	6.39878721757478	1.56615914829951e-10	2.29004988535405e-09	6688	Microarray	SPI1	0
RIPK3	166.262726210967	0.565079561266437	0.088354831595368	6.39557057676585	1.59948940039205e-10	2.33516449702641e-09	11035	Microarray	RIPK3	0
TYROBP	573.741145095942	0.952683447980316	0.148967359187091	6.39524962501229	1.60285282640667e-10	2.33788177482352e-09	7305	Microarray	TYROBP	0
OTULINL	341.648993285976	0.51819564216177	0.0810336707610049	6.39481881167769	1.60737841741342e-10	2.34228748222893e-09	54491	Microarray	OTULINL	0
ADAP2	428.934581347298	0.443281533357784	0.0693361239943078	6.393226327364	1.62421571870605e-10	2.36242940886866e-09	55803	Microarray	ADAP2	0
RNF43	399.270228630911	-0.439823805531638	0.0687953027757779	-6.3932243595924	1.62423663014166e-10	2.36242940886866e-09	54894	Microarray	RNF43	0
RCAN3	358.212670353395	0.529432380113086	0.0828442422086078	6.3906961545974	1.65132221848304e-10	2.39958241701695e-09	11123	Microarray	RCAN3	0
IPCEF1	236.1433308628	0.493438181948066	0.0772256771489053	6.38956109114623	1.66362565187162e-10	2.41520578545505e-09	26034	Microarray	IPCEF1	0
ZC3H7B	4647.36245157337	-0.253606848737301	0.0396975970797414	-6.388468506743	1.67555322046542e-10	2.43025487139826e-09	23264	Microarray	ZC3H7B	0
KPNA1	1164.42811780869	0.226482254020856	0.0354625216507348	6.38652423681109	1.69698548438918e-10	2.45904889139188e-09	3836	Microarray	KPNA1	0
RPL22L1	204.920140282791	0.47867191931229	0.0750011556765191	6.38219391414191	1.74568710460159e-10	2.52726775896879e-09	200916	Microarray	RPL22L1	0
LOXL3	141.645424922449	0.640109760413044	0.100318630212323	6.38076655411122	1.76203737713321e-10	2.54848507394169e-09	84695	Microarray	LOXL3	0
MIR1915HG	243.814559949393	-0.458466247718896	0.0718528264807723	-6.38062926921296	1.76361782730527e-10	2.54848507394169e-09	399726	Microarray	MIR1915HG	1
HEATR3	432.038209203878	0.240032950519959	0.0376254380133145	6.37953903513412	1.77621808258102e-10	2.5643118756223e-09	55027	Microarray	HEATR3	0
HLA-DRB5	1630.38796851811	1.02045129326748	0.160084252293439	6.37446393788296	1.8360401045996e-10	2.64821984688448e-09	3127	Microarray	HLA-DRB5	0
ZBTB24	292.897491140183	0.244960990426875	0.0384381457364543	6.37286179480183	1.85533068292332e-10	2.67356587206812e-09	9841	Microarray	ZBTB24	0
ATXN7	807.893614718033	0.215359479546088	0.0337990578984752	6.37175983404565	1.86871361436584e-10	2.68904648161786e-09	6314	Microarray	ATXN7	0
PTGER4	430.287823659316	0.470054625243856	0.0737723287330379	6.37169292764035	1.86952919945417e-10	2.68904648161786e-09	5734	B-HOT	PTGER4	0
ETV7	60.5496033943848	0.950101190091259	0.149159637454391	6.36969361354057	1.8940618269975e-10	2.72181756357913e-09	51513	Microarray	ETV7	0
LRTOMT	353.360143465677	-0.278998402096347	0.0438049010148438	-6.36911385787188	1.90123436546585e-10	2.72960428318682e-09	220074	Microarray	LRTOMT	0
ACVR1B	3180.76022391576	-0.250990132067515	0.0394357393291349	-6.3645347174228	1.95882613516473e-10	2.80969687940726e-09	91	Microarray	ACVR1B	0
TAPBP	2393.73745411796	0.42880972993029	0.0674475518010288	6.35767672035427	2.04827967252994e-10	2.93530170751229e-09	6892	B-HOT	TAPBP	0
BISPR	94.3244382981897	0.616301686119782	0.0969595159961581	6.35627849198631	2.06700143524719e-10	2.95940601074076e-09	105221694	NGS	BISPR	0
MBD2	1509.00023556461	0.199369970780172	0.031374483330618	6.35452602292286	2.09070253328767e-10	2.99058855933419e-09	8932	Microarray	MBD2	0
ACAP2	703.129626781039	0.382065458907931	0.0601940760152736	6.34722690669736	2.19230666813447e-10	3.13304579211908e-09	23527	Microarray	ACAP2	0
MVB12B	356.105629917237	0.412658196550183	0.0650281352832698	6.34584083877844	2.2121384843123e-10	3.15848726893141e-09	89853	Microarray	MVB12B	0
RNF138	197.601628726686	0.497240183032564	0.0783731220676728	6.34452437154682	2.23113666222276e-10	3.18269293072162e-09	51444	Microarray	RNF138	0
FBXO45	176.07746750821	0.363208113445609	0.057270775860253	6.34194504945903	2.26882247728286e-10	3.23348756538033e-09	200933	Microarray	FBXO45	0
RHOU	357.702601809238	0.49598139655232	0.0782200534618587	6.34084706672015	2.28505284741558e-10	3.25363929225331e-09	58480	B-HOT	RHOU	0
CSF1R	1516.76888627103	0.824677682500717	0.130078228813735	6.33985940630859	2.29974928664826e-10	3.27157204278856e-09	1436	Microarray	CSF1R	0
PTPRF	3937.44320972719	-0.311620770745841	0.0491711119928048	-6.33747658160425	2.3355869543878e-10	3.31951961380249e-09	5792	Microarray	PTPRF	0
CC2D2A	1046.75008555544	-0.265802422330716	0.0419429476415679	-6.33723753995988	2.33921210166113e-10	3.32005196413756e-09	57545	Microarray	CC2D2A	0
EPHB4	1581.37566584477	-0.312693741144569	0.049342799872298	-6.33717060956895	2.34022810811469e-10	3.32005196413756e-09	2050	Microarray	EPHB4	0
SENP1	296.936043298017	0.262501843848868	0.0414335815788013	6.33548522349253	2.3659549053052e-10	3.35349327789297e-09	29843	Microarray	SENP1	0
OTULIN	686.496966550553	0.20887090716574	0.0329898304988423	6.33137254746034	2.42989843448955e-10	3.44099266023302e-09	90268	Microarray	OTULIN	0
SHANK2	814.737178495557	-0.357687367902991	0.0565256284878435	-6.32787953839233	2.48553051802642e-10	3.51657376836775e-09	22941	Microarray	SHANK2	0
LRRK1	387.831611466032	0.751872045487843	0.118901253384341	6.3234997452673	2.55704625545761e-10	3.61446965246928e-09	79705	Microarray	LRRK1	0
C12orf4	361.423626909186	0.318495242608154	0.0503782266410083	6.3220812609727	2.580635995541e-10	3.64450435559025e-09	57102	Microarray	C12orf4	0
HCK	294.342366087833	1.02718559185382	0.162486492998203	6.32166756079339	2.58755587291947e-10	3.65096392114648e-09	3055	Microarray	HCK	0
ERO1A	736.742297817065	0.356815730854455	0.0564593129817205	6.31987376413842	2.61777056581628e-10	3.69025030034409e-09	30001	Microarray	ERO1A	0
NLRP3	80.94479743325	0.888332967634477	0.140613729429089	6.31754076391567	2.6575835362498e-10	3.74298394340775e-09	114548	B-HOT	NLRP3	0
CELF6	672.647303524118	-0.399859291988159	0.0632967673637522	-6.31721505918712	2.66318856318396e-10	3.74748676390886e-09	60677	Microarray	CELF6	0
ADGRE5	974.402399732145	0.655387347815852	0.103751456713188	6.31689779187983	2.66865949076999e-10	3.75179292275098e-09	976	Microarray	ADGRE5	0
HMGN4	1242.94517823176	0.257990778366651	0.0408682603810681	6.31274186767594	2.74134540756921e-10	3.85050167671476e-09	10473	Microarray	HMGN4	0
SCLT1	163.054770002641	0.372150460158647	0.0589653084367778	6.31134594263447	2.76619076492395e-10	3.88189602114621e-09	132320	Microarray	SCLT1	0
IGHM	8939.75213562012	2.66176458082208	0.421932569652723	6.30850702758707	2.81739941382583e-10	3.95019703399742e-09	3507	B-HOT	IGHM	0
HSPA7	203.421493744968	1.07284763397023	0.170140586696939	6.30565378195874	2.86979897824426e-10	4.02004333919131e-09	3311	NGS	HSPA7	1
POLB	273.317631486031	0.333623679199858	0.0529329346806174	6.30276181006873	2.92388056082865e-10	4.09211809066334e-09	5423	Microarray	POLB	0
CD44	1525.02385118822	0.764382446883433	0.121329481398256	6.300055337535	2.97539398942544e-10	4.16047229626488e-09	960	B-HOT	CD44	0
ALPK1	579.885878402142	0.264228095295955	0.0419492703916784	6.29875306123014	3.00049553482932e-10	4.1918053867638e-09	80216	Microarray	ALPK1	0
ATG12	493.241299761954	0.367308639267967	0.0583298832490398	6.29709196741816	3.03281359887994e-10	4.23315498110928e-09	9140	Microarray	ATG12	0
ORMDL1	1019.17827663072	0.308407310362178	0.0489955587762396	6.29459726688003	3.08198974013835e-10	4.29793963492591e-09	94101	Microarray	ORMDL1	0
CEP120	481.544152133269	0.304848841575371	0.048461100100565	6.29058855335017	3.16264572653266e-10	4.4064687056426e-09	153241	Microarray	CEP120	0
SNX6	1194.81451996589	0.345234508751947	0.054895684873642	6.28891887489159	3.1968446522735e-10	4.45013357095997e-09	58533	Microarray	SNX6	0
RIOK1	271.572174016159	0.226340510534005	0.0360049885120687	6.28636530346725	3.24984727851328e-10	4.51987249289563e-09	83732	Microarray	RIOK1	0
MYO9B	1595.0994450562	0.476783193479797	0.0759309813873417	6.27916543113824	3.40395250196005e-10	4.7299743560718e-09	4650	Microarray	MYO9B	0
LRCH3	799.982484137083	0.197307736253898	0.031435230739208	6.27664348611901	3.4596011619291e-10	4.80301274603948e-09	84859	Microarray	LRCH3	0
HACD4	215.214453903672	0.527722037410573	0.0841048320915437	6.27457453141545	3.50591661723843e-10	4.8629750725563e-09	401494	Microarray	HACD4	0
FBXO5	87.9451809887909	0.376743003011469	0.0600487980541054	6.27394744307812	3.5200737259234e-10	4.87826423833891e-09	26271	Microarray	FBXO5	0
VRK1	139.758310633029	0.290254186289468	0.0462757599704212	6.27227270767664	3.55815658294298e-10	4.92665399469232e-09	7443	Microarray	VRK1	0
ABI1	1167.33174883101	0.250224293233047	0.0398994321734787	6.27137479413483	3.5787401448177e-10	4.95074958878203e-09	10006	Microarray	ABI1	0
LOC105372141	34.6183413019846	0.368434312835871	0.0587786318774609	6.26816754775727	3.65321588756341e-10	5.0492894190186e-09	105372141	NGS	LOC105372141	0
PLEKHO2	731.217046579829	0.587896136821794	0.0938034400860598	6.26731958105619	3.67315816790544e-10	5.07234787640749e-09	80301	Microarray	PLEKHO2	0
RAB12	936.004233460318	0.312082054433557	0.0498014616764569	6.26652399202754	3.69196525412282e-10	5.0937992242831e-09	201475	Microarray	RAB12	0
LOC100421372	221.141755605668	0.225888152405768	0.0360509977597311	6.26579474751971	3.70928656524146e-10	5.11316446544312e-09	100421372	NGS	LOC100421372	0
FLT3LG	152.53655416873	0.622154449768904	0.0993153387252845	6.26443465585756	3.74180423118269e-10	5.15342471238019e-09	2323	Microarray	FLT3LG	0
CNOT6L	864.839029636615	0.356748964063957	0.0569535191019364	6.26386164874977	3.75558710654204e-10	5.16783396455471e-09	246175	Microarray	CNOT6L	0
TEP1	1430.77043355402	0.272603656291183	0.0435246035981534	6.26320824901777	3.77136419893563e-10	5.18495945477343e-09	7011	Microarray	TEP1	0
TMEM9	2303.91393276698	-0.261086208418827	0.041739630512702	-6.25511546728652	3.97221908598121e-10	5.4562794029237e-09	252839	Microarray	TMEM9	0
NINL	2473.0717897229	-0.423289061283974	0.0677127334400288	-6.25124758342342	4.07186781438867e-10	5.58822564332724e-09	22981	Microarray	NINL	0
KIAA1614	403.626515716039	-0.337572197646383	0.0540143311004775	-6.24967838661985	4.11298736193632e-10	5.63968478535814e-09	57710	Microarray	KIAA1614	0
IGKJ5	14.1563924085139	2.48512065970322	0.398126861213249	6.24203213048746	4.31922196065154e-10	5.91725804345246e-09	28946	NGS	IGKJ5	1
PAK1	1271.24526270938	0.211755424145871	0.0339280606624246	6.24130645876822	4.3393112152421e-10	5.93955149013306e-09	5058	Microarray	PAK1	0
THEMIS2	285.6187845599	0.952018257074618	0.152579993785372	6.23946975914669	4.3905662223239e-10	6.00442725114471e-09	9473	Microarray	THEMIS2	0
ZDHHC18	538.068022826003	0.347766834485897	0.0557386259482761	6.23924304859282	4.39693364206329e-10	6.00785586228543e-09	84243	Microarray	ZDHHC18	0
DENND4A	719.824804762779	0.320872307151434	0.0514328755997795	6.23866162273863	4.41330486615553e-10	6.0249354063139e-09	10260	Microarray	DENND4A	0
LAMB2	7699.88548568344	-0.27679883657649	0.0443699132626441	-6.23843537709893	4.41969133811307e-10	6.02836602060068e-09	3913	Microarray	LAMB2	0
DMTN	1910.64188741643	-0.32275280754806	0.0517661338635126	-6.23482542464994	4.52282185865826e-10	6.15942573335494e-09	2039	Microarray	DMTN	0
APLP2	20582.594130502	-0.202533804104394	0.0324844353848163	-6.23479527057014	4.52369312679091e-10	6.15942573335494e-09	334	Microarray	APLP2	0
CRB3	621.357622269982	-0.373739002789098	0.0599502371708921	-6.23415386537555	4.54226465681371e-10	6.17930636835593e-09	92359	Microarray	CRB3	0
ZC3HAV1	1442.48309724874	0.301277483223474	0.0483280218102906	6.23401231703885	4.54637312229574e-10	6.17949387792914e-09	56829	Microarray	ZC3HAV1	0
EGR2	47.8247433145029	1.14937652093156	0.184378433484995	6.23379046674187	4.55281966460212e-10	6.18226949702660e-09	1959	Microarray	EGR2	0
PIGQ	2452.93554091738	-0.358826879920197	0.0575627120655458	-6.23366875958879	4.55636002897225e-10	6.18226949702660e-09	9091	Microarray	PIGQ	0
AP4E1	255.802160395796	0.30747939939004	0.0493478439435759	6.23085782109569	4.63887977300179e-10	6.28875312780722e-09	23431	Microarray	AP4E1	0
R3HCC1L	445.842262210989	0.161192707825819	0.0258714829025657	6.23051675981951	4.64899088060836e-10	6.29697520234185e-09	27291	Microarray	R3HCC1L	0
ARHGEF15	643.05593032399	-0.318438717283016	0.0511108432315094	-6.23035538350698	4.65378253866134e-10	6.29798414340751e-09	22899	Microarray	ARHGEF15	0
CDC7	122.223401887289	0.706462718674839	0.113395800581014	6.23006068174559	4.66254539779535e-10	6.30436090581139e-09	8317	Microarray	CDC7	0
CBLL1	395.167681548372	0.265660068231679	0.0426438128889775	6.22974472107645	4.67195827212905e-10	6.31160473864101e-09	79872	Microarray	CBLL1	0
PPT2	343.296136984209	-0.251473944471815	0.040415555168965	-6.22220685625818	4.90210123157773e-10	6.61677376123541e-09	9374	Microarray	PPT2	0
ATAD2B	355.709052604117	0.325126272140057	0.0522814402189333	6.21877038540945	5.01065914694296e-10	6.7574426606476e-09	54454	Microarray	ATAD2B	0
FST	72.5752743102796	0.835884163511378	0.134441144611282	6.21747282744594	5.05225614787579e-10	6.80764176877843e-09	10468	Microarray	FST	0
SMIM10L2B	184.282305926988	-0.402008781142592	0.0646691605212714	-6.21639090259044	5.08719789247925e-10	6.84879418690784e-09	644596	NGS	SMIM10L2B	0
PRF1	147.121162803292	1.18433930329103	0.190529716002586	6.21603458053208	5.09875717798036e-10	6.85842333283564e-09	5551	B-HOT	PRF1	0
BTG2	1422.21263099775	0.4642738891769	0.0746967021918247	6.21545363521702	5.11765835224588e-10	6.87790301692597e-09	7832	B-HOT	BTG2	0
NCF2	288.324411954384	0.960654520964659	0.154580965584669	6.2145718739121	5.14647735932832e-10	6.91066670778487e-09	4688	Microarray	NCF2	0
VIM-AS1	61.4154628246102	0.685596811623869	0.11036195789836	6.21225669315584	5.22290139209379e-10	7.00724261768584e-09	100507347	NGS	VIM-AS1	0
P4HTM	1220.65232251551	-0.250566391407192	0.0403385574714192	-6.21158531969627	5.24526979241612e-10	7.03119153999759e-09	54681	Microarray	P4HTM	0
STYX	225.663378888874	0.473252740468733	0.0762285099358192	6.20834305782954	5.35461605968651e-10	7.17159119938909e-09	6815	Microarray	STYX	0
FLNC	330.247902857837	0.77829343496983	0.125386966944975	6.20713184099413	5.39603280415081e-10	7.21540689748834e-09	2318	Microarray	FLNC	0
BMP7	247.409790429336	-0.483824557224566	0.0779467659148529	-6.20711522211305	5.39660324402521e-10	7.21540689748834e-09	655	B-HOT	BMP7	0
DNALI1	857.358875049067	-0.246304035681747	0.0397349249451361	-6.19867876991918	5.69391075821508e-10	7.60638052618895e-09	7802	Microarray	DNALI1	0
UBE2L6	1030.12797838097	0.577333436585152	0.093225949692095	6.19284049657803	5.9089518320846e-10	7.88687970520863e-09	9246	Microarray	UBE2L6	0
ZBED3	928.885352367147	-0.237526844711225	0.0383572428803979	-6.19249004554001	5.92210909494144e-10	7.89766785300545e-09	84327	Microarray	ZBED3	0
USPL1	549.759567694179	0.310529620789082	0.0501480218391976	6.19226061966735	5.93073809156876e-10	7.90240384581204e-09	10208	Microarray	USPL1	0
PARP11	232.426069229886	0.308824903705563	0.0498829854037401	6.19098679050608	5.97887202960161e-10	7.95972501254832e-09	57097	Microarray	PARP11	0
NUSAP1	154.20623975344	0.535816555552897	0.0865692612932279	6.18945509697693	6.03725472675031e-10	8.03058079593291e-09	51203	Microarray	NUSAP1	0
SGTB	142.800471895174	0.494594607172912	0.0799138962464802	6.18909389234913	6.05110340437533e-10	8.04212829054597e-09	54557	Microarray	SGTB	0
DNMT1	813.957994819445	0.375905502083974	0.0607415277772458	6.1886079563641	6.06978322220404e-10	8.06007135555986e-09	1786	B-HOT	DNMT1	0
MPZL3	149.751578094738	0.406128787066405	0.0656327841031979	6.18789515964807	6.0972856059959e-10	8.08968933385458e-09	196264	Microarray	MPZL3	0
TRPM2	159.706492388037	0.878006483718539	0.14189943585908	6.18752624633749	6.1115673820623e-10	8.10173110451752e-09	7226	Microarray	TRPM2	0
DOCK11	561.574533116035	0.64417236205632	0.104115029032205	6.1871217637279	6.12726366806527e-10	8.1156259120085e-09	139818	Microarray	DOCK11	0
ERI1	250.403297579579	0.379206913843401	0.0613196396831924	6.18410212131989	6.24569278339089e-10	8.26545210781569e-09	90459	Microarray	ERI1	0
CHEK2	113.734001012562	0.403630219809487	0.0653587199806923	6.17561390322093	6.59068704836131e-10	8.71460174457495e-09	11200	Microarray	CHEK2	0
MNDA	207.504175688898	1.15599094055202	0.187191357372287	6.17545038819811	6.59751217275522e-10	8.71622087814851e-09	4332	Microarray	MNDA	0
FOLR2	440.975351721527	0.777705536636928	0.126000261127143	6.17225337217489	6.73234959146796e-10	8.88681566514130e-09	2350	Microarray	FOLR2	0
LIX1L	570.38296206913	0.299359772327393	0.048547486911312	6.16632891573301	6.98936244809687e-10	9.21825828641793e-09	128077	Microarray	LIX1L	0
TNF	48.3325486623215	1.08857805550952	0.176557003709861	6.16558976781459	7.02209191825065e-10	9.25358310954571e-09	7124	B-HOT	TNF	0
KDF1	230.175107183152	-0.354486424871634	0.0574973570311949	-6.16526468650218	7.03653381325218e-10	9.25760147611462e-09	126695	Microarray	KDF1	0
TLE4	417.517990875391	0.299312076653313	0.0485482201483853	6.16525334478752	7.03703819716224e-10	9.25760147611462e-09	7091	Microarray	TLE4	0
PAK4	1111.66760402457	-0.306927181569721	0.049786299669512	-6.16489242235603	7.05310741864695e-10	9.27090462469615e-09	10298	Microarray	PAK4	0
NUCB2	767.915404753685	0.358916494361874	0.0582282892523334	6.16395396413765	7.09505779225091e-10	9.31817590048953e-09	4925	Microarray	NUCB2	0
MYD88	1085.10201640263	0.36637725084685	0.0594517392040713	6.16259937475068	7.15603932801463e-10	9.39034064602797e-09	4615	B-HOT	MYD88	0
ENOX2	251.515119716876	0.20731099758199	0.033645297997768	6.16166329083318	7.1984788264211e-10	9.43807295497824e-09	10495	Microarray	ENOX2	0
CYS1	6623.12281309296	-0.375235594957284	0.0609517054278307	-6.15627720870875	7.44748188816732e-10	9.75632665198215e-09	192668	Microarray	CYS1	0
IGHV3-49	62.1587600121481	2.61497878358096	0.424791687943316	6.15590854953334	7.46482919576081e-10	9.77082731485495e-09	28423	NGS	IGHV3-49	0
C2	627.991571648618	1.04537885078576	0.170031820497414	6.14813655307336	7.8398526820299e-10	1.02530779235657e-08	717	Microarray	C2	0
TMEM87B	442.257535244724	0.396878572558708	0.0645556642064193	6.14785050138548	7.85400056132437e-10	1.02629564009984e-08	84910	Microarray	TMEM87B	0
LRRC25	122.219289288809	0.902051267700288	0.146794946297534	6.14497494942331	7.99761356333938e-10	1.04418506615982e-08	126364	Microarray	LRRC25	0
TIGAR	283.80134550954	0.366197112397358	0.0596876651173581	6.13522260717252	8.50400299204372e-10	1.10936964430156e-08	57103	Microarray	TIGAR	0
ARL6IP5	2018.43630378099	0.419175834424136	0.068340501573572	6.13363707863443	8.58923409963474e-10	1.11954983494653e-08	10550	Microarray	ARL6IP5	0
IGKJ1	31.380660815082	2.34848982353012	0.383007544996403	6.13170642252536	8.69414314718531e-10	1.13227573054096e-08	28950	NGS	IGKJ1	1
ATP8B2	878.781567587689	0.509475522366771	0.0830933323116557	6.13136467383323	8.71284300715782e-10	1.13376233879931e-08	57198	Microarray	ATP8B2	0
PBRM1	902.194884958519	0.266496416399989	0.0434759059453757	6.1297495843979	8.80174979825442e-10	1.14437453726177e-08	55193	Microarray	PBRM1	0
RACGAP1	202.553557132673	0.333327290157517	0.0543807406446509	6.12950993690271	8.81501697350171e-10	1.14514281434564e-08	29127	Microarray	RACGAP1	0
LGALS9	560.579917616457	0.768298530669279	0.125363461432872	6.1285682597451	8.86733850668086e-10	1.15097905904482e-08	3965	Microarray	LGALS9	0
RUNX1	328.232400949098	0.872115302587366	0.142373535026297	6.12554364423332	9.03744933676587e-10	1.17208186690073e-08	861	B-HOT	RUNX1	0
PRRX1	178.431571643063	1.44911603436223	0.236828397891158	6.1188440544542	9.42565891196328e-10	1.22141157074841e-08	5396	Microarray	PRRX1	0
TMEM144	155.59320538275	0.410851429247948	0.0671614864076334	6.11736653287131	9.51343795451601e-10	1.23176068956849e-08	55314	Microarray	TMEM144	0
CDK13	989.135752785591	0.159019617779907	0.0259959334268172	6.11709589992503	9.52960231733466e-10	1.23282793736226e-08	8621	Microarray	CDK13	0
UBE2F	400.592946974599	0.209243803487059	0.0342178609698011	6.11504628158161	9.65289446928557e-10	1.24774083575989e-08	140739	Microarray	UBE2F	0
EXOC6	249.398454851637	0.395855829975406	0.0647789847931213	6.11086807302731	9.90906564713508e-10	1.27979077731422e-08	54536	Microarray	EXOC6	0
RFX7	442.862508389137	0.31948554117282	0.05230019103702	6.10868784296938	1.00453582173925e-09	1.29631766117147e-08	64864	Microarray	RFX7	0
NAA25	486.16762586947	0.254975352086999	0.0417572417637517	6.10613491977185	1.02072732324109e-09	1.31612090568361e-08	80018	Microarray	NAA25	0
GNA15	78.1299729379059	0.888908081363829	0.145591998694646	6.10547344176625	1.02496397913395e-09	1.32048960325013e-08	2769	Microarray	GNA15	0
CTTN	5194.36267587954	-0.197089121844675	0.0322882183281679	-6.10405689906824	1.03409445493056e-09	1.33115070323278e-08	2017	Microarray	CTTN	0
PYCARD	135.213259951625	0.778186484836355	0.127569819674576	6.10008297277105	1.0601342038031e-09	1.3635428606436e-08	29108	Microarray	PYCARD	0
FARP1	6381.91194673031	-0.329028797353215	0.0539492968364888	-6.0988523789373	1.06832671647888e-09	1.37294539129322e-08	10160	Microarray	FARP1	0
STK36	1453.15132925414	-0.236790754323673	0.0388284529958127	-6.09838239883542	1.07147180761487e-09	1.37585113382097e-08	27148	Microarray	STK36	0
LIMD1	802.80900060805	0.271300465718266	0.0445190087708717	6.09403652975703	1.10098518948858e-09	1.41258305886321e-08	8994	Microarray	LIMD1	0
WDR76	76.4445930483298	0.468465982594111	0.0769333044508486	6.08924816031276	1.13442160849291e-09	1.45428364851525e-08	79968	Microarray	WDR76	0
MS4A14	67.3319675997459	0.801581691893644	0.131669584975888	6.08782728403401	1.14453242205054e-09	1.4660377024175e-08	84689	Microarray	MS4A14	0
UBE2D2	1212.20848336246	0.220624253536014	0.0362569651935375	6.08501710935637	1.16478871302296e-09	1.49075713328753e-08	7322	Microarray	UBE2D2	0
SEMA4D	1808.12877659768	0.382908919338233	0.0629497022159072	6.08277570599012	1.1811953581895e-09	1.51051301228457e-08	10507	Microarray	SEMA4D	0
GRB7	1245.59708202342	-0.429287066283258	0.0706055276042495	-6.08007730909472	1.20124615857182e-09	1.53489277223754e-08	2886	Microarray	GRB7	0
STAT5A	958.355812829007	0.347032357424755	0.0570839831935669	6.07932975258572	1.20685942292244e-09	1.54080009835455e-08	6776	B-HOT	STAT5A	0
ADPRM	95.7719656285438	0.279780714850159	0.0460467110607766	6.07601951159724	1.23202425377514e-09	1.57163880831988e-08	56985	Microarray	ADPRM	0
TRAF3	839.920630826366	0.304453608147948	0.0501297471771666	6.07331226052187	1.25298468412377e-09	1.59706802940362e-08	7187	Microarray	TRAF3	0
CELSR1	3696.63031070438	-0.4242053248315	0.0698534017506884	-6.07279408303575	1.25703603353673e-09	1.60092076840688e-08	9620	Microarray	CELSR1	0
IGHV5-51	393.10743524421	2.70906595313719	0.446504731564464	6.06727266617121	1.30100578530483e-09	1.65556443472601e-08	28388	NGS	IGHV5-51	0
TBC1D2B	1309.02279300479	0.3802635450697	0.0627002470605886	6.06478543381565	1.32129927403106e-09	1.68001475504455e-08	23102	Microarray	TBC1D2B	0
TANK	595.689045722617	0.356371469460997	0.0587736544960929	6.06345602492164	1.33227220491536e-09	1.69258386327329e-08	10010	B-HOT	TANK	0
TBXAS1	271.87264992614	0.590462137140465	0.0974015965073547	6.06214023499994	1.34322017071875e-09	1.70510077625578e-08	6916	Microarray	TBXAS1	0
STXBP5	288.661698206681	0.386485956006673	0.0637601432759651	6.06156034395803	1.34807292029507e-09	1.70986624764077e-08	134957	Microarray	STXBP5	0
ALOX5	405.62168273404	1.00571229364442	0.165933173535249	6.06094774310324	1.35321795988344e-09	1.71499439003794e-08	240	B-HOT	ALOX5	0
BAIAP2-DT	688.531968557211	-0.223569679915269	0.0368884616804516	-6.06069404172921	1.35535431730386e-09	1.71630425062652e-08	440465	NGS	BAIAP2-DT	0
LEPROTL1	985.915519297223	0.239923995028349	0.039594578098969	6.0595163920839	1.3653141428385e-09	1.72751089471509e-08	23484	Microarray	LEPROTL1	0
CCDC69	619.223746286781	0.527044052605815	0.0870268177051837	6.05611082311725	1.39451946345409e-09	1.76159954624481e-08	26112	Microarray	CCDC69	0
FAM126A	335.888783084168	0.393655850654398	0.0650012560257306	6.05612683081955	1.39438077128571e-09	1.76159954624481e-08	84668	Microarray	FAM126A	0
AKAP3	103.991699651738	-0.491184817678293	0.0811339499917875	-6.05399857554096	1.41293859699752e-09	1.78341957705373e-08	10566	Microarray	AKAP3	0
CMAHP	461.047334594216	0.470962160142203	0.0778074739660436	6.05291672041349	1.422464157387e-09	1.79398781859108e-08	8418	Microarray	CMAHP	0
CA3	72.6991805650468	1.04164359140811	0.172127042681538	6.0515975594568	1.43416387515843e-09	1.80727873595876e-08	761	Microarray	CA3	0
MED29	1826.15253521437	-0.179009745873491	0.0295822104921208	-6.0512633402149	1.43714294559263e-09	1.80956761021505e-08	55588	Microarray	MED29	0
SH2B3	1028.01873637346	0.443933203931295	0.0734179893090092	6.04665434329485	1.47884559643861e-09	1.86057186882572e-08	10019	Microarray	SH2B3	0
CHRM3-AS2	12.1560598583188	1.04579287373632	0.172964365174012	6.04629093792925	1.48218343221223e-09	1.86326500448457e-08	100506915	NGS	CHRM3-AS2	0
NPC1	785.681551084006	0.285607749984439	0.0472649596017024	6.04269531575252	1.51560702729527e-09	1.90374432330882e-08	4864	Microarray	NPC1	0
EVPL	1026.4188142506	-0.440372619783624	0.072910375080336	-6.03991708036615	1.54193446316008e-09	1.93525210081938e-08	2125	Microarray	EVPL	0
CLMN	3632.83776605837	-0.271301738496044	0.0449219137531653	-6.03940740340626	1.54681247001138e-09	1.93981002987809e-08	79789	Microarray	CLMN	0
USP7	2289.4833644089	0.143066638520946	0.0236894583544332	6.03925325688898	1.54829073246934e-09	1.94010053699037e-08	7874	Microarray	USP7	0
CLBA1	562.469398237826	-0.290751614406325	0.0481452237102377	-6.03905417817177	1.55020193140909e-09	1.94093263544003e-08	122616	Microarray	CLBA1	0
QKI	1638.91176504378	0.409856987031576	0.0678853393251694	6.0374889645667	1.56530863546989e-09	1.95827156702716e-08	9444	Microarray	QKI	0
SLC15A3	306.128611282553	0.666153154928805	0.110382423794693	6.0349567623902	1.59005256215665e-09	1.98762956022843e-08	51296	Microarray	SLC15A3	0
BCL9	884.11614756302	-0.195275383011769	0.0323609783245675	-6.03428552292937	1.5966753714692e-09	1.9943064852468e-08	607	Microarray	BCL9	0
PODXL2	299.934901156361	-0.315414211589683	0.0522845408094377	-6.032647637459	1.61294865989885e-09	2.01301683993631e-08	50512	Microarray	PODXL2	0
RAP1B	1075.51322962066	0.333673445480775	0.0553384477651387	6.02968566984231	1.64278883360206e-09	2.04861559433885e-08	5908	Microarray	RAP1B	0
FIGNL2-DT	23.4580764284745	-0.588810509389169	0.0976956186867521	-6.02698992343875	1.67041413346998e-09	2.08128510953807e-08	105369971	NGS	FIGNL2-DT	0
TRAJ5	0.953389805928392	1.90129055209945	0.315469022414851	6.02686925500784	1.67166123942851e-09	2.08128510953807e-08	28750	NGS	TRAJ5	1
PAX2	3124.01896782015	-0.420985547530209	0.0698672332289956	-6.02550763890126	1.68579654941323e-09	2.09720637078482e-08	5076	Microarray	PAX2	0
IL17RA	668.417268726847	0.41861910818539	0.0694875901717681	6.02437222460292	1.69767259499135e-09	2.11029381755994e-08	23765	B-HOT	IL17RA	0
ARRDC2	811.407032102716	0.58747558947671	0.0975395973384295	6.02294458360709	1.71272097921578e-09	2.1273006065072e-08	27106	Microarray	ARRDC2	0
LST1	212.561786004581	1.01453831784078	0.168531162556841	6.01988559533376	1.74540389939165e-09	2.16616593989093e-08	7940	B-HOT	LST1	0
FAM160A1	522.932807656887	-0.307519678600792	0.0511159241385122	-6.01612283810982	1.78644031573955e-09	2.21532833735893e-08	729830	Microarray	FAM160A1	0
CR1	228.85385134299	0.764095029074364	0.127016973034539	6.01569231906186	1.79119504163628e-09	2.21945608542878e-08	1378	B-HOT	CR1	0
HSF2	252.219162477729	0.31398587865165	0.0521996954200425	6.01509024382338	1.79786514942944e-09	2.22594871285365e-08	3298	Microarray	HSF2	0
LINC01671	373.849624085851	-0.473528673911157	0.0787538741039056	-6.01276672797578	1.82383395334967e-09	2.25630586772504e-08	101928233	NGS	LINC01671	0
APOBR	132.543375557706	1.01685949551263	0.169336212644482	6.00497365349434	1.91362976086079e-09	2.36551389740083e-08	55911	Microarray	APOBR	0
TNFRSF25	313.852931237993	0.567966002134801	0.0946026000436271	6.00370393491169	1.9286624927334e-09	2.38220431542936e-08	8718	Microarray	TNFRSF25	0
CACNB1	120.360729965654	0.508916710276025	0.0847708025197971	6.0034433454511	1.93176191986738e-09	2.38411263283638e-08	782	Microarray	CACNB1	0
BCR	2454.7423123619	-0.287408187134842	0.047874900966544	-6.00331658828263	1.93327131185472e-09	2.38411263283638e-08	613	Microarray	BCR	0
VPS13C	1917.98177732244	0.385840322294271	0.0642768402237586	6.00278919982836	1.93956366411372e-09	2.38997856726855e-08	54832	Microarray	VPS13C	0
BCL2L2	1921.59302679865	-0.195066412179168	0.0324976486489069	-6.0024777265148	1.9432892672858e-09	2.39267491034565e-08	599	Microarray	BCL2L2	0
RTKN	2904.04545673803	-0.452891988429598	0.0754617448629696	-6.00161034245896	1.95370102645755e-09	2.4035928122339e-08	6242	Microarray	RTKN	0
HLA-C	17271.4832754373	0.522031241203643	0.0870067369618068	5.99989448440984	1.97445789676441e-09	2.42721076203353e-08	3107	B-HOT	HLA-C	0
PAPOLG	293.879539602748	0.340529610769187	0.056758121467148	5.99966316655295	1.97727255001424e-09	2.42875238325743e-08	64895	Microarray	PAPOLG	0
ARPC5L	742.386483538994	0.20999090802715	0.035002182402783	5.99936614267955	1.98089244061972e-09	2.43127989379847e-08	81873	Microarray	ARPC5L	0
RNF213	8969.06327288657	0.513708659508671	0.0856293020552765	5.99921577285607	1.98272748926332e-09	2.43161449293972e-08	57674	Microarray	RNF213	0
RAP1A	1204.717221182	0.277238255115439	0.0462336051628091	5.9964662963046	2.01657439252922e-09	2.47117695046711e-08	5906	Microarray	RAP1A	0
PARS2	227.687888729484	-0.238830752548682	0.0398378676009719	-5.99506868542471	2.03399454442496e-09	2.49056310738675e-08	25973	Microarray	PARS2	0
LOC112268278	11.9963055181307	1.1119864251117	0.185566189282829	5.99239780376624	2.06769375420771e-09	2.52983631263637e-08	112268278	NGS	LOC112268278	0
VSIR	1025.23991952344	0.505916109211371	0.0844356452202442	5.99173616654111	2.07612550024258e-09	2.53815720033584e-08	64115	B-HOT	VSIR	0
CLDND1	868.57602554282	0.264963568768096	0.0442277468613787	5.99089005367062	2.08695697929841e-09	2.54939650461704e-08	56650	Microarray	CLDND1	0
CCSER2	793.195676036927	0.319701386845312	0.0534041251775635	5.98645489992273	2.14464019972245e-09	2.61780670025729e-08	54462	Microarray	CCSER2	0
CSTF3	495.570802853652	0.200699473159713	0.0335359372447387	5.98460903880655	2.16910239433203e-09	2.64559095321234e-08	1479	Microarray	CSTF3	0
ZNF207	2675.48764183592	0.204230928563537	0.0341304823140384	5.98382779019602	2.17953752953261e-09	2.65623669319624e-08	7756	Microarray	ZNF207	0
THAP12	819.435739064337	0.303296694573149	0.0507184310660937	5.98000940088047	2.23124743001929e-09	2.71712861920112e-08	5612	Microarray	THAP12	0
TMEM181	714.938582990987	0.272918196652874	0.045659262934197	5.9772799452807	2.26894107006524e-09	2.76087020120604e-08	57583	Microarray	TMEM181	0
ZNF618	1475.78959792817	-0.236365527046425	0.0395481216662361	-5.97665621242943	2.27764146321369e-09	2.76929172593708e-08	114991	Microarray	ZNF618	0
CHD1	852.700179923483	0.300812798777522	0.0503369738901413	5.97598098435627	2.28709679119383e-09	2.77861728035516e-08	1105	Microarray	CHD1	0
LINC01138	165.705730122905	0.347004715263006	0.0580679699003979	5.97583686597296	2.28911984987055e-09	2.77890578966734e-08	388685	NGS	LINC01138	0
WDR90	916.39421907805	-0.316772034983206	0.0530462567078007	-5.97161901033109	2.34910603649523e-09	2.84950407217267e-08	197335	Microarray	WDR90	0
WDR31	341.960754445345	-0.282888400363651	0.0474018524658877	-5.96787647839775	2.4036121572785e-09	2.91335015605337e-08	114987	Microarray	WDR31	0
ZBTB33	383.580535737127	0.411561339844499	0.0690281725953443	5.96222273269708	2.48829647429143e-09	3.01364653925273e-08	10009	Microarray	ZBTB33	0
LOC102724015	54.9255219333137	-0.407915742074249	0.0684407022895099	-5.96013378630644	2.52031508960992e-09	3.05005161272155e-08	102724015	NGS	LOC102724015	0
LSM8	669.333104622808	0.295676145913039	0.0496132456124007	5.95962111051924	2.52823431688611e-09	3.05725801660439e-08	51691	NGS	LSM8	0
PRXL2A	3496.03924235705	-0.315264881077724	0.0529148494302361	-5.95796613752771	2.55396418202461e-09	3.08597395689821e-08	84293	Microarray	PRXL2A	0
ASTN2	303.429868536492	-0.313334830681897	0.0526028142775462	-5.95661724539413	2.57512388488143e-09	3.10743148672029e-08	23245	Microarray	ASTN2	0
CBLC	150.694425991332	-0.431003128268199	0.0723574857873039	-5.95657966247115	2.57571587603237e-09	3.10743148672029e-08	23624	Microarray	CBLC	0
NFAM1	206.45794445575	0.845724958628373	0.142015755671396	5.95514881169425	2.59835290999275e-09	3.13231342666283e-08	150372	B-HOT	NFAM1	0
NCF4	248.496753959925	0.848957208076209	0.142636796151314	5.95188079782448	2.65078416943575e-09	3.19304597747125e-08	4689	Microarray	NCF4	0
ZNF800	500.696070535798	0.344098683871998	0.0578359734469826	5.94956155077823	2.6886172373736e-09	3.23611369414117e-08	168850	Microarray	ZNF800	0
MARVELD3	686.661115526526	-0.453755859360453	0.0762843997368033	-5.94821301505948	2.71085665956961e-09	3.26036029311297e-08	91862	Microarray	MARVELD3	0
IGHV3-11	118.753768367131	2.53069382416847	0.425829921787175	5.94296852965931	2.79906188075624e-09	3.36384556372272e-08	28450	NGS	IGHV3-11	0
COBL	1225.82635259395	-0.280524717307293	0.047219473537501	-5.94086922812691	2.83514717742977e-09	3.40458298783484e-08	23242	Microarray	COBL	0
RHOG	500.388806295548	0.46101410147629	0.0776221501322458	5.93920808288426	2.86402159740983e-09	3.43660509795599e-08	391	Microarray	RHOG	0
AIDA	538.008152977743	0.300117365391127	0.050556509085128	5.93627548305964	2.91569728238596e-09	3.49591654898095e-08	64853	Microarray	AIDA	0
ENO3	318.830162916032	0.509304189715939	0.0858078905561129	5.93540042081428	2.931291952915e-09	3.51190890401972e-08	2027	Microarray	ENO3	0
TRAJ1	1.08060124891598	1.92321288091801	0.324198193552272	5.93221343970233	2.98877733713752e-09	3.57802628445164e-08	28754	NGS	TRAJ1	1
TRIM21	544.377601269749	0.380905896793941	0.0642156071420752	5.93167165656781	2.9986583421334e-09	3.58709606292252e-08	6737	Microarray	TRIM21	0
DDX60L	387.736892676168	0.641257124373519	0.108142671143238	5.92973261705509	3.03428373527451e-09	3.62692456006737e-08	91351	Microarray	DDX60L	0
LOC100507437	30.851091648931	-0.40363877158104	0.0680916315803504	-5.9278763368261	3.06877453910872e-09	3.66533677299685e-08	100507437	NGS	LOC100507437	0
FHL1	1630.8114629298	0.599701878897923	0.101170887191375	5.92761312613112	3.07369595039464e-09	3.66839954570489e-08	2273	Microarray	FHL1	0
RC3H2	1155.04681303921	0.242682603408666	0.040943684259989	5.92722926123726	3.0808870857224e-09	3.67416442261285e-08	54542	Microarray	RC3H2	0
LTV1	472.598627519679	0.186412915860403	0.0314527614901222	5.92675832037663	3.08973183824109e-09	3.68189101060843e-08	84946	Microarray	LTV1	0
PDE3B	255.750660482857	0.559270551827096	0.0943833212261864	5.92552311744596	3.11304784280825e-09	3.70683730509753e-08	5140	Microarray	PDE3B	0
TAOK3	952.108056781673	0.183849604420658	0.0310273948883289	5.92539609214224	3.11545529684491e-09	3.70686779700286e-08	51347	Microarray	TAOK3	0
ACBD4	1075.54813704939	-0.354833982252931	0.0598925229162504	-5.92451219243355	3.13225772024364e-09	3.72401275020258e-08	79777	Microarray	ACBD4	0
LRP5	2099.10586474184	-0.337815112888438	0.0570219181875005	-5.92430285802783	3.13624995037827e-09	3.72591282272802e-08	4041	Microarray	LRP5	0
WDR75	712.600755845447	0.266138484359913	0.0449272194669812	5.92376932107959	3.14644748654872e-09	3.73517637171303e-08	84128	Microarray	WDR75	0
RBBP6	1256.47995916002	0.191690243238981	0.0323612306199101	5.92345345238646	3.15249991758588e-09	3.7395088580327e-08	5930	Microarray	RBBP6	0
LINC01238	43.5083999155516	0.754669578266406	0.127411763489237	5.92307615560282	3.15974424357776e-09	3.74524749907088e-08	102723927	NGS	LINC01238	0
AKAP1	2067.32497872779	-0.280823199199974	0.0474209305764889	-5.92192510324132	3.18194543896269e-09	3.76869230339242e-08	8165	Microarray	AKAP1	0
EBI3	53.5708137212375	0.935290884300228	0.157952768303205	5.92133265119387	3.19343162800655e-09	3.77942026058296e-08	10148	B-HOT	EBI3	0
PIK3IP1	1296.09850090467	0.377610332477461	0.0637740937031491	5.92106152437278	3.19870156559342e-09	3.78278058247191e-08	113791	Microarray	PIK3IP1	0
PLEKHA2	1192.95377046449	0.283130741302007	0.0478282033466807	5.91974444972867	3.22442247558561e-09	3.81030273253902e-08	59339	Microarray	PLEKHA2	0
ZUP1	177.157117758701	0.313154685910073	0.0529300899855932	5.91638302514334	3.29098329917875e-09	3.88600706260387e-08	221302	Microarray	ZUP1	0
CAP1	5208.88556134669	0.193358552331134	0.0326839370894101	5.91601164211592	3.29841874026979e-09	3.89183402993319e-08	10487	Microarray	CAP1	0
CASP8AP2	360.433031893996	0.394117677630405	0.0666350485693211	5.91457027633739	3.32743147847234e-09	3.92309212874735e-08	9994	Microarray	CASP8AP2	0
IGHV3-9	53.1115501554758	2.55456177961137	0.432069388821408	5.91238779164538	3.37183541287199e-09	3.97243561926774e-08	28451	NGS	IGHV3-9	0
MAGI1	1177.32461789018	-0.244778315964357	0.0414043412776681	-5.91189977695361	3.38184299472102e-09	3.98121199144048e-08	9223	Microarray	MAGI1	0
SIGLEC1	628.632222449605	0.987428860741259	0.167053629665673	5.91084948418908	3.40347924110586e-09	4.0036543786342e-08	6614	Microarray	SIGLEC1	0
SEC24D	452.215231097045	0.401250013809292	0.0679078533983179	5.908742416812	3.44729238161171e-09	4.04907255358665e-08	9871	Microarray	SEC24D	0
NUP50-DT	121.649643162823	0.271512217981388	0.0459501249384565	5.90884613143139	3.44512301028004e-09	4.04907255358665e-08	100506714	NGS	NUP50-DT	0
PPM1H	961.960399481758	-0.267595415340488	0.0452960853706175	-5.90769407888106	3.46929498081507e-09	4.07184297031862e-08	57460	Microarray	PPM1H	0
AKAP13	3040.58041150387	0.283229306421995	0.0479752767303099	5.90365133304288	3.55543177160239e-09	4.16804701656315e-08	11214	Microarray	AKAP13	0
CDC25B	1020.31988900288	0.410037170893885	0.0694554898426339	5.9035962718413	3.5566191852444e-09	4.16804701656315e-08	994	Microarray	CDC25B	0
MMP25-AS1	142.724399002565	0.50346030628329	0.0853076166698546	5.90170404398602	3.5976611463094e-09	4.21297219112213e-08	100507419	NGS	MMP25-AS1	0
CENPL	52.3997019670846	0.312916116960714	0.0530340267564794	5.90028960835948	3.62864065987935e-09	4.24605523230844e-08	91687	Microarray	CENPL	0
PRRG2	267.045099730764	-0.386057368157453	0.0655446875103607	-5.88998716480917	3.86225614952053e-09	4.51602497783531e-08	5639	Microarray	PRRG2	0
ZKSCAN4	208.850734080505	0.187826896336707	0.0319098837144968	5.88616674436129	3.95255550566281e-09	4.6146752689145e-08	387032	Microarray	ZKSCAN4	0
DSE	744.054788024345	0.425866091445636	0.0723500675228647	5.88618789209907	3.95205004727654e-09	4.6146752689145e-08	29940	Microarray	DSE	0
AKR1B10	637.470223453534	-1.83972826302195	0.312594321433874	-5.88535407355801	3.97202713395624e-09	4.63393240522945e-08	57016	Microarray	AKR1B10	0
PLEKHA7	2406.92783875988	-0.303662432141226	0.0515997993839526	-5.88495373560821	3.98165354291257e-09	4.64168345231074e-08	144100	Microarray	PLEKHA7	0
METTL4	217.34201695678	0.312726266595059	0.0531546454490265	5.88332899134757	4.02095528379602e-09	4.68399154803274e-08	64863	Microarray	METTL4	0
MBP	1339.90294706136	0.207745267203918	0.0353244947355394	5.88105417385939	4.07661700315595e-09	4.74527976216275e-08	4155	B-HOT	MBP	0
KLHDC9	307.248076017713	-0.294006365924306	0.0499964622194714	-5.88054339992488	4.08921766674704e-09	4.75638972702422e-08	126823	Microarray	KLHDC9	0
RB1	848.863555961337	0.357525140624473	0.0608076727878127	5.87960571804895	4.1124487869007e-09	4.77291520394959e-08	5925	Microarray	RB1	0
MOB3A	863.765494737242	0.321407874798585	0.0546646691021273	5.87962719024447	4.11191537787785e-09	4.77291520394959e-08	126308	Microarray	MOB3A	0
RRP1B	575.701247971121	0.200403169408035	0.0340844984604725	5.87959859935863	4.11262564318987e-09	4.77291520394959e-08	23076	Microarray	RRP1B	0
TCEA3	1777.08380315259	-0.369372314401799	0.0628745111538557	-5.87475445332584	4.2347056093209e-09	4.91093318911037e-08	6920	Microarray	TCEA3	0
CXCL11	131.642500800158	1.77633738521974	0.302418611866901	5.87377005090391	4.25994174274992e-09	4.93652072542197e-08	6373	B-HOT	CXCL11	0
CTNNA1	10134.0525238518	-0.165824463839514	0.0282336193830643	-5.87329812694798	4.27209182612074e-09	4.94691704538073e-08	1495	Microarray	CTNNA1	0
C1orf112	98.6965346542049	0.311698578948878	0.0530884457438521	5.87130729825471	4.32371968463613e-09	5.00297765442321e-08	55732	Microarray	C1orf112	0
LLGL2	4861.32700983532	-0.326529576860344	0.0556299585699893	-5.86967140105865	4.36659717598263e-09	5.04883743312167e-08	3993	Microarray	LLGL2	0
NEPRO	790.49113181	0.215899849421646	0.0367892941630592	5.86855101010431	4.39620150948393e-09	5.07929354803998e-08	25871	Microarray	NEPRO	0
AP2A2	3263.91608847389	-0.200082799515215	0.0340967337730255	-5.8680928456996	4.40836387578818e-09	5.08956728478423e-08	161	Microarray	AP2A2	0
DDX5	16760.3014003609	0.177108713612664	0.0301835639359952	5.86772039207253	4.41827510019684e-09	5.09722871640945e-08	1655	Microarray	DDX5	0
SLC40A1	3407.11156298479	0.373201165615815	0.0636077901461202	5.86722419940224	4.43151279301775e-09	5.10871359983224e-08	30061	Microarray	SLC40A1	0
AMOTL2	2320.77881701455	-0.309578396321975	0.0527670679652991	-5.86688645511935	4.44054538445617e-09	5.11533736626879e-08	51421	Microarray	AMOTL2	0
RAB31	891.097091076056	0.491739864087004	0.0838200207241071	5.86661587337901	4.44779471358549e-09	5.11989860410733e-08	11031	Microarray	RAB31	0
WDR91	2249.81910495199	-0.275366003256848	0.0469448047275332	-5.86573966714885	4.47134883810011e-09	5.14320783202898e-08	29062	Microarray	WDR91	0
RBM26	1103.91735987978	0.286801713904222	0.04890645450403	5.86429167300584	4.51054003865645e-09	5.18062986137345e-08	64062	Microarray	RBM26	0
IGLV9-49	17.784300639475	3.01376249441334	0.51391461697708	5.86432530785118	4.50962590202867e-09	5.18062986137345e-08	28773	NGS	IGLV9-49	0
HLA-DRB6	295.980638534781	0.945623019401671	0.161256180866847	5.86410402577061	4.51564327460257e-09	5.18266639252506e-08	3128	NGS	HLA-DRB6	0
PPT1	2558.68847202441	0.192407444394792	0.0328817759805336	5.85149185703046	4.87183139849771e-09	5.58734797751068e-08	5538	Microarray	PPT1	0
SYNE4	224.204599034545	-0.443321084035653	0.0757791953381589	-5.85016879708694	4.91074392991038e-09	5.62782826076548e-08	163183	Microarray	SYNE4	0
FUT8	359.136839368183	0.340545604399566	0.0582226415960825	5.84902359398408	4.9446695497955e-09	5.66253805765028e-08	2530	Microarray	FUT8	0
PDXK	4417.14632702221	-0.369793583029109	0.0632288510066606	-5.84849443160298	4.96042244138255e-09	5.67640106288504e-08	8566	Microarray	PDXK	0
RPS15A	6058.37529979512	0.371353366054188	0.063517009652333	5.84651840643679	5.01968048686966e-09	5.73999172793186e-08	6210	Microarray	RPS15A	0
GAS7	275.708603012147	0.809898362159053	0.138578388172104	5.84433383041821	5.08599439127838e-09	5.81155144724415e-08	8522	Microarray	GAS7	0
DSN1	219.860692445789	0.2313756831461	0.0395964655176195	5.84334182663711	5.11638784357988e-09	5.8419914900685e-08	79980	Microarray	DSN1	0
LAMB1	10754.199670629	-0.260028106651466	0.0445055338441414	-5.84260167650354	5.1391799340317e-09	5.86371387927679e-08	3912	Microarray	LAMB1	0
TYMP	956.17276018146	1.00806653270925	0.172599689394258	5.84048868365335	5.20479208820168e-09	5.93422558744929e-08	1890	Microarray	TYMP	0
TCERG1	917.073203331419	0.261604388317315	0.0447939219977214	5.84017600268677	5.21457035056193e-09	5.94102184229834e-08	10915	Microarray	TCERG1	0
MIR6774	2.19973352748468	1.31338762558951	0.22494132173162	5.83880105033136	5.25778083001925e-09	5.98587001152814e-08	102466732	NGS	MIR6774	1
PRPF40B	1033.32718897318	-0.263922438754062	0.0452054635522367	-5.83828630468724	5.2740471435906e-09	5.99999968535822e-08	25766	Microarray	PRPF40B	0
BUB3	1158.58833219139	0.201298099656551	0.0344806380379102	5.83800390918611	5.28299182182801e-09	6.00578537057045e-08	9184	Microarray	BUB3	0
CCNB2	24.5419260774367	0.966318132238619	0.165535375933481	5.83753247177162	5.29795716608245e-09	6.01840199822929e-08	9133	Microarray	CCNB2	0
NAPSB	283.283227493602	1.02951527458261	0.176387583331511	5.83666522970433	5.32559475832877e-09	6.04538520961858e-08	256236	Microarray	NAPSB	0
PARP9	1364.7889170944	0.503836072286205	0.0863390727916163	5.8355511125564	5.36130577378083e-09	6.08148700855328e-08	83666	Microarray	PARP9	0
MORC3	618.950986877717	0.348890989289513	0.059805215972705	5.83378863557229	5.41827508301906e-09	6.1416325649691e-08	23515	Microarray	MORC3	0
APOL4	250.728927763383	0.80165261462112	0.137434467988686	5.83298081153206	5.44458315205862e-09	6.16696125149115e-08	80832	Microarray	APOL4	0
BCAM	8017.63627643967	-0.39851390748079	0.0683910809480407	-5.82698653035702	5.64371655127747e-09	6.38786623182045e-08	4059	Microarray	BCAM	0
ELOVL5	1414.0163499592	0.312544753844275	0.0536443327716018	5.82623993432778	5.6690096944698e-09	6.41183124091813e-08	60481	Microarray	ELOVL5	0
ZNF92	111.899437849652	0.646229535615477	0.110930983342851	5.82550984532601	5.69385024122505e-09	6.43524991315798e-08	168374	Microarray	ZNF92	0
IGLV2-23	373.223217840124	2.37080724255044	0.407148099732806	5.82296035301724	5.78142741581931e-09	6.52948874255413e-08	28813	NGS	IGLV2-23	0
SNX22	76.7017135511313	0.652895726764025	0.112163970599504	5.82090419298075	5.85301150038278e-09	6.605541550432e-08	79856	Microarray	SNX22	0
MEMO1	318.550920677819	0.230114344590877	0.0395358270049679	5.82040043229554	5.8706807214838e-09	6.62068145423568e-08	7795	NGS	MEMO1	0
FGFRL1	1061.81617095377	-0.263773288064948	0.0453299536362787	-5.81896222928945	5.92141117254444e-09	6.67305735541702e-08	53834	Microarray	FGFRL1	0
WDR37	763.448412176154	0.119712575270717	0.0205817825429554	5.81643378171303	6.01163411090065e-09	6.76983080086446e-08	22884	Microarray	WDR37	0
CCDC24	500.117427964194	-0.357595058290732	0.0614910561866951	-5.81539951444362	6.04892413880114e-09	6.80689850847159e-08	149473	Microarray	CCDC24	0
TPM3	4204.30135812568	0.384369072547193	0.0661035685048351	5.8146493637341	6.07611115445026e-09	6.82761862070104e-08	7170	Microarray	TPM3	0
STIM2	508.351612884859	0.297907203682438	0.0512333188660134	5.8147160925009	6.07368795744858e-09	6.82761862070104e-08	57620	Microarray	STIM2	0
RNF168	262.274515524921	0.248482330441047	0.0427480088223004	5.8127229147436	6.14647536072352e-09	6.90170245591199e-08	165918	Microarray	RNF168	0
RPA2	820.369729585835	0.246568253576583	0.0424346184267894	5.81054485035553	6.22698471319085e-09	6.98706294818956e-08	6118	Microarray	RPA2	0
TUBG2	1291.23409248057	-0.257600536388783	0.0443456640660003	-5.8089227394451	6.28760945094472e-09	7.05000474676172e-08	27175	Microarray	TUBG2	0
SHB	715.836834572818	-0.275823056043127	0.0474926217256622	-5.80770330255506	6.3335622896177e-09	7.09641684041182e-08	6461	Microarray	SHB	0
CENPBD1P1	631.17346676328	-0.178720698779154	0.0307757509000906	-5.80719214161005	6.35292171771069e-09	7.11298710019651e-08	65996	NGS	CENPBD1P1	0
SDC3	1265.05014443862	0.529800999770879	0.0912518576059325	5.80592016064817	6.40134617584528e-09	7.15690736599713e-08	9672	Microarray	SDC3	0
GPCPD1	816.936379612308	0.378276415548452	0.0651527417396859	5.80599381465533	6.39853239383083e-09	7.15690736599713e-08	56261	Microarray	GPCPD1	0
PARP1	2009.24949358124	0.181605148889359	0.0312804334472211	5.80571075512039	6.40935260926413e-09	7.1607146200989e-08	142	Microarray	PARP1	0
APAF1	406.914284137825	0.397060537588459	0.0684020193554562	5.80480724589582	6.44400929320997e-09	7.19426948566906e-08	317	Microarray	APAF1	0
MAP3K14-AS1	30.4796196832177	0.476376572982494	0.0820907098249394	5.80305096640509	6.51189868546214e-09	7.26485155855536e-08	100133991	Microarray	MAP3K14-AS1	0
NDST1	2917.19880636948	-0.235195689328588	0.0405333783165187	-5.80251879061207	6.53260704146618e-09	7.28273376692967e-08	3340	Microarray	NDST1	0
SH3BGRL3	1657.38008457578	0.411815031007475	0.0709757961471014	5.80218966693892	6.54544614709851e-09	7.29182379293443e-08	83442	Microarray	SH3BGRL3	0
IL10RB	595.936803223984	0.292570301630679	0.0504278041617959	5.80176564285801	6.56202349773608e-09	7.30506235302336e-08	3588	B-HOT	IL10RB	0
ATP7B	422.907555476517	-0.27541336416334	0.0474749139178005	-5.80123988513595	6.58263486893177e-09	7.3227695829296e-08	540	Microarray	ATP7B	0
LIMS1	628.66244003589	0.369553706471028	0.063704663403114	5.80104637132363	6.59023706643437e-09	7.32598996177987e-08	3987	Microarray	LIMS1	0
VPS33A	596.315173437734	0.1242380326986	0.0214348364197362	5.7960802809863	6.78827776575136e-09	7.54075423757233e-08	65082	Microarray	VPS33A	0
ATF7IP	1319.63272459605	0.290249444557192	0.0500914976664576	5.79438543622443	6.85718130828417e-09	7.61186253215596e-08	55729	Microarray	ATF7IP	0
NHSL1	772.996760261259	-0.326428525127195	0.0563368019010466	-5.79423243975677	6.86343471279123e-09	7.61337380150891e-08	57224	Microarray	NHSL1	0
CDC27	895.944819545312	0.288493484008831	0.0498002184909265	5.79301643147197	6.91333406580175e-09	7.66326339501941e-08	996	Microarray	CDC27	0
NUFIP2	1755.1526436177	0.304180835465592	0.0525645407183017	5.7868066820126	7.17370554350605e-09	7.94621917249713e-08	57532	Microarray	NUFIP2	0
MKS1	477.265037264023	-0.19220091352579	0.0332145106114543	-5.78665498866354	7.18018381285448e-09	7.94773831290571e-08	54903	Microarray	MKS1	0
VOPP1	802.095884576168	0.369753367152342	0.0639067573569281	5.78582582569819	7.21569500176412e-09	7.98136896321642e-08	81552	Microarray	VOPP1	0
IGHJ6	52.8766255016712	2.13581909489162	0.369217687044159	5.7847150064514	7.2635366739794e-09	8.0285810551947e-08	28475	NGS	IGHJ6	1
ZNF26	375.85066544419	0.216584685753239	0.0374548549626324	5.78255304871209	7.35753563164891e-09	8.12670880307679e-08	7574	Microarray	ZNF26	0
RAB36	708.942813127504	-0.290409709522523	0.0502238001289738	-5.78231254458556	7.36806524921661e-09	8.13256733855022e-08	9609	Microarray	RAB36	0
WWOX	428.057549254834	-0.267476507600191	0.0462666438414954	-5.78119537947333	7.41716878571687e-09	8.18096370036227e-08	51741	Microarray	WWOX	1
ILVBL	2783.32438083107	-0.373932244522942	0.0646890193553262	-5.78045931518909	7.4496952806183e-09	8.21102037197327e-08	10994	Microarray	ILVBL	0
EXOC2	742.47114300341	0.15376463709318	0.0266030369829144	5.77996554272861	7.47159264928487e-09	8.2235075248105e-08	55770	Microarray	EXOC2	0
BEX3	2570.71796497383	-0.259599030737115	0.0449134252090127	-5.7799873763585	7.47062307025708e-09	8.2235075248105e-08	27018	Microarray	BEX3	0
FAM76B	275.099610134443	0.359825563353742	0.0622570206964883	5.77967848972315	7.48435136895656e-09	8.23172864700147e-08	143684	Microarray	FAM76B	0
CCNA2	59.0177375157916	0.620452578901832	0.107381467706981	5.7780228949273	7.55835253567244e-09	8.30457292408569e-08	890	Microarray	CCNA2	0
SIPA1	801.359198588708	0.514590666569575	0.0890628166709832	5.7778395721593	7.56659025017896e-09	8.30457292408569e-08	6494	Microarray	SIPA1	0
TRAJ6	0.928906613141477	2.05546992116868	0.355744490325769	5.77793887766584	7.56212681676283e-09	8.30457292408569e-08	28749	NGS	TRAJ6	1
RFC4	192.895787931082	0.250186735280773	0.0433208754268671	5.77520035815367	7.68615685422837e-09	8.42391965650395e-08	5984	Microarray	RFC4	0
VGLL1	27.3647104747972	-1.42396280050162	0.246562047279308	-5.77527164547162	7.68290325376935e-09	8.42391965650395e-08	51442	Microarray	VGLL1	0
CTSZ	4183.11785216518	0.384300238378727	0.0665489128012751	5.77470348052573	7.70887192187078e-09	8.44286936805594e-08	1522	Microarray	CTSZ	0
NEDD1	294.569047872799	0.35649352036315	0.0617385835629515	5.77424196976682	7.73002863439625e-09	8.46008689431145e-08	121441	Microarray	NEDD1	0
PDE9A	589.427647941041	-0.393414208856156	0.0681447776966016	-5.77321142065705	7.77747536952725e-09	8.5060329709032e-08	5152	Microarray	PDE9A	0
MCMBP	1059.98492150734	0.184912286828805	0.0320322320635704	5.77269440549233	7.80138542504222e-09	8.52619110743905e-08	79892	Microarray	MCMBP	0
CHMP7	1134.96528707449	0.15755674820756	0.0273026193419793	5.77075577379889	7.89167813273165e-09	8.61882012489141e-08	91782	Microarray	CHMP7	0
TRIP6	2489.35097395365	-0.314888697548148	0.0545719542437076	-5.77015615277248	7.91981094270954e-09	8.64347950220116e-08	7205	Microarray	TRIP6	0
TM9SF1	1661.10090258919	-0.160434978881814	0.027805431986802	-5.76991499207655	7.93115311147835e-09	8.64979228268659e-08	10548	Microarray	TM9SF1	0
TRO	582.780276425939	-0.345641094001052	0.0599078346520071	-5.76954743914237	7.94847009252945e-09	8.66260784664116e-08	7216	Microarray	TRO	0
IL18BP	553.119708997678	0.408165337991308	0.07074752106899	5.76932352998323	7.95903741863311e-09	8.66805453787174e-08	10068	B-HOT	IL18BP	0
OBI1	229.993511579069	0.340824747231216	0.059076589799713	5.76920144488217	7.96480494194031e-09	8.66826988191728e-08	79596	Microarray	OBI1	0
RPL39	1752.44694705021	0.342819563931113	0.0594253345530023	5.76891264491489	7.97846456169804e-09	8.67706806245329e-08	6170	Microarray	RPL39	0
PARP12	716.939576583366	0.448097215439232	0.077680581930312	5.768458529845	7.99998931100119e-09	8.68840411157318e-08	64761	Microarray	PARP12	0
ANKDD1A	65.2576243878782	0.506416479281003	0.0877906281531193	5.76845717970876	8.00005339066013e-09	8.68840411157318e-08	348094	Microarray	ANKDD1A	0
STARD8	1478.28602870177	-0.375489040859817	0.0650957345919162	-5.76825875326164	8.00947646060036e-09	8.69257197742841e-08	9754	Microarray	STARD8	0
ARL4C	496.515733093911	0.909013961391414	0.157596916539578	5.76796793586459	8.02330658457545e-09	8.70151361503469e-08	10123	Microarray	ARL4C	0
PNMA8A	581.813436604535	-0.438297685233801	0.0759950623822483	-5.76744950914314	8.04801851901282e-09	8.72223622642037e-08	55228	Microarray	PNMA8A	0
BACE1	1222.65766819495	-0.129798207924977	0.0225083217660357	-5.76667639969668	8.08500798147533e-09	8.75622680693811e-08	23621	Microarray	BACE1	0
MR1	807.052487093644	0.279333747263645	0.0484408953696375	5.7664860472156	8.09414073525313e-09	8.76002171507264e-08	3140	Microarray	MR1	0
ITGA9-AS1	51.0082080222676	-0.318947592423383	0.0553491415981356	-5.76246682810573	8.28933387128628e-09	8.95881271102975e-08	101928153	NGS	ITGA9-AS1	0
COL4A6	290.008037037595	-0.552348354044303	0.0958520638885857	-5.76250872058769	8.28727595714809e-09	8.95881271102975e-08	1288	Microarray	COL4A6	0
GZMB	62.6126553638759	1.32096310603999	0.229353129180351	5.75951638750589	8.43552699636178e-09	9.11048623486318e-08	3002	B-HOT	GZMB	0
MAPK8IP1	728.276145460923	-0.339589525711891	0.0589799527316005	-5.75771105238517	8.52621355053943e-09	9.20204309896291e-08	9479	Microarray	MAPK8IP1	0
GPATCH11	296.543916245667	0.29319296729757	0.0509500351664348	5.75451942947277	8.68886122037366e-09	9.3581139911886e-08	253635	Microarray	GPATCH11	0
VNN2	123.073051646762	0.87606769140458	0.152238138873242	5.75458750276776	8.68536087582382e-09	9.3581139911886e-08	8875	Microarray	VNN2	0
PSMA3-AS1	1280.01759314566	0.289004262282935	0.0502216451746155	5.75457576664597	8.68596425209906e-09	9.3581139911886e-08	379025	NGS	PSMA3-AS1	0
THRA	1542.24092958874	-0.28402796942716	0.0493792423102427	-5.75197099304709	8.82089369931872e-09	9.49374610252402e-08	7067	Microarray	THRA	0
MIR3064	282.951871671842	0.420656654615621	0.073170019902075	5.74903020634126	8.9756783188002e-09	9.65366148413874e-08	100616387	NGS	MIR3064	1
CYBC1	1198.14313320793	0.359204176040937	0.0624883108957382	5.74834190414059	9.01228578242296e-09	9.68634002982379e-08	79415	Microarray	CYBC1	0
IKBKB	1499.10610300417	0.232662178651055	0.0404780572026001	5.74785932750028	9.03803821056937e-09	9.70731460808083e-08	3551	B-HOT	IKBKB	0
ABHD4	1225.61648909969	-0.198645406309509	0.0345756961633751	-5.74523229759079	9.17948777250139e-09	9.85243918644407e-08	63874	Microarray	ABHD4	0
BATF2	263.623322939089	0.493781806383278	0.0859962405409561	5.74189991652149	9.36201521955764e-09	1.00414226645056e-07	116071	Microarray	BATF2	0
N4BP2	219.759535130968	0.383531312059609	0.0668141645703628	5.74026951509223	9.45259920417845e-09	1.01315978935695e-07	55728	Microarray	N4BP2	0
LMAN2L	878.506243974647	-0.185373548837294	0.0323123306442072	-5.73692906520584	9.6408610740663e-09	1.03262712247553e-07	81562	Microarray	LMAN2L	0
RAB17	2758.65565673972	-0.424803476277969	0.0740587340606432	-5.73603480624065	9.6918752305599e-09	1.03737726418985e-07	64284	Microarray	RAB17	0
IGKC	9527.37931365639	1.99532976975292	0.347876697161691	5.73573851319368	9.70883544753421e-09	1.0384783922335e-07	3514	B-HOT	IGKC	1
FANCI	146.655065225166	0.526528529898147	0.0918505122441005	5.73245066395333	9.8989833289594e-09	1.05808981832826e-07	55215	Microarray	FANCI	0
LURAP1	181.543409112159	-0.388945181871659	0.0678833509587747	-5.72961081588126	1.00661312322869e-08	1.07521757287633e-07	541468	Microarray	LURAP1	0
PPP1R26-AS1	163.089592166147	-0.340150119854065	0.059371097547486	-5.72922067984354	1.00893071218241e-08	1.07659714716867e-07	100506599	NGS	PPP1R26-AS1	0
POMT2	751.846968137749	-0.18908186866124	0.0330040157064127	-5.72905643795648	1.00990793567113e-08	1.07659714716867e-07	29954	Microarray	POMT2	0
PCSK4	185.899671098162	-0.363301881177393	0.0634140460156617	-5.72904433644979	1.00997997485462e-08	1.07659714716867e-07	54760	Microarray	PCSK4	0
FIGNL2	444.87198729359	-0.370994332548702	0.0647729736883104	-5.72761001114351	1.01855385665424e-08	1.08499340664681e-07	401720	Microarray	FIGNL2	0
KPNB1	3674.50441805813	0.132435027515009	0.0231470811045932	5.72145692653787	1.05614435477707e-08	1.12426638805715e-07	3837	Microarray	KPNB1	0
NCAPG2	200.750375395069	0.308749509032823	0.0539667245081146	5.72110892122791	1.05831020470983e-08	1.12580189445653e-07	54892	Microarray	NCAPG2	0
NSMCE4A	661.868122355238	0.154420782806821	0.0270050298549516	5.71822299905757	1.07643816549627e-08	1.14428509702082e-07	54780	Microarray	NSMCE4A	0
TRPV4	1428.57393874189	-0.484621725359441	0.0847520857834117	-5.71810971824241	1.07715586142485e-08	1.14428509702082e-07	59341	Microarray	TRPV4	0
LOC105371414	26.8852992454558	-0.514000714533814	0.0899537341920952	-5.71405644412906	1.10314381626251e-08	1.1710932614252e-07	105371414	NGS	LOC105371414	0
KAT2B	819.793453548	0.324477739607849	0.0567981445579597	5.71282287710535	1.1111731777713e-08	1.1787328753545e-07	8850	Microarray	KAT2B	0
S1PR2	84.8382468196001	0.488274314205347	0.0854714460874137	5.71271853416376	1.11185495150062e-08	1.1787328753545e-07	9294	Microarray	S1PR2	0
LOC105371592	59.1271942699334	-0.412428678840913	0.0722105501480238	-5.71147398815656	1.12001818534299e-08	1.18657883039434e-07	105371592	NGS	LOC105371592	0
AMPD3	439.205990730647	0.346659484045207	0.0607050243754128	5.71055670616968	1.12607208120041e-08	1.1921809387566e-07	272	Microarray	AMPD3	0
FNTA	1007.86549537466	0.203456140615058	0.0356310136339098	5.71008567719864	1.12919313265648e-08	1.1946725168955e-07	2339	Microarray	FNTA	0
GRAMD2A	123.970620143537	-0.41153391949692	0.0720976006306789	-5.70801130546644	1.14303829726177e-08	1.20849898235631e-07	196996	Microarray	GRAMD2A	0
TUFT1	662.38348231885	-0.244969690925096	0.0429234229102849	-5.70713317614748	1.14894884528799e-08	1.21392334550013e-07	7286	Microarray	TUFT1	0
C1orf54	227.559685327529	0.382936019473328	0.0671032688984078	5.70666713797626	1.15209772656605e-08	1.21566055975091e-07	79630	Microarray	C1orf54	0
MIR223	11.4794499672946	0.990774589982862	0.17361728727818	5.70665862550533	1.15215532071746e-08	1.21566055975091e-07	407008	NGS	MIR223	1
CDC42BPB	4023.02155917895	-0.194271551660829	0.0340524630643421	-5.70506607095507	1.16297968472531e-08	1.22625019196341e-07	9578	Microarray	CDC42BPB	0
CEBPA	313.843389728659	0.447999501745577	0.0785378380586285	5.70425049657141	1.1685612237516e-08	1.23130117300245e-07	1050	Microarray	CEBPA	0
IGSF3	1653.12763991334	-0.263312093912897	0.0461658787261883	-5.70360840469671	1.17297380778112e-08	1.23511443643421e-07	3321	Microarray	IGSF3	0
SEMA3B	3152.07576644383	-0.418361227155938	0.0733648347048138	-5.70247624545506	1.18079370832958e-08	1.24250794338968e-07	7869	Microarray	SEMA3B	0
TP53RK	286.711631295887	0.234559396521819	0.0411489899581682	5.7002467560023	1.1963413202052e-08	1.25801756529416e-07	112858	Microarray	TP53RK	0
C20orf96	399.774027975178	-0.257684221263727	0.0452286094227857	-5.69737218438355	1.21668131634337e-08	1.2785422907665e-07	140680	Microarray	C20orf96	0
RUSC2	1501.07935614117	-0.27396586043844	0.0480905599107688	-5.69687400077642	1.22024037956315e-08	1.28141707335636e-07	9853	Microarray	RUSC2	0
HSD11B1	73.7627812884763	0.809103209595914	0.142083268023062	5.69457066165305	1.23682755391512e-08	1.29796002842758e-07	3290	B-HOT	HSD11B1	0
SH3BP4	1512.95874371294	-0.305595000012048	0.0536742725363543	-5.69350986182561	1.24454024211785e-08	1.30517384016712e-07	23677	Microarray	SH3BP4	0
CLCC1	692.472350569892	0.153491935438263	0.0269794982104997	5.68920645746214	1.2763108373978e-08	1.33759094696444e-07	23155	Microarray	CLCC1	0
XPO6	1651.26417502928	0.185313907015056	0.0325753537190075	5.6887765091842	1.27952795956435e-08	1.34006013692463e-07	23214	Microarray	XPO6	0
EOGT	267.865744082508	0.344707807009743	0.0606090844160283	5.6873950552301	1.28991821600303e-08	1.35003343615704e-07	285203	Microarray	EOGT	0
PSMA4	1910.23675195702	0.221530702756384	0.0389555704800061	5.68675288352111	1.29477601382283e-08	1.35420692897343e-07	5685	Microarray	PSMA4	0
LRRC8A	1430.66952120643	-0.231932635790183	0.0407947545039698	-5.68535436995002	1.3054168488324e-08	1.36441923561979e-07	56262	Microarray	LRRC8A	0
SGSM1	190.336635957399	-0.360906803337306	0.0635256519350322	-5.6812766550811	1.33693016586972e-08	1.39641907190809e-07	129049	Microarray	SGSM1	0
USP37	272.591358784183	0.29578190729835	0.0520706499949656	5.68039591068955	1.34383313850808e-08	1.40268780245482e-07	57695	Microarray	USP37	0
CD300C	33.5210071091482	0.8780595264968	0.154625999645294	5.67860210127039	1.35799964708838e-08	1.41652469890325e-07	10871	Microarray	CD300C	0
ERCC2	713.713686968115	-0.23533308580493	0.0414566499308657	-5.67660643581618	1.37393080828982e-08	1.43218252976655e-07	2068	Microarray	ERCC2	0
RHBDF2	496.673830158627	0.575468568914392	0.101395554812932	5.6754812375759	1.38299302222392e-08	1.44066401639029e-07	79651	Microarray	RHBDF2	0
TADA2A	338.164499477717	0.166602213160435	0.0293578911420445	5.67486991331738	1.38794087258585e-08	1.44485109030459e-07	6871	Microarray	TADA2A	0
VAV2	1952.61191861822	-0.220056575696525	0.0387916912283358	-5.67277601796805	1.40501881479655e-08	1.46165159189029e-07	7410	Microarray	VAV2	0
SATB1	835.242932098337	0.267079141678515	0.0470864695397309	5.67209952857386	1.41057980580332e-08	1.46645648080942e-07	6304	Microarray	SATB1	0
MSTO2P	99.1179470576713	0.320349449856057	0.0564992554570336	5.66997648490565	1.42817120249328e-08	1.48375356638203e-07	100129405	NGS	MSTO2P	0
IGLV2-11	591.751716578362	2.56512761307721	0.452574866577345	5.66785255327215	1.44598312873764e-08	1.50125653319172e-07	28816	NGS	IGLV2-11	0
LOC153684	42.8475055032404	0.642442761895603	0.11335977426791	5.66729041271092	1.45073340697325e-08	1.50518426751498e-07	153684	NGS	LOC153684	0
KDM2A	3117.4430995696	0.19270798106528	0.0340152283832821	5.66534432442595	1.46729587858205e-08	1.52135414779297e-07	22992	Microarray	KDM2A	0
EMILIN2	240.496903238764	0.849112486897357	0.149909514292949	5.66416675353938	1.47740681119522e-08	1.53081772321113e-07	84034	Microarray	EMILIN2	0
PLTP	1444.84806366214	0.743935765812741	0.131354257295111	5.66358320721463	1.48244233974789e-08	1.53501331560189e-07	5360	Microarray	PLTP	0
ELMO3	783.289582455923	-0.343491718913017	0.0606676927576229	-5.66185564836495	1.49744769175624e-08	1.5495198422076e-07	79767	Microarray	ELMO3	0
ARAP3	787.397467588527	-0.283035001472288	0.0499912022905071	-5.66169622861888	1.49883980288488e-08	1.54992982407292e-07	64411	Microarray	ARAP3	0
ROCK1	1515.61610796072	0.286295114683222	0.0505897855339484	5.6591486139253	1.52125780493534e-08	1.57206741156764e-07	6093	Microarray	ROCK1	0
CAMSAP3	1078.43132457387	-0.400828136885057	0.0708346961256475	-5.65864129880734	1.52576070084989e-08	1.5756744384424e-07	57662	Microarray	CAMSAP3	0
PARD3B	767.323112523103	-0.233926152808702	0.0413532004187524	-5.65678473346463	1.54235009773e-08	1.59175030311486e-07	117583	Microarray	PARD3B	0
STT3B	2513.94096392729	0.29749818607294	0.0525984763020595	5.65602289245957	1.54920813091832e-08	1.59776846530695e-07	201595	Microarray	STT3B	0
SYTL3	213.661908744342	0.431732765887188	0.0763396051125834	5.65542309592094	1.55462828248145e-08	1.60229668610985e-07	94120	Microarray	SYTL3	0
DDX21	1239.18505406169	0.254270851704302	0.0449626154367677	5.65516149882098	1.55699800827626e-08	1.60367703526165e-07	9188	Microarray	DDX21	0
OVOL1	282.278766237797	-0.408142717626604	0.0722129126473429	-5.65193540412639	1.58651216698891e-08	1.63299529463283e-07	5017	Microarray	OVOL1	0
PITPNB	1113.00195301474	0.203107038507333	0.0359470966029996	5.65016531795183	1.60293605021742e-08	1.64880989752371e-07	23760	Microarray	PITPNB	0
M6PR	2163.6486300303	0.15218957397425	0.0269433279845905	5.64850689793372	1.61847359061225e-08	1.66369250268814e-07	4074	Microarray	M6PR	0
NCF1	88.2166532868537	1.00836979204857	0.178548527167177	5.64759512748273	1.6270780733972e-08	1.67143340305482e-07	653361	NGS	NCF1	0
FAM171A1	1833.30326806411	-0.383869764934932	0.0679821998383431	-5.64662170167701	1.63631343913995e-08	1.67981174494294e-07	221061	Microarray	FAM171A1	0
CTDSPL	2487.87214870464	-0.181327077724891	0.0321364118624916	-5.6424182793266	1.6767813035561e-08	1.72022066099167e-07	10217	Microarray	CTDSPL	0
SLC15A4	449.479958979798	0.224986974417171	0.0398796503379461	5.64164862305958	1.68429560564529e-08	1.72679133798799e-07	121260	Microarray	SLC15A4	0
BCAR3	720.41038088757	-0.241172606152286	0.0427565986284925	-5.64059382384012	1.69464695544726e-08	1.73626007686806e-07	8412	Microarray	BCAR3	0
PLEKHF1	90.6691528554152	0.695843643903591	0.123385165163863	5.63960540134197	1.7044029681522e-08	1.74510680219426e-07	79156	Microarray	PLEKHF1	0
ANP32B	1447.49275112871	0.191407912263514	0.0339427146338826	5.63914567023007	1.70895920917292e-08	1.74862144459948e-07	10541	Microarray	ANP32B	0
PPP1R3D	201.245642306268	0.198067942656604	0.0351501931891543	5.63490338703794	1.75156504836568e-08	1.79103855766853e-07	5509	Microarray	PPP1R3D	0
ARHGAP24	3903.33342841024	-0.301439304232151	0.0534971007664661	-5.6346848691491	1.75378736376007e-08	1.79213346961247e-07	83478	Microarray	ARHGAP24	0
MARCKS	1028.98950696603	0.618206076577882	0.109798695076323	5.63035905069871	1.79834853556981e-08	1.83646314035912e-07	4082	Microarray	MARCKS	0
COL4A5	805.869550237837	-0.391411230318621	0.0695371973307545	-5.62880365248069	1.81463820272075e-08	1.85188290812741e-07	1287	B-HOT	COL4A5	0
ANAPC4	628.114953163471	0.284755737800582	0.0505943356294388	5.6282137962277	1.82085315592377e-08	1.85700771072357e-07	29945	Microarray	ANAPC4	0
YWHAZ	6148.09531515662	0.239250482148227	0.0425137401225809	5.62760372195885	1.82730287637923e-08	1.86236507302488e-07	7534	Microarray	YWHAZ	0
CCL4	67.1855713493299	1.2728551640155	0.226242485565191	5.62606603634015	1.84365790603869e-08	1.87780418793718e-07	6351	B-HOT	CCL4	0
IGKJ4	27.7162063883399	2.26002298626462	0.401716670041605	5.62591287543668	1.8452947082854e-08	1.87824208927702e-07	28947	NGS	IGKJ4	1
HEATR1	740.12822953741	0.227441397014434	0.0404342006395015	5.62497572394788	1.85534064647674e-08	1.88723310334101e-07	55127	Microarray	HEATR1	0
RPL23A	5143.12525633133	0.232079948964676	0.0412623980428964	5.62449009200595	1.86056732129681e-08	1.89131346971537e-07	6147	Microarray	RPL23A	0
ZBTB1	820.145525538191	0.382194707986075	0.0679578330057753	5.62399786870183	1.8658795248449e-08	1.89547539459277e-07	22890	Microarray	ZBTB1	0
CCDC88C	858.680797079394	0.320403794890645	0.0569720316940005	5.62387868860899	1.86716796072117e-08	1.89554696495131e-07	440193	Microarray	CCDC88C	0
DR1	774.282982245042	0.277207611120951	0.0493086429024216	5.62188684992863	1.88882969499042e-08	1.91628791024354e-07	1810	Microarray	DR1	0
JUP	4645.87111721536	-0.311398646713475	0.055395511495161	-5.62136964365202	1.89449422633839e-08	1.92078264785045e-07	3728	Microarray	JUP	0
SESN3	1186.42277065695	0.42758581324262	0.0761098887712724	5.61800601926529	1.93173771860003e-08	1.9572678460008e-07	143686	Microarray	SESN3	0
HLA-H	1082.03027875479	0.588992128457994	0.104871007952536	5.61634850238654	1.95035096176134e-08	1.97484138047441e-07	3136	Microarray	HLA-H	0
JAK1	4304.94324387821	0.232711385171471	0.0414389506572623	5.61576443130052	1.95695124210933e-08	1.98023616261037e-07	3716	B-HOT	JAK1	0
NFKBID	185.566047503642	0.454850843351082	0.0810019427353088	5.61530783079369	1.96212614307609e-08	1.98418253181892e-07	84807	Microarray	NFKBID	0
LAP3	3591.45744779909	0.354521031197602	0.0631475627635278	5.61416808001279	1.97510159832258e-08	1.99600689446067e-07	51056	B-HOT	LAP3	0
IGKV3-20	974.320932158932	2.06332008584852	0.367562163750655	5.61352687881178	1.98243790961668e-08	2.00212077789516e-07	28912	NGS	IGKV3-20	0
IGHJ5	37.2106035487035	2.19588273076086	0.391191929581275	5.61331296663328	1.98489126861684e-08	2.00329849633489e-07	28476	NGS	IGHJ5	1
RHOQ	1390.37415388194	0.368940838916757	0.0657315416541916	5.61284323525721	1.99028896625945e-08	2.00744440582604e-07	23433	Microarray	RHOQ	0
ACTB	28420.5794826424	0.317210578388895	0.0565187558533581	5.61248338891112	1.9944336093275e-08	2.01032190815828e-07	60	Microarray	ACTB	0
RAB42	34.6317096311982	0.74216069881436	0.13224358175378	5.61207348569977	1.99916500751567e-08	2.0137867321661e-07	115273	Microarray	RAB42	0
BTBD10	412.659480152371	0.212730472437144	0.0379086189596036	5.61166505864629	2.00389020467534e-08	2.01724083152408e-07	84280	Microarray	BTBD10	0
LINC00665	367.559850719173	-0.289518689164236	0.0515938787723835	-5.61149299205637	2.00588413180017e-08	2.01794277590214e-07	100506930	NGS	LINC00665	0
AKR7L	260.982483577384	-0.540456786926001	0.0963359867509549	-5.6101235390174	2.02182232784458e-08	2.03266284807786e-07	246181	Microarray	AKR7L	0
STAT5B	2297.33553950683	0.149400863471114	0.0266345700873776	5.60928383604423	2.03165583353604e-08	2.04123045431384e-07	6777	B-HOT	STAT5B	0
EFHD2	786.271368270317	0.493731760996201	0.0880268482379962	5.60887696059854	2.03643731282535e-08	2.04471444512909e-07	79180	Microarray	EFHD2	0
RNF213-AS1	78.7899861080935	-0.451587952913814	0.0805174325477027	-5.60857367932429	2.04000848915082e-08	2.04697950461987e-07	100294362	NGS	RNF213-AS1	0
CCL19	506.03663063769	1.51077431861633	0.269392241094842	5.60808400596973	2.04578729325222e-08	2.0504289775439e-07	6363	B-HOT	CCL19	0
C11orf49	757.439955552504	-0.196515999501055	0.035041713139269	-5.60805913569427	2.04608121963996e-08	2.0504289775439e-07	79096	Microarray	C11orf49	0
IGHV4-39	392.272384437349	2.47394915606987	0.441164961819347	5.60776437427715	2.04956794627887e-08	2.05260141235123e-07	28394	NGS	IGHV4-39	0
RAB7B	58.4802782480955	0.949956902532141	0.169411890671176	5.60738032477298	2.05411951493552e-08	2.05583678526955e-07	338382	Microarray	RAB7B	0
INTS7	278.305690010479	0.217150100162321	0.0387380696724161	5.60559940127695	2.07535473588675e-08	2.07575486854791e-07	25896	Microarray	INTS7	0
C18orf25	501.260298716041	0.21225890935902	0.0378724063920496	5.60457941757773	2.08761255112272e-08	2.08667399698927e-07	147339	Microarray	C18orf25	0
TENT2	856.399849589843	0.313485949052979	0.055938452332068	5.60412267382783	2.09312429775575e-08	2.09084040089684e-07	167153	Microarray	TENT2	0
UNC119B	2404.64248754906	-0.162237482479809	0.0289507972148028	-5.60390379843687	2.09577057694673e-08	2.09214095503669e-07	84747	Microarray	UNC119B	0
IGHV4-30-2	74.8094327508588	2.78155488483344	0.496534073859586	5.60194160133315	2.11963974755011e-08	2.11461239686682e-07	28398	NGS	IGHV4-30-2	0
ZNF582-AS1	133.478248079481	-0.277413680647047	0.0495444493931349	-5.59928880116864	2.15232973141919e-08	2.1458493023752e-07	386758	NGS	ZNF582-AS1	0
C1S	5366.69543760752	0.645301921940793	0.115324739124877	5.59552032666678	2.19961073933444e-08	2.19158399079781e-07	716	B-HOT	C1S	0
RAB2B	503.607636069564	0.198185385383145	0.0354278499153721	5.59405625395157	2.21825029878048e-08	2.20874148431993e-07	84932	Microarray	RAB2B	0
SLC4A2	2678.91922357723	-0.243698707727839	0.0435776162908966	-5.5922909160763	2.24092931384476e-08	2.22989660558606e-07	6522	Microarray	SLC4A2	0
PPP3CA	470.458780698689	0.352354800508675	0.0630634924678957	5.5873023633769	2.30623984807426e-08	2.29341921760893e-07	5530	B-HOT	PPP3CA	0
PRMT2	2658.68724014528	0.171676617510167	0.0307312623408654	5.5863835206625	2.31846925071603e-08	2.30410836199831e-07	3275	Microarray	PRMT2	0
UBA6	683.027617875227	0.383384774345419	0.0686449272492895	5.58504160042484	2.33644279391045e-08	2.32048878121432e-07	55236	Microarray	UBA6	0
MTARC1	341.150765435498	-0.346881997647269	0.0621218489188893	-5.58389686855879	2.35188204680023e-08	2.33433292693571e-07	64757	Microarray	MTARC1	0
RPS25	6402.17141948574	0.266439281004329	0.0477208574532294	5.58328779539351	2.36013706526734e-08	2.34103334268678e-07	6230	Microarray	RPS25	0
NSUN2	1277.38120407916	0.147216603564609	0.0263684655153384	5.58305539163719	2.36329433563601e-08	2.34267195831231e-07	54888	Microarray	NSUN2	0
MYL12A	5040.54323928084	0.297103762646257	0.0532361293518818	5.58086709652484	2.39322467009782e-08	2.37083103378309e-07	10627	Microarray	MYL12A	0
CAMK2D	745.280590963346	0.303466346263458	0.0543973887543728	5.5786932647399	2.42332130301812e-08	2.39911892104777e-07	817	Microarray	CAMK2D	0
ARIH1	1239.2371435698	0.213729183224068	0.0383173724082835	5.57786637733709	2.43486570478348e-08	2.40901557301623e-07	25820	Microarray	ARIH1	0
ZNF700	648.286613215981	0.209549455455625	0.037569839738476	5.57759779957276	2.43862686348262e-08	2.41120393115502e-07	90592	Microarray	ZNF700	0
IGHV3-30	164.572284099129	2.11159353879807	0.378692708138696	5.5760079172813	2.46100730618074e-08	2.43178772737085e-07	28439	NGS	IGHV3-30	0
UGDH-AS1	145.850603071622	-0.288954423608697	0.0518316931028563	-5.57485982630911	2.47729256209103e-08	2.44632640506489e-07	100885776	NGS	UGDH-AS1	0
DDB2	341.540954268762	0.366374992802101	0.0657258257331453	5.57429273372125	2.48537510669488e-08	2.45275160339203e-07	1643	Microarray	DDB2	0
PKP4	5649.38446845969	-0.262679972837924	0.0471305539392916	-5.57345396738344	2.4973766481554e-08	2.46303376268963e-07	8502	Microarray	PKP4	0
HNRNPDL	4609.492238642	0.193594469706547	0.0347410763374488	5.57249487108906	2.51116887010935e-08	2.47426890408533e-07	9987	Microarray	HNRNPDL	0
GALNT1	926.701287264121	0.371722177657538	0.0667072452903593	5.57244083516758	2.51194812597495e-08	2.47426890408533e-07	2589	Microarray	GALNT1	0
HNRNPLL	580.736776969268	0.205532300521454	0.0369334444610956	5.56493724104055	2.62246775189462e-08	2.58149687683339e-07	92906	Microarray	HNRNPLL	0
PPP4R3A	1429.79024994124	0.216725077972754	0.0389458657709368	5.56477751059484	2.62487095630496e-08	2.5822292473435e-07	55671	Microarray	PPP4R3A	0
RBM17	1644.42732783183	0.146898261398262	0.0264072609189426	5.56279812015216	2.65482953730523e-08	2.61005130063685e-07	84991	Microarray	RBM17	0
PGAP3	992.160529750595	-0.247632396293247	0.0445264901714263	-5.5614622967107	2.67523480935332e-08	2.62845197840693e-07	93210	Microarray	PGAP3	0
B4GAT1	970.805514029887	-0.270181917373397	0.0486092832029417	-5.55823701915947	2.72513162847324e-08	2.67578697374947e-07	11041	Microarray	B4GAT1	0
KIAA0895L	1163.26639561534	-0.239887971320061	0.0431812944031185	-5.55536777292013	2.77027857132981e-08	2.71840134965989e-07	653319	Microarray	KIAA0895L	0
RPS27	11286.0449525724	0.338551798852062	0.0609557642598421	5.55405715871077	2.7911414643738e-08	2.73714773850343e-07	6232	Microarray	RPS27	0
FAM149A	1344.44050508839	-0.342902395499153	0.0617586474320981	-5.55229769039492	2.81938925243765e-08	2.76310799343118e-07	25854	Microarray	FAM149A	0
IGKV1-9	134.451690207814	2.18724540241813	0.394062854903198	5.55049879785149	2.8485567035981e-08	2.78993631076761e-07	28941	NGS	IGKV1-9	0
HNRNPH1	7356.35376825374	0.182109708818094	0.0328168086905372	5.54928148362597	2.86846024989478e-08	2.80766332510141e-07	3187	Microarray	HNRNPH1	0
TFCP2	816.119075532222	0.117605482090365	0.0211993946675176	5.54758680305924	2.89639374474072e-08	2.83322286922689e-07	7024	Microarray	TFCP2	0
MORN4	317.215472176093	-0.346287585103041	0.0624521168108383	-5.54484944284457	2.94207211922973e-08	2.8742918011031e-07	118812	Microarray	MORN4	0
ZNRF3	891.743771962824	-0.233890931549845	0.0421810250587434	-5.54493237715576	2.94067798251392e-08	2.8742918011031e-07	84133	Microarray	ZNRF3	0
EXOC3L2	617.876000033694	-0.381565968940242	0.0688200206514296	-5.54440358094132	2.94957811435001e-08	2.87981707613734e-07	90332	Microarray	EXOC3L2	0
TDO2	36.030922018132	1.26717663344966	0.228598410650232	5.54324341033372	2.96919652910186e-08	2.89715395501017e-07	6999	Microarray	TDO2	0
NCF1B	22.5729222366524	0.969952910844605	0.175022655599045	5.54187060826369	2.99257408896453e-08	2.91813474602475e-07	654816	NGS	NCF1B	0
AUTS2	1003.35694274933	-0.298279704504846	0.053834565955319	-5.5406725996901	3.01312091194438e-08	2.93633066703759e-07	26053	Microarray	AUTS2	0
RANBP9	876.145365499253	0.168419567142584	0.0304078814111127	5.53868139860065	3.04757479433989e-08	2.96804796772914e-07	10048	Microarray	RANBP9	0
CYP2R1	270.599578229904	0.235173230073719	0.0424634935998445	5.53824497555191	3.05517715778608e-08	2.97359112611787e-07	120227	Microarray	CYP2R1	0
MIR3936HG	263.315310438512	-0.320389146430606	0.0578633917182097	-5.53699216234812	3.07710315914815e-08	2.99305977911392e-07	553103	NGS	MIR3936HG	1
OSCAR	38.9720504550747	0.944279556210291	0.170574625981237	5.53587352619588	3.09680982289579e-08	3.01034673789676e-07	126014	Microarray	OSCAR	0
FYTTD1	1068.14103346958	0.297552431280704	0.0537648809342776	5.5343269827833	3.12425656059075e-08	3.03513138904331e-07	84248	Microarray	FYTTD1	0
TAF11	617.986429362661	0.159730214213746	0.0288782623256229	5.5311573948832	3.18124710131277e-08	3.08694463151584e-07	6882	Microarray	TAF11	0
AHR	639.723974516421	0.493900799783397	0.0892945719092581	5.53114023868442	3.18155830428028e-08	3.08694463151584e-07	196	B-HOT	AHR	0
HNRNPA3	4340.5884519985	0.208608881303694	0.0377531348547181	5.52560422085382	3.28353586803266e-08	3.18192208681148e-07	220988	Microarray	HNRNPA3	0
TSPAN9	3841.43192368337	-0.282009463414879	0.0510364818041434	-5.52564466526343	3.28277947957326e-08	3.18192208681148e-07	10867	Microarray	TSPAN9	0
CARD9	72.8581431181343	0.759840099573984	0.137532720314157	5.52479510212793	3.29870351894895e-08	3.19463116772884e-07	64170	Microarray	CARD9	0
MACROH2A1	2419.71887882251	0.172777213589931	0.0312742919323952	5.52457635055075	3.30281586926845e-08	3.19662458789956e-07	9555	Microarray	MACROH2A1	0
FAM83H	991.871208400708	-0.316845549306576	0.0573543009745682	-5.52435552212677	3.3069723064865e-08	3.19865817314167e-07	286077	Microarray	FAM83H	0
HOXD3	434.329073522649	-0.295673283935912	0.0535334375445636	-5.52315146378896	3.32972452476917e-08	3.21866476888091e-07	3232	NGS	HOXD3	0
DNAL4	543.281757923963	-0.231479000417462	0.0419118959901465	-5.52299042906297	3.33277896955215e-08	3.21961757313098e-07	10126	Microarray	DNAL4	0
CTD-3080P12.3	619.064199482754	-1.12446384531971	0.203610985371893	-5.52260892635969	3.34002601664087e-08	3.22461692909317e-07	101928857	NGS	CTD-3080P12.3	0
ABHD13	248.755552572249	0.395041177880865	0.0715532504731519	5.52093965359535	3.37191578513819e-08	3.25338656938039e-07	84945	Microarray	ABHD13	0
PRDM16	522.049447587535	-0.503947671078516	0.0913760578958282	-5.51509533988688	3.48590934185267e-08	3.361289162779e-07	63976	Microarray	PRDM16	0
IGLC7	25.6588313450385	2.68593353195283	0.487078346175351	5.51437680004334	3.50017990568063e-08	3.37295974440295e-07	28834	NGS	IGLC7	1
ARHGAP35	3074.57684036442	-0.208085192141818	0.0377430538415433	-5.51320497316996	3.52357461885759e-08	3.39340295750499e-07	2909	Microarray	ARHGAP35	0
RBM22	915.89888466764	0.102248967448149	0.018548878690127	5.51240693069888	3.53959372235077e-08	3.40672214600774e-07	55696	Microarray	RBM22	0
USO1	1983.44924962903	0.288152695269037	0.0522929994938419	5.51034934041162	3.58122224742947e-08	3.44465771549721e-07	8615	Microarray	USO1	0
PCYT1A	1637.83778505352	0.128074966304324	0.0232434511047117	5.51015276205529	3.58522411821253e-08	3.44637695810634e-07	5130	Microarray	PCYT1A	0
BCLAF1	1822.1724159516	0.282713210454935	0.0513125550244264	5.50963034914855	3.59588030085179e-08	3.45448673593558e-07	9774	Microarray	BCLAF1	0
ITGAM	311.408273897881	0.725383809260391	0.13166038174458	5.50950710949348	3.5983986188412e-08	3.45477345496764e-07	3684	B-HOT	ITGAM	0
MIR3916	31.0753010795961	0.449257479677573	0.0815832383856689	5.50673751823622	3.65544660664617e-08	3.50738073608103e-07	100500849	NGS	MIR3916	1
CUL7	1515.87968812357	-0.204138641205887	0.0370757731255542	-5.50598474412354	3.6711032222626e-08	3.52023286802667e-07	9820	Microarray	CUL7	0
MEGF8	2081.0905021837	-0.242934360247622	0.0441260983719472	-5.50545752311665	3.68210736351865e-08	3.52861064645571e-07	1954	Microarray	MEGF8	0
CNOT2	1055.99049015235	0.139856795648235	0.0254066609493561	5.5047294851935	3.69735555117654e-08	3.54104273495141e-07	4848	Microarray	CNOT2	0
DFFA	1415.28166955494	-0.160873434002352	0.029227364895336	-5.50420588987218	3.70835968807595e-08	3.54939740624391e-07	1676	Microarray	DFFA	0
TASOR	1376.96848265001	0.28579318267097	0.0519278625467218	5.50365774084827	3.71991388748872e-08	3.55826796748537e-07	23272	Microarray	TASOR	0
RBM48	312.177414229564	0.234274005349722	0.0425696661385594	5.5033084964112	3.72729366220911e-08	3.56313705558725e-07	84060	Microarray	RBM48	0
OGFRL1	720.837235563621	0.488108751447348	0.0886966859360551	5.503122763789	3.73122410128264e-08	3.56470476907684e-07	79627	Microarray	OGFRL1	0
SAP30	89.4020081960539	0.345618466741859	0.062810675999885	5.50254333741755	3.74351166080908e-08	3.57394563438669e-07	8819	Microarray	SAP30	0
UPF2	897.02645943132	0.170788733117046	0.0310386692421083	5.50245024310988	3.74548951338732e-08	3.57394563438669e-07	26019	Microarray	UPF2	0
CNNM2	785.120817818051	-0.356559093605173	0.0648053554343626	-5.50200043214499	3.75506034349769e-08	3.58088260575089e-07	54805	Microarray	CNNM2	0
ZNF395	1549.32204728129	-0.16434535519309	0.029875394807518	-5.50102705761511	3.77585253392684e-08	3.59850538796714e-07	55893	Microarray	ZNF395	0
ZFC3H1	1193.15524036914	0.253490671762055	0.0460828759873661	5.50075632934783	3.7816553602968e-08	3.60183001054462e-07	196441	Microarray	ZFC3H1	0
ENDOV	486.317483598309	-0.24616687345159	0.0447574241314824	-5.50002325264371	3.79741167441677e-08	3.61462494733628e-07	284131	Microarray	ENDOV	0
KIF1C	6397.86399110011	-0.2727346014311	0.0495931979183769	-5.4994356661569	3.81008685652061e-08	3.62447321198229e-07	10749	Microarray	KIF1C	0
ARPC1B	1528.16520243474	0.565655642231041	0.102872608279173	5.49860309457673	3.82811703767127e-08	3.63940045554539e-07	10095	Microarray	ARPC1B	0
IGLV2-18	32.1784862042716	2.9393497111423	0.534595766812602	5.49826596770016	3.83544137330255e-08	3.64413761249741e-07	28814	NGS	IGLV2-18	0
TRDC	53.602126977691	1.22025920657777	0.221968752458243	5.49743688273116	3.85351172284445e-08	3.65907278478513e-07	28526	B-HOT	TRDC	0
HLA-L	110.744970915784	0.729778731504263	0.132773807716218	5.49640583528374	3.87609915600093e-08	3.67827629053917e-07	3139	Microarray	HLA-L	0
GNGT2	39.5886474298567	0.5717093936038	0.10405792462329	5.49414564698942	3.92606381804758e-08	3.7234205484628e-07	2793	Microarray	GNGT2	0
VGLL4	1726.49740509601	-0.133727476447914	0.0243410446718557	-5.49390867362962	3.93133848051672e-08	3.72615230038256e-07	9686	Microarray	VGLL4	0
TRBJ2-1	1.34391347621416	1.68257357560436	0.306268292948605	5.49378964242542	3.93399052414405e-08	3.7263965019631e-07	28629	NGS	TRBJ2-1	1
CORO2A	106.481004833901	0.524527802278303	0.0954821638106653	5.49346371452584	3.94126115737886e-08	3.73101261510263e-07	7464	Microarray	CORO2A	0
ZNF182	315.028527877532	0.205638238858831	0.0374433922721456	5.49197672487081	3.97459783041325e-08	3.76028364952714e-07	7569	Microarray	ZNF182	0
CATIP	117.37112084573	-0.368672853565937	0.0671338863493443	-5.4916060072476	3.98295139817564e-08	3.76589748540751e-07	375307	Microarray	CATIP	0
PMS1	280.237038474468	0.333463451566397	0.0607362601170059	5.49035207179357	4.0113333335299e-08	3.79042991315882e-07	5378	Microarray	PMS1	0
R3HDM1	532.268445910963	0.152068917087538	0.0276991791751867	5.49001528622061	4.01898958332707e-08	3.79536012653636e-07	23518	Microarray	R3HDM1	0
NEIL1	848.46920280029	-0.258695397330291	0.0471279599599974	-5.48921272106567	4.03729170481511e-08	3.81033176482944e-07	79661	Microarray	NEIL1	0
TRBJ2-2	0.999289818764673	1.86960231748554	0.340614455234436	5.48891066939229	4.0442007619748e-08	3.81453917930993e-07	28628	NGS	TRBJ2-2	1
CHFR	619.006855811147	0.224981424082336	0.0410053143252026	5.48664064121217	4.09649295394508e-08	3.86152149256495e-07	55743	Microarray	CHFR	0
RIC1	682.317061074489	0.215341685804074	0.0392514881435148	5.48620437056353	4.10661768642667e-08	3.86872221875655e-07	57589	Microarray	RIC1	0
IQCE	972.240435276426	-0.197051379748289	0.0359389159123523	-5.48295280327481	4.18284639821515e-08	3.93815114914836e-07	23288	Microarray	IQCE	0
USP16	935.69526916727	0.258265453757973	0.0471060798640171	5.48263524588583	4.19036422895672e-08	3.94284392353407e-07	10600	Microarray	USP16	0
SLC66A3	618.414202316438	0.292763988690625	0.0534105225072955	5.48139158628594	4.21993286007525e-08	3.96826677349554e-07	130814	Microarray	SLC66A3	0
SP3	1273.03300761819	0.247443033522399	0.0451789204686969	5.476957637663	4.32700753356985e-08	4.06649868628911e-07	6670	Microarray	SP3	0
ZNF131	375.893337836821	0.2358316365486	0.0430605156872466	5.4767490074079	4.33211006398996e-08	4.0688369900951e-07	7690	Microarray	ZNF131	0
LARP6	386.129981841741	-0.247634287336765	0.045217964887983	-5.47645803941468	4.3392360949404e-08	4.0730718543762e-07	55323	Microarray	LARP6	0
PROSER1	693.771021547196	0.165535441623681	0.0302294973544985	5.47595746242362	4.35152221487502e-08	4.0821422682399e-07	80209	Microarray	PROSER1	0
MAGIX	172.873279108841	-0.335462667801316	0.0613066234185518	-5.47188295644745	4.45278892223195e-08	4.17462373474071e-07	79917	Microarray	MAGIX	0
FGD5	1328.93044528907	-0.289538560027244	0.0529383843940558	-5.46935013868227	4.51688651715575e-08	4.23216766204063e-07	152273	Microarray	FGD5	0
FBXO6	235.902279718245	0.336644643676064	0.061567283657757	5.46791451036591	4.55361397802126e-08	4.26401289650691e-07	26270	Microarray	FBXO6	0
DAGLA	216.713695989648	-0.319310362422528	0.0584150655218611	-5.46623306111042	4.59699842354416e-08	4.30204969727106e-07	747	Microarray	DAGLA	0
LNX1	364.201896827708	-0.401218447591701	0.0734140043750747	-5.46514865940103	4.62519021721671e-08	4.32581153234822e-07	84708	Microarray	LNX1	0
C17orf67	33.4749588978084	0.417175624985217	0.0763352881339705	5.46504290719468	4.62794846839285e-08	4.32581153234822e-07	339210	Microarray	C17orf67	0
CMTM4	3776.95453552491	-0.329525373636309	0.0602983513165809	-5.46491515010455	4.63128278241512e-08	4.32632976847098e-07	146223	Microarray	CMTM4	0
CALCOCO2	2510.24664746762	0.143564564358369	0.0262725349984975	5.46443517409262	4.6438304299834e-08	4.33544888913208e-07	10241	Microarray	CALCOCO2	0
FCGR2B	137.009818495736	0.946416114172569	0.173200383007436	5.4642841877084	4.64778436164266e-08	4.33653885013457e-07	2213	B-HOT	FCGR2B	0
MRE11	477.197749588276	0.261420724233359	0.0478486808380264	5.46348864074852	4.66867157931752e-08	4.35341736302688e-07	4361	Microarray	MRE11	0
FAM217B	316.111251714442	0.279566206865334	0.0511807743069547	5.46232859215155	4.69929201537094e-08	4.37934620570167e-07	63939	Microarray	FAM217B	0
NR3C1	1259.42058066353	0.326709672736079	0.0598140320554342	5.46209077551053	4.70559338383339e-08	4.38259424491915e-07	2908	Microarray	NR3C1	0
OSCP1	368.535011600517	-0.2265704031562	0.0414897906171475	-5.46087121159294	4.73803678947809e-08	4.41017144465595e-07	127700	Microarray	OSCP1	0
ARHGAP6	434.356707756016	-0.273244866475353	0.0500444147137569	-5.46004720083658	4.76008014324253e-08	4.42804108005281e-07	395	Microarray	ARHGAP6	0
IGHJ4	18.8693731414003	2.41938525999306	0.443221103009739	5.45864184616656	4.79790476098466e-08	4.46056103914004e-07	28477	NGS	IGHJ4	1
FAM131C	82.5182577594035	-0.777750566465649	0.142484963611496	-5.45847468218673	4.80242326166042e-08	4.46209631171469e-07	348487	Microarray	FAM131C	0
CGGBP1	1638.88144926731	0.297468852046123	0.0545088253636726	5.45726036217927	4.83537079741407e-08	4.49002838425747e-07	8545	Microarray	CGGBP1	0
RNF145	1186.97724487182	0.242032594254802	0.0443657068073008	5.45539813680988	4.8863236790881e-08	4.53463657827359e-07	153830	Microarray	RNF145	0
NCF1C	62.0036665594216	0.943912332853772	0.1730868232458	5.45340376091672	4.94146947245323e-08	4.58308041715076e-07	654817	NGS	NCF1C	0
TRAV8-2	14.1221957059506	0.843017773321308	0.154596984083248	5.45300271101898	4.9526313858253e-08	4.59069697782008e-07	28684	NGS	TRAV8-2	0
NUP43	817.397185485604	0.172587478783638	0.0316619231030901	5.45094744313852	5.01021767598125e-08	4.63628363510139e-07	348995	Microarray	NUP43	0
NUP205	931.937718180234	0.161819876363845	0.0296866623841075	5.45092857762527	5.01074926057993e-08	4.63628363510139e-07	23165	Microarray	NUP205	0
PSME3IP1	1687.03798591528	0.118328595898249	0.0217077322953029	5.4509883523786	5.00906514017976e-08	4.63628363510139e-07	80011	Microarray	PSME3IP1	0
ZCCHC10	213.15110857775	0.310581235794584	0.0569839671586199	5.45032666697377	5.02773837519292e-08	4.64923899780912e-07	54819	Microarray	ZCCHC10	0
XPC	2245.66283126354	-0.204412974287842	0.0375103579728486	-5.44950742501054	5.05095146855395e-08	4.66793098011313e-07	7508	Microarray	XPC	0
COX10-AS1	60.6546298905498	0.315962834269545	0.057981375862456	5.44938490281906	5.05443203325849e-08	4.66837541445708e-07	100874058	NGS	COX10-AS1	0
EDRF1-DT	85.2706209279174	-0.313169957099957	0.0574826800020899	-5.44807509128961	5.09178623523199e-08	4.70008713991195e-07	399821	NGS	EDRF1-DT	0
CPSF2	887.983472041248	0.200815672890096	0.0368679389247859	5.44689176413629	5.12576321769553e-08	4.72864569988118e-07	53981	Microarray	CPSF2	0
BSPRY	532.939826469312	-0.318963350453933	0.058575065479062	-5.44537761665752	5.16955968488964e-08	4.76622377819535e-07	54836	Microarray	BSPRY	0
C1orf216	202.43049311674	0.421713966144151	0.077447566875114	5.44515448528131	5.17604430812237e-08	4.76937700220891e-07	127703	Microarray	C1orf216	0
SEPTIN7	2232.55537454161	0.264251299690156	0.048545148585357	5.44341313994586	5.2269226784852e-08	4.81340814469025e-07	989	Microarray	SEPTIN7	0
MRPL49	1992.82854595279	-0.222230577865312	0.0408305430839297	-5.44275341644374	5.24632470763301e-08	4.82841818006461e-07	740	Microarray	MRPL49	0
CD68	1926.35847889578	0.474924019237771	0.0872994665853017	5.4401709175819	5.32294788176049e-08	4.89604242812285e-07	968	B-HOT	CD68	0
TSPYL4	953.07845442104	-0.158461000694954	0.0291554068204959	-5.43504680523126	5.47820504968691e-08	5.03587154094964e-07	23270	Microarray	TSPYL4	0
IL13RA1	2097.78022104415	0.239291760580796	0.0440352347266981	5.43409753725501	5.50744508895161e-08	5.05976197871038e-07	3597	Microarray	IL13RA1	0
ERLIN2	2302.81980608097	-0.179073350634335	0.0329627178549596	-5.43260271869212	5.55379642315609e-08	5.09933532351494e-07	11160	Microarray	ERLIN2	0
GTF3A	1497.70705006856	0.2651147474968	0.048803680540128	5.43226954530231	5.56417886530636e-08	5.10585587740348e-07	2971	Microarray	GTF3A	0
C17orf97	242.897988757478	-0.366499245888023	0.0674772392355377	-5.43144992356181	5.58980026082024e-08	5.12634422269566e-07	400566	Microarray	C17orf97	0
MAGED1	2456.03217376845	-0.185395296002815	0.0341356650170875	-5.43113180627975	5.59977538218017e-08	5.13246786059305e-07	9500	Microarray	MAGED1	0
NUP107	668.160372424797	0.186416042793636	0.0343310046495173	5.42996177061358	5.6366125023833e-08	5.16319013387824e-07	57122	Microarray	NUP107	0
HOXA7	448.284557038529	-0.249357004349086	0.0459292298495983	-5.42915710029627	5.6620827165855e-08	5.18347019518942e-07	3204	Microarray	HOXA7	0
TRAJ39	1.54882906331312	1.21437689478256	0.22383318082147	5.42536584757356	5.78359548875363e-08	5.29159885899311e-07	28716	NGS	TRAJ39	1
BTBD1	1265.41271927312	0.337242797311991	0.0621739237487479	5.42418391792077	5.82199129278369e-08	5.32359873616877e-07	53339	Microarray	BTBD1	0
IL4I1	83.4693536945933	1.02166536796137	0.188364643700582	5.42387014829266	5.83222573427563e-08	5.32982554917978e-07	259307	Microarray	IL4I1	0
GLIPR2	285.408515428245	0.68932948246219	0.127129735425552	5.42225215961268	5.88527813790249e-08	5.3751516232498e-07	152007	Microarray	GLIPR2	0
BATF3	57.1060169153564	0.644898271064187	0.118945064770315	5.42181613259446	5.89965487479012e-08	5.38512192471311e-07	55509	B-HOT	BATF3	0
S100B	29.5781818447773	1.30079622936839	0.239926040396053	5.42165505345367	5.90497459933442e-08	5.38681827019001e-07	6285	B-HOT	S100B	0
MAPK14	1446.6998679816	0.118957457934075	0.0219423109878521	5.42137325461903	5.91429233653047e-08	5.39215768209863e-07	1432	B-HOT	MAPK14	0
JAZF1	166.005068492541	0.413238070964191	0.076233888397362	5.42066106887039	5.93790445178618e-08	5.41051563133187e-07	221895	Microarray	JAZF1	0
IGHV2-70	53.5559897674658	2.88260121949458	0.531825309957695	5.4202031485186	5.95313476149916e-08	5.42121920966715e-07	28454	NGS	IGHV2-70	0
FAM13A-AS1	166.78328310908	0.300727339886113	0.0554925456254309	5.41923850305936	5.98534257027642e-08	5.44736177901824e-07	285512	NGS	FAM13A-AS1	0
NFKB2	1020.87731322257	0.457338325981239	0.0844279271706728	5.4169081405578	6.06384741842442e-08	5.51558488444999e-07	4791	B-HOT	NFKB2	0
PAX8-AS1	141.731509850109	0.766262050608515	0.141484038498122	5.41589043359604	6.09844390094246e-08	5.54381322607286e-07	654433	NGS	PAX8-AS1	0
AIF1L	13852.9102947232	-0.369139292137019	0.0681629801417085	-5.41553921746953	6.11042766215687e-08	5.55146443118198e-07	83543	Microarray	AIF1L	0
ZNF529	364.771988091554	0.291135128553485	0.0537691904992698	5.41453434299774	6.14484090811961e-08	5.57947252351607e-07	57711	Microarray	ZNF529	0
CORO7	127.679125164512	0.440145643466002	0.0812914724421861	5.41441347097053	6.14899296001399e-08	5.57998702254798e-07	79585	Microarray	CORO7	0
NGLY1	828.607417393575	0.165816141456689	0.0306275163816073	5.41395976711538	6.16460231894792e-08	5.59089195161926e-07	55768	Microarray	NGLY1	0
EFNA1	1301.85384211965	-0.385036361914304	0.071130140056795	-5.41312531659386	6.19341129357279e-08	5.61374839614871e-07	1942	Microarray	EFNA1	0
PLA2G4C	363.189982326036	0.479941195272479	0.0887108101171222	5.41017712090361	6.2962445216856e-08	5.70363524394604e-07	8605	Microarray	PLA2G4C	0
LPGAT1	1268.26158684005	0.307374000903098	0.0568169296403784	5.40990164108858	6.30593734269093e-08	5.70577342234296e-07	9926	Microarray	LPGAT1	0
TMA16	197.993272795077	0.263403945090377	0.0486888232424107	5.40994683274533	6.30434627312228e-08	5.70577342234296e-07	55319	Microarray	TMA16	0
IGKJ3	11.1148222315923	2.27068531150837	0.41984662990107	5.40836855602109	6.36014395995453e-08	5.75147707430403e-07	28948	NGS	IGKJ3	1
IGLV3-19	212.371697037403	2.23545414258853	0.413432086905337	5.40706494099569	6.40659191173446e-08	5.79011555878766e-07	28797	NGS	IGLV3-19	0
RGS12	1171.51966933043	-0.211710158556923	0.0391653911614919	-5.40554178774754	6.4612784062322e-08	5.83615065793336e-07	6002	Microarray	RGS12	0
LINC00847	359.644652189483	0.194589269891039	0.0360054229314479	5.40444338791756	6.50099514749335e-08	5.8644645221404e-07	729678	Microarray	LINC00847	0
PANX1	435.081405557045	0.249709141710146	0.0462051060081009	5.40436248899343	6.5039296827182e-08	5.8644645221404e-07	24145	Microarray	PANX1	0
IGHV6-1	79.7639702489008	2.54018033191361	0.47002122856289	5.40439490292879	6.50275374251208e-08	5.8644645221404e-07	28385	NGS	IGHV6-1	0
LINC01123	70.8376196421345	-0.40682834200314	0.075301811335189	-5.4026368660939	6.56683159679936e-08	5.91775333763685e-07	440894	NGS	LINC01123	0
RFX5-AS1	8.86442815749572	0.632463502431987	0.11708602573854	5.40169929282862	6.60125442895426e-08	5.94533117348467e-07	101927886	NGS	RFX5-AS1	0
NFATC2IP	1263.05618519605	0.155286321604507	0.0287488481175852	5.40147977301118	6.60933927896053e-08	5.9491698784536e-07	84901	Microarray	NFATC2IP	0
PCDH12	540.02485854809	-0.310100304019988	0.0574630109876826	-5.39652027782635	6.79457358838158e-08	6.1123669801146e-07	51294	Microarray	PCDH12	0
NECAP2	1107.2787382902	0.273425928630483	0.0507085353874637	5.39210857780129	6.96356674376933e-08	6.26077349701225e-07	55707	Microarray	NECAP2	0
STARD5	101.941958735275	0.405696057643488	0.0752488374762707	5.39139302678824	6.99135738305592e-08	6.28213019356231e-07	80765	Microarray	STARD5	0
DOCK1	2387.19681163673	-0.226680596973515	0.0420503698522101	-5.39069210972948	7.01868381022065e-08	6.29973611538053e-07	1793	Microarray	DOCK1	0
MMAB	1007.4280292163	-0.262306259566459	0.0486591900110491	-5.39068281874189	7.01904672882468e-08	6.29973611538053e-07	326625	Microarray	MMAB	0
RUSF1	2235.84195616842	-0.205131446418692	0.0380599256596379	-5.38969645535149	7.05767899832819e-08	6.33075840063295e-07	64755	Microarray	RUSF1	0
SNRNP27	378.270270654107	0.240059669527066	0.0445459280092007	5.38903734315475	7.08360873918731e-08	6.35035730460669e-07	11017	Microarray	SNRNP27	0
APOL1	1502.43423380335	0.532872489558658	0.0989213667989233	5.38682902190205	7.17115923394341e-08	6.42514399296841e-07	8542	B-HOT	APOL1	0
OBSL1	4166.29073848132	-0.374945610248308	0.0696173627996125	-5.38580599968368	7.21207206186071e-08	6.4580827099389e-07	23363	Microarray	OBSL1	0
CYB561	1682.08392825228	-0.195666690501046	0.0363425883599168	-5.38395032745804	7.28686204840227e-08	6.52130155602556e-07	1534	Microarray	CYB561	0
FCN1	385.53371954478	1.1740834800843	0.218084393370374	5.38361990025735	7.30025795963239e-08	6.52953532331948e-07	2219	Microarray	FCN1	0
RNF122	123.142507368334	0.290432159972028	0.0539561714676965	5.38274217891663	7.33595776088528e-08	6.55769733674082e-07	79845	Microarray	RNF122	0
VHL	970.045476954718	0.192656741367624	0.0357946731613659	5.38227407466772	7.35506617037164e-08	6.57100429446004e-07	7428	Microarray	VHL	0
ARMC8	863.339155826161	0.18360288753814	0.0341185389942005	5.38132326150745	7.39402768250246e-08	6.60202253716499e-07	25852	Microarray	ARMC8	0
CYSLTR2	70.6250505481003	0.714872392139435	0.132851317839363	5.38099586640023	7.40748957386095e-08	6.61025001364667e-07	57105	Microarray	CYSLTR2	0
REEP4	197.517912952718	0.381979211308799	0.0709919431855159	5.38059946197855	7.42382077569289e-08	6.62102709066524e-07	80346	Microarray	REEP4	0
PRDM2	948.497969248722	0.234467930510374	0.0435859805989478	5.37943456332456	7.47201472759956e-08	6.6601927380087e-07	7799	Microarray	PRDM2	0
NDE1	289.556383799582	0.328799666433272	0.0611544771258198	5.37654284504463	7.59296370168517e-08	6.76412673665291e-07	54820	Microarray	NDE1	0
HK3	119.21187528239	1.01331719159784	0.188494196701464	5.37585352403567	7.62207389134944e-08	6.78617482672033e-07	3101	Microarray	HK3	0
ZBTB11	537.272458899953	0.303078864254036	0.0563833966617526	5.3753211441344	7.64463036677326e-08	6.80236606049698e-07	27107	Microarray	ZBTB11	0
IFT22	995.879519438332	-0.200568756466503	0.0373170847927656	-5.37471663663787	7.67032120841869e-08	6.821326226664e-07	64792	Microarray	IFT22	0
FGD1	182.597288737246	-0.265686904206862	0.0494507349306223	-5.3727594661558	7.75407348192711e-08	6.89187010846554e-07	2245	Microarray	FGD1	0
GNL3	779.557113549936	0.26671568048239	0.0496452821323488	5.3724275304017	7.76836541460703e-08	6.90063190339778e-07	26354	Microarray	GNL3	0
BAIAP3	574.949001273724	-0.351048961597482	0.0653483993149633	-5.37195960845975	7.78855574878958e-08	6.91462025775312e-07	8938	Microarray	BAIAP3	0
SNHG3	289.859736593634	0.33318575354509	0.0620267043224808	5.37165011722751	7.80193787891465e-08	6.92083431111446e-07	8420	NGS	SNHG3	0
IGKJ2	17.5753740339262	2.22173477083429	0.413608243368988	5.37159209578962	7.8044491524808e-08	6.92083431111446e-07	28949	NGS	IGKJ2	1
CCDC112	104.733144542332	0.412172543797075	0.0767346592396755	5.37139993688748	7.81277173057125e-08	6.92426915961734e-07	153733	Microarray	CCDC112	0
SH3GLB1	1841.96574645307	0.251673534007551	0.0468554202876554	5.37127897823718	7.81801496779993e-08	6.92497250676553e-07	51100	Microarray	SH3GLB1	0
CCM2	749.793328082347	0.255572322395429	0.0475850015450385	5.3708587600556	7.83625680995708e-08	6.93718229427543e-07	83605	Microarray	CCM2	0
SPATA33	282.485381745406	-0.270528092693667	0.0503798097092052	-5.36977202286331	7.88362386116938e-08	6.97514713765657e-07	124045	Microarray	SPATA33	0
MGAT2	554.850356268463	0.232963857098386	0.0434010779938307	5.36769748280217	7.97481679638299e-08	7.0518223751198e-07	4247	Microarray	MGAT2	0
DUSP5	187.567347754406	0.502219483789552	0.0936010473520227	5.36553273705114	8.0710638989006e-08	7.13287719810279e-07	1847	Microarray	DUSP5	0
EMX2OS	3758.98559665261	-0.239597144198286	0.0446585099743958	-5.36509490208373	8.09066685145998e-08	7.14614348520271e-07	196047	NGS	EMX2OS	0
PROM2	2234.38153836613	-0.524072544382217	0.0977149775221327	-5.36327754118874	8.17252858881925e-08	7.21435407985218e-07	150696	Microarray	PROM2	0
GBA2	4182.91502635795	-0.22881279381481	0.0426692116461681	-5.36247999405815	8.20870623577819e-08	7.24218226459274e-07	57704	Microarray	GBA2	0
RAPGEF1	2424.06253620593	0.222849605219263	0.0415776013085213	5.35984756709835	8.32922013342175e-08	7.34434294257466e-07	2889	Microarray	RAPGEF1	0
RIPK2	207.419500338152	0.329804184849294	0.0615467934084394	5.358592488493	8.38727971558733e-08	7.39134961572399e-07	8767	Microarray	RIPK2	0
FUT4	218.836810452618	0.370522034655246	0.0691521740329218	5.35806776629826	8.41166921097815e-08	7.40864787382303e-07	2526	Microarray	FUT4	0
DNMBP	1234.63477454123	-0.237108239182803	0.044261243275752	-5.35701714715952	8.46070937929868e-08	7.4434154929353e-07	23268	Microarray	DNMBP	0
ZSCAN2	354.480361262747	-0.2218566933989	0.0414136169609044	-5.35709531501048	8.45705119534118e-08	7.4434154929353e-07	54993	Microarray	ZSCAN2	0
IL18	358.143173167808	0.485193625277221	0.0905771853039215	5.35668693666301	8.476179843304e-08	7.45281281928476e-07	3606	B-HOT	IL18	0
SET	4287.09350005788	0.161891971333875	0.0302260706281658	5.35603761816853	8.50668053976525e-08	7.47540763638433e-07	6418	Microarray	SET	0
SOCS1	113.437020787609	0.509577490631121	0.0951485573182501	5.35559870788898	8.52735781441935e-08	7.48934930393952e-07	8651	B-HOT	SOCS1	0
FAM214A	608.16468851465	0.337294856515863	0.0629867620788113	5.35501183715124	8.55508163010662e-08	7.50946054198247e-07	56204	Microarray	FAM214A	0
SHANK3	2658.14925007374	-0.298883609253826	0.0558168748243894	-5.35471772997272	8.5690080819307e-08	7.51744491426649e-07	85358	Microarray	SHANK3	0
FBXO17	1430.96457931945	-0.329593899150486	0.0615555159070669	-5.35441697293364	8.58327211523873e-08	7.52571627771607e-07	115290	Microarray	FBXO17	0
NRAV	369.357770985298	-0.216487903407386	0.0404456178291161	-5.35256759637234	8.67148932804846e-08	7.59878313132985e-07	100506668	NGS	NRAV	0
CABLES1	1007.22580321224	-0.24097763883036	0.0450339591535706	-5.35102050451749	8.7459610375277e-08	7.65972941063835e-07	91768	Microarray	CABLES1	0
ZSCAN18	1496.86832209525	-0.199019511481514	0.0372444981591871	-5.34359492859542	9.11210739053466e-08	7.97591267260354e-07	65982	Microarray	ZSCAN18	0
GRIK5	330.346091183555	-0.413133128975768	0.0773195985123782	-5.34318771597901	9.13261004449453e-08	7.98936538068962e-07	2901	Microarray	GRIK5	0
ATP11B	1215.16012010867	0.285960663835705	0.053539522631034	5.34111343887756	9.23774245840138e-08	8.07679695955622e-07	23200	Microarray	ATP11B	0
CFH	1851.9441414768	0.522646693079206	0.0978572479886258	5.34090937382538	9.24814834395803e-08	8.08135500713188e-07	3075	B-HOT	CFH	0
MIB2	1308.50652465821	-0.289798871516612	0.0543225696684547	-5.3347784039918	9.56613095753461e-08	8.34984274212626e-07	142678	Microarray	MIB2	0
TTBK2	577.796006034951	0.241767115573121	0.0453186470103711	5.33482642404999	9.56359975495113e-08	8.34984274212626e-07	146057	Microarray	TTBK2	0
UHRF1BP1	688.855551918376	0.2132975562324	0.0399839254691521	5.33458267865571	9.57645461648943e-08	8.35204040773619e-07	54887	Microarray	UHRF1BP1	0
SNORD50B	7.48823544438814	0.676753821838672	0.126862942925833	5.33452721678008	9.57938194937294e-08	8.35204040773619e-07	692088	NGS	SNORD50B	1
ZNF69	386.58363372982	-0.266904338365376	0.0500349431047211	-5.33435878615383	9.58827719583065e-08	8.35511522949118e-07	7620	Microarray	ZNF69	0
PPP1R15B	1119.63031429857	0.158929871573964	0.0298020506638957	5.33285019096029	9.66830726721016e-08	8.42013799661957e-07	84919	Microarray	PPP1R15B	0
RASA1	859.035397458502	0.211618872544406	0.039701394433832	5.33026296839772	9.80706565313363e-08	8.53620597090149e-07	5921	Microarray	RASA1	0
IGLL5	509.666331073647	2.06973533299672	0.388331320523517	5.32981818259334	9.83111387112612e-08	8.55235467726863e-07	100423062	NGS	IGLL5	0
NR2C1	535.445359540454	0.228761204455079	0.0429262373721482	5.3291697213487	9.86627650358461e-08	8.57814867180376e-07	7181	Microarray	NR2C1	0
G3BP1	2301.04248961473	0.168981668402068	0.0317120340922155	5.3286291226443	9.89568333940753e-08	8.59891232893352e-07	10146	Microarray	G3BP1	0
POLR2D	528.7836217646	0.132882605929572	0.0249416590576234	5.32773724564875	9.94438412805298e-08	8.63640905049601e-07	5433	Microarray	POLR2D	0
TAF7	2073.5689863978	0.158044600097683	0.0296738327968686	5.32605953466051	1.00366246680109e-07	8.7116558677219e-07	6879	Microarray	TAF7	0
TULP3	775.446889958912	-0.176179951288678	0.033085790894723	-5.32494302007987	1.00984690174957e-07	8.76045001779744e-07	7289	Microarray	TULP3	0
ZNF446	355.259746137909	-0.254396758992832	0.0477956144750604	-5.3225962630018	1.02296618803199e-07	8.86931631439658e-07	55663	Microarray	ZNF446	0
RBM25	2331.93541189274	0.22000334808047	0.0413361938781613	5.32229330859372	1.02467179697916e-07	8.87915767059392e-07	58517	Microarray	RBM25	0
SMARCA4	2428.27820578839	-0.199301209521151	0.0374478798615462	-5.32209594396306	1.02578442430492e-07	8.88385252946996e-07	6597	B-HOT	SMARCA4	0
IGHV4-34	105.343825427746	2.17176192390241	0.408175414689877	5.32065833889694	1.03392416147242e-07	8.94936692157692e-07	28395	NGS	IGHV4-34	0
CUEDC1	1310.14492589063	-0.249854303583048	0.0469747356551555	-5.31890813430531	1.04391824860251e-07	9.03085030739351e-07	404093	Microarray	CUEDC1	0
SOX13	1456.66448702222	-0.278613604962506	0.0523939702638878	-5.31766544049322	1.05107102314846e-07	9.08767685181079e-07	9580	Microarray	SOX13	0
SCD5	1427.29557843785	-0.372530686562865	0.0700582764893642	-5.31744006890349	1.05237330237099e-07	9.09388434469726e-07	79966	Microarray	SCD5	0
FGL2	2568.71025480021	0.453965453824844	0.0853884764011281	5.31647211612323	1.05798426526927e-07	9.13729695914854e-07	10875	Microarray	FGL2	0
SNHG12	223.705077988527	0.4007839311934	0.0753901707967058	5.31612976808526	1.05997568770148e-07	9.14941854004337e-07	85028	Microarray	SNHG12	0
CDCA8	39.5512466724248	0.582247955296368	0.109566567884715	5.31410234469519	1.07184368339879e-07	9.24673128865598e-07	55143	Microarray	CDCA8	0
PSMD7	1382.51885768858	0.190064476311937	0.035774418390064	5.31285999508313	1.07917950497788e-07	9.29456039622063e-07	5713	Microarray	PSMD7	0
SPATA20	2519.54640559315	-0.299063023086385	0.056289579904327	-5.31293755602174	1.07872010486426e-07	9.29456039622063e-07	64847	Microarray	SPATA20	0
TPX2	69.9883647098439	0.798746304942002	0.150340241067473	5.31292419960618	1.07879920257063e-07	9.29456039622063e-07	22974	Microarray	TPX2	0
CPNE5	134.168740955035	0.578147104993764	0.108855534407655	5.31114112056674	1.08940927819656e-07	9.37747599367981e-07	57699	Microarray	CPNE5	0
RPS13	5416.76473501065	0.243734870581658	0.0458979690360809	5.31036287008812	1.09407179203149e-07	9.41240425615595e-07	6207	Microarray	RPS13	0
RSRP1	3030.59259638709	0.24875968914165	0.0468461647147526	5.31013991553745	1.09541107194329e-07	9.41871962025054e-07	57035	Microarray	RSRP1	0
LOC101928274	88.8330936005831	-0.352147585086389	0.0663285439006009	-5.30914089738067	1.10143164520272e-07	9.46525714759245e-07	101928274	NGS	LOC101928274	0
COL18A1	14430.60065484	-0.329613895936092	0.0621004763050749	-5.30775149480061	1.10985813113388e-07	9.53240733710628e-07	80781	Microarray	COL18A1	0
TAF5L	427.400976822415	0.127579723395937	0.024039222293191	5.30714853583568	1.11353435367367e-07	9.55870664435929e-07	27097	Microarray	TAF5L	0
FAM86EP	107.53159840868	-0.242938054824251	0.0457851096766762	-5.30604942392456	1.12026594655248e-07	9.61119014674543e-07	348926	NGS	FAM86EP	0
EXOC8	405.23209560307	0.209821026479013	0.0395506359253588	5.30512396501016	1.12596451298471e-07	9.65475797001711e-07	149371	Microarray	EXOC8	0
ERF	1528.22503944103	-0.278312376921218	0.0524761120538773	-5.30360131549903	1.13540141100808e-07	9.73031506581425e-07	2077	Microarray	ERF	0
TTF2	399.349840199517	0.225415989704617	0.0425099865852691	5.30265962922533	1.14127593946625e-07	9.77527652499351e-07	8458	Microarray	TTF2	0
FAM86JP	79.7921200943906	-0.312646784550507	0.0589683520243599	-5.3019420386948	1.14577222513418e-07	9.80839006587641e-07	100125556	NGS	FAM86JP	0
VMP1	2089.79777130763	0.350014178600849	0.0660238181524666	5.30133197981027	1.1496082146936e-07	9.8358178368755e-07	81671	B-HOT	VMP1	0
SNORD31	24.3073338732723	0.350361903756786	0.0660929042329769	5.30105172140362	1.1513746148189e-07	9.84551820353103e-07	9298	NGS	SNORD31	1
SALL2	310.088936119538	-0.364338258451762	0.0687533800136036	-5.29920504824161	1.16307958354838e-07	9.94014692957904e-07	6297	Microarray	SALL2	0
CAB39	2090.38125522569	0.228784385792541	0.0431767548164292	5.29878604275016	1.16575139408912e-07	9.95751314281501e-07	51719	Microarray	CAB39	0
CD1E	55.5871277924919	1.28990212522943	0.243450608157371	5.29841406021716	1.16812833616976e-07	9.96687571042217e-07	913	Microarray	CD1E	0
RBM3	3276.58411654575	0.206420741488399	0.0389588833445154	5.29842551345761	1.16805508084936e-07	9.96687571042217e-07	5935	Microarray	RBM3	0
TBPL1	195.905719579928	0.285289477481364	0.053866105243227	5.29627074749823	1.18191558046004e-07	1.00789874951779e-06	9519	Microarray	TBPL1	0
PTPN13	2810.55271781627	-0.282175746135022	0.0532901312086941	-5.29508446939208	1.18961408413245e-07	1.01311497360997e-06	5783	Microarray	PTPN13	0
NOD1	317.789923234528	0.29492012457165	0.0556975629116688	5.29502745101012	1.18998533172205e-07	1.01311497360997e-06	10392	B-HOT	NOD1	0
AACS	660.744120076799	-0.228386105137464	0.0431316611515548	-5.29509179660313	1.18956638467184e-07	1.01311497360997e-06	65985	Microarray	AACS	0
TJP3	345.858381453987	-0.358689056847742	0.0677448392786365	-5.29470673585103	1.19207560276043e-07	1.013879286154e-06	27134	Microarray	TJP3	0
LILRB2	249.457761689506	0.990115718535702	0.187001647689564	5.29468981032382	1.19218601404731e-07	1.013879286154e-06	10288	B-HOT	LILRB2	0
IGHJ3P	21.6165306376242	2.00235562427651	0.378327814872683	5.29264713182761	1.20558404819164e-07	1.0247135194979e-06	28478	NGS	IGHJ3P	1
UNC45A	1534.24018066281	-0.186167784531257	0.0351765023502507	-5.29239043375016	1.20727801357092e-07	1.02559321644128e-06	55898	Microarray	UNC45A	0
LAMA5	6230.36312356472	-0.316180721504853	0.0597572739360349	-5.29108342263567	1.21593883265125e-07	1.03238712779877e-06	3911	Microarray	LAMA5	0
SMG1P7	66.6194402489768	0.333564866556904	0.0630503379852552	5.29045326664086	1.22013596713707e-07	1.03538582642062e-06	100506060	NGS	SMG1P7	0
NKTR	3423.31334012572	0.259099152379085	0.0489834398538341	5.28952546314088	1.22634109615807e-07	1.03951778210828e-06	4820	Microarray	NKTR	0
GTPBP8	159.622999346014	0.292362170903016	0.0552716233285377	5.2895528174593	1.22615771504874e-07	1.03951778210828e-06	29083	Microarray	GTPBP8	0
C1orf115	2858.54707258896	-0.336990923514622	0.0637121999801794	-5.28926836021137	1.22806599043119e-07	1.04041322858359e-06	79762	Microarray	C1orf115	0
LPAR1	361.588172535777	0.555050437494708	0.10494597656781	5.28891583695986	1.23043487246259e-07	1.04185298803783e-06	1902	Microarray	LPAR1	0
PPP1R2	663.703876828411	0.360161993358902	0.0681039187693626	5.28841805092904	1.23378742029415e-07	1.04412363360728e-06	5504	Microarray	PPP1R2	0
TCIRG1	1433.45778632519	0.5057557616956	0.0956565214884308	5.28720628584396	1.24198554331726e-07	1.05049027231775e-06	10312	Microarray	TCIRG1	0
TMC4	1175.17484950836	-0.343283471660223	0.0649297475809397	-5.28699840134593	1.24339725947801e-07	1.05111306622793e-06	147798	Microarray	TMC4	0
ASAP1	741.737360101478	0.328132151082982	0.062086647890414	5.28506792091838	1.25658126101521e-07	1.0616815507698e-06	50807	Microarray	ASAP1	0
BASP1	279.487465037458	0.618699394328074	0.117069910038316	5.28487118616202	1.257932408039e-07	1.06224644960993e-06	10409	B-HOT	BASP1	0
EPC1	696.834802514522	0.191357997748141	0.0362183950420813	5.28344774874221	1.26775034089787e-07	1.06995653771115e-06	80314	Microarray	EPC1	0
NCBP1	771.843186556582	0.185231184918574	0.0350635844254831	5.28272245845903	1.27278138465287e-07	1.07362041676708e-06	4686	Microarray	NCBP1	0
ARGLU1	3896.46960705178	0.257878346564626	0.0488180144376149	5.28244234296279	1.27472959796394e-07	1.07468129648499e-06	55082	Microarray	ARGLU1	0
CLIP4	455.541799490295	0.317755781122663	0.0601692669701366	5.28103128263757	1.28458752666204e-07	1.08240582985605e-06	79745	Microarray	CLIP4	0
SOS1	1117.23673196895	0.249116941786899	0.0471779689038121	5.28036597537309	1.2892610324579e-07	1.08575592251853e-06	6654	Microarray	SOS1	0
SKP2	243.004677558962	0.289729741396637	0.0548912766434885	5.27824745775897	1.30425257520177e-07	1.09778706478449e-06	6502	Microarray	SKP2	0
CFD	244.044717252481	1.07355912773923	0.20346104772518	5.27648480995398	1.31685423117855e-07	1.10779472431523e-06	1675	Microarray	CFD	0
NEDD4L	3392.3591437074	-0.279785483927029	0.0530430423832481	-5.2746877131503	1.32982340352464e-07	1.11810057423306e-06	23327	Microarray	NEDD4L	0
EVPLL	60.3668719340866	-0.588359142388599	0.111552776235892	-5.27426714279565	1.3328763431108e-07	1.12006233951584e-06	645027	Microarray	EVPLL	0
PDP1	556.403632159002	0.309322966180303	0.0586645163360858	5.27274382368055	1.34399104172903e-07	1.1287929078483e-06	54704	Microarray	PDP1	0
FKBP4	2957.49583961008	-0.224629448880201	0.0426124056455923	-5.27145664453789	1.35345261637018e-07	1.13612637910297e-06	2288	Microarray	FKBP4	0
INTS2	287.408406076733	0.236851064787619	0.0449319135790213	5.27133268809197	1.35436716780759e-07	1.13628119852235e-06	57508	Microarray	INTS2	0
IGLC3	1033.43518101174	2.02636054544547	0.384425368204753	5.27114158700938	1.35577828411173e-07	1.13685223252322e-06	3539	NGS	IGLC3	1
CCDC151	68.4190708866479	-0.472446527012407	0.0896495730634735	-5.2699250076507	1.36479507458113e-07	1.14379675528843e-06	115948	Microarray	CCDC151	0
LUM	5569.50400508775	0.624745811266813	0.118553582306152	5.26973372810848	1.36621802746303e-07	1.14437304420921e-06	4060	Microarray	LUM	0
MDM4	1348.46833171716	0.247640254828989	0.047003300178285	5.26857165113261	1.37489375919271e-07	1.15102052578355e-06	4194	Microarray	MDM4	0
MTF2	397.107902847027	0.258044811004883	0.0490040219159145	5.26578841727848	1.39588979570193e-07	1.16796951024242e-06	22823	Microarray	MTF2	0
CAPZB	3492.60849705214	0.173884018444771	0.0330270341276618	5.26489959021581	1.40265998363692e-07	1.17300361769701e-06	832	Microarray	CAPZB	0
TAF1D	746.558998783935	0.310273723937507	0.0589459507400155	5.26369869418151	1.41185766243453e-07	1.18006126747952e-06	79101	Microarray	TAF1D	0
SF3B1	8050.85560142437	0.235785326371799	0.0447961228760748	5.2635208413925	1.41322478927487e-07	1.18056990850696e-06	23451	Microarray	SF3B1	0
NFKB1	1182.05973553589	0.232588618433661	0.0442010771969991	5.262057695948	1.42452046269021e-07	1.18936759446608e-06	4790	B-HOT	NFKB1	0
MYH10	4822.13930094577	-0.235226726372244	0.0447093894265613	-5.2612377263309	1.43088886571799e-07	1.19404415105464e-06	4628	Microarray	MYH10	0
DOK1	196.646839574937	0.470450299954834	0.0894229402174317	5.2609576335886	1.43307054627678e-07	1.19522384307104e-06	1796	Microarray	DOK1	0
CPLANE2	106.185239611558	-0.292848810657612	0.0556683749968855	-5.26059563754099	1.43589494938709e-07	1.19693803413558e-06	79363	Microarray	CPLANE2	0
FCGR2A	567.567823512828	0.652384297859481	0.124029896780217	5.25989551547817	1.44137279833829e-07	1.20086107390465e-06	2212	B-HOT	FCGR2A	0
MEX3C	516.499420244062	0.30319959733829	0.057670410246254	5.2574551844459	1.4606247298294e-07	1.21624947406821e-06	51320	Microarray	MEX3C	0
RNF216	1021.95209234408	0.153228195287213	0.0291703075897951	5.25288239815538	1.49737151291171e-07	1.24618143612005e-06	54476	Microarray	RNF216	0
LOC100129534	115.954878924514	-0.315338731430592	0.060035351087798	-5.25255080076785	1.50007071133552e-07	1.24776058153472e-06	100129534	NGS	LOC100129534	1
DYNC2I2	1206.37811472796	-0.293304811193237	0.0558574599858943	-5.25095146229896	1.51315552433008e-07	1.25797219151437e-06	89891	Microarray	DYNC2I2	0
LINC01006	175.427356933488	-0.214661675525475	0.0408838343913802	-5.25052698018788	1.51664687229413e-07	1.26020156292117e-06	100506380	NGS	LINC01006	0
SLFN12	281.832335300071	0.333394410723507	0.0635061896206971	5.24979396047487	1.52269428015252e-07	1.26455128505943e-06	55106	Microarray	SLFN12	0
PACSIN2	3106.5244409197	-0.223082213940438	0.0424946618152983	-5.24965264837399	1.52386278214545e-07	1.26484674552158e-06	11252	Microarray	PACSIN2	0
ACTN4	10553.3228630866	-0.225011450697363	0.0428646298177562	-5.24935014379044	1.52636709176717e-07	1.26625005592604e-06	81	Microarray	ACTN4	0
RPS12	8663.58144217528	0.247223000207208	0.0471034290276325	5.24851386216868	1.53331104770224e-07	1.27133296938678e-06	6206	NGS	RPS12	0
SLC2A6	108.949616432159	0.695075135776889	0.132446254113525	5.2479788154757	1.53776975347823e-07	1.27435094107464e-06	11182	Microarray	SLC2A6	0
PLA2G6	1267.56937150774	-0.256298272763803	0.0488427410721664	-5.2474178790481	1.54245766873108e-07	1.27755554542107e-06	8398	Microarray	PLA2G6	0
HABP4	1410.73050576314	-0.273006948500729	0.0520334932960726	-5.24675418095244	1.54802224574776e-07	1.28148245800917e-06	22927	Microarray	HABP4	0
INPP4B	392.014728762618	0.400548721148028	0.0763519250889244	5.24608542196576	1.55364888812244e-07	1.28409121857937e-06	8821	Microarray	INPP4B	0
POLA2	230.308097637114	0.242551178434307	0.0462344830423097	5.24610988323035	1.55344273383889e-07	1.28409121857937e-06	23649	Microarray	POLA2	0
SERPINB8	157.951602680062	0.571071464049381	0.108853555270235	5.24623621738089	1.55237843779906e-07	1.28409121857937e-06	5271	Microarray	SERPINB8	0
VPS37D	228.425376369108	-0.339247622868495	0.0647173427630466	-5.24198937077195	1.58854523334735e-07	1.31223617126246e-06	155382	Microarray	VPS37D	0
MAP3K7	873.217449825253	0.182983655271925	0.0349294366110683	5.23866609442941	1.61741371064555e-07	1.33497313363906e-06	6885	Microarray	MAP3K7	0
WHAMMP1	86.8986266653953	0.391716683335068	0.0747747321952772	5.23862368790682	1.61778534347058e-07	1.33497313363906e-06	100288615	NGS	WHAMMP1	0
PPHLN1	1011.86599519287	0.155191611127533	0.0296294594763222	5.23774695422814	1.62548719231977e-07	1.340617762272e-06	51535	Microarray	PPHLN1	0
SPOP	1028.9800242637	0.118613613759608	0.0226479213772713	5.23728477257274	1.62956158236037e-07	1.34326625562894e-06	8405	Microarray	SPOP	0
SLC30A7	483.176317411316	0.41072850165245	0.0784258894779953	5.23715452111885	1.63071160435298e-07	1.3435026309447e-06	148867	Microarray	SLC30A7	0
LOC107985053	116.621088413843	-0.456555867838058	0.0872162978320898	-5.23475404467438	1.65204703817736e-07	1.36036021455843e-06	107985053	NGS	LOC107985053	0
KYAT1	415.828802131921	-0.331819704896185	0.0634026135325102	-5.23353354709962	1.6629980726305e-07	1.36865356976988e-06	883	Microarray	KYAT1	0
ZWILCH	197.655373708251	0.267428864790365	0.0511074316121206	5.23268057804223	1.67069305385122e-07	1.37425983071282e-06	55055	Microarray	ZWILCH	0
UBE2A	1030.1342573446	0.166187152930415	0.0317807256026093	5.22918057342186	1.70263003745166e-07	1.39979034721924e-06	7319	Microarray	UBE2A	0
UBLCP1	444.812901331162	0.341636288066958	0.0653394191944264	5.22863980548056	1.7076168089121e-07	1.40314891220164e-06	134510	Microarray	UBLCP1	0
RNFT1	143.583424871782	0.384662512259725	0.0736023322779343	5.22622721800687	1.73003740344488e-07	1.42082174721967e-06	51136	Microarray	RNFT1	0
BOK	1507.37840649473	-0.409229995022654	0.0783099989045589	-5.2257693876539	1.73432411038722e-07	1.42359104060951e-06	666	Microarray	BOK	0
IGLC2	2007.34773388018	2.037316193384	0.389995656721926	5.22394585239352	1.75150016834829e-07	1.43693184607298e-06	3538	NGS	IGLC2	1
TMEM72	3295.27864586688	-0.556256029692351	0.106492486873334	-5.22342980264872	1.75639067162036e-07	1.44018482731442e-06	643236	Microarray	TMEM72	0
PCM1	2658.34560018857	0.226676351301605	0.0434236756719064	5.22010971651249	1.78817163194709e-07	1.4654720962608e-06	5108	Microarray	PCM1	0
MANBAL	1100.01533052703	-0.168032442885086	0.0321929082508477	-5.21954840413217	1.79359935236145e-07	1.46914666951586e-06	63905	Microarray	MANBAL	0
FLNB	6948.98954911375	-0.259268267339395	0.0496923076029362	-5.21747288153861	1.81380769086587e-07	1.48491789021281e-06	2317	Microarray	FLNB	0
IRAK3	408.086018202477	0.548818934575189	0.105191776315838	5.21731787214394	1.81532574222573e-07	1.48537931263192e-06	11213	Microarray	IRAK3	0
ADORA3	62.2867425294714	0.854944579711173	0.163938350740373	5.21503709077285	1.83780457972002e-07	1.50298227399804e-06	140	Microarray	ADORA3	0
CBLN3	153.015730626037	0.595248417210615	0.114146618196461	5.21477049969294	1.84044953524021e-07	1.50435483807476e-06	643866	Microarray	CBLN3	0
RPL27A	8629.63163801334	0.261197218045494	0.0501176235377282	5.21168402665514	1.87134083143091e-07	1.52880196113172e-06	6157	Microarray	RPL27A	0
CASP2	519.029581243272	0.249881903975571	0.0479558207225129	5.21066890756524	1.88160984809784e-07	1.53638478834978e-06	835	Microarray	CASP2	0
AFMID	3306.96782056788	-0.44240251528581	0.0849245667274618	-5.20935852055106	1.89494638284629e-07	1.54646306010681e-06	125061	Microarray	AFMID	0
COLGALT1	1194.95218249884	0.339205551000471	0.0651758820303386	5.20446429620354	1.94557024035134e-07	1.58694495024045e-06	79709	Microarray	COLGALT1	0
KCTD12	1617.65247156949	0.447994362314995	0.0860939171028645	5.20355418118256	1.95512715394893e-07	1.5939048662602e-06	115207	Microarray	KCTD12	0
ADAMTS13	333.472496136901	-0.288679553127232	0.0554869975345585	-5.20265226006213	1.96464278107148e-07	1.60082385349819e-06	11093	Microarray	ADAMTS13	0
DAB2IP	2648.65168023147	-0.223827364864671	0.043038622859519	-5.20061633001731	1.98628750806465e-07	1.61761342166458e-06	153090	Microarray	DAB2IP	0
GASK1B	525.514444107304	0.496640817239114	0.0955288059042684	5.198859260701	2.00515269641284e-07	1.63212298191805e-06	51313	Microarray	GASK1B	0
NOC3L	374.193099144572	0.261943153351797	0.0503985626956093	5.19743300883098	2.02059321016163e-07	1.64297242057186e-06	64318	Microarray	NOC3L	0
MIR5047	1338.37597169224	0.220135462858131	0.0423546511573456	5.19743302902764	2.02059299070241e-07	1.64297242057186e-06	100616408	NGS	MIR5047	1
PFKL	7148.8344458335	-0.296359255656293	0.0570372378617803	-5.19589073325163	2.03741909642294e-07	1.65578868917129e-06	5211	Microarray	PFKL	0
EIF2B1	998.967195759455	0.0860028131528911	0.0165526333939544	5.19571787195518	2.03931339266719e-07	1.65646316962837e-06	1967	Microarray	EIF2B1	0
ATP1A1	50429.4555183839	-0.343010522378067	0.0660218573869552	-5.19540855034836	2.0427073348001e-07	1.6583544210482e-06	476	Microarray	ATP1A1	0
MEF2C	504.696737144925	0.517113436659922	0.0995446037915988	5.19479124898144	2.04949682115876e-07	1.66299890655338e-06	4208	B-HOT	MEF2C	0
PHF20	690.335469576793	0.18047007494152	0.0347528127176919	5.19296312524501	2.06973190574281e-07	1.67854286863342e-06	51230	Microarray	PHF20	0
RPS27A	11208.3169981651	0.234653123245241	0.0451890751436635	5.19269585622721	2.07270637536585e-07	1.68007965207389e-06	6233	Microarray	RPS27A	0
SIRT1	474.66142631943	0.236199130625183	0.0454937782192949	5.19189963705862	2.08159210204586e-07	1.68640384612909e-06	23411	Microarray	SIRT1	0
ANKRD42	528.925360327336	-0.15995523775312	0.0308098633048001	-5.19168930321735	2.08394554688996e-07	1.6874320783688e-06	338699	Microarray	ANKRD42	0
ILKAP	611.034472295182	0.114092259102749	0.0219767476465245	5.19149880309026	2.08607928946186e-07	1.68828143431591e-06	80895	Microarray	ILKAP	0
CEP350	1140.7804984782	0.255591769620436	0.049253050845378	5.18935914087485	2.11019059315265e-07	1.70690728696646e-06	9857	Microarray	CEP350	0
DNAJC2	421.47686659366	0.217927176577726	0.0420063605392154	5.18795662800347	2.12614103670626e-07	1.71891599762387e-06	27000	Microarray	DNAJC2	0
ODF3B	272.095815695802	0.820572162512468	0.15820941536199	5.18662028195328	2.14144733703308e-07	1.73039173968047e-06	440836	Microarray	ODF3B	0
AZIN1	1541.29027435655	0.261101357007239	0.0503510686606331	5.18561698793457	2.15300883852762e-07	1.7388311652312e-06	51582	Microarray	AZIN1	0
PSKH1	1353.98973941964	-0.223147189232271	0.0430328485146859	-5.18550820906306	2.15426597490806e-07	1.73894405433061e-06	5681	Microarray	PSKH1	0
CSAD	1312.77017426611	-0.160958801444197	0.0310423614696188	-5.1851339210043	2.1585969712095e-07	1.74153678916192e-06	51380	Microarray	CSAD	0
UTP6	823.448213003877	0.131061686033513	0.0252785930532201	5.18469068897876	2.16373662036055e-07	1.74477891309178e-06	55813	Microarray	UTP6	0
ZNF548	396.220425391603	0.197323607864117	0.0380656550705711	5.18377018596666	2.17444843807606e-07	1.75250859874561e-06	147694	Microarray	ZNF548	0
ZNF224	853.701113262656	0.174515131749935	0.0336679993415889	5.18341259245429	2.17862352932051e-07	1.75496469911051e-06	7767	Microarray	ZNF224	0
STX16	1749.72621711315	0.183091024616588	0.0353251826484696	5.18301706854784	2.18325050026292e-07	1.75778207633688e-06	8675	Microarray	STX16	0
NDRG1	13909.7501024899	-0.37639983772185	0.0726331104531988	-5.18220733455142	2.19275267701556e-07	1.76451964386728e-06	10397	Microarray	NDRG1	0
MKNK1	1059.93969711696	0.178463559247878	0.0344542271420702	5.17972899267173	2.22208485374906e-07	1.78719930640293e-06	8569	Microarray	MKNK1	0
ACRBP	73.9516423724224	0.339780880708475	0.0656127371072983	5.17858110617793	2.23579868114898e-07	1.79730035509925e-06	84519	Microarray	ACRBP	0
ATR	773.924495553166	0.216394491084868	0.0417908194799124	5.17803895156644	2.24230421502189e-07	1.80159940621505e-06	545	Microarray	ATR	0
ARMC9	478.655267611945	-0.194899270327336	0.0376417945535376	-5.17773588212252	2.24594883475512e-07	1.80359657973653e-06	80210	Microarray	ARMC9	0
MALT1	1077.78134959752	0.301872965183661	0.0583174234090727	5.17637693054693	2.26236166348532e-07	1.81583984367313e-06	10892	Microarray	MALT1	0
BCAR1	2090.2950089758	-0.268256038263283	0.0518280604675243	-5.17588418018023	2.26834146997222e-07	1.81882778046599e-06	9564	Microarray	BCAR1	0
ESCO1	334.888642449021	0.327040581839889	0.0631855327023054	5.17587757597486	2.26842171938861e-07	1.81882778046599e-06	114799	Microarray	ESCO1	0
PRPF40A	1565.35647177602	0.228431674281123	0.044135250293828	5.17571947049925	2.27034371926668e-07	1.81929107673983e-06	55660	Microarray	PRPF40A	0
ASTE1	220.005751189641	0.151011659788825	0.029177401213334	5.17563777132466	2.27133750697519e-07	1.81929107673983e-06	28990	Microarray	ASTE1	0
EFHD1	3929.50275497308	-0.329629934464941	0.0637129723129437	-5.17367064348957	2.29539291647464e-07	1.83761316662011e-06	80303	Microarray	EFHD1	0
CMTM6	1417.52612658592	0.354176222752358	0.0684627139671283	5.17327173039638	2.30030103517048e-07	1.84004601903767e-06	54918	Microarray	CMTM6	0
ZBTB14	476.127504150451	0.175537583779629	0.0339319018459376	5.1732315087032	2.30079647436054e-07	1.84004601903767e-06	7541	Microarray	ZBTB14	0
KIAA0930	1145.46406481522	0.346203071852285	0.0669285682073862	5.17272490843571	2.30704546396385e-07	1.84409597101538e-06	23313	Microarray	KIAA0930	0
CEP170B	1931.8148669604	-0.304148479095919	0.0588091810712479	-5.17178565583902	2.31867469753376e-07	1.85244016004712e-06	283638	Microarray	CEP170B	0
SERINC2	2500.33538163946	-0.293048850025553	0.0566674234406123	-5.17138123162895	2.32369944847622e-07	1.85550202753388e-06	347735	Microarray	SERINC2	0
LOC340090	132.438190492111	-0.54271754983652	0.104951552537176	-5.17112454953229	2.32689403990728e-07	1.85710009964497e-06	340090	NGS	LOC340090	0
IFIH1	583.186536635259	0.402838623383019	0.0779090918348956	5.17062404265617	2.33313541254465e-07	1.86112693108316e-06	64135	Microarray	IFIH1	0
SPCS3	1531.97792444126	0.353394186901877	0.0683505561757528	5.17031911186178	2.33694585686041e-07	1.86321149438108e-06	60559	Microarray	SPCS3	0
SEMA6C	1171.87113774761	-0.470612760856912	0.0910283253067271	-5.16995956226971	2.34144654763548e-07	1.86584396420128e-06	10500	Microarray	SEMA6C	0
HYAL1	2124.22251836402	-0.369387990354368	0.0714881925104517	-5.16711889589827	2.37730046116502e-07	1.89344560271808e-06	3373	B-HOT	HYAL1	0
RPS29	4079.00934926829	0.26019775958922	0.050370160665568	5.16571232156276	2.39524953459555e-07	1.90676565252739e-06	6235	Microarray	RPS29	0
TAF5	91.3240525729072	0.230719919887836	0.0446788886471154	5.1639583452963	2.41781523205168e-07	1.92374531985789e-06	6877	Microarray	TAF5	0
NRP2	495.286250949863	0.432638031584704	0.0838143502170088	5.16186107109981	2.44506729363611e-07	1.94443445533259e-06	8828	Microarray	NRP2	0
ATG7	540.205258273445	0.162879423316624	0.0315555400518498	5.16167440167374	2.4475072136361e-07	1.9453807336986e-06	10533	Microarray	ATG7	0
CBX3	1916.91437528479	0.270368062861963	0.0523954548434964	5.16014344506683	2.46760699861518e-07	1.96035567735825e-06	11335	Microarray	CBX3	0
ABCA9	418.528001149756	0.420988044762813	0.0815997452697397	5.15918332062405	2.48029364272613e-07	1.96942907968095e-06	10350	Microarray	ABCA9	0
LMNTD2	270.442247266889	-0.3820385244641	0.0740550023669579	-5.15884831886198	2.48473501241194e-07	1.97103050894118e-06	256329	Microarray	LMNTD2	0
LILRB3	97.736138007764	0.994248873892379	0.19272721106936	5.1588401470437	2.48484344826999e-07	1.97103050894118e-06	11025	Microarray	LILRB3	0
NUP153	1062.91312370616	0.175563796051328	0.0340500522122753	5.1560507148954	2.52212613123008e-07	1.99958476721008e-06	9972	Microarray	NUP153	0
ZNF827	762.787990490076	-0.166937856893018	0.0323779662913665	-5.15590928073613	2.52403081972401e-07	2.00007594945849e-06	152485	Microarray	ZNF827	0
NAA15	551.325923932124	0.280223906637539	0.0543593938440929	5.15502265240933	2.53600270566308e-07	2.00853995461753e-06	80155	Microarray	NAA15	0
SLC37A2	148.551357789537	0.677804328078659	0.131536222618193	5.15298610973575	2.5637096128282e-07	2.02945130744889e-06	219855	Microarray	SLC37A2	0
DALRD3	800.191194415737	-0.201737460454723	0.0391527937584033	-5.15256872088275	2.56942413078934e-07	2.0329409124288e-06	55152	Microarray	DALRD3	0
ZNF597	113.030221260112	0.228952891160315	0.0444400448018111	5.15195005273677	2.5779170267784e-07	2.03862412031262e-06	146434	Microarray	ZNF597	0
ASCL2	30.911815338313	0.689104653810044	0.13375933744589	5.1518246648673	2.5796416166145e-07	2.0389518780788e-06	430	Microarray	ASCL2	0
PRMT5	1486.5063362773	-0.151951061438762	0.0295049156509832	-5.15002527837081	2.60451353727104e-07	2.05756569444412e-06	10419	Microarray	PRMT5	0
DNMT3B	174.382403606672	-0.252478843875184	0.0490359973844922	-5.14884691536898	2.62092673753881e-07	2.06948162436918e-06	1789	Microarray	DNMT3B	0
GALNT14	2630.87017416548	-0.347732746270598	0.0675448966036844	-5.14817201232684	2.63037228717904e-07	2.07588660777725e-06	79623	Microarray	GALNT14	0
CP	395.958636029925	0.826881705913522	0.160640349422252	5.14740978146169	2.64107956371047e-07	2.08328034718835e-06	1356	Microarray	CP	0
PSME1	3521.03934011563	0.229717201654173	0.0446311081943757	5.14701989145592	2.64657272302614e-07	2.08655578968874e-06	5720	B-HOT	PSME1	0
SLC22A17	1037.56793418161	-0.274564344058813	0.053348805268917	-5.14658843201471	2.65266441693277e-07	2.09029956054302e-06	51310	Microarray	SLC22A17	0
GPR146	178.509229002223	-0.353018057899381	0.06860713759031	-5.14550045809288	2.66808550640894e-07	2.09993375688207e-06	115330	Microarray	GPR146	0
FLRT1	214.325745284753	-0.725039031669397	0.140904057435605	-5.14562209821919	2.66635707291642e-07	2.09993375688207e-06	23769	Microarray	FLRT1	0
KIF3B	3604.64559481004	-0.215859514142245	0.0419516105492774	-5.14544045665877	2.66893848943825e-07	2.09993375688207e-06	9371	Microarray	KIF3B	0
PRDM16-DT	3229.08083381026	-0.698685265145085	0.135826435444321	-5.14395642394293	2.69011957948647e-07	2.11552961170025e-06	440556	NGS	PRDM16-DT	0
USP48	1346.33908143569	0.165419383688035	0.0321692518663368	5.14215824400743	2.71600198368829e-07	2.13480499354247e-06	84196	Microarray	USP48	0
LOC101928212	308.124981036711	-0.487697552254108	0.0948511212078902	-5.1417162606354	2.72240047438894e-07	2.13875409302953e-06	101928212	NGS	LOC101928212	0
CDH16	15707.0773694735	-0.392754966131688	0.0763917807770021	-5.14132491921078	2.72807798339367e-07	2.1421330805023e-06	1014	Microarray	CDH16	0
BNIP2	955.918174873053	0.319634396429825	0.0621754326617059	5.14084716014674	2.73502472685331e-07	2.1465047818466e-06	663	Microarray	BNIP2	0
RPL32	9002.01863103169	0.242997662789417	0.0472717852641278	5.14043760843143	2.74099331447237e-07	2.15010478594423e-06	6161	Microarray	RPL32	0
RBM12	928.902111795765	0.18550958450402	0.036090600506281	5.14010800323854	2.74580593829289e-07	2.15279485227467e-06	10137	Microarray	RBM12	0
NRAD1	72.6629418037381	-1.14884435483005	0.223529781216874	-5.13955835583009	2.75384959488397e-07	2.15801416138868e-06	121838	NGS	NRAD1	0
CMTM3	467.591928459475	0.513102385036368	0.0998521736906601	5.13862008278305	2.76763309111226e-07	2.16772389516759e-06	123920	Microarray	CMTM3	0
EIF4E3	672.566095787232	0.347682069033159	0.0676935458385267	5.13611843974763	2.80470936275072e-07	2.19565854187573e-06	317649	Microarray	EIF4E3	0
CAPN13	288.305081562827	-0.414323933694828	0.0806828345221128	-5.13521787067698	2.81817354564608e-07	2.20456358143083e-06	92291	Microarray	CAPN13	0
IL17RE	257.192300894366	-0.398340395232665	0.0775710508415737	-5.13516822204989	2.8189176425158e-07	2.20456358143083e-06	132014	Microarray	IL17RE	0
RBM33	1751.21023478356	0.169817903606939	0.0330745835003602	5.13439280664228	2.83056364614612e-07	2.21255961953652e-06	155435	Microarray	RBM33	0
CD14	845.678227207444	0.591888720686635	0.115287254645077	5.13403430855232	2.8359636413197e-07	2.21566777860736e-06	929	B-HOT	CD14	0
GLMN	107.111273608462	0.424502881317991	0.0826918834376829	5.13354955372251	2.84328124368848e-07	2.21582303432768e-06	11146	Microarray	GLMN	0
DCLK2	212.323743384068	-0.290092969835983	0.0565066018286941	-5.13378898124916	2.83966469643151e-07	2.21582303432768e-06	166614	Microarray	DCLK2	0
KCTD20	1552.16359317269	0.154138236877018	0.0300250538864011	5.13365396312678	2.8417035954612e-07	2.21582303432768e-06	222658	Microarray	KCTD20	0
TRBJ2-2P	1.42357025260749	1.66166703007489	0.323666450698948	5.13388714365226	2.8381832399909e-07	2.21582303432768e-06	28627	NGS	TRBJ2-2P	1
SRSF2	3269.2344368118	0.146784046730164	0.0285929415110535	5.13357629446483	2.84287710484811e-07	2.21582303432768e-06	6427	Microarray	SRSF2	0
RAP1GAP	4779.57699049526	-0.579423777504359	0.112879092452143	-5.13313639326091	2.84953248592763e-07	2.2195832872118e-06	5909	Microarray	RAP1GAP	0
STING1	946.569057141219	0.39476713207294	0.0769106415683405	5.13280248380404	2.85459433263e-07	2.22241378682945e-06	340061	Microarray	STING1	0
[truncated: 6,479 more rows]
