# Supplementary material for: Antibody Mediated Rejection and T-cell Mediated Rejection Molecular Signatures Using Next-Generation Sequencing in Kidney Transplant Biopsies
Source: Transpl Int. 2024 Jul 10;37:13043. doi: 10.3389/ti.2024.13043 (PMC11267505; doi:10.3389/ti.2024.13043)
Supplement: Supplementary file 11 [file DataSheet10.CSV]

	ID	Description	GeneRatio	BgRatio	pvalue	p.adjust	qvalue	geneID	Count
hsa05169	hsa05169	Epstein-Barr virus infection	116/1863	202/8157	7.28244657340306e-27	2.06808574847203e-24	1.46013756310605e-24	7188/567/3122/917/3113/915/916/5293/919/841/3112/3111/3115/3109/3718/695/3108/6890/6772/1027/51135/3683/3134/7097/864/3133/6891/3106/953/3117/3455/836/7128/3516/9641/930/3118/4067/3119/3123/3105/3135/355/958/3627/894/3127/6892/960/7124/4615/7187/7874/3107/5925/317/890/3551/3716/1643/8819/1432/4791/5713/6502/4790/6885/6773/4939/596/4193/9541/3383/23118/9020/29110/4794/896/5971/6850/5290/4792/965/1…	116
hsa05171	hsa05171	Coronavirus disease - COVID-19	127/1863	232/8157	1.26102789540977e-26	2.06808574847203e-24	1.46013756310605e-24	5293/5579/115004/1536/6772/51135/51311/713/51284/7097/834/712/3455/7099/714/719/9641/6156/3627/2162/200916/114548/7124/4615/717/7187/6210/6170/3551/6147/3716/716/6230/6232/1432/6207/1675/4790/2212/6206/6885/6157/6233/64135/6235/6161/340061/6187/6773/4939/23118/6144/6224/6347/29110/6189/6868/6850/6134/6205/6229/5290/3572/6222/4792/6167/10379/6155/6176/6169/6124/51187/6202/6188/23586/3553/3921/718/…	127
hsa05168	hsa05168	Herpes simplex virus 1 infection	202/1863	495/8157	2.15145728089326e-20	2.3522599604433e-18	1.66077404139129e-18	7188/94039/567/3717/3122/330/3113/5293/6352/115004/841/3112/10308/3111/3115/3109/3108/6890/6772/51135/5452/3134/7097/3133/51427/6891/3106/972/3117/3455/3459/836/6672/9641/80264/3118/3119/3123/3105/3135/355/7752/5501/6432/9451/162966/3127/6892/7124/4615/7187/3107/317/7574/3551/3716/90592/64170/7569/57711/4790/6885/1967/147694/7767/64135/146434/6427/340061/284371/6773/4939/596/1965/5199/23118/3460/…	202
hsa05166	hsa05166	Human T-cell leukemia virus 1 infection	108/1863	222/8157	1.17945840854461e-17	9.67155895006583e-16	6.82844341788987e-16	5533/567/4772/472/2113/3122/917/3113/4775/915/4773/916/5293/3560/3112/3111/3932/3115/3109/3600/3718/3108/920/113/3559/3683/3561/3134/3133/5534/3106/3117/3689/3118/3119/3123/3105/3135/9232/2005/958/3601/894/6688/3127/5423/1959/11200/7124/6776/3107/5925/9184/9133/996/890/3551/8850/29945/3716/6777/5530/4791/9519/4790/545/1385/3383/9020/896/3845/5971/4893/5290/5567/4792/7514/7040/4087/64682/5728/4801…	108
hsa04380	hsa04380	Osteoclast differentiation	72/1863	128/8157	1.98795318028417e-16	1.30409728626641e-14	9.20736209815825e-15	1540/5533/4772/3937/55423/4773/5293/3932/695/6772/2214/2534/2209/5534/3455/3459/11006/9103/10859/6688/7305/1436/4688/7124/4689/3551/653361/3716/5530/126014/2213/1432/4791/8651/10288/4790/2212/6885/11025/1385/6773/23118/79168/3460/9020/5971/6850/5290/4792/10379/7040/2885/3553/11024/1435/54209/7046/5604/3454/5532/5879/7186/3554/7189/5608/3726/2274/5295/5601/10990/7048/353514	72
hsa04120	hsa04120	Ubiquitin mediated proteolysis	76/1863	142/8157	1.20971223985237e-15	6.6130935778596e-14	4.6690647853951e-14	55294/330/8454/868/51465/7321/8554/867/9246/140739/7322/996/29945/55236/1643/7428/8651/6502/7319/6233/7324/8925/8453/4193/55120/7337/9320/11065/9354/9039/7320/10054/64326/64682/329/92912/11059/7334/7323/7318/7311/26091/8450/8881/55284/4734/51366/51434/331/55958/5371/7327/4591/7189/3093/8452/9690/64750/4214/57448/25898/6477/8065/1161/22954/991/83737/6921/8916/7326/10055/9978/65264/7329/54926/7316	76
hsa04659	hsa04659	Th17 cell differentiation	63/1863	108/8157	1.42619438875272e-15	6.68273942158416e-14	4.7182370755729e-14	5533/4772/3717/3122/50615/917/3113/4775/915/4773/916/3560/919/7535/3112/3111/3662/3932/3115/3109/3594/3718/3108/6772/27040/920/3559/3561/9466/5534/3117/3459/3118/3119/3123/30009/3127/861/6776/10148/3551/3716/6777/5530/196/1432/4790/3460/4794/3572/4792/7040/4087/3553/3566/7046/5532/3554/6095/5335/4088/5601/7048	63
hsa04662	hsa04662	B cell receptor signaling pathway	52/1863	82/8157	3.40563371371726e-15	1.39630982262408e-13	9.85841338181311e-14	971/5533/4772/4775/4773/5293/974/5579/933/695/3635/5880/27071/7409/5777/5534/84433/11006/930/4067/10859/973/3551/5530/2213/10288/6654/4790/10892/11025/118788/79168/4794/25780/3845/4893/6850/5290/4792/2885/11024/102723407/8915/8519/5604/5532/5879/2932/5295/6655/10990/353514	52
hsa05170	hsa05170	Human immunodeficiency virus 1 infection	99/1863	212/8157	8.31504443246239e-15	3.03037174871963e-13	2.13954359665699e-13	7188/5533/567/4772/472/917/4775/8454/915/4773/916/5293/140564/5579/60489/919/115004/841/6890/5880/920/51135/7852/1234/3134/25939/7097/3133/5534/6891/3106/8905/836/27350/7099/164668/59345/3105/200316/3135/5062/54331/355/7133/6892/5058/7124/4615/3107/9133/3551/5530/2793/1432/4790/6885/545/340061/2775/596/6198/23118/983/29110/1399/3845/4893/2185/2771/3984/5290/4792/2773/684/891/637/5604/2776/8450/80…	99
hsa04064	hsa04064	NF-kappa B signaling pathway	60/1863	104/8157	1.37543949735848e-14	4.51144155133582e-13	3.18522830967228e-13	1540/7188/472/10673/7185/330/23643/5579/7535/3932/695/27040/51135/84433/959/7128/7099/4050/4067/597/958/7124/4615/7187/142/3551/6351/6363/4791/4790/6885/10892/929/596/6366/3383/23118/9020/5971/6850/6357/7412/4792/8837/23586/3553/329/102723407/8915/7186/331/3554/7189/9560/5335/128178/8737/7329/1457/7706	60
hsa05135	hsa05135	Yersinia infection	72/1863	137/8157	2.40308089635776e-14	7.16555030913952e-13	5.05911767654266e-13	7456/925/10109/2533/3676/4772/3937/4775/4773/5293/7535/3932/9844/5880/27040/920/51135/7409/10097/9815/7454/834/9138/10096/7099/6197/10092/382/10094/114548/7124/4615/29108/81873/391/3551/6093/60/10095/1432/3606/4790/2212/6885/23118/6347/29110/1399/2185/3984/5290/998/4792/3553/63916/102723407/5604/2776/8935/5879/7186/387/7189/10093/2932/5586/5608/5335/3678/10163/5295/5601	72
hsa05152	hsa05152	Tuberculosis	86/1863	180/8157	9.97350375701444e-14	2.62022667633265e-12	1.84996748649931e-12	5533/3717/3122/3113/841/3112/3111/3115/3109/23545/3108/6772/7096/51135/2214/1520/64581/2209/7097/3587/5534/11151/5993/4261/972/3117/3689/3459/2207/836/7099/4360/3118/3119/3123/9103/4046/3687/1051/3127/7124/4615/1378/317/3588/3716/5530/817/64170/3684/2213/1432/8767/3606/10312/4790/2212/10892/929/1385/596/843/3460/30835/1054/6850/3656/7040/3553/5994/718/4801/1263/102723407/637/8915/26253/805/5532/5…	86
hsa05140	hsa05140	Leishmaniasis	48/1863	77/8157	1.03850447537575e-13	2.62022667633265e-12	1.84996748649931e-12	3676/3717/3122/3113/5579/3112/1536/3111/3115/3109/3108/6772/51135/2214/5777/1917/2209/7097/3117/3689/3459/7099/3118/3119/3123/9103/3127/4688/7124/4615/1378/4689/653361/3716/3684/1432/4790/2212/6885/23118/3460/4792/7040/3553/718/102723407/7189/7043	48
hsa04062	hsa04062	Chemokine signaling pathway	89/1863	192/8157	3.33886209205919e-13	7.82247690139581e-12	5.5229297763385e-12	1235/3717/10663/3702/5293/6352/5579/9844/3718/6772/1794/5880/5294/7852/113/1234/2833/7409/1236/157/7454/10235/2870/57580/5330/23533/7074/4283/59345/4067/729230/54331/156/3627/409/6846/3055/5058/5908/5906/6373/3551/6093/653361/6351/6777/6363/2793/6654/4790/6773/10563/6366/1230/6347/1399/3845/4893/2185/2771/2268/5290/998/5567/6357/4792/6356/6362/6361/2885/2773/6355/2869/6348/5604/2776/1524/5879/279…	89
hsa04658	hsa04658	Th1 and Th2 cell differentiation	53/1863	92/8157	5.26710225617864e-13	1.15173969335106e-11	8.13166664111791e-12	5533/4772/6775/3717/3122/917/3113/4775/915/4773/916/3560/919/7535/3112/3111/3932/3115/3109/3594/3718/3108/6772/27040/920/3559/3561/864/5534/3117/3459/3516/3118/3119/3123/30009/3127/6776/3551/3716/6777/5530/1432/4790/3460/4794/4792/4853/3566/5532/5335/9794/5601	53
hsa05162	hsa05162	Measles	70/1863	139/8157	8.53368863630498e-13	1.74940617044252e-11	1.23513914472835e-11	940/6504/917/915/916/5293/3560/841/3718/868/6772/1027/51135/3559/3561/51284/7097/3455/836/7128/7099/9641/355/9451/894/4615/6776/7187/317/3551/3716/6777/2213/4790/6885/64135/6773/4939/596/1965/23118/29110/3310/30835/896/5290/4792/8667/10379/23586/3553/898/4600/637/3454/3665/7189/578/1017/25898/1021/2932/27113/7157/5610/103/4478/1457/5295/5601	70
hsa04660	hsa04660	T cell receptor signaling pathway	57/1863	104/8157	1.2446163796982e-12	2.40137748553536e-11	1.69545265345885e-11	925/940/5133/5533/5788/4772/3937/3702/917/4775/915/4773/916/5293/1326/919/7535/9402/3932/868/27040/920/7409/5777/2534/5534/4690/84433/959/5062/10125/5058/7124/3551/5530/1432/6654/4790/6885/10892/9020/4794/3845/4893/5290/998/4792/2885/8915/5604/5532/387/2932/5335/5295/6655/5601	57
hsa05235	hsa05235	PD-L1 expression and PD-1 checkpoint pathway in cancer	50/1863	89/8157	8.80605861390476e-12	1.56098302494463e-10	1.10210611517271e-10	940/5133/5533/4772/29126/3717/917/4775/915/4773/916/5293/919/7535/3932/6772/27040/920/5777/7097/10538/5534/3459/7099/10125/4615/3551/116071/3716/5530/55509/1432/4790/6198/3460/4794/3845/4893/5290/27436/4792/5728/5604/5532/7189/4215/5608/5335/1457/5295	50
hsa05164	hsa05164	Influenza A	79/1863	171/8157	9.04227971766705e-12	1.56098302494463e-10	1.10210611517271e-10	3717/3122/3113/5293/6352/5579/841/3112/3111/3115/3109/3108/6772/51135/51284/834/4261/3117/3455/3459/836/7099/9641/3118/3119/3123/355/3627/90865/3836/3127/114548/7124/4615/29108/7187/317/3551/3716/60/10241/3606/4790/64135/6773/4939/1965/3383/3460/6347/29110/896/5290/4792/10379/7514/4928/23586/3553/3838/55916/6041/4600/637/7177/8797/5604/3454/64499/5371/3665/578/8743/1021/5610/103/7098/5295/7706	79
hsa05416	hsa05416	Viral myocarditis	38/1863	60/8157	1.96691271189557e-11	3.22573684750874e-10	2.27747787693172e-10	940/3122/3113/841/3112/3111/3115/3109/3108/942/5880/3683/2534/3134/3133/3106/959/3117/3689/836/3118/3119/3123/3105/3135/958/3127/5551/3107/60/3383/1604/102723407/637/5879/1982/6442/857	38
hsa05161	hsa05161	Hepatitis B	75/1863	162/8157	2.69888254982904e-11	4.21539750639964e-10	2.9762113331448e-10	4772/6775/3717/4775/4773/5293/5579/841/3718/6772/51135/7097/836/7099/9641/355/1959/7124/4615/6776/7187/5925/317/890/3551/7534/3716/6777/1643/1432/6654/4790/6885/64135/1385/6773/596/843/23118/29110/3845/4893/2185/5290/4792/7040/2885/23586/7529/898/637/7046/5604/4318/3454/1871/3665/7189/4214/1386/1017/1654/5608/5111/7043/1869/7157/4088/4609/7098/673/5295/6655/5601/7048	75
hsa05163	hsa05163	Human cytomegalovirus infection	95/1863	225/8157	4.31290694871661e-11	6.43015217808658e-10	4.53990205128064e-10	7188/5533/567/4772/4775/4773/5293/6352/5579/115004/841/6890/5880/7852/113/1234/3134/3133/3587/5534/6891/3106/9138/836/5330/59345/3105/3135/54331/355/10672/5734/6892/7124/3107/11214/5925/3588/3551/6093/6351/3716/5530/2793/1432/6654/4790/340061/1385/2775/4193/6198/1230/6347/29110/1399/3845/4893/2185/2771/5290/5567/4792/2885/2773/3553/6348/637/5604/2776/805/6667/5532/5732/5879/2790/1871/7186/387/355…	95
hsa05167	hsa05167	Kaposi sarcoma-associated herpesvirus infection	84/1863	194/8157	1.28197869545221e-10	1.82821309612315e-09	1.29077946452854e-09	5533/51176/6932/4772/3717/4775/4773/5293/841/9976/6772/942/5294/1234/3134/3133/4277/5534/3106/3455/3459/836/57580/23533/9641/59345/4067/3105/3135/54331/355/3055/7187/3107/5925/3551/3716/5530/2793/1432/4790/6233/1385/6773/3383/81631/1230/29110/22863/3845/4893/6850/5290/3572/4792/10379/718/637/7311/5604/3454/805/64422/5532/5879/2790/1871/7186/7538/3665/578/1021/2932/2787/5608/1869/5335/7157/4609/56…	84
hsa05131	hsa05131	Shigellosis	100/1863	247/8157	2.35986195935497e-10	3.21133808654946e-09	2.26731187111964e-09	23048/7188/10109/9267/472/3099/8454/5293/6352/115004/9844/10097/3059/834/92610/4671/23157/10096/7099/837/5330/7321/10092/27128/382/10094/114548/960/9140/7124/4615/29108/7322/81873/3551/6093/60/10627/10095/10241/989/1432/3101/8767/3606/10392/4790/6885/6233/10892/11335/929/11146/340061/596/4193/6198/81631/23118/29110/2308/1399/9181/22863/5290/998/4792/55054/3553/718/7334/5216/7323/63916/7311/8915/9…	100
hsa05417	hsa05417	Lipid and atherosclerosis	90/1863	215/8157	2.44766622450416e-10	3.21133808654946e-09	2.26731187111964e-09	5533/4772/3717/4775/23643/4773/5293/6352/841/1536/51135/5452/7409/7097/5534/834/959/9138/836/7099/5330/9641/2081/4067/355/958/7494/9451/30001/114548/4688/7124/4615/29108/7187/10010/5908/5906/4689/317/3551/653361/5530/817/1432/3606/4790/6885/929/596/1965/3383/23118/4217/6347/29110/6648/3310/3845/4893/5290/998/7412/4792/6401/3553/6348/637/8797/19/840/4318/948/805/5532/5879/7186/177/387/3665/7189/87…	90
hsa05330	hsa05330	Allograft rejection	27/1863	38/8157	3.38633708740943e-10	4.27199447950113e-09	3.016170685142e-09	940/3122/3113/3112/3111/3115/3109/3108/942/3134/3133/3106/959/3117/3118/3119/3123/3105/3135/355/958/3127/5551/7124/3107/3002/102723407	27
hsa04640	hsa04640	Hematopoietic cell lineage	51/1863	99/8157	3.87039685189096e-10	4.70181543488976e-09	3.31963862540356e-09	925/952/3676/3122/914/917/3113/915/916/3112/924/3111/933/3115/3109/3108/931/920/951/3559/921/2209/3117/3575/930/912/3118/3119/945/3123/3127/1436/960/2323/7124/1378/3684/913/929/911/1604/3553/3566/1435/102723407/948/3590/2322/3554/1441/3678	51
hsa04110	hsa04110	Cell cycle	60/1863	126/8157	6.67552355630327e-10	7.81989902309811e-09	5.52110970822075e-09	472/8454/1027/10926/5933/1032/9232/4175/894/8317/11200/994/5925/9184/9133/996/890/29945/7534/6502/545/4174/4193/5934/23594/983/896/7040/4087/5347/64682/7529/9126/898/7533/891/5885/4999/8881/5591/1871/51434/5001/8556/1017/10274/1021/10735/2932/5111/7043/1869/991/1031/7157/4088/23595/4609/9978/3066	60
hsa04621	hsa04621	NOD-like receptor signaling pathway	79/1863	184/8157	7.47607083523048e-10	8.45569391019172e-09	5.97000211887734e-09	7188/22900/330/5027/6352/841/22861/2634/1536/115362/6772/2633/51135/3428/114769/9051/834/4671/3455/115361/7128/7099/51393/837/5330/9641/11035/114548/9140/7226/7124/4615/29108/7187/10010/3551/3716/64170/1432/24145/8767/3606/10392/4790/6885/340061/6773/4939/596/81631/23118/6347/29110/2635/4792/10379/55054/3553/329/10628/140609/6041/118429/9474/3454/7186/55914/331/387/3665/7189/10135/55669/90550/558…	79
hsa05145	hsa05145	Toxoplasmosis	55/1863	112/8157	8.21921332115915e-10	8.98633989780068e-09	6.34465589703514e-09	3717/3122/330/3113/23643/841/3112/3111/3115/3109/3108/6772/5294/51135/1234/7097/3587/4261/959/3117/3459/836/7099/23533/3118/3119/3123/958/3127/7124/4615/240/3588/3551/3716/1432/8651/4790/6885/2775/596/23118/3460/3310/2771/4792/7040/2773/329/331/7189/3910/5608/7043/5601	55
hsa04650	hsa04650	Natural killer cell mediated cytotoxicity	61/1863	131/8157	1.47088490211907e-09	1.55629112224211e-08	1.09879347526722e-08	5533/4772/3937/4068/4773/5293/5579/919/7535/3932/962/5880/27040/10870/3683/2214/7409/5777/2534/3133/4277/5534/3106/3689/3455/3459/2207/836/3105/3135/51744/355/7305/5058/5551/7124/3107/3002/5530/6654/3383/3460/3845/4893/2185/6850/5290/2885/102723407/637/8797/5604/3454/5532/5879/3384/8743/5335/673/5295/6655	61
hsa04218	hsa04218	Cellular senescence	69/1863	156/8157	1.96560561085928e-09	2.01474575113076e-08	1.4224777447008e-08	5533/4772/472/2113/83593/4775/4773/5293/3134/3133/5534/3106/5933/678/3105/3135/5501/894/11200/3107/5925/9133/890/5530/4361/1432/4790/23411/545/5810/4193/5934/983/2308/204851/896/3845/4893/5290/4683/7040/4087/5728/5928/898/891/7046/5604/2305/805/5532/5500/1871/1017/1021/677/6009/3364/90550/5608/7043/1869/5054/7157/4088/4609/5295/10114/7048	69
hsa05132	hsa05132	Salmonella infection	98/1863	249/8157	2.19019606976204e-09	2.17692215418773e-08	1.53697969807863e-08	10109/51176/9267/6932/5788/330/23643/3071/5293/841/9844/5294/51135/10097/7097/834/4671/836/10096/7099/837/10092/197259/27128/382/10094/11035/3836/114548/10006/5058/2318/7124/4615/29108/81873/391/65082/55770/3551/4074/60/338382/10627/10095/1432/8767/3606/10392/4790/6885/929/596/3840/23118/5290/998/4792/10376/6188/3553/329/5216/63916/10640/64746/8797/5604/3831/840/5898/5868/5879/51164/7186/3799/383…	98
hsa03013	hsa03013	Nucleocytoplasmic transport	52/1863	108/8157	5.69924400399218e-09	5.49809421561598e-08	3.88183802129498e-08	1917/10762/23225/3836/3837/23214/26019/348995/23165/57122/4686/9972/3840/6613/11260/7175/23636/7514/4928/9984/4927/53371/3838/55916/22916/9939/5901/9688/3842/55746/64328/6612/5411/55110/9631/3839/57187/9818/10527/81929/10250/5903/23279/1434/79023/55706/10189/11097/7329/65109/80145/25909	52
hsa04668	hsa04668	TNF signaling pathway	53/1863	112/8157	8.73658124626757e-09	8.18742471078789e-08	5.78059511031237e-08	7188/7185/330/5293/6352/1326/841/3600/3659/836/7128/8809/197259/355/3627/7133/1051/11035/7124/7187/3551/1432/4790/6885/1385/843/3383/23118/9020/4217/6347/5290/7412/4792/6401/8837/3553/329/1435/8986/5604/840/4318/7186/602/1386/5608/10059/3726/83737/8737/5295/5601	53
hsa04625	hsa04625	C-type lectin receptor signaling pathway	50/1863	104/8157	1.19047267911406e-08	1.08465288541503e-07	7.65801138611381e-08	1540/5533/4772/4775/4773/5293/841/868/6772/64581/3659/5534/834/2207/9641/4046/114548/5058/1959/7124/29108/3551/5530/64170/1432/4791/4790/10892/6773/4193/9020/30835/3845/5971/4893/6850/5290/4792/10379/6361/3553/1263/8915/26253/805/5532/387/602/5295/5601	50
hsa05203	hsa05203	Viral carcinogenesis	82/1863	204/8157	1.49200581687837e-08	1.32264299442191e-07	9.33830098757445e-08	7188/7185/5293/841/5966/3718/1027/1234/3134/3133/3106/5933/836/6672/3516/5922/4067/3105/3135/894/2960/5423/1959/6776/7187/7874/3107/5925/890/8850/7534/3716/6777/4791/9519/6502/4790/1385/4193/5934/983/7337/896/3845/4893/2959/6850/5290/998/3572/5567/4792/2957/10379/9759/2885/2967/718/22938/7529/898/7533/2958/3190/85236/2965/5879/7186/2961/387/3665/1386/578/1017/1654/1021/991/7157/5610/5295/3066/6908	82
hsa03010	hsa03010	Ribosome	67/1863	158/8157	2.67591628676324e-08	2.30973826857458e-07	1.63075230772275e-07	6156/200916/6210/6170/6147/6230/6232/6207/6206/6157/6233/6235/6161/6187/6144/6224/6189/6134/6205/6229/6222/6167/6155/6176/6169/6124/51187/6202/6188/3921/6154/6160/9045/6164/6142/7311/9349/6133/6129/6181/6166/6135/6165/6228/6223/6128/6227/6159/6125/6138/6136/55173/6208/4736/6168/11224/6158/6137/6217/6146/23521/6204/6218/6191/6175/6194/6193	67
hsa04145	hsa04145	Phagosome	64/1863	152/8157	7.55838582521743e-08	6.35679628377261e-07	4.48811034155961e-07	3122/3113/3112/1536/3111/3115/3109/23545/3108/6890/2214/1520/64581/2209/3134/7097/3133/11151/6891/3106/3117/3689/7099/4481/4360/3118/3119/3123/3105/3135/9103/3127/4688/3107/4689/4074/653361/60/338382/3684/2213/10312/2212/929/8685/30835/200576/10376/718/715/102723407/9341/948/23673/5868/5879/55176/51143/9554/8411/23480/3678/51807/203068	64
hsa05340	hsa05340	Primary immunodeficiency	24/1863	38/8157	1.14816007125355e-07	9.4149125842791e-07	6.64724251778371e-07	925/5788/915/916/7535/3932/3718/695/6890/920/3561/6891/5993/4261/959/3575/100/64421/930/958/84876/973/5994/102723407	24
hsa05321	hsa05321	Inflammatory bowel disease	34/1863	65/8157	2.04161234068523e-07	1.63328987254819e-06	1.15315716290309e-06	4772/6775/3122/50615/3113/3112/3111/3115/3109/3594/3108/6772/3561/7097/3117/3459/7099/3118/3119/3123/8809/30009/3127/7124/3606/4790/3460/7040/4087/3553/3566/6095/7043/4088	34
hsa05332	hsa05332	Graft-versus-host disease	25/1863	42/8157	3.27474913839631e-07	2.55742313665236e-06	1.80562609134634e-06	940/3122/3113/3112/3111/3115/3109/3108/942/3134/3133/3106/3117/3118/3119/3123/3105/3135/355/3127/5551/7124/3107/3002/3553	25
hsa05130	hsa05130	Pathogenic Escherichia coli infection	76/1863	197/8157	3.69421990393121e-07	2.81791657788242e-06	1.98954315511595e-06	7456/10109/9267/3071/841/57121/51135/5777/2534/10097/4690/3059/834/4671/9138/836/10096/7099/837/4644/10092/64005/27128/5062/355/4542/382/10672/10094/114548/10006/5058/7124/4615/29108/81873/9871/3551/6093/60/10095/1432/3606/1902/4790/2212/6885/23118/9181/9170/10802/998/4792/10376/6188/3553/10972/102723407/8797/840/5879/10427/7186/387/3554/7189/578/10093/8743/2149/9076/8737/10163/51807/5601/203068	76
hsa04940	hsa04940	Type I diabetes mellitus	25/1863	43/8157	6.13349268661717e-07	4.57224000275098e-06	3.22815404558798e-06	940/3122/3113/3112/3111/3115/3109/3108/942/3134/3133/3106/3117/3118/3119/3123/3105/3135/355/3127/5551/7124/3107/3002/3553	25
hsa05142	hsa05142	Chagas disease	45/1863	102/8157	1.38539526976982e-06	9.97469751159591e-06	7.04246935992009e-06	917/915/916/5293/6352/919/841/51135/713/7097/712/3459/7099/714/5330/355/7124/4615/2769/3551/1432/4790/2775/3460/6347/2771/5290/4792/8837/7040/4087/2773/3553/718/6348/5520/7046/2776/7189/5515/7043/5054/5295/5601/7048	45
hsa04612	hsa04612	Antigen processing and presentation	37/1863	78/8157	1.42184547929425e-06	9.97469751159591e-06	7.04246935992009e-06	925/567/3122/3113/3112/3111/3115/3109/3108/6890/920/1520/3134/3133/6891/3106/5993/4261/972/3117/3118/3119/3123/3105/3135/5721/10437/3127/6892/7124/3107/5720/1385/3310/5994/4801/2923	37
hsa04144	hsa04144	Endocytosis	90/1863	251/8157	1.42930116782015e-06	9.97469751159591e-06	7.04246935992009e-06	7456/10109/9267/3560/868/116986/829/9744/7852/3559/1234/64744/116984/3561/3134/10097/9815/3133/157/3106/30011/2870/10096/2060/10092/3105/3135/23550/27128/156/382/409/867/10094/23527/89853/58533/2350/3107/81873/11031/91782/10095/51100/50807/832/4193/9135/3310/998/26119/4087/9525/2869/11059/8724/10890/7046/60682/23325/57403/11021/4734/5868/3799/5371/387/51534/7189/64750/10093/51699/8411/25978/9765/…	90
hsa04666	hsa04666	Fc gamma R-mediated phagocytosis	43/1863	97/8157	2.02531282237155e-06	1.38396376195389e-05	9.77124607284518e-06	10109/5788/5293/5579/3635/5880/27040/2214/7409/2209/10097/7454/10096/10092/4067/382/10094/3055/5058/81873/653361/4082/10095/2213/8605/50807/2212/6198/1399/6850/3984/5290/998/102723407/5604/7408/5879/8877/10093/5321/5335/10163/5295	43
hsa04620	hsa04620	Toll-like receptor signaling pathway	45/1863	104/8157	2.65023021580618e-06	1.7740316546621e-05	1.25252555849057e-05	23643/5293/6352/1326/841/6772/942/7096/51135/51311/51284/7097/3455/7099/9641/4283/958/3627/7124/4615/7187/6373/3551/6351/1432/4790/6885/929/23118/29110/5290/4792/3553/6348/5604/3454/5879/3665/7189/9560/5608/8737/7098/5295/5601	45
hsa04210	hsa04210	Apoptosis	55/1863	136/8157	2.8271585707374e-06	1.85461602240373e-05	1.30942081170995e-05	472/7185/330/5293/841/4001/1520/1521/836/2081/4170/597/355/1439/9451/5551/7124/142/317/1522/3002/3551/60/4790/835/596/1965/843/9020/4217/3845/4893/5290/4792/8837/10376/329/1519/637/1616/8797/5604/840/7186/331/578/10018/8743/27113/1075/7157/8737/51807/5295/5601	55
hsa05210	hsa05210	Colorectal cancer	39/1863	86/8157	3.03636191414081e-06	1.95279746634938e-05	1.37874018805155e-05	51176/6932/5293/5880/836/1643/6654/596/6198/5900/3845/4893/5290/7040/4087/2885/26060/7046/5604/5898/324/51426/5879/387/4436/578/10018/2932/27113/4292/7043/7157/4088/4609/673/5295/6655/5601/7048	39
hsa05310	hsa05310	Asthma	19/1863	31/8157	4.73509862509781e-06	2.98675451736939e-05	2.10874837554963e-05	3122/3113/3112/3111/3115/3109/3108/959/3117/2207/3118/3119/3123/958/3127/7124/6356/102723407/2205	19
hsa05221	hsa05221	Acute myeloid leukemia	32/1863	67/8157	6.0470330364855e-06	3.74231478484386e-05	2.64219914205921e-05	51176/11040/6932/5293/2209/597/5292/6688/1436/861/6776/890/3551/1050/6777/3684/6654/4790/929/6198/3845/4893/5290/2885/1848/5604/5371/2322/4609/673/5295/6655	32
hsa04115	hsa04115	p53 signaling pathway	34/1863	73/8157	6.28105062858555e-06	3.76786434757095e-05	2.66023798608989e-05	472/841/836/355/894/11200/9133/317/143686/1643/4194/545/92344/596/4193/983/6241/896/27244/64326/5728/64393/898/891/637/8797/1017/25898/6477/1021/27113/5054/7157/900	34
hsa05220	hsa05220	Chronic myeloid leukemia	35/1863	76/8157	6.31806521696348e-06	3.76786434757095e-05	2.66023798608989e-05	5293/1027/867/861/6776/5925/3551/6777/1643/6654/4790/4193/1399/3845/4893/5290/4792/7040/2885/7046/5604/51426/1871/578/1021/7043/1869/7157/4088/4609/673/5295/6655/3066/7048	35
hsa03040	hsa03040	Spliceosome	57/1863	147/8157	8.76709609762322e-06	5.13501342860789e-05	3.62549086743818e-05	55119/6432/51691/1655/10915/84991/220988/55696/11017/58517/4686/23451/55660/6427/6434/3310/6632/29896/9879/6426/6429/23350/10285/27316/9984/22938/10772/6627/51340/84950/6428/11157/22916/3190/9939/3178/988/6635/55110/10569/51362/9716/57187/3192/10465/51729/23658/3183/6629/9410/10286/2521/10189/9129/10713/1665/6636	57
hsa05134	hsa05134	Legionellosis	28/1863	57/8157	1.17263086587662e-05	6.74777059662336e-05	4.76415125563909e-05	841/1917/7097/834/3689/4671/836/7099/7124/4615/29108/1378/317/3684/4791/3606/4790/929/1195/10767/3310/4792/3553/718/840/57396/56681/9554	28
hsa04672	hsa04672	Intestinal immune network for IgA production	25/1863	49/8157	1.48434153729759e-05	8.39420731437259e-05	5.92659053004483e-05	940/3676/3695/10673/3122/3113/3112/3111/3115/3109/3600/3108/942/7852/959/3117/3118/3119/3123/958/3601/3127/9020/7040/102723407	25
hsa03018	hsa03018	RNA degradation	35/1863	79/8157	1.81031773196845e-05	0.00010064139255689	7.10561821646849e-05	26986/25904/167227/9125/54464/5393/84186/694/9337/246175/7832/51691/2027/4848/11044/55802/8761/1656/11340/51013/255967/170506/10200/51010/22894/22803/11157/29883/2026/219988/23517/23019/23658/5073/57472	35
hsa05133	hsa05133	Pertussis	34/1863	76/8157	1.8466693887932e-05	0.000100951259920695	7.12749588657025e-05	23643/3394/51135/713/3659/834/712/3689/836/7099/714/114548/7124/4615/717/29108/716/3684/1432/10392/4790/929/2771/2773/3553/718/715/840/805/387/7189/710/3678/5601	34
hsa05160	hsa05160	Hepatitis C	59/1863	157/8157	1.8838017627282e-05	0.000101292947241778	7.15162015185856e-05	5293/841/6772/3455/836/9641/8554/355/3627/9451/7124/7187/5925/317/3551/7534/3716/6654/4790/6773/4939/1965/29110/3845/4893/3646/5290/4792/8837/10379/2885/23586/7529/7533/6041/4600/637/5520/5604/3454/1871/7186/3665/7189/5515/578/1017/1021/2932/1869/7157/9076/8737/4609/5610/7098/673/5295/6655	59
hsa05320	hsa05320	Autoimmune thyroid disease	26/1863	53/8157	2.47001797490671e-05	0.000130671918672484	9.22587359048345e-05	940/3122/3113/3112/3111/3115/3109/3108/942/3134/3133/3106/959/3117/3118/3119/3123/3105/3135/355/958/3127/5551/3107/3002/102723407	26
hsa04664	hsa04664	Fc epsilon RI signaling pathway	31/1863	68/8157	2.714734187047e-05	0.000141338541801812	9.97897278446684e-05	3937/5293/695/3635/5880/27040/7409/2534/2207/4067/241/7124/240/1432/8605/6654/3845/4893/6850/5290/2885/102723407/5604/5879/5321/2205/5608/5335/5295/6655/5601	31
hsa03015	hsa03015	mRNA surveillance pathway	40/1863	97/8157	3.68831426665835e-05	0.00018902610616624	0.00013345873991198	5527/80335/26986/51585/55012/5501/8732/64895/1479/26019/53981/4686/8761/10767/11052/23283/23435/81608/51692/5529/10914/55916/8731/5520/23049/22916/2935/5525/9939/5500/5411/55110/2107/55339/5515/11051/10250/2521/10189/65109	40
hsa04141	hsa04141	Protein processing in endoplasmic reticulum	61/1863	171/8157	8.268065071225e-05	0.000415307763842606	0.000293221142635986	8454/9695/91319/2081/51465/7321/79139/7494/9451/30001/7322/9871/201595/26270/55768/596/1965/81567/4217/3310/80267/54431/10802/55829/56886/6745/29978/5887/27248/9373/165324/7323/6747/10484/56681/6400/4287/23471/29979/10427/6748/7186/23190/7327/51009/25956/55176/55432/578/56605/23480/7184/10299/2923/9532/5610/7326/10905/3301/9978/5601	61
hsa04061	hsa04061	Viral protein interaction with cytokine and cytokine receptor	40/1863	100/8157	8.3568025651256e-05	0.000415307763842606	0.000293221142635986	1235/6352/3560/7852/3559/1234/2833/3561/1236/3587/4283/8809/729230/3627/6846/7133/1436/7124/6373/3588/6351/6363/3606/10563/6366/1230/6347/3572/6357/6356/6362/6361/6355/6348/1435/8797/1524/146433/8743/9560	40
hsa04010	hsa04010	MAPK signaling pathway	95/1863	294/8157	9.45254274373986e-05	0.000462751346260698	0.000326717895306013	6789/5533/5778/4772/4775/1326/5579/1844/5880/11184/51135/4149/5534/10235/836/6197/5922/5062/2005/355/409/2252/10125/1436/2323/5058/2318/7124/4615/5908/782/5906/51347/994/3551/5530/1432/4791/8605/1847/5921/6654/4790/6885/4208/8569/929/5495/23118/9020/4217/3310/25780/1399/3845/115727/5971/4893/998/5567/10746/7040/2885/1848/3553/57551/3082/1435/51776/8986/1616/7046/5604/9448/5532/1849/5879/7186/2322…	95
hsa03250	hsa03250	Viral life cycle - HIV-1	28/1863	63/8157	0.000114274427487483	0.000551206061998446	0.000389169876892356	140564/60489/920/7852/1234/25939/27350/164668/200316/8850/9972/904/905/11052/11168/10955/7514/9525/23299/684/4600/5901/9582/256987/5903/22936/10015/85363	28
hsa05212	hsa05212	Pancreatic cancer	32/1863	76/8157	0.000135312973843725	0.00064322689015568	0.000454139652869864	9459/5293/6772/5880/5925/3551/3716/1643/4790/6198/5900/3845/5290/998/7040/4087/7046/5604/5898/51426/5879/1871/578/1021/7043/1869/7157/4088/673/5295/5601/7048	32
hsa04933	hsa04933	AGE-RAGE signaling pathway in diabetic complications	39/1863	100/8157	0.000192889565696385	0.000903825393548777	0.000638130894033155	4772/3717/5293/5579/1536/6772/1027/836/5330/5292/7124/6776/6777/1432/4790/596/3383/6347/2308/3845/4893/5290/998/7412/6401/7040/4087/3553/7046/5879/177/7056/7043/5335/5054/4088/5295/5601/7048	39
hsa04217	hsa04217	Necroptosis	56/1863	159/8157	0.000233617518984084	0.00107924712995464	0.000761984494833188	1540/7188/5837/6775/3717/330/841/1536/3718/6772/834/3455/3459/7128/7099/81030/197259/355/90865/11035/114548/7124/29108/6776/142/91782/3716/6777/817/9555/8605/6773/596/3460/3015/8837/10379/9525/3146/3553/329/637/8797/2752/3454/7186/331/5836/8743/5321/10059/25978/8737/5610/7098/5601	56
hsa04071	hsa04071	Sphingolipid signaling pathway	44/1863	119/8157	0.000318543059648886	0.00145114060506715	0.00102455370062507	5293/5579/8439/5880/2534/5527/2207/8698/5330/55012/10672/7124/9294/6093/1432/4790/140/596/4217/3845/4893/2771/5290/1901/2773/5728/5529/637/5520/4363/5604/2776/5525/8560/5879/8877/7186/387/5515/2205/7157/81537/5295/5601	44
hsa05202	hsa05202	Transcriptional misregulation in cancer	65/1863	193/8157	0.000331733900949985	0.00149053040426842	0.00105236421353997	3695/472/7185/330/3560/5966/942/1027/4149/2313/2209/860/3087/55589/2120/2005/597/958/1051/5090/894/6688/51513/1436/861/1655/2530/890/3002/1050/1643/3684/4790/4208/929/904/905/4066/4193/2308/6935/8148/1848/4297/51274/329/102723407/466/4318/6667/7468/51426/5371/2322/3021/221037/578/4804/2521/1031/7157/4609/3020/3066/7048	65
hsa03022	hsa03022	Basal transcription factors	21/1863	45/8157	0.000356372584081765	0.00157959739971377	0.0011152484850354	2960/6882/6879/27097/9519/6877/6875/6880/2959/8148/2957/6872/2967/2963/2958/2965/6873/2961/6883/6884/6908	21
hsa05150	hsa05150	Staphylococcus aureus infection	37/1863	96/8157	0.000366853492127512	0.00160437260557099	0.00113274060727091	3122/3113/3112/3111/3115/3109/3108/3683/2214/2209/713/712/3117/3689/714/6404/719/3118/3119/3123/9103/2359/5724/3127/717/716/3684/2213/3075/1675/2212/3383/2357/718/715/102723407/629	37
hsa04611	hsa04611	Platelet activation	45/1863	124/8157	0.000442061830691457	0.00190784579561576	0.00134700280820112	3937/5293/695/5294/113/2534/10235/9138/2207/83706/5330/23533/4067/8773/5501/84876/54518/10125/10672/6916/5908/5906/6093/60/10627/1432/8605/2212/4659/2771/6850/5290/5567/2773/2776/5023/2977/7408/5500/7450/387/2149/5321/5592/5295	45
hsa04068	hsa04068	FoxO signaling pathway	47/1863	131/8157	0.000449104768924242	0.00191306966502794	0.00135069103435862	6789/472/5293/116986/1027/3575/8698/1032/894/9140/7874/9133/3551/1432/6654/6502/23411/4193/5934/2308/6648/80854/3845/4893/5290/1901/7040/5347/2885/5728/1263/891/10365/7046/5604/114907/1017/10018/8743/7043/5562/4088/673/5295/6655/5601/7048	47
hsa04722	hsa04722	Neurotrophin signaling pathway	43/1863	119/8157	0.000650565917781461	0.00273571309015794	0.00193150474914874	397/5293/51135/4145/6197/10019/5908/5906/3551/817/1432/2889/8767/6654/4790/11213/596/4217/4794/1399/3845/4893/5290/998/4792/3656/2885/5604/805/5879/387/7189/4214/4804/2932/4215/5335/7157/10818/673/5295/6655/5601	43
hsa05223	hsa05223	Non-small cell lung cancer	29/1863	72/8157	0.000667076584985626	0.00276963442880108	0.00195545434639357	6789/83593/5293/5579/3718/11186/6776/5925/6777/1643/6654/3845/4893/5290/27436/2885/3082/5604/51426/1871/3799/578/1021/1869/5335/7157/673/5295/6655	29
hsa05144	hsa05144	Malaria	22/1863	50/8157	0.000715857107544261	0.00293501414093147	0.00207221794289128	3683/7097/959/3689/7099/3820/958/2995/7124/4615/1378/3606/3383/6347/7412/6401/7040/3553/3082/948/7043/2532	22
hsa04623	hsa04623	Cytosolic DNA-sensing pathway	26/1863	63/8157	0.000808033720931637	0.00327203778352564	0.0023101678831054	6352/115004/834/9641/84265/81030/3627/90865/11035/29108/3551/6351/3606/4790/340061/29110/4792/23586/3553/661/3665/9560/10623/10621/8737/103	26
hsa04622	hsa04622	RIG-I-like receptor signaling pathway	28/1863	70/8157	0.000933456678537194	0.00373382671414877	0.00263620628084958	1540/841/9641/3627/9140/7124/7187/10010/3551/1432/4790/6885/64135/340061/843/29110/4792/23586/9474/7186/80143/3665/7189/4214/1654/8737/5601/7706	28
hsa05222	hsa05222	Small cell lung cancer	34/1863	92/8157	0.00147838340007504	0.00584228620752547	0.00412484905537742	7188/7185/330/5293/1027/4149/836/7187/5925/317/3551/1643/6502/4790/596/5290/4792/5728/329/898/51426/1871/7186/331/7189/1164/578/1017/1021/3910/1869/7157/4609/5295	34
hsa05323	hsa05323	Rheumatoid arthritis	34/1863	93/8157	0.00182854989083442	0.00714005195468678	0.00504111498726281	940/10673/3122/3113/6352/3112/3111/3115/3109/3600/23545/3108/942/3683/7097/3117/3689/7099/4050/3118/3119/3123/3127/7124/3606/10312/3383/6347/7040/3553/6348/1435/102723407/7043	34
hsa04514	hsa04514	Cell adhesion molecules	52/1863	157/8157	0.00190209898177144	0.00733986430612981	0.00518218917634325	925/940/5133/3676/3695/5788/29126/3122/914/3113/80380/6402/3112/3111/933/923/3115/3109/3108/942/6693/920/3683/3385/3134/3133/3106/959/3117/3689/6404/3118/3119/3123/3105/3135/958/3127/3107/64115/6614/9672/3684/3383/7412/6401/965/257194/1462/3384/9076/9019	52
hsa04215	hsa04215	Apoptosis - multiple species	15/1863	32/8157	0.00231880352060709	0.00884380877626889	0.00624402416809742	330/841/836/317/596/329/637/840/331/57448/578/10018/4804/27113/5601	15
hsa05211	hsa05211	Renal cell carcinoma	26/1863	69/8157	0.0037590416245719	0.014172018998386	0.0100059184199131	2113/5293/5062/5058/5908/5906/7428/2889/6654/8453/1399/3845/4893/5290/998/7040/2885/3082/5604/5879/7043/6921/9978/673/5295/6655	26
hsa03050	hsa03050	Proteasome	19/1863	46/8157	0.0038996625453838	0.014535105850976	0.0102622698562732	5698/23198/5696/5721/5699/5685/5713/5720/5687/5682/5684/51371/5706/5690/5718/5707/5686/5719/5683	19
hsa04140	hsa04140	Autophagy - animal	46/1863	141/8157	0.0046561591335774	0.0171597774810493	0.0121153756284687	5293/7405/2081/9711/203228/9451/9140/10010/338382/51100/81671/6885/10533/596/1965/6198/81631/29110/55255/22863/3845/4893/29982/5290/5567/8837/84938/55054/5728/3146/83452/5604/9474/55014/55578/64422/7189/54541/5515/64121/6009/5562/9342/9821/5295/5601	46
hsa04670	hsa04670	Leukocyte transendothelial migration	38/1863	114/8157	0.00646816145294839	0.0235728550729675	0.016643222452031	3676/7294/3702/83593/5293/5579/1536/5880/7852/3683/7409/3689/4688/5908/5906/4689/6494/6093/653361/60/10627/3684/1432/3383/2185/2771/5290/998/7412/2773/4318/7408/5879/387/5335/9076/4478/5295	38
hsa04630	hsa04630	JAK-STAT signaling pathway	51/1863	162/8157	0.00663557322709643	0.0239172309723915	0.0168863633309568	6775/3717/50615/5293/3560/3594/3600/3718/6772/3559/3561/5771/5777/3587/9466/3455/3575/3459/4170/8554/3601/1439/5292/894/6776/2273/3588/3716/6777/3597/8651/6654/6773/596/3460/896/122809/5290/3572/10379/2885/3566/3454/3590/9655/1441/9180/4609/8027/5295/6655	51
hsa03030	hsa03030	DNA replication	15/1863	36/8157	0.00898891933354513	0.032047451536987	0.0226265704048047	79621/5557/54107/6117/4175/6118/5984/23649/4174/246243/5422/5426/5982/5111/5985	15
hsa05100	hsa05100	Bacterial invasion of epithelial cells	27/1863	77/8157	0.00969216269626488	0.0341831114448912	0.0241344175798333	10109/1731/5293/9844/10097/3059/23157/10096/10092/867/10094/81873/391/60/10095/1399/5290/998/63916/5879/387/10801/10093/3678/857/10163/5295	27
hsa05143	hsa05143	African trypanosomiasis	15/1863	37/8157	0.0119903472821276	0.0418386586014664	0.0295394893848608	5579/3620/5330/355/7124/4615/8542/3606/3383/7412/6401/3553/102723407/2776/3910	15
hsa05213	hsa05213	Endometrial cancer	21/1863	58/8157	0.0143761239877003	0.0496354596627967	0.035044291161153	51176/6932/5293/1643/6654/3845/4893/5290/2885/5728/5604/324/51426/578/2932/4292/7157/4609/673/5295/6655	21
